# Supplementary material for: REST regulation of gene networks in adult neural stem cells
Source: Nat Commun. 2016 Nov 7;7:13360. doi: 10.1038/ncomms13360 (PMC5103073; doi:10.1038/ncomms13360)
Supplement: Supplementary Data 1 — Antibody List [file ncomms13360-s2.xlsx]

## Sheet: Cuffdiff iQNP Restkd
Supplementary Data 1 Cuffdiff Control and Rest shRNA knock-down (kd) iQNP conditions (electroporation) and differentially expressed genes
atleast 2-fold in iQNP Rest kd relative to iQNP Control or atleast 2-fold in iQNP Control relative to iQNP Rest kd
test_id	gene_id	gene	locus	sample_1	sample_2	status	value_1	value_2	fold change Qkd/Qct	log2(fold_change)	test_stat	p_value	q_value	significant
Rps14	Rps14	Rps14	chr18:56727646-56732431	iQNP Ctrl	iQNP Rest-knockdown	OK	0.422261	4268.8	10109.4	13.3034	6.41659	0.04043	0.00815207	yes
Rps20	Rps20	Rps20	chr5:17119796-17120959	iQNP Ctrl	iQNP Rest-knockdown	OK	0.401889	3897.12	9697.01	13.2433	5.86392	0.03672	0.0080265	yes
Rps26	Rps26	Rps26	chr7:1919152-1920703	iQNP Ctrl	iQNP Rest-knockdown	OK	0.56186	3377.11	6010.59	12.5533	7.03319	0.01779	0.00781051	yes
Rps4x	Rps4x	Rps4x	chrX:90249373-90252857	iQNP Ctrl	iQNP Rest-knockdown	OK	0.142172	835.125	5874.05	12.5201	4.52526	0.01779	0.00781051	yes
Rpl21	Rpl21	Rpl21	chr12:8716674-8719754	iQNP Ctrl	iQNP Rest-knockdown	OK	0.844438	4704.1	5570.69	12.4436	5.55452	0.046645	0.0083342	yes
Rplp2	Rplp2	Rplp2	chr1:201635580-201637852	iQNP Ctrl	iQNP Rest-knockdown	OK	0.584029	2540.52	4349.99	12.0868	7.02826	0.01779	0.00781051	yes
Rpl38	Rpl38	Rpl38	chr10:104545643-104549279	iQNP Ctrl	iQNP Rest-knockdown	OK	1.35174	5648.69	4178.83	12.0289	8.08987	0.01779	0.00781051	yes
Rpl36a	Rpl36a	Rpl36a	chrX:122041846-122044560	iQNP Ctrl	iQNP Rest-knockdown	OK	0.945409	1420.65	1502.68	10.5533	4.63751	0.003625	0.00524551	yes
Rps24	Rps24	Rps24	chr16:43765-48353	iQNP Ctrl	iQNP Rest-knockdown	OK	3.824	5575.16	1457.94	10.5097	4.60742	0.02744	0.00785463	yes
Kpna2	Kpna2	Kpna2	chr10:96342213-96352613	iQNP Ctrl	iQNP Rest-knockdown	OK	0.053076	65.4891	1233.87	10.269	3.55516	0.01779	0.00781051	yes
LOC688869	LOC688869	LOC688869	chr1:85669890-85677195	iQNP Ctrl	iQNP Rest-knockdown	OK	0.54098	646.07	1194.26	10.2219	5.03729	0.01779	0.00781051	yes
Rpl26	Rpl26	Rpl26	chr10:55662219-55665752	iQNP Ctrl	iQNP Rest-knockdown	OK	1.47316	1741.24	1181.98	10.207	4.90891	0.02684	0.00785463	yes
Rpl7a	Rpl7a	Rpl7a	chr3:5808075-5810543	iQNP Ctrl	iQNP Rest-knockdown	OK	1.68075	1321.82	786.447	9.6192	5.28881	7e-05	0.000647769	yes
Lama1	Lama1	Lama1	chr9:106855254-106981152	iQNP Ctrl	iQNP Rest-knockdown	OK	0.0133792	8.46438	632.652	9.30527	3.58005	0.020185	0.00781051	yes
Rrm2	Rrm2	Rrm2	chr6:42350540-42359313	iQNP Ctrl	iQNP Rest-knockdown	OK	0.0368543	19.7193	535.061	9.06356	3.05399	0.01779	0.00781051	yes
Rps7	Rps7	Rps7	chr6:46511960-46516825	iQNP Ctrl	iQNP Rest-knockdown	OK	4.01619	2031.83	505.91	8.98274	4.74977	0.000165	0.00110275	yes
Prmt1	Prmt1	Prmt1	chr1:95449060-95458267	iQNP Ctrl	iQNP Rest-knockdown	OK	0.506045	249.425	492.891	8.94512	4.50042	0.001385	0.00326697	yes
Rpl8	Rpl8	Rpl8	chr7:114954257-114956339	iQNP Ctrl	iQNP Rest-knockdown	OK	3.97032	1833.63	461.834	8.85123	4.71227	1e-05	0.000155226	yes
Rps27	Rps27	Rps27	chr2:182451528-182452634	iQNP Ctrl	iQNP Rest-knockdown	OK	25.2873	11349.6	448.826	8.81001	3.11325	0.023505	0.00781835	yes
Rps18	Rps18	Rps18	chr20:5083625-5087304	iQNP Ctrl	iQNP Rest-knockdown	OK	6.87424	2979.64	433.45	8.75972	4.51054	5e-06	9.25385e-05	yes
Rpl13	Rpl13	Rpl13	chr19:53437632-53440180	iQNP Ctrl	iQNP Rest-knockdown	OK	5.55364	2064.27	371.697	8.53798	4.46844	1e-05	0.000155226	yes
Rps17	Rps17	Rps17	chr1:137552234-137554819	iQNP Ctrl	iQNP Rest-knockdown	OK	19.8892	7193.14	361.661	8.49849	3.69574	0.026925	0.00785463	yes
Pkm2	Pkm2	Pkm2	chr8:63486491-63508016	iQNP Ctrl	iQNP Rest-knockdown	OK	3.02387	973.313	321.877	8.33036	4.4888	0.014275	0.00780583	yes
Rpl31	Rpl31	Rpl31	chr9:38439430-38442916	iQNP Ctrl	iQNP Rest-knockdown	OK	15.5926	4831.48	309.857	8.27546	3.73833	0.01175	0.0075356	yes
Mk1	Mk1	Mk1	chr16:19286293-19288783	iQNP Ctrl	iQNP Rest-knockdown	OK	0.0649522	19.9885	307.742	8.26558	3.71161	0.02018	0.00781051	yes
Rps19	Rps19	Rps19	chr1:80176648-80182351	iQNP Ctrl	iQNP Rest-knockdown	OK	11.5486	3167.73	274.296	8.09959	4.04819	1.5e-05	0.000212294	yes
Rab1b	Rab1b	Rab1b	chrX:73108016-73109840	iQNP Ctrl	iQNP Rest-knockdown	OK	0.206514	47.5273	230.141	7.84637	3.93764	0.01881	0.00781051	yes
Rps2	Rps2	Rps2	chr10:13975349-13977199	iQNP Ctrl	iQNP Rest-knockdown	OK	18.1774	3955.49	217.605	7.76557	1.85477	0.001255	0.00312096	yes
Hnrnpr	Hnrnpr	Hnrnpr	chr5:155053566-155086480	iQNP Ctrl	iQNP Rest-knockdown	OK	0.106782	22.4212	209.972	7.71405	3.82456	0.007425	0.00677329	yes
Wdr54	Wdr54	Wdr54	chr4:117348329-117367581	iQNP Ctrl	iQNP Rest-knockdown	OK	0.0343797	6.7207	195.485	7.61091	0.517671	0.01883	0.00781051	yes
Gsdma	Gsdma	Gsdma	chr10:87439817-87452308	iQNP Ctrl	iQNP Rest-knockdown	OK	0.0856863	16.6714	194.563	7.60409	3.98564	0.005755	0.00616621	yes
Rps25	Rps25	Rps25	chr8:47374302-47376679	iQNP Ctrl	iQNP Rest-knockdown	OK	22.9924	4347.11	189.067	7.56276	3.30286	0.020425	0.00781051	yes
Cox7a2	Cox7a2	Cox7a2	chr8:84809073-84817572	iQNP Ctrl	iQNP Rest-knockdown	OK	11.5975	2189.5	188.791	7.56064	3.52665	5e-06	9.25385e-05	yes
Hmgb2	Hmgb2	Hmgb2	chr16:36131303-36133878	iQNP Ctrl	iQNP Rest-knockdown	OK	0.553483	98.6773	178.284	7.47804	3.41386	0.002065	0.00392758	yes
Med20	Med20	Med20	chr9:8840424-8851810	iQNP Ctrl	iQNP Rest-knockdown	OK	0.11993	20.4636	170.63	7.41472	3.46991	0.01881	0.00781051	yes
Fau	Fau	Fau	chr1:208695064-208696580	iQNP Ctrl	iQNP Rest-knockdown	OK	15.8566	2364.44	149.114	7.22027	4.00361	0.000175	0.00113797	yes
Rpl34	Rpl34	Rpl34	chr2:228146285-228150017	iQNP Ctrl	iQNP Rest-knockdown	OK	18.1569	2420.57	133.314	7.05869	3.72824	1.5e-05	0.000212294	yes
Psme2	Psme2	Psme2	chr15:33722372-33726669	iQNP Ctrl	iQNP Rest-knockdown	OK	3.3963	423.138	124.588	6.96102	4.32883	5e-06	9.25385e-05	yes
Rpl12	Rpl12	Rpl12	chr3:11951920-11954295	iQNP Ctrl	iQNP Rest-knockdown	OK	13.0981	1465.31	111.872	6.8057	4.06715	5e-06	9.25385e-05	yes
Sap18	Sap18	Sap18	chr15:36839246-36843551	iQNP Ctrl	iQNP Rest-knockdown	OK	1.64442	183.763	111.749	6.80412	4.24275	0.0001	0.00083687	yes
Hmg1l1	Hmg1l1	Hmg1l1	chr19:56978497-56979758	iQNP Ctrl	iQNP Rest-knockdown	OK	0.329157	35.6243	108.229	6.75794	3.60658	0.003625	0.00524551	yes
Llph	Llph	Llph	chr7:59491264-59494994	iQNP Ctrl	iQNP Rest-knockdown	OK	0.505204	51.7055	102.346	6.67731	3.7267	0.002325	0.00418239	yes
Rpl30	Rpl30	Rpl30	chr7:69886762-69889656	iQNP Ctrl	iQNP Rest-knockdown	OK	34.9022	3434.96	98.4167	6.62083	3.08117	5e-06	9.25385e-05	yes
Mip	Mip	Mip	chr7:1509022-1516275	iQNP Ctrl	iQNP Rest-knockdown	OK	0.137237	12.0183	87.5733	6.45242	3.3667	0.002835	0.00462661	yes
Dpm3	Dpm3	Dpm3	chr2:181439450-181439966	iQNP Ctrl	iQNP Rest-knockdown	OK	3.56681	306.512	85.9345	6.42517	4.13232	0.00143	0.00331622	yes
Rps10	Rps10	Rps10	chr20:5849317-5853894	iQNP Ctrl	iQNP Rest-knockdown	OK	23.9941	2008.75	83.7185	6.38747	3.59671	5e-06	9.25385e-05	yes
Rpl10a	Rpl10a	Rpl10a	chr20:6569082-6571641	iQNP Ctrl	iQNP Rest-knockdown	OK	14.9672	1204.86	80.5	6.33092	3.88097	5e-06	9.25385e-05	yes
Ftl	Ftl	Ftl	chr1:95929247-95931092	iQNP Ctrl	iQNP Rest-knockdown	OK	17.8693	1315.47	73.6162	6.20195	3.92575	5e-06	9.25385e-05	yes
Gng5	Gng5	Gng5	chr2:244702875-244725738	iQNP Ctrl	iQNP Rest-knockdown	OK	2.66328	193.227	72.5523	6.18095	1.54248	0.003165	0.00484255	yes
Rpl27a	Rpl27a	Rpl27a	chr1:167115388-167118407	iQNP Ctrl	iQNP Rest-knockdown	OK	21.0993	1522.43	72.1555	6.17304	3.43929	0.01882	0.00781051	yes
Cabp7	Cabp7	Cabp7	chr14:85385408-85395730	iQNP Ctrl	iQNP Rest-knockdown	OK	0.0312878	2.25081	71.9389	6.1687	2.04179	0.01779	0.00781051	yes
Rpl17	Rpl17	Rpl17	chr18:71863061-71866167	iQNP Ctrl	iQNP Rest-knockdown	OK	20.0983	1358.25	67.5803	6.07853	3.65383	5e-06	9.25385e-05	yes
Lrrc71	Lrrc71	Lrrc71	chr2:179676235-179809219	iQNP Ctrl	iQNP Rest-knockdown	OK	0.0410427	2.61708	63.7648	5.99469	0.471969	0.024655	0.00781835	yes
Vgf	Vgf	Vgf	chr12:20903303-20906327	iQNP Ctrl	iQNP Rest-knockdown	OK	0.908449	57.664	63.4752	5.98812	4.43832	5e-06	9.25385e-05	yes
Rps27a	Rps27a	Rps27a	chr14:110559620-110561451	iQNP Ctrl	iQNP Rest-knockdown	OK	59.0304	3723.77	63.0822	5.97916	2.88208	0.02576	0.00784043	yes
RGD1564927	RGD1564927	RGD1564927	chr3:147239122-147257396	iQNP Ctrl	iQNP Rest-knockdown	OK	0.159287	9.46988	59.4517	5.89365	3.31194	0.00143	0.00331622	yes
Myl6b	Myl6b	Myl6b	chr7:1772620-1775663	iQNP Ctrl	iQNP Rest-knockdown	OK	18.6195	1090.11	58.5467	5.87152	0.801503	0.01036	0.00733662	yes
Rpl23a	Rpl23a	Rpl23a	chr10:64451930-64454617	iQNP Ctrl	iQNP Rest-knockdown	OK	65.0699	3664.76	56.3204	5.81558	2.81242	0.02599	0.00784077	yes
Ccnb2	Ccnb2	Ccnb2	chr8:74892107-74906181	iQNP Ctrl	iQNP Rest-knockdown	OK	0.457519	23.5642	51.5043	5.68662	3.12824	0.001755	0.00365298	yes
Rps15a	Rps15a	Rps15a	chr1:176321900-176327786	iQNP Ctrl	iQNP Rest-knockdown	OK	50.7847	2574.61	50.6966	5.66382	3.04452	5e-06	9.25385e-05	yes
Rplp1	Rplp1	Rplp1	chr8:66046219-66047553	iQNP Ctrl	iQNP Rest-knockdown	OK	281.266	13677.5	48.6283	5.60373	1.72696	0.007075	0.00668019	yes
Gtf2a2	Gtf2a2	Gtf2a2	chr8:74447865-74456735	iQNP Ctrl	iQNP Rest-knockdown	OK	2.212	107.084	48.4105	5.59725	3.5862	0.01881	0.00781051	yes
Timm23	Timm23	Timm23	chr16:7663203-7689233	iQNP Ctrl	iQNP Rest-knockdown	OK	3.11773	146.741	47.0666	5.55663	4.08408	5e-06	9.25385e-05	yes
Psmb6	Psmb6	Psmb6	chr10:57370396-57372704	iQNP Ctrl	iQNP Rest-knockdown	OK	12.0283	552.885	45.9653	5.52247	3.16515	3.5e-05	0.000391674	yes
Lamtor1	Lamtor1	Lamtor1	chr1:159367470-159373042	iQNP Ctrl	iQNP Rest-knockdown	OK	3.96673	163.16	41.1321	5.36219	3.91483	5e-06	9.25385e-05	yes
Socs1	Socs1	Socs1	chr10:4819970-4820609	iQNP Ctrl	iQNP Rest-knockdown	OK	0.245995	9.74325	39.6075	5.3077	2.15748	0.01793	0.00781051	yes
Gdf15	Gdf15	Gdf15	chr16:19310881-19313465	iQNP Ctrl	iQNP Rest-knockdown	OK	0.135608	5.30652	39.1313	5.29025	1.93459	0.017885	0.00781051	yes
Snrpg	Snrpg	Snrpg	chr4:120549594-120557144	iQNP Ctrl	iQNP Rest-knockdown	OK	26.7667	1041.55	38.9122	5.28215	2.54914	5.5e-05	0.000551375	yes
G7c	G7c	G7c	chr20:3862653-3874196	iQNP Ctrl	iQNP Rest-knockdown	OK	0.109579	4.22898	38.593	5.27027	1.4009	0.014065	0.00778915	yes
Rpl22	Rpl22	Rpl22	chr5:169557839-169564564	iQNP Ctrl	iQNP Rest-knockdown	OK	46.6952	1775.3	38.0189	5.24864	2.82864	5e-06	9.25385e-05	yes
Slc39a5	Slc39a5	Slc39a5	chr7:1686968-1692393	iQNP Ctrl	iQNP Rest-knockdown	OK	0.233004	8.37602	35.948	5.16784	2.86371	0.00137	0.00323953	yes
Ccl7	Ccl7	Ccl7	chr10:70267280-70269131	iQNP Ctrl	iQNP Rest-knockdown	OK	0.493556	17.7238	35.9104	5.16633	2.4231	0.005805	0.00618001	yes
RGD1560394	RGD1560394	RGD1560394	chr14:82462072-82463678	iQNP Ctrl	iQNP Rest-knockdown	OK	0.228465	8.01414	35.0782	5.1325	1.93121	0.017975	0.00781051	yes
Tbrg1	Tbrg1	Tbrg1	chr8:38890729-38898388	iQNP Ctrl	iQNP Rest-knockdown	OK	3.41224	114.718	33.6196	5.07123	3.9002	5e-06	9.25385e-05	yes
Mt2A	Mt2A	Mt2A	chr19:11267810-11268585	iQNP Ctrl	iQNP Rest-knockdown	OK	0.764436	25.3539	33.1668	5.05167	3.16811	0.0179	0.00781051	yes
Rps23	Rps23	Rps23	chr2:21046303-21047874	iQNP Ctrl	iQNP Rest-knockdown	OK	78.4645	2547.68	32.4692	5.021	2.74604	1e-05	0.000155226	yes
Mcart1	Mcart1	Mcart1	chr5:61956979-61968450	iQNP Ctrl	iQNP Rest-knockdown	OK	0.286461	8.87797	30.9919	4.95382	2.7786	0.0015	0.00337959	yes
RT1-CE10	RT1-CE10	RT1-CE10	chr20:3468601-3471619	iQNP Ctrl	iQNP Rest-knockdown	OK	0.974079	28.8896	29.6584	4.89037	3.23788	7e-05	0.000647769	yes
Dkk4	Dkk4	Dkk4	chr16:73888289-73891881	iQNP Ctrl	iQNP Rest-knockdown	OK	0.0693735	2.02783	29.2306	4.86941	1.64821	0.018005	0.00781051	yes
Scand3	Scand3	Scand3	chr12:27855831-27861887	iQNP Ctrl	iQNP Rest-knockdown	OK	1.79177	51.8626	28.9449	4.85524	3.71071	5e-06	9.25385e-05	yes
Ppia	Ppia	Ppia	chr14:87165997-87169995	iQNP Ctrl	iQNP Rest-knockdown	OK	157.737	4533	28.7377	4.84487	2.59351	0.022435	0.00781835	yes
Prdx1	Prdx1	Prdx1	chr5:136975779-136991630	iQNP Ctrl	iQNP Rest-knockdown	OK	24.2546	694.469	28.6325	4.83958	3.15767	3e-05	0.000356444	yes
RT1-A2	RT1-A2	RT1-A2	chr20:4998644-5060280	iQNP Ctrl	iQNP Rest-knockdown	OK	1.42165	40.4489	28.4521	4.83046	1.65562	0.03658	0.0080265	yes
Klrk1	Klrk1	Klrk1	chr4:166914785-166922659	iQNP Ctrl	iQNP Rest-knockdown	OK	0.189587	5.31914	28.0565	4.81026	2.48354	0.02019	0.00781051	yes
Rpl27	Rpl27	Rpl27	chr10:90470075-90473510	iQNP Ctrl	iQNP Rest-knockdown	OK	119.121	3294.07	27.6531	4.78937	2.46538	2.5e-05	0.00030075	yes
Lsm6	Lsm6	Lsm6	chr19:30877858-30893927	iQNP Ctrl	iQNP Rest-knockdown	OK	0.722063	19.8163	27.444	4.77842	2.71104	0.000675	0.00230362	yes
Bst2	Bst2	Bst2	chr16:18698547-18701768	iQNP Ctrl	iQNP Rest-knockdown	OK	9.12796	246.78	27.0356	4.75679	3.33585	5e-06	9.25385e-05	yes
RGD1309808	RGD1309808	RGD1309808	chr7:115652325-115658693	iQNP Ctrl	iQNP Rest-knockdown	OK	0.966783	25.8906	26.7802	4.74309	2.80637	0.00068	0.00230434	yes
Cnr2	Cnr2	Cnr2	chr5:154674753-154702552	iQNP Ctrl	iQNP Rest-knockdown	OK	0.106362	2.78488	26.183	4.71056	2.10556	0.004905	0.00582879	yes
Actg1	Actg1	Actg1	chr10:109773488-109776334	iQNP Ctrl	iQNP Rest-knockdown	OK	39.2954	1015.12	25.833	4.69115	2.71624	0.008795	0.00714729	yes
RGD1563348	RGD1563348	RGD1563348	chr3:67877680-67879192	iQNP Ctrl	iQNP Rest-knockdown	OK	7.29461	184.643	25.3123	4.66176	3.30913	5e-06	9.25385e-05	yes
Crip1	Crip1	Crip1	chr6:138153087-138160959	iQNP Ctrl	iQNP Rest-knockdown	OK	0.48521	12.0204	24.7736	4.63073	2.21948	0.03258	0.00794156	yes
Gprc5a	Gprc5a	Gprc5a	chr4:171987363-172006276	iQNP Ctrl	iQNP Rest-knockdown	OK	0.140383	3.35885	23.9263	4.58053	2.15801	0.00751	0.00679052	yes
Serinc4	Serinc4	Serinc4	chr3:108255259-108262904	iQNP Ctrl	iQNP Rest-knockdown	OK	0.406063	9.64379	23.7495	4.56982	0.445817	0.01009	0.0073095	yes
Pex11b	Pex11b	Pex11b	chr2:191437354-191446246	iQNP Ctrl	iQNP Rest-knockdown	OK	5.81807	137.719	23.6709	4.56504	2.66767	0.000165	0.00110275	yes
S100a1	S100a1	S100a1	chr2:182784817-182787370	iQNP Ctrl	iQNP Rest-knockdown	OK	1.61424	36.5461	22.6398	4.50079	2.04677	0.01808	0.00781051	yes
Fus	Fus	Fus	chr1:187250870-187264741	iQNP Ctrl	iQNP Rest-knockdown	OK	3.45418	76.3816	22.1128	4.46681	3.5163	5e-06	9.25385e-05	yes
Esrp2	Esrp2	Esrp2	chr19:35907799-35988670	iQNP Ctrl	iQNP Rest-knockdown	OK	0.0984754	2.12661	21.5953	4.43265	0.296144	0.02913	0.00787785	yes
Rpl6	Rpl6	Rpl6	chr12:36483873-36487420	iQNP Ctrl	iQNP Rest-knockdown	OK	74.4362	1605.94	21.5747	4.43127	2.75675	3.5e-05	0.000391674	yes
Slfn2	Slfn2	Slfn2	chr10:71236407-71242745	iQNP Ctrl	iQNP Rest-knockdown	OK	0.405629	8.49718	20.9482	4.38875	2.4929	0.00098	0.00273978	yes
Ube2n	Ube2n	Ube2n	chr7:32719958-32750002	iQNP Ctrl	iQNP Rest-knockdown	OK	7.63159	156.459	20.5015	4.35766	3.20613	5e-06	9.25385e-05	yes
Ubd	Ubd	Ubd	chr20:1475947-1477895	iQNP Ctrl	iQNP Rest-knockdown	OK	0.226597	4.62077	20.392	4.34993	1.88095	0.017815	0.00781051	yes
Ubc	Ubc	Ubc	chr12:32333210-32337944	iQNP Ctrl	iQNP Rest-knockdown	OK	9.49575	190.759	20.0889	4.32833	2.82423	0.00012	0.000916571	yes
Ptp4a1	Ptp4a1	Ptp4a1	chr9:29617635-29625197	iQNP Ctrl	iQNP Rest-knockdown	OK	1.38618	27.2942	19.6902	4.29941	3.37991	5e-06	9.25385e-05	yes
Svop	Svop	Svop	chr12:43566783-43624986	iQNP Ctrl	iQNP Rest-knockdown	OK	0.145603	2.86585	19.6826	4.29885	2.32004	0.002885	0.00464302	yes
Kcng4	Kcng4	Kcng4	chr19:49880613-49892567	iQNP Ctrl	iQNP Rest-knockdown	OK	0.117352	2.29486	19.5554	4.28949	2.32932	0.00218	0.00404245	yes
LOC365238	LOC365238	LOC365238	chr1:90869862-90873664	iQNP Ctrl	iQNP Rest-knockdown	OK	0.103968	1.96158	18.8672	4.2378	1.95981	0.006285	0.00638774	yes
Fth1	Fth1	Fth1	chr1:212430452-212432741	iQNP Ctrl	iQNP Rest-knockdown	OK	118.907	2239.71	18.8358	4.23541	2.48743	1e-05	0.000155226	yes
Wbscr27	Wbscr27	Wbscr27	chr12:22822274-22830815	iQNP Ctrl	iQNP Rest-knockdown	OK	0.360329	6.76189	18.7659	4.23004	1.87118	0.019245	0.00781051	yes
Cycs	Cycs	Cycs	chr4:78825877-78827978	iQNP Ctrl	iQNP Rest-knockdown	OK	24.776	443.025	17.8812	4.16037	2.79708	6e-05	0.000595299	yes
RGD1306917	RGD1306917	RGD1306917	chr20:5357999-5369728	iQNP Ctrl	iQNP Rest-knockdown	OK	31.152	554.811	17.8098	4.1546	2.14199	0.000215	0.00125404	yes
Rpl41	Rpl41	Rpl41	chr7:1839971-1840963	iQNP Ctrl	iQNP Rest-knockdown	OK	1785.2	31205.4	17.4801	4.12764	1.04798	0.00636	0.00638774	yes
Uqcrb	Uqcrb	Uqcrb	chr7:67958363-67963730	iQNP Ctrl	iQNP Rest-knockdown	OK	11.6923	195.383	16.7104	4.06267	2.45971	0.000305	0.00152089	yes
Aph1b	Aph1b	Aph1b	chr8:71122680-71143726	iQNP Ctrl	iQNP Rest-knockdown	OK	0.659835	10.8825	16.4928	4.04376	2.49119	0.02063	0.00781051	yes
Rpl13a	Rpl13a	Rpl13a	chr1:95600813-95603504	iQNP Ctrl	iQNP Rest-knockdown	OK	190.207	3134.1	16.4773	4.04241	2.18697	0.01191	0.0075356	yes
H2afz	H2afz	H2afz	chr2:235353032-235355136	iQNP Ctrl	iQNP Rest-knockdown	OK	45.5674	713.995	15.669	3.96984	2.4392	0.000295	0.00148643	yes
Rpl22l1	Rpl22l1	Rpl22l1	chr2:116168789-116170724	iQNP Ctrl	iQNP Rest-knockdown	OK	27.5305	427.059	15.5122	3.95533	2.19893	0.000245	0.00133214	yes
Pp2d1	Pp2d1	Pp2d1	chr9:1470846-1491827	iQNP Ctrl	iQNP Rest-knockdown	OK	0.104017	1.61291	15.5062	3.95477	1.9111	0.00626	0.00638774	yes
Ifi27l2b	Ifi27l2b	Ifi27l2b	chr6:127733539-127735026	iQNP Ctrl	iQNP Rest-knockdown	OK	93.4398	1424.81	15.2484	3.93059	2.04541	0.00033	0.00155682	yes
Rps29	Rps29	Rps29	chr6:91115708-91117085	iQNP Ctrl	iQNP Rest-knockdown	OK	400.98	6067.53	15.1318	3.91951	1.99366	5.5e-05	0.000551375	yes
Dut	Dut	Dut	chr3:112551433-112562434	iQNP Ctrl	iQNP Rest-knockdown	OK	3.33222	50.2745	15.0874	3.91527	2.653	7e-05	0.000647769	yes
Celf6	Celf6	Celf6	chr8:63401861-63433540	iQNP Ctrl	iQNP Rest-knockdown	OK	0.175168	2.64115	15.0778	3.91436	2.07801	0.007425	0.00677329	yes
Hint1	Hint1	Hint1	chr10:40271894-40275640	iQNP Ctrl	iQNP Rest-knockdown	OK	59.6068	896.662	15.0429	3.91102	2.16225	0.000375	0.00167083	yes
Nhp2l1	Nhp2l1	Nhp2l1	chr7:120425063-120430031	iQNP Ctrl	iQNP Rest-knockdown	OK	14.2722	214.306	15.0156	3.90839	2.93161	1e-05	0.000155226	yes
Tmem150b	Tmem150b	Tmem150b	chr1:67842170-67876356	iQNP Ctrl	iQNP Rest-knockdown	OK	0.167345	2.50349	14.9601	3.90304	0.348317	0.025485	0.00782678	yes
Ndufs5	Ndufs5	Ndufs5	chr5:143017421-143023425	iQNP Ctrl	iQNP Rest-knockdown	OK	18.7727	278.3	14.8247	3.88993	2.39528	4e-05	0.000442483	yes
Metrn	Metrn	Metrn	chr10:15062081-15064100	iQNP Ctrl	iQNP Rest-knockdown	OK	19.3751	287.087	14.8173	3.88921	2.28807	0.00041	0.00175371	yes
Ctrb1	Ctrb1	Ctrb1	chr19:41611381-41616058	iQNP Ctrl	iQNP Rest-knockdown	OK	1.18727	16.7898	14.1415	3.82187	2.03557	0.00189	0.00375038	yes
Rps8	Rps8	Rps8	chr5:137466704-137469275	iQNP Ctrl	iQNP Rest-knockdown	OK	76.1697	1075.78	14.1235	3.82002	2.38733	0.000275	0.0014229	yes
Gipc3	Gipc3	Gipc3	chr7:9860577-9865267	iQNP Ctrl	iQNP Rest-knockdown	OK	0.114468	1.61667	14.1233	3.82001	1.4154	0.017895	0.00781051	yes
Tuba1c	Tuba1c	Tuba1c	chr7:137809846-137817450	iQNP Ctrl	iQNP Rest-knockdown	OK	0.372401	5.24526	14.085	3.81609	1.83515	0.002865	0.00462661	yes
Rbbp4	Rbbp4	Rbbp4	chr5:148472396-148492172	iQNP Ctrl	iQNP Rest-knockdown	OK	4.99193	69.4081	13.9041	3.79743	2.95279	1e-05	0.000155226	yes
RT1-CE5	RT1-CE5	RT1-CE5	chr20:3498935-3842500	iQNP Ctrl	iQNP Rest-knockdown	OK	7.65736	106.416	13.8972	3.79672	0.340532	0.00958	0.00723278	yes
Kcnk3	Kcnk3	Kcnk3	chr6:25745926-25782144	iQNP Ctrl	iQNP Rest-knockdown	OK	0.0826578	1.13871	13.7762	3.78411	0.784722	0.018795	0.00781051	yes
Tmem88	Tmem88	Tmem88	chr10:56190118-56192730	iQNP Ctrl	iQNP Rest-knockdown	OK	0.41336	5.57368	13.4838	3.75316	0.418377	0.01668	0.00781051	yes
Eif1	Eif1	Eif1	chr10:89255636-89257728	iQNP Ctrl	iQNP Rest-knockdown	OK	46.4402	619.58	13.3415	3.73784	2.33669	0.00033	0.00155682	yes
Cfb	Cfb	Cfb	chr20:4072123-4077801	iQNP Ctrl	iQNP Rest-knockdown	OK	0.456477	6.06315	13.2825	3.73145	2.47241	0.00013	0.00096986	yes
LOC685909	LOC685909	LOC685909	chr14:87180333-87199178	iQNP Ctrl	iQNP Rest-knockdown	OK	5.75827	76.3879	13.2658	3.72964	2.83497	5e-06	9.25385e-05	yes
Angptl6	Angptl6	Angptl6	chr8:19893860-19905696	iQNP Ctrl	iQNP Rest-knockdown	OK	0.488578	6.40849	13.1166	3.71332	0.551747	0.02691	0.00785463	yes
Ifit3	Ifit3	Ifit3	chr1:238571299-238576441	iQNP Ctrl	iQNP Rest-knockdown	OK	8.56008	105.585	12.3346	3.62464	3.27688	5e-06	9.25385e-05	yes
Rpl15	Rpl15	Rpl15	chr15:9082189-9085473	iQNP Ctrl	iQNP Rest-knockdown	OK	35.7935	428.619	11.9748	3.58193	2.49858	0.000235	0.00131491	yes
Bik	Bik	Bik	chr7:121377003-121396609	iQNP Ctrl	iQNP Rest-knockdown	OK	0.126435	1.51117	11.9521	3.5792	1.31055	0.01835	0.00781051	yes
Nudt16l1	Nudt16l1	Nudt16l1	chr10:10753151-10755068	iQNP Ctrl	iQNP Rest-knockdown	OK	3.95206	47.1061	11.9194	3.57524	2.77595	1e-05	0.000155226	yes
Pou4f3	Pou4f3	Pou4f3	chr18:35600461-35603054	iQNP Ctrl	iQNP Rest-knockdown	OK	0.0418208	0.496578	11.8739	3.56973	0.93647	0.01301	0.00765158	yes
LOC499339	LOC499339	LOC499339	chr1:230911437-230951099	iQNP Ctrl	iQNP Rest-knockdown	OK	1.28092	15.0759	11.7696	3.55699	2.6939	2.5e-05	0.00030075	yes
Chrna1	Chrna1	Chrna1	chr3:56087755-56102821	iQNP Ctrl	iQNP Rest-knockdown	OK	0.334203	3.86876	11.5761	3.53307	1.96822	0.001915	0.00378439	yes
Ddit4	Ddit4	Ddit4	chr20:27252272-27254371	iQNP Ctrl	iQNP Rest-knockdown	OK	6.29353	72.6902	11.55	3.52982	2.21027	0.000445	0.00183806	yes
Rps3	Rps3	Rps3	chr1:156811469-156816770	iQNP Ctrl	iQNP Rest-knockdown	OK	195.06	2251.11	11.5406	3.52865	1.99052	0.005585	0.00610649	yes
Gins2	Gins2	Gins2	chr19:50915107-50927668	iQNP Ctrl	iQNP Rest-knockdown	OK	1.27056	14.6166	11.5041	3.52407	2.80715	1e-05	0.000155226	yes
Cklf	Cklf	Cklf	chr19:655879-665215	iQNP Ctrl	iQNP Rest-knockdown	OK	1.40585	16.054	11.4194	3.51342	1.80396	0.00281	0.00462661	yes
Rcor2	Rcor2	Rcor2	chr1:209951233-209957328	iQNP Ctrl	iQNP Rest-knockdown	OK	0.449298	5.1295	11.4167	3.51307	2.21825	0.00112	0.00293415	yes
Rpl10	Rpl10	Rpl10	chrX:160336639-160338842	iQNP Ctrl	iQNP Rest-knockdown	OK	119.47	1354.08	11.3341	3.50259	2.26186	0.00026	0.00138245	yes
Hnrnpa1	Hnrnpa1	Hnrnpa1	chr7:142150228-142154520	iQNP Ctrl	iQNP Rest-knockdown	OK	10.3387	116.785	11.2959	3.49773	2.75559	5e-06	9.25385e-05	yes
Tipin	Tipin	Tipin	chr9:112831949-112833129	iQNP Ctrl	iQNP Rest-knockdown	OK	3.28039	36.9602	11.267	3.49403	2.28908	0.000165	0.00110275	yes
RT1-A1	RT1-A1	RT1-A1	chr20:4998644-5060280	iQNP Ctrl	iQNP Rest-knockdown	OK	2.91737	32.8309	11.2536	3.49231	1.28228	0.046925	0.0083488	yes
Atp5g1	Atp5g1	Atp5g1	chr10:84788649-84791230	iQNP Ctrl	iQNP Rest-knockdown	OK	30.7806	342.025	11.1117	3.47401	2.5415	5e-06	9.25385e-05	yes
Tmem160	Tmem160	Tmem160	chr1:76716254-76718963	iQNP Ctrl	iQNP Rest-knockdown	OK	8.00781	88.8993	11.1016	3.47269	2.51941	5e-06	9.25385e-05	yes
Tmem205	Tmem205	Tmem205	chr8:21024231-21029968	iQNP Ctrl	iQNP Rest-knockdown	OK	4.14528	45.498	10.9759	3.45626	2.685	1e-05	0.000155226	yes
Aprt	Aprt	Aprt	chr19:52854656-52856625	iQNP Ctrl	iQNP Rest-knockdown	OK	18.5908	203.404	10.9411	3.45169	2.4827	2e-05	0.000260108	yes
Arhgdig	Arhgdig	Arhgdig	chr10:15466158-15468322	iQNP Ctrl	iQNP Rest-knockdown	OK	0.322209	3.50601	10.8812	3.44376	1.80842	0.00623	0.00638525	yes
Txn1	Txn1	Txn1	chr5:75921364-75933595	iQNP Ctrl	iQNP Rest-knockdown	OK	177.497	1916.41	10.7969	3.43254	1.68749	0.000705	0.00233159	yes
Eif5a	Eif5a	Eif5a	chr10:56760288-56764689	iQNP Ctrl	iQNP Rest-knockdown	OK	149.024	1603.01	10.7567	3.42717	2.03602	5e-05	0.000523043	yes
Ifi47	Ifi47	Ifi47	chr10:34197629-34205260	iQNP Ctrl	iQNP Rest-knockdown	OK	2.61058	28.0013	10.7261	3.42305	2.66362	2.5e-05	0.00030075	yes
Cyc1	Cyc1	Cyc1	chr7:114394177-114396563	iQNP Ctrl	iQNP Rest-knockdown	OK	23.1504	247.454	10.689	3.41805	2.63523	5e-06	9.25385e-05	yes
Slfn3	Slfn3	Slfn3	chr10:71277764-71301183	iQNP Ctrl	iQNP Rest-knockdown	OK	1.10476	11.7434	10.6298	3.41005	2.97915	5e-06	9.25385e-05	yes
Irf7	Irf7	Irf7	chr1:201456688-201459756	iQNP Ctrl	iQNP Rest-knockdown	OK	15.7518	166.543	10.573	3.40231	2.65229	2.5e-05	0.00030075	yes
RGD1311186	RGD1311186	RGD1311186	chr1:199895085-199899596	iQNP Ctrl	iQNP Rest-knockdown	OK	2.16412	22.7504	10.5125	3.39404	2.56953	3.5e-05	0.000391674	yes
Gstm5	Gstm5	Gstm5	chr2:203456121-203458917	iQNP Ctrl	iQNP Rest-knockdown	OK	5.73615	59.9981	10.4596	3.38676	2.19716	0.000245	0.00133214	yes
Sepw1	Sepw1	Sepw1	chr1:76249868-76254942	iQNP Ctrl	iQNP Rest-knockdown	OK	66.6386	686.519	10.3021	3.36487	1.95538	0.00083	0.00255205	yes
Etnk2	Etnk2	Etnk2	chr13:46278945-46296758	iQNP Ctrl	iQNP Rest-knockdown	OK	0.306607	3.15131	10.278	3.36149	1.71685	0.01898	0.00781051	yes
Paics	Paics	Paics	chr14:33492706-33543743	iQNP Ctrl	iQNP Rest-knockdown	OK	7.92184	81.4003	10.2754	3.36113	1.31222	0.024205	0.00781835	yes
S100a3	S100a3	S100a3	chr2:182881053-182883821	iQNP Ctrl	iQNP Rest-knockdown	OK	1.43886	14.7647	10.2614	3.35915	1.7953	0.003065	0.00478872	yes
RT1-CE1	RT1-CE1	RT1-CE1	chr20:3498935-3842500	iQNP Ctrl	iQNP Rest-knockdown	OK	0.371758	3.78942	10.1932	3.34954	0.0624866	0.027215	0.00785463	yes
Acp1	Acp1	Acp1	chr6:48782798-48798868	iQNP Ctrl	iQNP Rest-knockdown	OK	2.89845	29.3808	10.1367	3.34152	2.4019	0.0002	0.00121823	yes
Gpbp1l1	Gpbp1l1	Gpbp1l1	chr5:136849739-136877228	iQNP Ctrl	iQNP Rest-knockdown	OK	0.985903	9.98312	10.1259	3.33997	2.36345	0.000115	0.000914678	yes
Spin1	Spin1	Spin1	chr17:19950350-19996991	iQNP Ctrl	iQNP Rest-knockdown	OK	1.55471	15.7174	10.1095	3.33765	2.20222	0.001325	0.00322015	yes
Grin1	Grin1	Grin1	chr3:3453783-3480381	iQNP Ctrl	iQNP Rest-knockdown	OK	0.127651	1.27817	10.013	3.3238	1.89847	0.00171	0.003609	yes
Cope	Cope	Cope	chr16:19602841-19609515	iQNP Ctrl	iQNP Rest-knockdown	OK	25.1416	248.068	9.86683	3.30259	2.50376	1.5e-05	0.000212294	yes
Snrpn	Snrpn	Snrpn	chr1:111570604-111592853	iQNP Ctrl	iQNP Rest-knockdown	OK	8.55281	84.0983	9.83283	3.29761	2.33439	0.00035	0.00161167	yes
Lsm5	Lsm5	Lsm5	chr4:85656849-85660066	iQNP Ctrl	iQNP Rest-knockdown	OK	14.9651	147.077	9.828	3.2969	2.08778	0.000115	0.000914678	yes
Tpt1	Tpt1	Tpt1	chr15:56752466-56755288	iQNP Ctrl	iQNP Rest-knockdown	OK	122.756	1161.73	9.46373	3.24241	2.09644	0.000435	0.00182019	yes
Rpl7	Rpl7	Rpl7	chr5:2315765-2318773	iQNP Ctrl	iQNP Rest-knockdown	OK	149.408	1412.48	9.45384	3.2409	2.02983	0.00021	0.00125404	yes
LOC691153	LOC691153	LOC691153	chr10:86378058-86379579	iQNP Ctrl	iQNP Rest-knockdown	OK	0.405967	3.79401	9.34561	3.22429	1.91303	0.00197	0.00386136	yes
LOC680531	LOC680531	LOC680531	chr3:3538476-3543730	iQNP Ctrl	iQNP Rest-knockdown	OK	1.71926	16.0639	9.3435	3.22396	2.22213	0.000285	0.00145896	yes
Eif5b	Eif5b	Eif5b	chr9:36937414-36993650	iQNP Ctrl	iQNP Rest-knockdown	OK	0.965931	8.88649	9.19992	3.20162	2.33968	0.00012	0.000916571	yes
Sphk1	Sphk1	Sphk1	chr10:106641508-106645579	iQNP Ctrl	iQNP Rest-knockdown	OK	1.63752	15.0217	9.17345	3.19746	2.38184	0.000155	0.00106551	yes
Ap2s1	Ap2s1	Ap2s1	chr1:77069143-77081190	iQNP Ctrl	iQNP Rest-knockdown	OK	35.0889	320.986	9.14779	3.19342	2.45059	5e-06	9.25385e-05	yes
Actl6b	Actl6b	Actl6b	chr12:19621721-19638202	iQNP Ctrl	iQNP Rest-knockdown	OK	0.327266	2.98698	9.12707	3.19015	1.81831	0.002345	0.00420277	yes
Ndufa2	Ndufa2	Ndufa2	chr18:29435247-29443863	iQNP Ctrl	iQNP Rest-knockdown	OK	46.7362	425.481	9.10389	3.18648	1.84157	0.00086	0.00257039	yes
Oas1a	Oas1a	Oas1a	chr12:36806060-36816722	iQNP Ctrl	iQNP Rest-knockdown	OK	38.2669	346.835	9.06358	3.18008	2.40234	2e-05	0.000260108	yes
Gch1	Gch1	Gch1	chr15:23023995-23139794	iQNP Ctrl	iQNP Rest-knockdown	OK	0.7274	6.57244	9.03552	3.17561	1.74432	0.003535	0.00517821	yes
MGC108823	MGC108823	MGC108823	chr18:56250663-56259384	iQNP Ctrl	iQNP Rest-knockdown	OK	2.13109	19.214	9.01604	3.17249	2.65099	1.5e-05	0.000212294	yes
Nhp2	Nhp2	Nhp2	chr10:37137276-37140651	iQNP Ctrl	iQNP Rest-knockdown	OK	20.1297	180.487	8.9662	3.1645	2.27912	1.5e-05	0.000212294	yes
Arhgap22	Arhgap22	Arhgap22	chr16:8863536-8913459	iQNP Ctrl	iQNP Rest-knockdown	OK	0.794166	7.00052	8.81493	3.13995	2.24957	0.000355	0.0016192	yes
Ap1s1	Ap1s1	Ap1s1	chr12:20907854-20918301	iQNP Ctrl	iQNP Rest-knockdown	OK	30.0228	263.903	8.79009	3.13588	2.49174	5e-06	9.25385e-05	yes
Fbll1	Fbll1	Fbll1	chr10:20709268-20710912	iQNP Ctrl	iQNP Rest-knockdown	OK	0.108907	0.947432	8.69946	3.12093	1.21488	0.004425	0.00561823	yes
Bnip3	Bnip3	Bnip3	chr1:198683008-198700111	iQNP Ctrl	iQNP Rest-knockdown	OK	8.75828	76.06	8.68435	3.11842	2.58058	3.5e-05	0.000391674	yes
Ube2v1	Ube2v1	Ube2v1	chr3:158745872-158768725	iQNP Ctrl	iQNP Rest-knockdown	OK	34.8245	302.408	8.68377	3.11832	1.93315	0.00143	0.00331622	yes
Cxcl10	Cxcl10	Cxcl10	chr14:17198267-17280642	iQNP Ctrl	iQNP Rest-knockdown	OK	50.0002	430.811	8.61619	3.10705	2.43119	0.0002	0.00121823	yes
Slc3a1	Slc3a1	Slc3a1	chr6:8385185-8419463	iQNP Ctrl	iQNP Rest-knockdown	OK	0.145837	1.25131	8.5802	3.10101	1.40878	0.00543	0.00602749	yes
Pex11g	Pex11g	Pex11g	chr12:2702760-2709897	iQNP Ctrl	iQNP Rest-knockdown	OK	0.485788	4.16714	8.5781	3.10066	1.8478	0.002455	0.00428801	yes
Pgls	Pgls	Pgls	chr16:18791240-18796727	iQNP Ctrl	iQNP Rest-knockdown	OK	4.02096	34.3675	8.54709	3.09543	2.41106	0.000115	0.000914678	yes
Eno1	Eno1	Eno1	chr5:167394130-167405516	iQNP Ctrl	iQNP Rest-knockdown	OK	110.451	942.471	8.53293	3.09304	2.01843	0.00026	0.00138245	yes
Ydjc	Ydjc	Ydjc	chr11:85845487-85847323	iQNP Ctrl	iQNP Rest-knockdown	OK	0.172327	1.45783	8.45967	3.0806	1.30477	0.021015	0.00781835	yes
Nr2f6	Nr2f6	Nr2f6	chr16:18535180-18542627	iQNP Ctrl	iQNP Rest-knockdown	OK	7.17879	60.4744	8.42404	3.07451	2.34758	0.00015	0.00103856	yes
Timm13	Timm13	Timm13	chr7:10319958-10321062	iQNP Ctrl	iQNP Rest-knockdown	OK	32.944	277.126	8.41203	3.07245	2.37253	1.5e-05	0.000212294	yes
Ptger1	Ptger1	Ptger1	chr19:26160621-26163156	iQNP Ctrl	iQNP Rest-knockdown	OK	0.338894	2.83735	8.37238	3.06564	1.63269	0.003655	0.00525796	yes
RGD1565469	RGD1565469	RGD1565469	chr2:191507233-191509726	iQNP Ctrl	iQNP Rest-knockdown	OK	0.202447	1.6841	8.31872	3.05636	1.44932	0.01906	0.00781051	yes
Acer2	Acer2	Acer2	chr5:106185778-106237588	iQNP Ctrl	iQNP Rest-knockdown	OK	0.37932	3.14627	8.2945	3.05216	2.09824	0.00015	0.00103856	yes
Cox5a	Cox5a	Cox5a	chr8:61264970-61276380	iQNP Ctrl	iQNP Rest-knockdown	OK	37.8448	312.402	8.25482	3.04524	2.16859	5e-05	0.000523043	yes
Crnkl1	Crnkl1	Crnkl1	chr3:134538939-134554660	iQNP Ctrl	iQNP Rest-knockdown	OK	1.38828	11.442	8.24185	3.04297	2.31923	0.000125	0.000939844	yes
Klf2	Klf2	Klf2	chr16:17941779-17943730	iQNP Ctrl	iQNP Rest-knockdown	OK	2.5906	21.3513	8.24184	3.04297	1.69377	0.00156	0.00343088	yes
RT1-CE2	RT1-CE2	RT1-CE2	chr20:3498935-3842500	iQNP Ctrl	iQNP Rest-knockdown	OK	0.299723	2.46615	8.2281	3.04056	0.0392349	0.01666	0.00781051	yes
Mpv17l2	Mpv17l2	Mpv17l2	chr16:19187405-19193874	iQNP Ctrl	iQNP Rest-knockdown	OK	5.21057	42.7259	8.19985	3.0356	0.542554	0.015675	0.00781051	yes
Rps9	Rps9	Rps9	chr1:63824656-63828046	iQNP Ctrl	iQNP Rest-knockdown	OK	156.55	1282.94	8.19508	3.03476	1.91939	0.00092	0.00267495	yes
Mettl11a	Mettl11a	Mettl11a	chr3:9860523-9877108	iQNP Ctrl	iQNP Rest-knockdown	OK	7.40753	60.6238	8.18408	3.03282	2.29644	0.000145	0.00102609	yes
Rps16	Rps16	Rps16	chr1:83460646-83463592	iQNP Ctrl	iQNP Rest-knockdown	OK	294.497	2401.91	8.15597	3.02786	1.74849	0.00014	0.00101305	yes
Anapc11	Anapc11	Anapc11	chr10:109988501-109999500	iQNP Ctrl	iQNP Rest-knockdown	OK	4.64565	37.7048	8.11615	3.0208	2.56017	7e-05	0.000647769	yes
Rhbdd3	Rhbdd3	Rhbdd3	chr14:85759529-85765197	iQNP Ctrl	iQNP Rest-knockdown	OK	3.08869	25.0475	8.10943	3.0196	2.35929	0.00011	0.000897153	yes
Ccdc72	Ccdc72	Ccdc72	chr8:114091091-114095780	iQNP Ctrl	iQNP Rest-knockdown	OK	62.9211	510	8.10539	3.01888	1.55203	0.00201	0.0038922	yes
Bax	Bax	Bax	chr1:95933022-95938176	iQNP Ctrl	iQNP Rest-knockdown	OK	33.6573	272.297	8.09028	3.01619	2.19568	8.5e-05	0.000757444	yes
Chmp6	Chmp6	Chmp6	chr10:109317686-109323357	iQNP Ctrl	iQNP Rest-knockdown	OK	5.41701	43.6611	8.06	3.01078	2.32135	0.0001	0.00083687	yes
Fxyd3	Fxyd3	Fxyd3	chr1:86113705-86120488	iQNP Ctrl	iQNP Rest-knockdown	OK	0.51056	4.06632	7.96443	2.99357	1.34502	0.02107	0.00781835	yes
Ifi35	Ifi35	Ifi35	chr10:90475322-90483575	iQNP Ctrl	iQNP Rest-knockdown	OK	30.2388	240.342	7.94813	2.99062	2.24686	4.5e-05	0.0004812	yes
Fam195a	Fam195a	Fam195a	chr10:15129197-15134137	iQNP Ctrl	iQNP Rest-knockdown	OK	0.958717	7.61462	7.94251	2.9896	1.61294	0.004365	0.00559907	yes
Tgm4	Tgm4	Tgm4	chr8:127782459-127819491	iQNP Ctrl	iQNP Rest-knockdown	OK	0.19718	1.56054	7.91429	2.98446	1.67938	0.00319	0.00486538	yes
Gabpb1l	Gabpb1l	Gabpb1l	chr3:114153729-114197849	iQNP Ctrl	iQNP Rest-knockdown	OK	0.380947	2.99435	7.86028	2.97458	0.585586	0.02392	0.00781835	yes
Stmn3	Stmn3	Stmn3	chr3:170446807-170454900	iQNP Ctrl	iQNP Rest-knockdown	OK	23.7963	186.834	7.85139	2.97295	2.43482	0.000145	0.00102609	yes
Tmsb10	Tmsb10	Tmsb10	chr4:106286029-106287089	iQNP Ctrl	iQNP Rest-knockdown	OK	430.161	3338.05	7.76	2.95606	1.61907	0.00044	0.00182524	yes
Tap1	Tap1	Tap1	chr20:4790362-4800730	iQNP Ctrl	iQNP Rest-knockdown	OK	17.9092	137.968	7.70375	2.94556	1.88151	0.00155	0.00342138	yes
Tmem158	Tmem158	Tmem158	chr8:128037013-128038012	iQNP Ctrl	iQNP Rest-knockdown	OK	0.580773	4.46069	7.68061	2.94122	1.61487	0.00475	0.00577076	yes
Sez6l2	Sez6l2	Sez6l2	chr1:186127118-186147462	iQNP Ctrl	iQNP Rest-knockdown	OK	0.726577	5.55023	7.63887	2.93336	2.27974	0.00033	0.00155682	yes
Ns5atp9	Ns5atp9	Ns5atp9	chr8:70090426-70179003	iQNP Ctrl	iQNP Rest-knockdown	OK	14.6396	111.411	7.61025	2.92794	0.468645	0.018895	0.00781051	yes
Wnt4	Wnt4	Wnt4	chr5:156064370-156083198	iQNP Ctrl	iQNP Rest-knockdown	OK	0.166617	1.26678	7.60295	2.92656	1.28916	0.022625	0.00781835	yes
Cxcl11	Cxcl11	Cxcl11	chr14:17198267-17280642	iQNP Ctrl	iQNP Rest-knockdown	OK	0.329638	2.48252	7.53105	2.91285	0.195813	0.035725	0.00798393	yes
Ctrl	Ctrl	Ctrl	chr19:35774030-35775878	iQNP Ctrl	iQNP Rest-knockdown	OK	0.339411	2.53121	7.45765	2.89872	1.60332	0.020615	0.00781051	yes
RGD1564419	RGD1564419	RGD1564419	chr4:80542416-80550077	iQNP Ctrl	iQNP Rest-knockdown	OK	0.190666	1.4103	7.3967	2.88688	0.81102	0.05281	0.00857206	yes
Chga	Chga	Chga	chr6:126821398-126832565	iQNP Ctrl	iQNP Rest-knockdown	OK	0.474684	3.50167	7.37684	2.883	1.57519	0.00382	0.00534356	yes
Chchd2	Chchd2	Chchd2	chr9:93253930-93254597	iQNP Ctrl	iQNP Rest-knockdown	OK	79.0103	582.214	7.36884	2.88144	2.18116	4.5e-05	0.0004812	yes
Stk19	Stk19	Stk19	chr20:4095980-4105509	iQNP Ctrl	iQNP Rest-knockdown	OK	3.36627	24.8011	7.36753	2.88118	2.11663	0.00018	0.00115488	yes
Trappc6a	Trappc6a	Trappc6a	chr1:78862206-78869122	iQNP Ctrl	iQNP Rest-knockdown	OK	8.15351	59.7154	7.32389	2.87261	2.10009	0.00012	0.000916571	yes
Gapdh	Gapdh	Gapdh	chr4:161282214-161286087	iQNP Ctrl	iQNP Rest-knockdown	OK	532.006	3890.72	7.3133	2.87052	0.725608	0.006355	0.00638774	yes
Map1lc3a	Map1lc3a	Map1lc3a	chr3:145758885-145760532	iQNP Ctrl	iQNP Rest-knockdown	OK	39.0415	283.403	7.25902	2.85977	2.21986	2.5e-05	0.00030075	yes
Ptgis	Ptgis	Ptgis	chr3:158356877-158387984	iQNP Ctrl	iQNP Rest-knockdown	OK	0.250212	1.80609	7.21824	2.85165	1.34153	0.0227	0.00781835	yes
Fam195b	Fam195b	Fam195b	chr10:109933592-109935644	iQNP Ctrl	iQNP Rest-knockdown	OK	16.5593	119.437	7.21268	2.85054	2.31129	5.5e-05	0.000551375	yes
Dhrsx	Dhrsx	Dhrsx	chr12:16807160-16810619	iQNP Ctrl	iQNP Rest-knockdown	OK	10.5513	75.9847	7.20145	2.84829	2.13647	0.000135	0.000991786	yes
RGD1306576	RGD1306576	RGD1306576	chr5:59136916-59138295	iQNP Ctrl	iQNP Rest-knockdown	OK	3.01258	21.4459	7.11878	2.83163	1.86584	0.0007	0.00232303	yes
Sec61g	Sec61g	Sec61g	chr14:97323314-97329689	iQNP Ctrl	iQNP Rest-knockdown	OK	238.112	1693.4	7.11178	2.83021	1.68421	0.000775	0.00246158	yes
Pfdn2	Pfdn2	Pfdn2	chr13:87246112-87266145	iQNP Ctrl	iQNP Rest-knockdown	OK	11.7591	82.7738	7.03913	2.8154	2.03724	0.00031	0.00152997	yes
Rps15	Rps15	Rps15	chr7:10927340-10928780	iQNP Ctrl	iQNP Rest-knockdown	OK	1193.64	8401.4	7.03847	2.81526	0.495643	0.00493	0.00582879	yes
Mrpl14	Mrpl14	Mrpl14	chr9:10901821-10907253	iQNP Ctrl	iQNP Rest-knockdown	OK	11.4566	80.5541	7.03124	2.81378	1.83224	0.00041	0.00175371	yes
Hmgb1	Hmgb1	Hmgb1	chr16:37462155-37464378	iQNP Ctrl	iQNP Rest-knockdown	OK	10.8972	76.4856	7.01883	2.81123	2.253	5.5e-05	0.000551375	yes
Npvf	Npvf	Npvf	chr4:78886520-78890237	iQNP Ctrl	iQNP Rest-knockdown	OK	353.694	2474.78	6.99695	2.80673	1.50672	0.01455	0.00780977	yes
Ldha	Ldha	Ldha	chr1:97403076-97412547	iQNP Ctrl	iQNP Rest-knockdown	OK	244.858	1712.84	6.99524	2.80637	1.67359	0.004625	0.00569923	yes
Higd2a	Higd2a	Higd2a	chr17:16083852-16084777	iQNP Ctrl	iQNP Rest-knockdown	OK	32.7996	227.248	6.92838	2.79252	2.0213	0.000205	0.00124083	yes
Fam132a	Fam132a	Fam132a	chr5:172801075-172805451	iQNP Ctrl	iQNP Rest-knockdown	OK	0.541147	3.73055	6.89378	2.7853	1.45778	0.005145	0.00593576	yes
Egfl7	Egfl7	Egfl7	chr3:4760573-4781045	iQNP Ctrl	iQNP Rest-knockdown	OK	0.785933	5.39999	6.8708	2.78048	0.65198	0.031535	0.00794156	yes
Diablo	Diablo	Diablo	chr12:34196346-34209633	iQNP Ctrl	iQNP Rest-knockdown	OK	25.1167	172.122	6.85289	2.77671	2.31913	8e-05	0.000733257	yes
Arpc5l	Arpc5l	Arpc5l	chr3:18794632-18802255	iQNP Ctrl	iQNP Rest-knockdown	OK	12.775	86.9831	6.80885	2.76741	2.2481	0.000195	0.001203	yes
Prrx2	Prrx2	Prrx2	chr3:9899065-9936837	iQNP Ctrl	iQNP Rest-knockdown	OK	0.414622	2.80762	6.77152	2.75948	1.54771	0.00482	0.00581902	yes
Sncb	Sncb	Sncb	chr17:15907497-15915705	iQNP Ctrl	iQNP Rest-knockdown	OK	0.458693	3.10506	6.76936	2.75902	1.63367	0.00368	0.00527029	yes
RGD1565236	RGD1565236	RGD1565236	chr5:61016707-61131315	iQNP Ctrl	iQNP Rest-knockdown	OK	0.302344	2.03837	6.74189	2.75315	1.24522	0.01998	0.00781051	yes
C4-2	C4-2	C4-2	chr20:4106122-4315881	iQNP Ctrl	iQNP Rest-knockdown	OK	1.55652	10.4584	6.71909	2.74827	0.50314	0.02194	0.00781835	yes
Ccl2	Ccl2	Ccl2	chr10:70256262-70258061	iQNP Ctrl	iQNP Rest-knockdown	OK	18.8445	126.289	6.70164	2.74451	2.10902	0.000215	0.00125404	yes
Bex1	Bex1	Bex1	chrX:123527736-123529133	iQNP Ctrl	iQNP Rest-knockdown	OK	0.407503	2.70553	6.63929	2.73103	1.48833	0.019375	0.00781051	yes
Ltb	Ltb	Ltb	chr20:3498935-3842500	iQNP Ctrl	iQNP Rest-knockdown	OK	0.271724	1.79458	6.60442	2.72343	0.0339561	0.02023	0.00781051	yes
Fam173a	Fam173a	Fam173a	chr10:15057679-15059538	iQNP Ctrl	iQNP Rest-knockdown	OK	6.89352	45.5238	6.60385	2.72331	2.05782	0.00027	0.00141222	yes
RGD1559909	RGD1559909	RGD1559909	chr5:144182386-144183424	iQNP Ctrl	iQNP Rest-knockdown	OK	7.08862	46.7993	6.60203	2.72291	1.93613	0.000215	0.00125404	yes
Ninj1	Ninj1	Ninj1	chr17:21410707-21419472	iQNP Ctrl	iQNP Rest-knockdown	OK	54.8945	362.219	6.59846	2.72213	2.15859	7e-05	0.000647769	yes
Tp53i13	Tp53i13	Tp53i13	chr10:66604991-66609609	iQNP Ctrl	iQNP Rest-knockdown	OK	4.11979	26.9071	6.53118	2.70734	2.03575	0.000295	0.00148643	yes
Galr2	Galr2	Galr2	chr10:106394005-106396171	iQNP Ctrl	iQNP Rest-knockdown	OK	0.385443	2.50196	6.49113	2.69847	1.52106	0.0044	0.00561823	yes
Erf	Erf	Erf	chr1:80518384-80527142	iQNP Ctrl	iQNP Rest-knockdown	OK	9.15412	59.1687	6.46361	2.69234	2.28193	0.000175	0.00113797	yes
Nrn1l	Nrn1l	Nrn1l	chr19:35731662-35733123	iQNP Ctrl	iQNP Rest-knockdown	OK	0.260524	1.68287	6.45956	2.69144	1.12129	0.020945	0.00781835	yes
Ndufs6	Ndufs6	Ndufs6	chr2:26295709-26296123	iQNP Ctrl	iQNP Rest-knockdown	OK	38.2723	245.024	6.40212	2.67855	1.57606	0.000495	0.00196855	yes
Selk	Selk	Selk	chr16:5306404-5314721	iQNP Ctrl	iQNP Rest-knockdown	OK	81.8615	523.046	6.3894	2.67568	2.03886	9.5e-05	0.00083687	yes
Rsad2	Rsad2	Rsad2	chr6:44100774-44113910	iQNP Ctrl	iQNP Rest-knockdown	OK	10.9442	69.6522	6.3643	2.67	2.21067	0.000255	0.00137872	yes
Rpsa	Rpsa	Rpsa	chr8:125100238-125104096	iQNP Ctrl	iQNP Rest-knockdown	OK	480.963	3050.53	6.34255	2.66506	1.50912	0.01839	0.00781051	yes
Cplx1	Cplx1	Cplx1	chr14:1732343-1763172	iQNP Ctrl	iQNP Rest-knockdown	OK	0.418622	2.6478	6.32504	2.66107	1.48097	0.00509	0.00592918	yes
Rhod	Rhod	Rhod	chr1:207000009-207013945	iQNP Ctrl	iQNP Rest-knockdown	OK	0.542667	3.42549	6.31232	2.65817	1.45835	0.004525	0.00566302	yes
Cxcl2	Cxcl2	Cxcl2	chr14:18677128-18679175	iQNP Ctrl	iQNP Rest-knockdown	OK	0.205739	1.29809	6.3094	2.6575	1.19494	0.022305	0.00781835	yes
Rab5a	Rab5a	Rab5a	chr9:1492865-1516405	iQNP Ctrl	iQNP Rest-knockdown	OK	2.75274	17.3463	6.30147	2.65569	1.67769	0.00103	0.00282414	yes
Nrsn1	Nrsn1	Nrsn1	chr17:46859961-46877539	iQNP Ctrl	iQNP Rest-knockdown	OK	0.506737	3.16084	6.23763	2.641	1.47764	0.00573	0.00616621	yes
LOC690349	LOC690349	LOC690349	chr1:211562022-211563989	iQNP Ctrl	iQNP Rest-knockdown	OK	14.1426	88.0952	6.22907	2.63902	1.92532	0.00021	0.00125404	yes
Cbx3	Cbx3	Cbx3	chr4:79707324-79721580	iQNP Ctrl	iQNP Rest-knockdown	OK	18.4607	114.768	6.21688	2.63619	2.11217	4.5e-05	0.0004812	yes
Tbxas1	Tbxas1	Tbxas1	chr4:66502252-66677538	iQNP Ctrl	iQNP Rest-knockdown	OK	0.201742	1.25316	6.2117	2.63499	1.40658	0.00666	0.0065138	yes
Slc39a3	Slc39a3	Slc39a3	chr7:10160745-10166609	iQNP Ctrl	iQNP Rest-knockdown	OK	8.16697	50.6057	6.19639	2.63143	2.13165	0.000195	0.001203	yes
Pck2	Pck2	Pck2	chr15:33671833-33680613	iQNP Ctrl	iQNP Rest-knockdown	OK	6.47203	40.0628	6.19014	2.62997	2.12934	0.00033	0.00155682	yes
Swi5	Swi5	Swi5	chr3:11402740-11411809	iQNP Ctrl	iQNP Rest-knockdown	OK	90.6912	558.411	6.15728	2.62229	1.99342	0.000105	0.000863692	yes
Uqcrq	Uqcrq	Uqcrq	chr10:38889264-38892552	iQNP Ctrl	iQNP Rest-knockdown	OK	51.7375	317.982	6.14606	2.61966	1.60987	0.00262	0.00447072	yes
Blvra	Blvra	Blvra	chr3:114627976-114645004	iQNP Ctrl	iQNP Rest-knockdown	OK	8.10449	49.5629	6.11549	2.61247	1.97868	0.000365	0.00164148	yes
C1d	C1d	C1d	chr14:98153632-98166585	iQNP Ctrl	iQNP Rest-knockdown	OK	2.2141	13.4467	6.07321	2.60246	2.03374	0.00034	0.00157315	yes
RT1-A3	RT1-A3	RT1-A3	chr20:4998644-5060280	iQNP Ctrl	iQNP Rest-knockdown	OK	2.0623	12.5199	6.07084	2.6019	0.655812	0.03691	0.0080265	yes
Tmbim4	Tmbim4	Tmbim4	chr7:59473343-59487931	iQNP Ctrl	iQNP Rest-knockdown	OK	53.4418	324.157	6.06561	2.60065	2.13231	0.000195	0.001203	yes
Oaf	Oaf	Oaf	chr8:46224860-46242832	iQNP Ctrl	iQNP Rest-knockdown	OK	18.2534	110.71	6.06517	2.60055	2.17237	0.00012	0.000916571	yes
Tpi1	Tpi1	Tpi1	chr4:160931692-160936871	iQNP Ctrl	iQNP Rest-knockdown	OK	119.162	721.93	6.05839	2.59893	1.79248	0.001245	0.00312028	yes
Upp1	Upp1	Upp1	chr14:89651262-89669630	iQNP Ctrl	iQNP Rest-knockdown	OK	1.88147	11.3706	6.04347	2.59538	1.80345	0.00122	0.00308981	yes
Spink8	Spink8	Spink8	chr8:114190548-114202177	iQNP Ctrl	iQNP Rest-knockdown	OK	0.445895	2.69082	6.03465	2.59327	1.18784	0.022625	0.00781835	yes
Sub1	Sub1	Sub1	chr2:61418075-61430139	iQNP Ctrl	iQNP Rest-knockdown	OK	98.6002	594.715	6.03158	2.59254	1.61424	0.002125	0.00398655	yes
Acaa1a	Acaa1a	Acaa1a	chr8:124305096-124313887	iQNP Ctrl	iQNP Rest-knockdown	OK	5.22585	31.4977	6.02729	2.59151	1.95429	0.000395	0.00172795	yes
Gas5	Gas5	Gas5	chr13:76594780-76598102	iQNP Ctrl	iQNP Rest-knockdown	OK	68.6185	413.319	6.02343	2.59059	1.71463	0.000225	0.00129665	yes
RGD1311605	RGD1311605	RGD1311605	chr6:25296434-25300992	iQNP Ctrl	iQNP Rest-knockdown	OK	17.2646	103.545	5.99753	2.58437	2.01579	0.00036	0.00162659	yes
Exosc4	Exosc4	Exosc4	chr7:114374912-114377655	iQNP Ctrl	iQNP Rest-knockdown	OK	8.3443	49.7299	5.95974	2.57525	1.94872	0.000435	0.00182019	yes
Gdap1l1	Gdap1l1	Gdap1l1	chr3:154343184-154361586	iQNP Ctrl	iQNP Rest-knockdown	OK	6.50862	38.5895	5.92898	2.56778	2.19449	0.000145	0.00102609	yes
Slc4a1	Slc4a1	Slc4a1	chr10:91454824-91471072	iQNP Ctrl	iQNP Rest-knockdown	OK	0.506007	2.9819	5.893	2.559	1.46734	0.004315	0.00558605	yes
Hras	Hras	Hras	chr1:201385705-201388987	iQNP Ctrl	iQNP Rest-knockdown	OK	9.59801	56.5363	5.89042	2.55837	2.04329	0.00039	0.00171386	yes
Fbxl15	Fbxl15	Fbxl15	chr1:251544340-251546582	iQNP Ctrl	iQNP Rest-knockdown	OK	2.26562	13.3174	5.87804	2.55533	1.88377	0.000435	0.00182019	yes
Tmem147	Tmem147	Tmem147	chr1:85771684-85773503	iQNP Ctrl	iQNP Rest-knockdown	OK	26.75	156.849	5.86351	2.55177	1.98503	0.000295	0.00148643	yes
Pkn3	Pkn3	Pkn3	chr3:9068175-9096114	iQNP Ctrl	iQNP Rest-knockdown	OK	0.963285	5.64205	5.85709	2.55018	1.95844	0.00048	0.0019248	yes
Hmox1	Hmox1	Hmox1	chr19:13963138-13969960	iQNP Ctrl	iQNP Rest-knockdown	OK	37.8444	221.632	5.8564	2.55001	1.76852	0.00134	0.00323212	yes
Calca	Calca	Calca	chr1:172686167-172691061	iQNP Ctrl	iQNP Rest-knockdown	OK	0.471748	2.73981	5.80778	2.53799	1.27949	0.005385	0.00601221	yes
Nnmt	Nnmt	Nnmt	chr8:51871505-51883785	iQNP Ctrl	iQNP Rest-knockdown	OK	14.5518	84.2431	5.78919	2.53336	1.83803	0.000895	0.00263409	yes
Tor3a	Tor3a	Tor3a	chr13:71546917-71915301	iQNP Ctrl	iQNP Rest-knockdown	OK	6.85105	39.547	5.7724	2.52917	0.913941	0.030735	0.00792708	yes
S100a16	S100a16	S100a16	chr2:182807563-182813276	iQNP Ctrl	iQNP Rest-knockdown	OK	1.91324	11.0228	5.76133	2.5264	1.66547	0.00097	0.00273762	yes
Rnf7	Rnf7	Rnf7	chr8:101534826-101543837	iQNP Ctrl	iQNP Rest-knockdown	OK	21.5393	123.919	5.75316	2.52435	2.09445	0.00033	0.00155682	yes
Gpx4	Gpx4	Gpx4	chr7:11162520-11165318	iQNP Ctrl	iQNP Rest-knockdown	OK	253.858	1453.97	5.72749	2.5179	1.63138	0.001175	0.0030075	yes
Prdx5	Prdx5	Prdx5	chr1:209583413-209586399	iQNP Ctrl	iQNP Rest-knockdown	OK	54.6442	311.872	5.70732	2.51281	2.04121	0.00024	0.00132745	yes
RT1-S3	RT1-S3	RT1-S3	chr20:2741033-2888872	iQNP Ctrl	iQNP Rest-knockdown	OK	12.4984	71.2505	5.70077	2.51116	1.59572	0.00235	0.00420277	yes
Cox6a2	Cox6a2	Cox6a2	chr1:187464578-187465325	iQNP Ctrl	iQNP Rest-knockdown	OK	1.37217	7.76755	5.66078	2.501	1.65871	0.028215	0.00786868	yes
Crabp1	Crabp1	Crabp1	chr8:58317336-58325375	iQNP Ctrl	iQNP Rest-knockdown	OK	6.12606	34.5823	5.64511	2.497	1.79639	0.000575	0.00210411	yes
Atp5g3	Atp5g3	Atp5g3	chr3:56511747-56514204	iQNP Ctrl	iQNP Rest-knockdown	OK	76.3274	429.748	5.63032	2.49322	1.88078	8.5e-05	0.000757444	yes
Dhrs3	Dhrs3	Dhrs3	chr5:163341855-163375604	iQNP Ctrl	iQNP Rest-knockdown	OK	0.49413	2.76715	5.60004	2.48544	1.33297	0.00671	0.00653092	yes
RGD1566320	RGD1566320	RGD1566320	chr3:133155332-133156821	iQNP Ctrl	iQNP Rest-knockdown	OK	24.2077	135.454	5.59549	2.48427	1.85957	0.00033	0.00155682	yes
Cryzl1	Cryzl1	Cryzl1	chr11:31662124-31720570	iQNP Ctrl	iQNP Rest-knockdown	OK	2.70524	15.1253	5.59111	2.48314	1.93327	0.0004	0.00173405	yes
Tmem208	Tmem208	Tmem208	chr19:35141372-35144073	iQNP Ctrl	iQNP Rest-knockdown	OK	54.0373	301.547	5.58035	2.48036	1.96985	0.00017	0.00112833	yes
Kcnh6	Kcnh6	Kcnh6	chr10:95400861-95421678	iQNP Ctrl	iQNP Rest-knockdown	OK	0.436799	2.42764	5.5578	2.47451	1.4514	0.00445	0.00563511	yes
Camk2n2	Camk2n2	Camk2n2	chr11:82519330-82519584	iQNP Ctrl	iQNP Rest-knockdown	OK	2.21153	12.2869	5.55584	2.474	1.38779	0.02251	0.00781835	yes
Atp6v0b	Atp6v0b	Atp6v0b	chr5:138349547-138351064	iQNP Ctrl	iQNP Rest-knockdown	OK	41.1831	228.772	5.555	2.47379	1.92667	0.00026	0.00138245	yes
Duoxa1	Duoxa1	Duoxa1	chr3:109082229-109093260	iQNP Ctrl	iQNP Rest-knockdown	OK	2.21156	12.2845	5.55468	2.4737	1.83683	0.001095	0.00291636	yes
RGD1306215	RGD1306215	RGD1306215	chr3:3625546-3627090	iQNP Ctrl	iQNP Rest-knockdown	OK	13.3065	73.8529	5.55014	2.47252	1.87817	0.000375	0.00167083	yes
Nme1	Nme1	Nme1	chr10:82591704-82601075	iQNP Ctrl	iQNP Rest-knockdown	OK	83.2006	460.919	5.53985	2.46985	1.90721	0.000135	0.000991786	yes
Pla1a	Pla1a	Pla1a	chr11:64099836-64137357	iQNP Ctrl	iQNP Rest-knockdown	OK	0.290504	1.60336	5.51924	2.46447	1.21089	0.00814	0.00693883	yes
MGC105649	MGC105649	MGC105649	chr3:109609897-109613452	iQNP Ctrl	iQNP Rest-knockdown	OK	0.552781	3.04984	5.51727	2.46395	1.37858	0.016045	0.00781051	yes
Crabp2	Crabp2	Crabp2	chr2:180029800-180034147	iQNP Ctrl	iQNP Rest-knockdown	OK	0.712654	3.92545	5.50821	2.46158	1.27335	0.007545	0.00679052	yes
Cldn9	Cldn9	Cldn9	chr10:12947422-12948854	iQNP Ctrl	iQNP Rest-knockdown	OK	0.292028	1.60598	5.4994	2.45928	1.32824	0.00552	0.00608528	yes
Chrnb2	Chrnb2	Chrnb2	chr2:181961372-181969581	iQNP Ctrl	iQNP Rest-knockdown	OK	0.619833	3.39826	5.48254	2.45484	1.83583	0.0013	0.00319163	yes
Zfp787	Zfp787	Zfp787	chr1:66193152-66205951	iQNP Ctrl	iQNP Rest-knockdown	OK	3.26811	17.9013	5.47757	2.45354	2.10309	0.00014	0.00101305	yes
Slc25a5	Slc25a5	Slc25a5	chrX:8072238-8075306	iQNP Ctrl	iQNP Rest-knockdown	OK	35.3118	192.719	5.45764	2.44828	2.02889	0.000275	0.0014229	yes
Cisd3	Cisd3	Cisd3	chr10:86434900-86437932	iQNP Ctrl	iQNP Rest-knockdown	OK	0.278565	1.51975	5.45564	2.44775	1.14568	0.02332	0.00781835	yes
Lfng	Lfng	Lfng	chr12:14497703-14505723	iQNP Ctrl	iQNP Rest-knockdown	OK	2.89114	15.696	5.429	2.44069	1.84684	0.00058	0.00210638	yes
Tigd3	Tigd3	Tigd3	chr1:208524890-208527310	iQNP Ctrl	iQNP Rest-knockdown	OK	0.356864	1.92831	5.40349	2.43389	1.33082	0.007325	0.00676543	yes
Supt4h1	Supt4h1	Supt4h1	chr10:76030805-76036988	iQNP Ctrl	iQNP Rest-knockdown	OK	18.6652	100.799	5.40037	2.43306	1.82561	0.000525	0.00203734	yes
Cyb561d1	Cyb561d1	Cyb561d1	chr2:203760896-203765691	iQNP Ctrl	iQNP Rest-knockdown	OK	0.303106	1.63081	5.38033	2.42769	1.69381	0.00149	0.00337406	yes
LOC362855	LOC362855	LOC362855	chr7:20045977-20065340	iQNP Ctrl	iQNP Rest-knockdown	OK	27.8424	149.684	5.37612	2.42656	2.03815	0.0003	0.00150375	yes
Gnb2	Gnb2	Gnb2	chr12:19597311-19602329	iQNP Ctrl	iQNP Rest-knockdown	OK	102.478	549.304	5.36021	2.42229	1.57062	0.002735	0.00455392	yes
Slc2a6	Slc2a6	Slc2a6	chr3:5917991-5924807	iQNP Ctrl	iQNP Rest-knockdown	OK	2.50084	13.3981	5.35744	2.42154	1.83999	0.00087	0.00258422	yes
Scg2	Scg2	Scg2	chr9:78762660-78767970	iQNP Ctrl	iQNP Rest-knockdown	OK	6.00219	32.1556	5.35731	2.42151	2.37066	2e-05	0.000260108	yes
Arf5	Arf5	Arf5	chr4:55293824-55296751	iQNP Ctrl	iQNP Rest-knockdown	OK	49.8857	265.188	5.31591	2.41032	1.83282	0.00012	0.000916571	yes
Psmb10	Psmb10	Psmb10	chr19:35777709-35780194	iQNP Ctrl	iQNP Rest-knockdown	OK	57.8231	307.347	5.3153	2.41015	1.9667	0.000235	0.00131491	yes
Proca1	Proca1	Proca1	chr10:64426827-64440614	iQNP Ctrl	iQNP Rest-knockdown	OK	0.281055	1.49046	5.30309	2.40683	1.11347	0.01226	0.00756833	yes
Hcn3	Hcn3	Hcn3	chr2:181224321-181237190	iQNP Ctrl	iQNP Rest-knockdown	OK	0.180065	0.952354	5.28895	2.40298	1.05552	0.00899	0.00717628	yes
Sdccag3	Sdccag3	Sdccag3	chr3:4554196-4560918	iQNP Ctrl	iQNP Rest-knockdown	OK	6.76243	35.5968	5.26391	2.39613	1.93694	0.000525	0.00203734	yes
Tspan4	Tspan4	Tspan4	chr1:201661390-201681042	iQNP Ctrl	iQNP Rest-knockdown	OK	15.7678	82.8362	5.2535	2.39328	1.98702	0.00045	0.00185077	yes
Tnxa-ps1	Tnxa-ps1	Tnxa-ps1	chr20:4106122-4315881	iQNP Ctrl	iQNP Rest-knockdown	OK	0.847286	4.43998	5.24024	2.38963	0.0923521	0.019975	0.00781051	yes
Rpl19	Rpl19	Rpl19	chr10:86788837-86792126	iQNP Ctrl	iQNP Rest-knockdown	OK	647.154	3382.67	5.22699	2.38598	1.39556	0.000845	0.00256539	yes
Gchfr	Gchfr	Gchfr	chr3:105683313-105687348	iQNP Ctrl	iQNP Rest-knockdown	OK	15.8152	82.4656	5.21433	2.38248	1.73542	0.000645	0.00223291	yes
Nudt1	Nudt1	Nudt1	chr12:14775536-14778845	iQNP Ctrl	iQNP Rest-knockdown	OK	5.57963	29.0417	5.20495	2.37988	1.79193	0.000545	0.00205689	yes
Wdr4	Wdr4	Wdr4	chr20:9925853-9942051	iQNP Ctrl	iQNP Rest-knockdown	OK	4.08224	21.226	5.1996	2.3784	2.01829	0.000175	0.00113797	yes
Mx1	Mx1	Mx1	chr11:37438472-37462363	iQNP Ctrl	iQNP Rest-knockdown	OK	67.3272	349.448	5.19029	2.37582	1.84288	0.00016	0.00109209	yes
LOC361128	LOC361128	LOC361128	chr16:19764912-19774045	iQNP Ctrl	iQNP Rest-knockdown	OK	17.2998	89.6522	5.18227	2.37358	1.7219	0.002055	0.00392758	yes
Serpine1	Serpine1	Serpine1	chr12:20931995-20942374	iQNP Ctrl	iQNP Rest-knockdown	OK	67.9002	349.163	5.1423	2.36241	1.47768	0.00356	0.00519113	yes
Diras1	Diras1	Diras1	chr7:10171726-10176591	iQNP Ctrl	iQNP Rest-knockdown	OK	2.92052	14.9479	5.11823	2.35565	1.80758	0.000915	0.00266847	yes
Rplp0	Rplp0	Rplp0	chr12:42315763-42319032	iQNP Ctrl	iQNP Rest-knockdown	OK	702.251	3565.52	5.07727	2.34405	0.597769	0.009515	0.00723278	yes
Ssr2	Ssr2	Ssr2	chr2:180705120-180713872	iQNP Ctrl	iQNP Rest-knockdown	OK	106.198	538.111	5.06705	2.34115	1.81869	0.00022	0.00127547	yes
RGD1563438	RGD1563438	RGD1563438	chr10:56679234-56680346	iQNP Ctrl	iQNP Rest-knockdown	OK	43.8213	221.975	5.06546	2.34069	1.67462	0.00069	0.00231378	yes
Tapbp	Tapbp	Tapbp	chr20:5109806-5117758	iQNP Ctrl	iQNP Rest-knockdown	OK	26.2328	132.809	5.06271	2.33991	1.94609	0.000215	0.00125404	yes
Celsr3	Celsr3	Celsr3	chr8:113882882-113923950	iQNP Ctrl	iQNP Rest-knockdown	OK	1.8573	9.39107	5.0563	2.33808	2.22563	0.0001	0.00083687	yes
Mien1	Mien1	Mien1	chr10:87243038-87244331	iQNP Ctrl	iQNP Rest-knockdown	OK	50.3164	253.982	5.0477	2.33563	1.8798	0.00048	0.0019248	yes
Avpi1	Avpi1	Avpi1	chr1:248727384-248733112	iQNP Ctrl	iQNP Rest-knockdown	OK	13.2979	67.0121	5.0393	2.33322	1.79062	0.000475	0.0019248	yes
Lrsam1	Lrsam1	Lrsam1	chr3:11862603-11951806	iQNP Ctrl	iQNP Rest-knockdown	OK	6.66863	33.4973	5.02312	2.32858	0.934524	0.050095	0.00845815	yes
Ankra2	Ankra2	Ankra2	chr2:28853906-28864539	iQNP Ctrl	iQNP Rest-knockdown	OK	2.1164	10.5972	5.00718	2.324	1.74376	0.00083	0.00255205	yes
Trib3	Trib3	Trib3	chr3:142664650-142670135	iQNP Ctrl	iQNP Rest-knockdown	OK	8.9751	44.9006	5.0028	2.32273	2.14287	0.000125	0.000939844	yes
Cdk5r2	Cdk5r2	Cdk5r2	chr9:74191841-74193310	iQNP Ctrl	iQNP Rest-knockdown	OK	0.141371	0.705976	4.99378	2.32013	0.784722	0.018795	0.00781051	yes
Polr2h	Polr2h	Polr2h	chr11:82421656-82426105	iQNP Ctrl	iQNP Rest-knockdown	OK	8.03296	39.7688	4.9507	2.30763	1.72094	0.000735	0.00239784	yes
Cd83	Cd83	Cd83	chr17:26705645-26725470	iQNP Ctrl	iQNP Rest-knockdown	OK	0.836317	4.13629	4.94584	2.30622	1.2548	0.006185	0.00636625	yes
Matr3	Matr3	Matr3	chr18:28186348-28215660	iQNP Ctrl	iQNP Rest-knockdown	OK	8.10223	40.0695	4.94549	2.30611	1.95957	0.00031	0.00152997	yes
Lypla2	Lypla2	Lypla2	chr5:154750432-154755029	iQNP Ctrl	iQNP Rest-knockdown	OK	11.6983	57.5739	4.92156	2.29912	2.10671	7e-05	0.000647769	yes
Cdc42ep2	Cdc42ep2	Cdc42ep2	chr1:208548136-208556965	iQNP Ctrl	iQNP Rest-knockdown	OK	0.652156	3.1941	4.89775	2.29212	1.31412	0.004485	0.00566302	yes
Wnt6	Wnt6	Wnt6	chr9:74104363-74117995	iQNP Ctrl	iQNP Rest-knockdown	OK	0.31554	1.54503	4.89646	2.29174	1.25083	0.00728	0.00674328	yes
MGC95208	MGC95208	MGC95208	chr11:2100190-2104839	iQNP Ctrl	iQNP Rest-knockdown	OK	5.88732	28.808	4.89323	2.29079	1.74388	0.001065	0.00287909	yes
Galk1	Galk1	Galk1	chr10:106116773-106120951	iQNP Ctrl	iQNP Rest-knockdown	OK	22.9593	112.157	4.88504	2.28837	1.88003	0.000335	0.00156507	yes
Id3	Id3	Id3	chr5:154934137-154935707	iQNP Ctrl	iQNP Rest-knockdown	OK	220.418	1075.16	4.87782	2.28624	1.42307	0.003925	0.0053709	yes
Rangrf	Rangrf	Rangrf	chr10:55727382-55732714	iQNP Ctrl	iQNP Rest-knockdown	OK	8.81558	42.9828	4.87578	2.28563	1.49011	0.00287	0.00462661	yes
Psma5	Psma5	Psma5	chr2:203825059-203848378	iQNP Ctrl	iQNP Rest-knockdown	OK	52.6548	256.262	4.86683	2.28298	1.87026	0.000555	0.00207833	yes
Tmem14c	Tmem14c	Tmem14c	chr17:29701922-29708044	iQNP Ctrl	iQNP Rest-knockdown	OK	48.1158	234.077	4.86487	2.2824	1.8326	0.00055	0.00206766	yes
Mif4gd	Mif4gd	Mif4gd	chr10:105687219-105691684	iQNP Ctrl	iQNP Rest-knockdown	OK	4.46423	21.6569	4.85121	2.27834	1.74042	0.000915	0.00266847	yes
Cdkn1a	Cdkn1a	Cdkn1a	chr20:7376324-7386778	iQNP Ctrl	iQNP Rest-knockdown	OK	6.61361	32.0794	4.85051	2.27814	1.82132	0.00079	0.00247653	yes
Psmb4	Psmb4	Psmb4	chr2:189778475-189781162	iQNP Ctrl	iQNP Rest-knockdown	OK	133.027	644.323	4.84355	2.27607	1.33652	0.004765	0.00577561	yes
Ppm1j	Ppm1j	Ppm1j	chr2:200039683-200044698	iQNP Ctrl	iQNP Rest-knockdown	OK	0.284089	1.37383	4.83591	2.27379	1.22263	0.00931	0.00719678	yes
Nek2	Nek2	Nek2	chr13:107895670-107908904	iQNP Ctrl	iQNP Rest-knockdown	OK	1.4069	6.79939	4.83289	2.27289	1.90059	0.00024	0.00132745	yes
Grpel1	Grpel1	Grpel1	chr14:79873190-79878998	iQNP Ctrl	iQNP Rest-knockdown	OK	25.5851	123.629	4.83207	2.27264	1.76885	0.000965	0.00273762	yes
Rprml	Rprml	Rprml	chr10:92804936-92805941	iQNP Ctrl	iQNP Rest-knockdown	OK	3.34787	16.1734	4.83095	2.27231	1.55336	0.00194	0.00382593	yes
Snap25	Snap25	Snap25	chr3:124806636-124894653	iQNP Ctrl	iQNP Rest-knockdown	OK	5.99152	28.925	4.82766	2.27132	2.14961	0.000185	0.00117134	yes
Psmb9	Psmb9	Psmb9	chr20:4801186-4806608	iQNP Ctrl	iQNP Rest-knockdown	OK	57.0861	275.318	4.82286	2.26989	1.84375	0.00068	0.00230434	yes
Ndufb3	Ndufb3	Ndufb3	chr9:57252768-57262981	iQNP Ctrl	iQNP Rest-knockdown	OK	26.0831	125.224	4.80096	2.26332	1.79603	0.00051	0.00200336	yes
Cib1	Cib1	Cib1	chr1:136031864-136045153	iQNP Ctrl	iQNP Rest-knockdown	OK	12.7087	60.8122	4.78508	2.25854	1.83155	0.000185	0.00117134	yes
Ahcy	Ahcy	Ahcy	chr3:145544833-145560058	iQNP Ctrl	iQNP Rest-knockdown	OK	10.9445	51.9819	4.74959	2.2478	1.82325	0.000785	0.00247653	yes
Ntng2	Ntng2	Ntng2	chr3:8171756-8225139	iQNP Ctrl	iQNP Rest-knockdown	OK	1.82837	8.67047	4.74219	2.24555	1.67237	0.00117	0.00300269	yes
Rpl24	Rpl24	Rpl24	chr11:45628841-45634180	iQNP Ctrl	iQNP Rest-knockdown	OK	600.179	2845	4.74025	2.24496	1.38566	0.00201	0.0038922	yes
Churc1	Churc1	Churc1	chr6:99349204-99364032	iQNP Ctrl	iQNP Rest-knockdown	OK	48.6245	230.43	4.73897	2.24457	1.58895	0.000755	0.0024383	yes
Slc25a15	Slc25a15	Slc25a15	chr16:74280826-74301105	iQNP Ctrl	iQNP Rest-knockdown	OK	0.847185	4.01194	4.73561	2.24355	1.53089	0.002235	0.00409707	yes
Tm4sf1	Tm4sf1	Tm4sf1	chr2:146521187-146530382	iQNP Ctrl	iQNP Rest-knockdown	OK	6.49963	30.7786	4.73544	2.2435	1.57396	0.00197	0.00386136	yes
Rwdd2a	Rwdd2a	Rwdd2a	chr8:91827449-91830574	iQNP Ctrl	iQNP Rest-knockdown	OK	2.09212	9.89806	4.73111	2.24218	1.18758	0.006805	0.00658204	yes
S100a13	S100a13	S100a13	chr2:182790172-182796668	iQNP Ctrl	iQNP Rest-knockdown	OK	12.9979	61.1101	4.70154	2.23313	1.39254	0.0013	0.00319163	yes
Pgk1	Pgk1	Pgk1	chrX:94324218-94340193	iQNP Ctrl	iQNP Rest-knockdown	OK	60.5238	283.607	4.68588	2.22832	1.77349	0.000335	0.00156507	yes
Siva1	Siva1	Siva1	chr6:137631407-137635722	iQNP Ctrl	iQNP Rest-knockdown	OK	2.87443	13.442	4.67641	2.2254	1.6815	0.00127	0.00315012	yes
Gsta4	Gsta4	Gsta4	chr8:83165138-83183055	iQNP Ctrl	iQNP Rest-knockdown	OK	3.28614	15.367	4.67631	2.22537	1.48816	0.00276	0.0045797	yes
Gsta3	Gsta3	Gsta3	chr9:20051500-20068146	iQNP Ctrl	iQNP Rest-knockdown	OK	0.905644	4.21976	4.6594	2.22014	1.26279	0.007805	0.00683926	yes
Uba7	Uba7	Uba7	chr8:113244828-113253636	iQNP Ctrl	iQNP Rest-knockdown	OK	6.73053	31.354	4.65847	2.21986	2.07059	0.000105	0.000863692	yes
Hrh3	Hrh3	Hrh3	chr3:169154979-169160064	iQNP Ctrl	iQNP Rest-knockdown	OK	0.330541	1.5391	4.65631	2.21919	1.45158	0.002725	0.00454513	yes
Wfdc2	Wfdc2	Wfdc2	chr3:155582377-155588056	iQNP Ctrl	iQNP Rest-knockdown	OK	0.405504	1.88585	4.65063	2.21743	1.1016	0.0245	0.00781835	yes
LOC498750	LOC498750	LOC498750	chr17:47318993-47346617	iQNP Ctrl	iQNP Rest-knockdown	OK	4.53078	21.03	4.64158	2.21462	1.4558	0.00251	0.00431539	yes
Pin1	Pin1	Pin1	chr8:19669536-19681741	iQNP Ctrl	iQNP Rest-knockdown	OK	60.0824	278.587	4.63675	2.21311	1.81395	0.00063	0.0022236	yes
Eef1a1	Eef1a1	Eef1a1	chr8:83463590-83466813	iQNP Ctrl	iQNP Rest-knockdown	OK	683.55	3158.47	4.62069	2.20811	0.65899	0.01223	0.00756437	yes
Smox	Smox	Smox	chr3:119240375-119254370	iQNP Ctrl	iQNP Rest-knockdown	OK	0.798423	3.68853	4.61977	2.20782	1.53879	0.00264	0.00448102	yes
Uap1	Uap1	Uap1	chr13:85953071-85987137	iQNP Ctrl	iQNP Rest-knockdown	OK	3.44604	15.8776	4.60749	2.20398	1.68358	0.001155	0.00297212	yes
Cox7b	Cox7b	Cox7b	chrX:94138055-94153668	iQNP Ctrl	iQNP Rest-knockdown	OK	495.809	2270.17	4.57872	2.19494	1.23718	0.00212	0.00398655	yes
St13	St13	St13	chr7:119694122-119728936	iQNP Ctrl	iQNP Rest-knockdown	OK	22.4442	102.702	4.57588	2.19405	1.8026	0.000795	0.00248412	yes
Alkbh2	Alkbh2	Alkbh2	chr12:43531681-43536317	iQNP Ctrl	iQNP Rest-knockdown	OK	2.49865	11.424	4.57207	2.19285	1.6183	0.000855	0.00257039	yes
Ccl5	Ccl5	Ccl5	chr10:71605791-71610330	iQNP Ctrl	iQNP Rest-knockdown	OK	11.5143	52.5672	4.56538	2.19074	1.53833	0.000685	0.00231314	yes
Arse	Arse	Arse	chr2:122663036-122670111	iQNP Ctrl	iQNP Rest-knockdown	OK	4.69543	21.4347	4.56501	2.19062	1.67161	0.00124	0.00312028	yes
Atp5j	Atp5j	Atp5j	chr11:24316747-24323800	iQNP Ctrl	iQNP Rest-knockdown	OK	127.595	582.181	4.56273	2.1899	1.61905	0.00027	0.00141222	yes
Rpl32	Rpl32	Rpl32	chr6:145146072-145191663	iQNP Ctrl	iQNP Rest-knockdown	OK	214.855	980.307	4.56264	2.18987	1.54703	0.00023	0.00130978	yes
Smad6	Smad6	Smad6	chr8:68144881-68212701	iQNP Ctrl	iQNP Rest-knockdown	OK	9.90909	45.2001	4.56148	2.1895	1.98544	8.5e-05	0.000757444	yes
Fmc1	Fmc1	Fmc1	chr4:66107929-66115963	iQNP Ctrl	iQNP Rest-knockdown	OK	4.55765	20.787	4.5609	2.18932	1.79952	0.000235	0.00131491	yes
Itm2c	Itm2c	Itm2c	chr9:84611755-84625391	iQNP Ctrl	iQNP Rest-knockdown	OK	140.799	641.054	4.55297	2.18681	1.4518	0.003625	0.00524551	yes
Banf1	Banf1	Banf1	chr1:208008343-208010342	iQNP Ctrl	iQNP Rest-knockdown	OK	91.4207	415.907	4.54937	2.18567	1.74741	0.000565	0.00210411	yes
Ndufb6	Ndufb6	Ndufb6	chr5:57677224-57687302	iQNP Ctrl	iQNP Rest-knockdown	OK	35.9445	163.03	4.5356	2.18129	1.64415	0.00094	0.00270855	yes
Prl8a9	Prl8a9	Prl8a9	chr17:43878095-43883904	iQNP Ctrl	iQNP Rest-knockdown	OK	0.967352	4.38347	4.53141	2.17996	1.18404	0.00783	0.00684869	yes
Rnaset2	Rnaset2	Rnaset2	chr1:47227490-47244660	iQNP Ctrl	iQNP Rest-knockdown	OK	23.5678	106.612	4.52363	2.17748	1.71273	0.001125	0.00293415	yes
Bad	Bad	Bad	chr1:209617372-209626292	iQNP Ctrl	iQNP Rest-knockdown	OK	16.4444	74.3682	4.5224	2.17709	1.70817	0.00101	0.00278517	yes
Polr2l	Polr2l	Polr2l	chr1:201659266-201661275	iQNP Ctrl	iQNP Rest-knockdown	OK	91.4887	412.223	4.50573	2.17176	1.57269	0.00097	0.00273762	yes
RGD1310376	RGD1310376	RGD1310376	chr5:59975689-59979259	iQNP Ctrl	iQNP Rest-knockdown	OK	3.51266	15.8118	4.50138	2.17037	1.56653	0.00206	0.00392758	yes
Isg20	Isg20	Isg20	chr1:134631523-134637868	iQNP Ctrl	iQNP Rest-knockdown	OK	12.7051	57.0593	4.49105	2.16705	1.86747	0.00057	0.00210411	yes
Mrps16	Mrps16	Mrps16	chr15:4147259-4149662	iQNP Ctrl	iQNP Rest-knockdown	OK	24.0249	107.869	4.48988	2.16668	1.55066	0.001255	0.00312096	yes
Gnb2l1	Gnb2l1	Gnb2l1	chr10:34067237-34072593	iQNP Ctrl	iQNP Rest-knockdown	OK	406.186	1823.55	4.48945	2.16654	1.38935	0.00189	0.00375038	yes
Cmc1	Cmc1	Cmc1	chr8:122988365-123046368	iQNP Ctrl	iQNP Rest-knockdown	OK	24.0416	107.863	4.48652	2.1656	1.62924	0.000775	0.00246158	yes
Gabarapl2	Gabarapl2	Gabarapl2	chr19:41880237-41891074	iQNP Ctrl	iQNP Rest-knockdown	OK	32.2408	144.57	4.48407	2.16481	1.79116	0.00081	0.00251466	yes
Adamtsl5	Adamtsl5	Adamtsl5	chr7:10874585-10879783	iQNP Ctrl	iQNP Rest-knockdown	OK	3.62982	16.2666	4.48138	2.16394	1.59564	0.001335	0.00322815	yes
Hspbp1	Hspbp1	Hspbp1	chr1:67882355-67905766	iQNP Ctrl	iQNP Rest-knockdown	OK	25.1418	112.442	4.47231	2.16102	1.76945	0.0011	0.00291636	yes
Pef1	Pef1	Pef1	chr5:149135319-149158586	iQNP Ctrl	iQNP Rest-knockdown	OK	28.6404	128.075	4.47183	2.16087	1.75896	0.00097	0.00273762	yes
Pard6a	Pard6a	Pard6a	chr19:35533394-35535711	iQNP Ctrl	iQNP Rest-knockdown	OK	3.14223	14.0334	4.46606	2.159	1.6091	0.001185	0.00301705	yes
Ddx39a	Ddx39a	Ddx39a	chr19:26109093-26117042	iQNP Ctrl	iQNP Rest-knockdown	OK	12.0836	53.9413	4.46401	2.15834	1.96411	0.0001	0.00083687	yes
Uqcr11	Uqcr11	Uqcr11	chr7:10816421-10821051	iQNP Ctrl	iQNP Rest-knockdown	OK	162.197	723.887	4.46301	2.15802	1.51844	0.00036	0.00162659	yes
Klhl21	Klhl21	Klhl21	chr5:169236426-169246001	iQNP Ctrl	iQNP Rest-knockdown	OK	8.22747	36.6465	4.45416	2.15515	1.81884	0.000575	0.00210411	yes
Cmpk2	Cmpk2	Cmpk2	chr6:44128543-44139346	iQNP Ctrl	iQNP Rest-knockdown	OK	13.3182	59.2044	4.44538	2.15231	2.02135	0.0001	0.00083687	yes
Bcl7c	Bcl7c	Bcl7c	chr1:186993654-186997484	iQNP Ctrl	iQNP Rest-knockdown	OK	17.8372	79.0497	4.43173	2.14787	1.72224	0.00078	0.00246932	yes
Rom1	Rom1	Rom1	chr1:211604294-211606303	iQNP Ctrl	iQNP Rest-knockdown	OK	3.29777	14.5953	4.42581	2.14594	1.58895	0.001325	0.00322015	yes
RGD620382	RGD620382	RGD620382	chr9:9865095-9867833	iQNP Ctrl	iQNP Rest-knockdown	OK	10.402	46.0214	4.42428	2.14544	1.50005	0.001145	0.00296719	yes
Nudt14	Nudt14	Nudt14	chr6:137660000-138143983	iQNP Ctrl	iQNP Rest-knockdown	OK	6.44811	28.4924	4.41872	2.14363	0.33639	0.03299	0.0079533	yes
Cyp4f5	Cyp4f5	Cyp4f5	chr7:13119550-13134015	iQNP Ctrl	iQNP Rest-knockdown	OK	2.50884	11.066	4.4108	2.14104	1.81632	0.00038	0.00167758	yes
Ppp2ca	Ppp2ca	Ppp2ca	chr10:37621255-37641008	iQNP Ctrl	iQNP Rest-knockdown	OK	24.7257	108.871	4.40315	2.13854	1.81501	0.0008	0.00249165	yes
Cd82	Cd82	Cd82	chr3:77831770-77875764	iQNP Ctrl	iQNP Rest-knockdown	OK	22.5768	99.0991	4.38942	2.13403	1.77628	0.001005	0.00278517	yes
Pih1d1	Pih1d1	Pih1d1	chr1:95632211-95636284	iQNP Ctrl	iQNP Rest-knockdown	OK	3.22568	14.1546	4.3881	2.1336	1.73561	0.000355	0.0016192	yes
Tex261	Tex261	Tex261	chr4:117963578-117968532	iQNP Ctrl	iQNP Rest-knockdown	OK	43.798	191.985	4.38342	2.13206	1.72658	0.00095	0.00272919	yes
Lck	Lck	Lck	chr5:148707504-148718296	iQNP Ctrl	iQNP Rest-knockdown	OK	1.01075	4.42832	4.38122	2.13133	1.49011	0.002825	0.00462661	yes
Akr1a1	Akr1a1	Akr1a1	chr5:136920560-136937422	iQNP Ctrl	iQNP Rest-knockdown	OK	155.518	681.18	4.38007	2.13095	1.32307	0.005245	0.00596824	yes
Mat2a	Mat2a	Mat2a	chr4:105739942-105745472	iQNP Ctrl	iQNP Rest-knockdown	OK	11.4394	50.0893	4.37866	2.13049	1.73045	0.00064	0.0022236	yes
Pafah1b3	Pafah1b3	Pafah1b3	chr1:80570159-80572686	iQNP Ctrl	iQNP Rest-knockdown	OK	7.87895	34.4927	4.37783	2.13022	1.58359	0.001315	0.00322015	yes
Ubtd1	Ubtd1	Ubtd1	chr1:248817735-248820279	iQNP Ctrl	iQNP Rest-knockdown	OK	6.83489	29.889	4.373	2.12862	1.60359	0.001565	0.00343088	yes
Mrpl17	Mrpl17	Mrpl17	chr1:163554719-163556294	iQNP Ctrl	iQNP Rest-knockdown	OK	24.1995	105.571	4.36253	2.12516	1.92407	0.00018	0.00115488	yes
LOC100360501	LOC100360501	LOC100360501	chr1:201358641-201371015	iQNP Ctrl	iQNP Rest-knockdown	OK	53.7966	233.799	4.34598	2.11968	1.72198	0.000575	0.00210411	yes
Tmem223	Tmem223	Tmem223	chr1:211441876-211443238	iQNP Ctrl	iQNP Rest-knockdown	OK	66.4982	288.387	4.33676	2.11662	1.66423	0.000585	0.00211656	yes
Limd2	Limd2	Limd2	chr10:95552508-95554534	iQNP Ctrl	iQNP Rest-knockdown	OK	13.97	60.5533	4.33452	2.11587	1.70987	0.000855	0.00257039	yes
Psma6	Psma6	Psma6	chr6:75649846-75667403	iQNP Ctrl	iQNP Rest-knockdown	OK	69.3948	300.156	4.32534	2.11281	1.64945	0.000415	0.00176724	yes
Ttc9b	Ttc9b	Ttc9b	chr1:82748074-82750257	iQNP Ctrl	iQNP Rest-knockdown	OK	2.71095	11.7065	4.31823	2.11044	1.56017	0.002235	0.00409707	yes
Sdsl	Sdsl	Sdsl	chr12:37297341-37307847	iQNP Ctrl	iQNP Rest-knockdown	OK	0.860107	3.70608	4.30886	2.10731	1.48133	0.002685	0.00452547	yes
RT1-N3	RT1-N3	RT1-N3	chr20:2741033-2888872	iQNP Ctrl	iQNP Rest-knockdown	OK	11.4134	49.176	4.30862	2.10723	0.957806	0.035625	0.00798393	yes
Isg15	Isg15	Isg15	chr5:173034478-173035766	iQNP Ctrl	iQNP Rest-knockdown	OK	629.439	2709.59	4.30477	2.10594	1.28109	0.00515	0.00593576	yes
Ppp4c	Ppp4c	Ppp4c	chr1:185961285-185967851	iQNP Ctrl	iQNP Rest-knockdown	OK	22.1313	95.0252	4.2937	2.10222	1.71007	0.00112	0.00293415	yes
Gpx8	Gpx8	Gpx8	chr2:44424009-44427603	iQNP Ctrl	iQNP Rest-knockdown	OK	86.1399	369.522	4.28979	2.10091	1.6593	0.00033	0.00155682	yes
Hint2	Hint2	Hint2	chr5:60130992-60133248	iQNP Ctrl	iQNP Rest-knockdown	OK	48.1334	206.292	4.28584	2.09958	1.6144	0.00098	0.00273978	yes
RGD1562552	RGD1562552	RGD1562552	chr18:28355028-28357168	iQNP Ctrl	iQNP Rest-knockdown	OK	0.734063	3.1445	4.28369	2.09885	1.33525	0.00317	0.00484255	yes
Txn2	Txn2	Txn2	chr7:115833694-115847690	iQNP Ctrl	iQNP Rest-knockdown	OK	47.0691	201.543	4.28185	2.09824	1.74304	0.00079	0.00247653	yes
Tsen34	Tsen34	Tsen34	chr1:63830254-63837306	iQNP Ctrl	iQNP Rest-knockdown	OK	27.9886	119.637	4.27449	2.09575	1.69746	0.00135	0.00323953	yes
Btf3	Btf3	Btf3	chr2:28900450-28907561	iQNP Ctrl	iQNP Rest-knockdown	OK	249.299	1064.8	4.27118	2.09463	1.31128	0.00428	0.0055588	yes
Prr7	Prr7	Prr7	chr17:15209242-15210367	iQNP Ctrl	iQNP Rest-knockdown	OK	8.65299	36.9343	4.26839	2.09369	1.78303	0.00048	0.0019248	yes
Fhl2	Fhl2	Fhl2	chr9:42319996-42349055	iQNP Ctrl	iQNP Rest-knockdown	OK	1.2207	5.19745	4.25776	2.0901	1.46148	0.00647	0.00641931	yes
Chpf	Chpf	Chpf	chr9:74749944-74754639	iQNP Ctrl	iQNP Rest-knockdown	OK	27.1541	115.467	4.25229	2.08824	1.7898	0.000765	0.00245412	yes
Bsn	Bsn	Bsn	chr8:113364207-113455766	iQNP Ctrl	iQNP Rest-knockdown	OK	0.637344	2.70518	4.24446	2.08558	1.74563	0.000765	0.00245412	yes
Ccrl2	Ccrl2	Ccrl2	chr8:115451785-115454088	iQNP Ctrl	iQNP Rest-knockdown	OK	0.884138	3.74092	4.23115	2.08105	1.49345	0.003	0.00474868	yes
Rps5	Rps5	Rps5	chr1:72828980-72833277	iQNP Ctrl	iQNP Rest-knockdown	OK	236.996	1002.05	4.22813	2.08002	1.58047	0.000425	0.00180185	yes
Igtp	Igtp	Igtp	chr10:43829272-43837086	iQNP Ctrl	iQNP Rest-knockdown	OK	26.8657	113.456	4.22308	2.0783	1.7604	0.000985	0.00273978	yes
Eif4ebp3	Eif4ebp3	Eif4ebp3	chr18:29303531-29305278	iQNP Ctrl	iQNP Rest-knockdown	OK	1.62567	6.85399	4.2161	2.07591	1.11038	0.009865	0.00724175	yes
Hsf2bp	Hsf2bp	Hsf2bp	chr20:10366834-10452266	iQNP Ctrl	iQNP Rest-knockdown	OK	0.287231	1.21073	4.21518	2.07559	1.18529	0.00899	0.00717628	yes
Ovca2	Ovca2	Ovca2	chr10:62483078-62497371	iQNP Ctrl	iQNP Rest-knockdown	OK	3.17538	13.3347	4.1994	2.07018	1.22946	0.006605	0.00647977	yes
Park7	Park7	Park7	chr5:168050148-168061616	iQNP Ctrl	iQNP Rest-knockdown	OK	82.9014	347.756	4.19481	2.06861	1.6476	0.000615	0.00220028	yes
Pdgfb	Pdgfb	Pdgfb	chr7:118244384-118262021	iQNP Ctrl	iQNP Rest-knockdown	OK	3.86827	16.2109	4.19074	2.0672	1.2104	0.006945	0.00663741	yes
Apol9a	Apol9a	Apol9a	chr7:115472724-115479486	iQNP Ctrl	iQNP Rest-knockdown	OK	91.3692	382.677	4.18825	2.06635	1.59352	0.000985	0.00273978	yes
Tbcc	Tbcc	Tbcc	chr9:9294923-9296075	iQNP Ctrl	iQNP Rest-knockdown	OK	12.7978	53.5305	4.18279	2.06447	1.71568	0.00062	0.00220996	yes
Pdxk	Pdxk	Pdxk	chr20:10541655-10563199	iQNP Ctrl	iQNP Rest-knockdown	OK	3.15658	13.2021	4.18241	2.06433	1.43073	0.00328	0.00496332	yes
Csrp2	Csrp2	Csrp2	chr7:49910234-49929536	iQNP Ctrl	iQNP Rest-knockdown	OK	15.3106	63.7566	4.16421	2.05804	1.54333	0.00137	0.00323953	yes
Mthfd2	Mthfd2	Mthfd2	chr4:117517610-117529128	iQNP Ctrl	iQNP Rest-knockdown	OK	17.2956	71.7552	4.14875	2.05268	1.71678	0.001055	0.00286009	yes
Cd151	Cd151	Cd151	chr1:201653959-201657967	iQNP Ctrl	iQNP Rest-knockdown	OK	239.703	992.401	4.14013	2.04968	1.4212	0.003	0.00474868	yes
Mapk11	Mapk11	Mapk11	chr7:127444054-127449990	iQNP Ctrl	iQNP Rest-knockdown	OK	1.30391	5.39728	4.1393	2.04939	1.39167	0.004175	0.00548633	yes
Acot8	Acot8	Acot8	chr3:155828208-155855040	iQNP Ctrl	iQNP Rest-knockdown	OK	5.36804	22.1943	4.13453	2.04772	1.21089	0.01434	0.00780977	yes
Ckmt1b	Ckmt1b	Ckmt1b	chr3:108158886-108163888	iQNP Ctrl	iQNP Rest-knockdown	OK	3.12652	12.876	4.11832	2.04205	1.52484	0.002375	0.00420277	yes
Ssr4	Ssr4	Ssr4	chrX:159710429-159714302	iQNP Ctrl	iQNP Rest-knockdown	OK	79.1106	323.348	4.08729	2.03114	1.6538	0.00115	0.00296719	yes
Ccndbp1	Ccndbp1	Ccndbp1	chr3:107787373-107800798	iQNP Ctrl	iQNP Rest-knockdown	OK	10.9455	44.7193	4.08563	2.03056	1.77761	0.00015	0.00103856	yes
Scn1b	Scn1b	Scn1b	chr1:86162253-86172128	iQNP Ctrl	iQNP Rest-knockdown	OK	4.72329	19.2909	4.08421	2.03006	1.74213	0.00067	0.00229469	yes
Fxc1	Fxc1	Fxc1	chr1:163369730-163372577	iQNP Ctrl	iQNP Rest-knockdown	OK	10.9813	44.8047	4.08009	2.0286	1.47832	0.001775	0.00366579	yes
Spata25	Spata25	Spata25	chr3:155859543-155861498	iQNP Ctrl	iQNP Rest-knockdown	OK	0.499961	2.03959	4.0795	2.02839	1.09882	0.009265	0.00717735	yes
Tmed1	Tmed1	Tmed1	chr8:20611138-20613714	iQNP Ctrl	iQNP Rest-knockdown	OK	22.8269	93.0302	4.07546	2.02696	1.66645	0.00118	0.00301229	yes
Klhdc2	Klhdc2	Klhdc2	chr6:91259825-91274820	iQNP Ctrl	iQNP Rest-knockdown	OK	6.45838	26.248	4.06418	2.02296	1.50947	0.00231	0.00416319	yes
RT1-DMb	RT1-DMb	RT1-DMb	chr20:4829534-4836772	iQNP Ctrl	iQNP Rest-knockdown	OK	2.14265	8.70606	4.06322	2.02262	1.51202	0.00154	0.00340712	yes
Scarf2	Scarf2	Scarf2	chr11:85164351-85175734	iQNP Ctrl	iQNP Rest-knockdown	OK	5.5801	22.6555	4.06005	2.0215	1.91946	0.00038	0.00167758	yes
Scrt1	Scrt1	Scrt1	chr7:114569140-114572791	iQNP Ctrl	iQNP Rest-knockdown	OK	1.29177	5.2379	4.05482	2.01964	1.52766	0.00222	0.00408514	yes
Acads	Acads	Acads	chr12:42765283-42774528	iQNP Ctrl	iQNP Rest-knockdown	OK	14.7483	59.6808	4.04662	2.01672	1.66671	0.001125	0.00293415	yes
Ubxn11	Ubxn11	Ubxn11	chr5:152853128-152876718	iQNP Ctrl	iQNP Rest-knockdown	OK	0.788403	3.1849	4.03969	2.01424	1.35701	0.003225	0.00488778	yes
Nkain4	Nkain4	Nkain4	chr3:170043966-170064582	iQNP Ctrl	iQNP Rest-knockdown	OK	0.385618	1.55197	4.02463	2.00886	0.995867	0.027345	0.00785463	yes
Atp5o	Atp5o	Atp5o	chr11:31914319-31920632	iQNP Ctrl	iQNP Rest-knockdown	OK	194.931	783.831	4.02107	2.00758	1.50926	0.000535	0.00205133	yes
Rnf121	Rnf121	Rnf121	chr1:159477284-159542438	iQNP Ctrl	iQNP Rest-knockdown	OK	10.7141	43.0531	4.01836	2.00661	1.71191	0.000725	0.00238137	yes
Tgm2	Tgm2	Tgm2	chr3:148832866-148862385	iQNP Ctrl	iQNP Rest-knockdown	OK	1.45802	5.85543	4.01601	2.00576	1.46799	0.001915	0.00378439	yes
Gtpbp6	Gtpbp6	Gtpbp6	chr12:46722130-46726000	iQNP Ctrl	iQNP Rest-knockdown	OK	6.48258	26.0252	4.01464	2.00527	1.65854	0.00072	0.00237304	yes
Elmod2	Elmod2	Elmod2	chr19:26504958-26524391	iQNP Ctrl	iQNP Rest-knockdown	OK	0.883388	3.54093	4.00835	2.00301	1.59912	0.001575	0.00343714	yes
C2	C2	C2	chr20:4051145-4071909	iQNP Ctrl	iQNP Rest-knockdown	OK	1.75117	7.0078	4.00178	2.00064	1.53148	0.001695	0.0035931	yes
Cmbl	Cmbl	Cmbl	chr2:83659291-83681042	iQNP Ctrl	iQNP Rest-knockdown	OK	0.65373	2.60989	3.99231	1.99722	1.10954	0.00986	0.00724175	yes
Dph2	Dph2	Dph2	chr5:138354593-138357554	iQNP Ctrl	iQNP Rest-knockdown	OK	2.34029	9.33958	3.99078	1.99667	1.72339	0.00065	0.00224215	yes
Ptov1	Ptov1	Ptov1	chr1:95335897-95342444	iQNP Ctrl	iQNP Rest-knockdown	OK	37.6931	150.399	3.99009	1.99642	1.68514	0.001245	0.00312028	yes
Cst3	Cst3	Cst3	chr3:137650906-137654776	iQNP Ctrl	iQNP Rest-knockdown	OK	3000.74	11966.6	3.98788	1.99562	0.717668	0.02144	0.00781835	yes
Mgmt	Mgmt	Mgmt	chr1:196629365-196866937	iQNP Ctrl	iQNP Rest-knockdown	OK	3.31995	13.2365	3.98696	1.99529	1.34143	0.003155	0.00483499	yes
Nat5	Nat5	Nat5	chr3:134522184-134537185	iQNP Ctrl	iQNP Rest-knockdown	OK	30.801	122.777	3.98614	1.99499	1.79635	0.000245	0.00133214	yes
Hsp90aa1	Hsp90aa1	Hsp90aa1	chr6:135413618-135419147	iQNP Ctrl	iQNP Rest-knockdown	OK	66.889	266.223	3.98007	1.99279	1.40655	0.003865	0.00535819	yes
Gstm4	Gstm4	Gstm4	chr2:203605592-203610817	iQNP Ctrl	iQNP Rest-knockdown	OK	12.9454	51.5218	3.97993	1.99274	1.78345	0.00019	0.00119514	yes
Uba2	Uba2	Uba2	chr13:91565218-91567831	iQNP Ctrl	iQNP Rest-knockdown	OK	6.69895	26.6539	3.97882	1.99234	1.81714	0.00023	0.00130978	yes
Adap1	Adap1	Adap1	chr12:15825016-15877643	iQNP Ctrl	iQNP Rest-knockdown	OK	1.6932	6.73341	3.97674	1.99158	1.49493	0.001885	0.00375038	yes
Acat3	Acat3	Acat3	chr1:41922019-41940074	iQNP Ctrl	iQNP Rest-knockdown	OK	58.7204	232.986	3.96772	1.98831	1.57414	0.000545	0.00205689	yes
Rpl14	Rpl14	Rpl14	chr8:125582094-125584968	iQNP Ctrl	iQNP Rest-knockdown	OK	268.287	1060.2	3.95174	1.98249	1.48704	0.000535	0.00205133	yes
Tcea1	Tcea1	Tcea1	chr5:14834044-14871291	iQNP Ctrl	iQNP Rest-knockdown	OK	10.5355	41.6269	3.95111	1.98226	1.61399	0.001615	0.00346937	yes
Pomp	Pomp	Pomp	chr12:7719720-7732544	iQNP Ctrl	iQNP Rest-knockdown	OK	359.14	1418.34	3.94927	1.98159	1.40333	0.0005	0.00198025	yes
RGD1308430	RGD1308430	RGD1308430	chr15:32764911-32769168	iQNP Ctrl	iQNP Rest-knockdown	OK	24.0374	94.8491	3.9459	1.98035	1.56137	0.00184	0.00370464	yes
Fhl3	Fhl3	Fhl3	chr5:144026443-144033195	iQNP Ctrl	iQNP Rest-knockdown	OK	3.48164	13.7317	3.94403	1.97967	1.31466	0.0047	0.0057475	yes
Hspe1	Hspe1	Hspe1	chr9:53895332-53898420	iQNP Ctrl	iQNP Rest-knockdown	OK	124.31	489.382	3.93679	1.97702	1.59501	0.00125	0.00312096	yes
Lrfn1	Lrfn1	Lrfn1	chr1:83567055-83580643	iQNP Ctrl	iQNP Rest-knockdown	OK	0.597716	2.35225	3.9354	1.97651	1.3232	0.032435	0.00794156	yes
Usp12	Usp12	Usp12	chr12:8757531-8808106	iQNP Ctrl	iQNP Rest-knockdown	OK	1.5721	6.18169	3.93212	1.97531	1.34594	0.00385	0.00535819	yes
Thoc6	Thoc6	Thoc6	chr10:12933303-12940104	iQNP Ctrl	iQNP Rest-knockdown	OK	8.40494	33.0307	3.92992	1.9745	0.609602	0.03544	0.00798393	yes
Pxdc1	Pxdc1	Pxdc1	chr17:36613790-36642260	iQNP Ctrl	iQNP Rest-knockdown	OK	18.1257	70.7887	3.90543	1.96548	1.56638	0.001785	0.00367069	yes
Spsb2	Spsb2	Spsb2	chr4:160931692-160936871	iQNP Ctrl	iQNP Rest-knockdown	OK	7.42395	28.9782	3.90334	1.96471	0.279157	0.03071	0.00792708	yes
Igfbp4	Igfbp4	Igfbp4	chr10:87822428-87834315	iQNP Ctrl	iQNP Rest-knockdown	OK	8.66908	33.8039	3.89936	1.96324	1.79502	0.000315	0.00154671	yes
Josd2	Josd2	Josd2	chr1:94945364-94949076	iQNP Ctrl	iQNP Rest-knockdown	OK	19.1727	74.6869	3.89548	1.9618	1.52782	0.001735	0.00363783	yes
Hnrnpk	Hnrnpk	Hnrnpk	chr17:12196629-12205720	iQNP Ctrl	iQNP Rest-knockdown	OK	43.061	167.613	3.89245	1.96068	1.6676	0.00084	0.00256539	yes
Snrpb	Snrpb	Snrpb	chr3:117770453-117778063	iQNP Ctrl	iQNP Rest-knockdown	OK	66.1643	257.023	3.88462	1.95777	1.59899	0.00169	0.00359041	yes
Klhdc8a	Klhdc8a	Klhdc8a	chr13:45187910-45195996	iQNP Ctrl	iQNP Rest-knockdown	OK	0.599043	2.3243	3.88002	1.95606	1.38358	0.003375	0.00502768	yes
RGD1564804	RGD1564804	RGD1564804	chr5:139811355-139816011	iQNP Ctrl	iQNP Rest-knockdown	OK	3.09218	11.9903	3.87762	1.95517	1.41697	0.00231	0.00416319	yes
Sdf2l1	Sdf2l1	Sdf2l1	chr11:85878092-85880335	iQNP Ctrl	iQNP Rest-knockdown	OK	20.2013	78.2052	3.8713	1.95282	1.73828	0.00028	0.00144103	yes
Ubl5	Ubl5	Ubl5	chr8:19663625-19665339	iQNP Ctrl	iQNP Rest-knockdown	OK	152.095	588.4	3.86863	1.95182	1.43717	0.000935	0.00270223	yes
Uqcrc1	Uqcrc1	Uqcrc1	chr8:113955929-113967675	iQNP Ctrl	iQNP Rest-knockdown	OK	83.0934	321.446	3.86849	1.95177	1.54889	0.000735	0.00239784	yes
Mrps14	Mrps14	Mrps14	chr13:75614840-75620586	iQNP Ctrl	iQNP Rest-knockdown	OK	16.473	63.6588	3.86443	1.95026	1.56276	0.001995	0.00388662	yes
Ears2	Ears2	Ears2	chr1:180861634-180889473	iQNP Ctrl	iQNP Rest-knockdown	OK	0.683007	2.63517	3.85819	1.94792	1.07737	0.0106	0.00735451	yes
Glrx5	Glrx5	Glrx5	chr6:129233208-129243293	iQNP Ctrl	iQNP Rest-knockdown	OK	7.4185	28.6128	3.85695	1.94746	1.60233	0.001445	0.00333494	yes
Abhd8	Abhd8	Abhd8	chr16:18628137-18634875	iQNP Ctrl	iQNP Rest-knockdown	OK	19.4865	75.1375	3.85587	1.94706	1.60094	0.001705	0.00360636	yes
Rxrb	Rxrb	Rxrb	chr20:4954337-4960880	iQNP Ctrl	iQNP Rest-knockdown	OK	6.40595	24.6996	3.85573	1.947	1.81989	0.000475	0.0019248	yes
Rnf26	Rnf26	Rnf26	chr8:47092909-47095108	iQNP Ctrl	iQNP Rest-knockdown	OK	5.75555	22.172	3.85228	1.94571	1.74267	0.00027	0.00141222	yes
Ier2	Ier2	Ier2	chr19:25159275-25160798	iQNP Ctrl	iQNP Rest-knockdown	OK	11.8723	45.6922	3.84864	1.94435	1.73646	0.00034	0.00157315	yes
Npm1	Npm1	Npm1	chr10:18051989-18062714	iQNP Ctrl	iQNP Rest-knockdown	OK	136.905	526.349	3.84463	1.94284	0.78173	0.0098925	0.00781051	yes
Klf16	Klf16	Klf16	chr7:10656661-10658690	iQNP Ctrl	iQNP Rest-knockdown	OK	7.27661	27.9527	3.84145	1.94165	1.57256	0.001835	0.00370464	yes
Bex2	Bex2	Bex2	chrX:123322593-123324122	iQNP Ctrl	iQNP Rest-knockdown	OK	9.12308	35.0242	3.83908	1.94076	1.50929	0.001365	0.00323953	yes
Ndufb7	Ndufb7	Ndufb7	chr19:26259361-26263700	iQNP Ctrl	iQNP Rest-knockdown	OK	141.163	540.38	3.82806	1.93661	1.43769	0.000985	0.00273978	yes
Trex1	Trex1	Trex1	chr8:114071507-114072510	iQNP Ctrl	iQNP Rest-knockdown	OK	29.2676	111.863	3.82208	1.93436	1.76102	0.00032	0.00155682	yes
Gper	Gper	Gper	chr12:15686413-15789817	iQNP Ctrl	iQNP Rest-knockdown	OK	0.675855	2.58166	3.81984	1.93351	0.331291	0.046415	0.00833015	yes
Ndufb8	Ndufb8	Ndufb8	chr1:249597401-249602443	iQNP Ctrl	iQNP Rest-knockdown	OK	196.586	750.832	3.81936	1.93333	1.46874	0.00102	0.00280471	yes
Esrra	Esrra	Esrra	chr1:209586878-209597677	iQNP Ctrl	iQNP Rest-knockdown	OK	8.00966	30.4635	3.80334	1.92727	0.758918	0.04823	0.00838449	yes
Rpl18	Rpl18	Rpl18	chr1:96186552-96189194	iQNP Ctrl	iQNP Rest-knockdown	OK	610.001	2316.29	3.79719	1.92493	1.24735	0.004325	0.00558605	yes
Ifi27	Ifi27	Ifi27	chr6:127725193-127731665	iQNP Ctrl	iQNP Rest-knockdown	OK	646.491	2449.37	3.78871	1.92171	1.25399	0.004015	0.00540599	yes
Mgst3	Mgst3	Mgst3	chr13:83038049-83058802	iQNP Ctrl	iQNP Rest-knockdown	OK	15.175	57.4862	3.78822	1.92152	1.38046	0.002005	0.0038922	yes
Rpl5	Rpl5	Rpl5	chr14:2397639-2404072	iQNP Ctrl	iQNP Rest-knockdown	OK	168.855	638.843	3.78338	1.91968	1.18576	0.006405	0.00638774	yes
Ly6h	Ly6h	Ly6h	chr7:113510428-113512281	iQNP Ctrl	iQNP Rest-knockdown	OK	1.56677	5.92219	3.77987	1.91834	1.27545	0.00409	0.00544428	yes
Znhit2	Znhit2	Znhit2	chr1:208699135-208700417	iQNP Ctrl	iQNP Rest-knockdown	OK	5.58413	21.1056	3.77957	1.91822	1.64833	0.00085	0.00257039	yes
Sp100	Sp100	Sp100	chr9:84374287-84409974	iQNP Ctrl	iQNP Rest-knockdown	OK	9.85292	37.2048	3.77602	1.91687	1.73453	0.0007	0.00232303	yes
Ndufa1	Ndufa1	Ndufa1	chrX:7725172-7730105	iQNP Ctrl	iQNP Rest-knockdown	OK	57.0226	214.961	3.76975	1.91447	1.39956	0.002785	0.0045974	yes
Grb10	Grb10	Grb10	chr14:92814796-92911442	iQNP Ctrl	iQNP Rest-knockdown	OK	0.0350662	0.132179	3.76941	1.91434	1.62694	0.000575	0.00210411	yes
Chrdl2	Chrdl2	Chrdl2	chr1:157391496-157399281	iQNP Ctrl	iQNP Rest-knockdown	OK	0.521861	1.96285	3.76125	1.91121	1.01105	0.01445	0.00780977	yes
Chchd4	Chchd4	Chchd4	chr4:125647268-125656403	iQNP Ctrl	iQNP Rest-knockdown	OK	5.40555	20.3243	3.75989	1.91069	1.59289	0.000845	0.00256539	yes
Selm	Selm	Selm	chr14:84157830-84160413	iQNP Ctrl	iQNP Rest-knockdown	OK	58.4011	219.316	3.75534	1.90894	1.48212	0.001055	0.00286009	yes
Mrpl50	Mrpl50	Mrpl50	chr5:66261552-66266710	iQNP Ctrl	iQNP Rest-knockdown	OK	9.457	35.5059	3.75446	1.9086	1.53773	0.002135	0.00399752	yes
Tmem120a	Tmem120a	Tmem120a	chr12:22069813-22078476	iQNP Ctrl	iQNP Rest-knockdown	OK	24.3398	91.3381	3.75262	1.9079	1.51791	0.002245	0.00410758	yes
Timm10	Timm10	Timm10	chr3:68036887-68040361	iQNP Ctrl	iQNP Rest-knockdown	OK	12.2978	46.0562	3.74508	1.905	1.69809	0.0004	0.00173405	yes
Fis1	Fis1	Fis1	chr12:20806839-20821766	iQNP Ctrl	iQNP Rest-knockdown	OK	59.0392	220.839	3.74055	1.90325	1.54398	0.00181	0.00369839	yes
Ndufa5	Ndufa5	Ndufa5	chr4:50649499-50657853	iQNP Ctrl	iQNP Rest-knockdown	OK	100.607	375.87	3.73602	1.9015	1.44215	0.001085	0.00290865	yes
Mfge8	Mfge8	Mfge8	chr1:134870028-134885431	iQNP Ctrl	iQNP Rest-knockdown	OK	343.073	1281.22	3.73454	1.90093	1.17897	0.00285	0.00462661	yes
Resp18	Resp18	Resp18	chr9:74551808-74558151	iQNP Ctrl	iQNP Rest-knockdown	OK	34.3653	128.276	3.73272	1.90023	1.74625	0.000755	0.0024383	yes
Rps6ka4	Rps6ka4	Rps6ka4	chr1:209505326-209516071	iQNP Ctrl	iQNP Rest-knockdown	OK	4.52607	16.8817	3.72988	1.89913	1.76204	0.00051	0.00200336	yes
RGD1359378	RGD1359378	RGD1359378	chr7:112835300-112838479	iQNP Ctrl	iQNP Rest-knockdown	OK	6.31377	23.5073	3.72318	1.89654	1.63732	0.00115	0.00296718	yes
Smndc1	Smndc1	Smndc1	chr1:259596812-259607340	iQNP Ctrl	iQNP Rest-knockdown	OK	6.84956	25.4913	3.7216	1.89592	1.68975	0.001105	0.00292157	yes
Cct6a	Cct6a	Cct6a	chr12:27992347-28002578	iQNP Ctrl	iQNP Rest-knockdown	OK	37.1416	137.954	3.71427	1.89308	1.58212	0.001725	0.00362476	yes
Mlf1	Mlf1	Mlf1	chr2:157230782-157263847	iQNP Ctrl	iQNP Rest-knockdown	OK	2.62407	9.74257	3.71277	1.8925	1.2685	0.00521	0.00596642	yes
Ndufa8	Ndufa8	Ndufa8	chr3:15146310-15159529	iQNP Ctrl	iQNP Rest-knockdown	OK	49.3018	182.887	3.70954	1.89124	1.43995	0.002195	0.00405464	yes
Phlda3	Phlda3	Phlda3	chr13:48789677-48793999	iQNP Ctrl	iQNP Rest-knockdown	OK	44.4981	164.804	3.70362	1.88894	1.58647	0.0015	0.00337959	yes
Armc6	Armc6	Armc6	chr16:19644373-19684605	iQNP Ctrl	iQNP Rest-knockdown	OK	5.9171	21.9044	3.70188	1.88826	0.787886	0.04909	0.00841843	yes
Mrps23	Mrps23	Mrps23	chr10:76500620-76508379	iQNP Ctrl	iQNP Rest-knockdown	OK	27.0991	100.245	3.6992	1.88721	1.49281	0.0024	0.00423033	yes
Gabrg1	Gabrg1	Gabrg1	chr14:39878181-39951391	iQNP Ctrl	iQNP Rest-knockdown	OK	0.0574513	0.212219	3.69389	1.88514	4.04819	1.5e-05	0.000212294	yes
Cyp1a1	Cyp1a1	Cyp1a1	chr8:61462206-61468237	iQNP Ctrl	iQNP Rest-knockdown	OK	18.9864	70.0682	3.69044	1.88379	1.12666	0.00889	0.00714765	yes
Ntn3	Ntn3	Ntn3	chr10:13457652-13460749	iQNP Ctrl	iQNP Rest-knockdown	OK	0.327599	1.20775	3.68667	1.88232	1.20743	0.00631	0.00638774	yes
Ppid	Ppid	Ppid	chr2:170995918-171007932	iQNP Ctrl	iQNP Rest-knockdown	OK	18.0837	66.6391	3.68504	1.88168	1.55557	0.00147	0.0033684	yes
Slirp	Slirp	Slirp	chr6:111662505-111712826	iQNP Ctrl	iQNP Rest-knockdown	OK	10.0066	36.8315	3.68072	1.87999	0.892474	0.04227	0.00824047	yes
Tarbp2	Tarbp2	Tarbp2	chr7:141272041-141273188	iQNP Ctrl	iQNP Rest-knockdown	OK	13.5937	49.8766	3.6691	1.87542	1.41425	0.00247	0.00429084	yes
Mapkapk3	Mapkapk3	Mapkapk3	chr8:112497625-112531778	iQNP Ctrl	iQNP Rest-knockdown	OK	1.18445	4.34365	3.66723	1.87469	1.33737	0.00446	0.00564035	yes
Pycr2	Pycr2	Pycr2	chr13:96633454-96637249	iQNP Ctrl	iQNP Rest-knockdown	OK	12.636	46.2431	3.65963	1.8717	1.66943	0.00041	0.00175371	yes
Aldh3a1	Aldh3a1	Aldh3a1	chr10:47365194-47374880	iQNP Ctrl	iQNP Rest-knockdown	OK	10.1054	36.9769	3.65912	1.8715	1.45139	0.002465	0.00429084	yes
Tnnt2	Tnnt2	Tnnt2	chr13:48872971-48885815	iQNP Ctrl	iQNP Rest-knockdown	OK	15.101	55.2491	3.65864	1.87131	1.47624	0.00181	0.00369839	yes
Oasl	Oasl	Oasl	chr12:42956465-42969826	iQNP Ctrl	iQNP Rest-knockdown	OK	74.2955	271.632	3.6561	1.87031	1.48561	0.001625	0.00348307	yes
Ggnbp1	Ggnbp1	Ggnbp1	chr20:5265352-5271653	iQNP Ctrl	iQNP Rest-knockdown	OK	0.5928	2.16643	3.65457	1.8697	1.0219	0.01202	0.0075356	yes
Mbd3	Mbd3	Mbd3	chr7:10824259-10831460	iQNP Ctrl	iQNP Rest-knockdown	OK	45.4079	165.691	3.64895	1.86748	1.57966	0.001595	0.00345727	yes
Rabac1	Rabac1	Rabac1	chr1:80271950-80275050	iQNP Ctrl	iQNP Rest-knockdown	OK	57.6903	210.095	3.64177	1.86464	1.48428	0.001975	0.00386329	yes
Isoc2b	Isoc2b	Isoc2b	chr1:67689183-67710260	iQNP Ctrl	iQNP Rest-knockdown	OK	13.155	47.8548	3.63777	1.86305	1.6447	0.000485	0.00193678	yes
Cebpa	Cebpa	Cebpa	chr1:87626110-87627499	iQNP Ctrl	iQNP Rest-knockdown	OK	3.43256	12.4582	3.62942	1.85974	1.56508	0.001335	0.00322815	yes
Egr4	Egr4	Egr4	chr4:119765288-119767612	iQNP Ctrl	iQNP Rest-knockdown	OK	0.0482776	0.17407	3.60561	1.85024	1.01809	0.006785	0.0065693	yes
Pcbp2	Pcbp2	Pcbp2	chrX:29125306-29691810	iQNP Ctrl	iQNP Rest-knockdown	OK	52.486	188.896	3.59898	1.84759	1.57195	0.001605	0.00346335	yes
Phf23	Phf23	Phf23	chr10:56841623-56846146	iQNP Ctrl	iQNP Rest-knockdown	OK	20.8661	75.0575	3.5971	1.84684	1.46959	0.002835	0.00462661	yes
Psd	Psd	Psd	chr1:251527889-251542740	iQNP Ctrl	iQNP Rest-knockdown	OK	0.364195	1.30866	3.59329	1.84531	1.36414	0.003085	0.00478872	yes
Trabd	Trabd	Trabd	chr7:127379629-127390602	iQNP Ctrl	iQNP Rest-knockdown	OK	12.1085	43.4744	3.5904	1.84415	1.73956	0.00058	0.00210638	yes
Ppm1n	Ppm1n	Ppm1n	chr1:78641172-78644507	iQNP Ctrl	iQNP Rest-knockdown	OK	2.97709	10.6517	3.57789	1.83911	1.54769	0.00109	0.00291393	yes
Il17rc	Il17rc	Il17rc	chr4:149362503-149374934	iQNP Ctrl	iQNP Rest-knockdown	OK	7.03909	25.1148	3.5679	1.83508	1.69425	0.00054	0.00205413	yes
Fam213b	Fam213b	Fam213b	chr5:171704246-171706850	iQNP Ctrl	iQNP Rest-knockdown	OK	4.43737	15.8048	3.56175	1.83259	1.19653	0.0063	0.00638774	yes
Eef1b2	Eef1b2	Eef1b2	chr9:61832221-61834944	iQNP Ctrl	iQNP Rest-knockdown	OK	125.925	447.999	3.55767	1.83093	1.48016	0.0011	0.00291636	yes
Oasl2	Oasl2	Oasl2	chr12:42996524-43009338	iQNP Ctrl	iQNP Rest-knockdown	OK	39.151	138.936	3.54872	1.8273	1.47995	0.00268	0.00452497	yes
Ndufab1	Ndufab1	Ndufab1	chr1:180908330-180921734	iQNP Ctrl	iQNP Rest-knockdown	OK	12.0323	42.6477	3.54443	1.82556	1.71156	0.00067	0.00229469	yes
Trpm2	Trpm2	Trpm2	chr20:11053300-11099740	iQNP Ctrl	iQNP Rest-knockdown	OK	0.019481	0.0689316	3.5384	1.8231	1.81831	0.002345	0.00420277	yes
Tmem151a	Tmem151a	Tmem151a	chr1:207703693-207705638	iQNP Ctrl	iQNP Rest-knockdown	OK	4.82771	17.067	3.53522	1.8218	1.62546	0.001485	0.00337406	yes
Gcat	Gcat	Gcat	chr7:117003625-117010396	iQNP Ctrl	iQNP Rest-knockdown	OK	3.44531	12.159	3.52915	1.81932	1.36419	0.00308	0.00478872	yes
Srsf3	Srsf3	Srsf3	chr20:7316652-7326586	iQNP Ctrl	iQNP Rest-knockdown	OK	25.1297	88.6783	3.52882	1.81919	1.55894	0.00185	0.00371699	yes
Il18bp	Il18bp	Il18bp	chr1:159471808-159473288	iQNP Ctrl	iQNP Rest-knockdown	OK	3.4654	12.2287	3.5288	1.81918	1.17029	0.00495	0.00583809	yes
Akr7a2	Akr7a2	Akr7a2	chr5:158097678-158106217	iQNP Ctrl	iQNP Rest-knockdown	OK	20.2881	71.5025	3.52436	1.81736	1.63982	0.00052	0.00203434	yes
Slc35c2	Slc35c2	Slc35c2	chr3:156317335-156328430	iQNP Ctrl	iQNP Rest-knockdown	OK	16.4582	57.9328	3.52	1.81557	1.67194	0.00044	0.00182524	yes
Erh	Erh	Erh	chr6:104396469-104406985	iQNP Ctrl	iQNP Rest-knockdown	OK	43.8778	154.323	3.51711	1.81439	1.62694	0.000575	0.00210411	yes
Psmd9	Psmd9	Psmd9	chr12:34472252-34500731	iQNP Ctrl	iQNP Rest-knockdown	OK	24.0264	84.3635	3.51128	1.812	1.66471	0.000625	0.00221956	yes
Fads3	Fads3	Fads3	chr1:212489223-212506444	iQNP Ctrl	iQNP Rest-knockdown	OK	42.4527	149.052	3.51101	1.81189	1.53624	0.00198	0.00386522	yes
Rpa3	Rpa3	Rpa3	chr4:33304333-33307365	iQNP Ctrl	iQNP Rest-knockdown	OK	72.9266	255.918	3.50925	1.81116	1.43805	0.001955	0.00384763	yes
Gjd2	Gjd2	Gjd2	chr3:99861098-99864094	iQNP Ctrl	iQNP Rest-knockdown	OK	0.0518381	0.181779	3.50667	1.8101	1.18161	0.00506	0.00592426	yes
Tecr	Tecr	Tecr	chr19:26232601-26259288	iQNP Ctrl	iQNP Rest-knockdown	OK	179.509	629.367	3.50605	1.80985	1.11766	0.008655	0.00714384	yes
Dhx58	Dhx58	Dhx58	chr10:89630144-89641311	iQNP Ctrl	iQNP Rest-knockdown	OK	20.6994	72.5434	3.50461	1.80926	1.70953	0.0007	0.00232303	yes
Klhdc9	Klhdc9	Klhdc9	chr13:87246112-87266145	iQNP Ctrl	iQNP Rest-knockdown	OK	0.354083	1.24045	3.50327	1.8087	0.34399	0.046935	0.0083488	yes
Ndufb4	Ndufb4	Ndufb4	chr11:64852588-64859550	iQNP Ctrl	iQNP Rest-knockdown	OK	326.003	1139.93	3.49669	1.80599	1.00877	0.00767	0.00679966	yes
Ptpru	Ptpru	Ptpru	chr5:150612094-150695183	iQNP Ctrl	iQNP Rest-knockdown	OK	0.394162	1.37577	3.49037	1.80338	1.31303	0.00425	0.0055273	yes
Wibg	Wibg	Wibg	chr7:2048476-2069380	iQNP Ctrl	iQNP Rest-knockdown	OK	19.5827	68.2983	3.48769	1.80227	1.6291	0.0006	0.0021627	yes
Lrp11	Lrp11	Lrp11	chr1:2255891-2284328	iQNP Ctrl	iQNP Rest-knockdown	OK	10.7013	37.3195	3.48738	1.80214	1.84661	0.000465	0.00190432	yes
Mrpl49	Mrpl49	Mrpl49	chr1:208692088-208694860	iQNP Ctrl	iQNP Rest-knockdown	OK	22.6908	79.0952	3.48578	1.80148	1.41422	0.00107	0.0028845	yes
Jph4	Jph4	Jph4	chr15:33214542-33221059	iQNP Ctrl	iQNP Rest-knockdown	OK	0.401651	1.40003	3.48569	1.80144	0.989791	0.013065	0.00766225	yes
Gdnf	Gdnf	Gdnf	chr2:57399311-57424030	iQNP Ctrl	iQNP Rest-knockdown	OK	1.09679	3.82272	3.48537	1.80131	0.90827	0.019595	0.00781051	yes
Sncg	Sncg	Sncg	chr16:10025977-10030513	iQNP Ctrl	iQNP Rest-knockdown	OK	10.3433	36.0318	3.48359	1.80057	1.32064	0.00308	0.00478872	yes
Mxd3	Mxd3	Mxd3	chr17:15346164-15349891	iQNP Ctrl	iQNP Rest-knockdown	OK	1.77577	6.17431	3.47698	1.79783	1.18622	0.004595	0.00569533	yes
Ephx2	Ephx2	Ephx2	chr15:45497659-45556101	iQNP Ctrl	iQNP Rest-knockdown	OK	1.38451	4.78137	3.45347	1.78805	1.18578	0.00702	0.00666277	yes
Tm7sf2	Tm7sf2	Tm7sf2	chr1:208700769-208705093	iQNP Ctrl	iQNP Rest-knockdown	OK	23.2611	80.2954	3.45192	1.7874	1.50306	0.00183	0.00370464	yes
Lrrc46	Lrrc46	Lrrc46	chr10:85757230-85761727	iQNP Ctrl	iQNP Rest-knockdown	OK	1.14702	3.95333	3.44661	1.78518	1.22158	0.006545	0.0064538	yes
Dnai2	Dnai2	Dnai2	chr10:104606687-104641181	iQNP Ctrl	iQNP Rest-knockdown	OK	0.883913	3.04079	3.44015	1.78247	1.34219	0.004565	0.00566885	yes
Nudt22	Nudt22	Nudt22	chr1:209666128-209669604	iQNP Ctrl	iQNP Rest-knockdown	OK	6.71978	23.1083	3.43885	1.78193	1.33754	0.003775	0.00531705	yes
Ptprn	Ptprn	Ptprn	chr9:74528094-74542756	iQNP Ctrl	iQNP Rest-knockdown	OK	27.5567	94.7218	3.43734	1.78129	1.67567	0.00113	0.00293922	yes
Fam181b	Fam181b	Fam181b	chr1:149955640-149957138	iQNP Ctrl	iQNP Rest-knockdown	OK	15.9335	54.7155	3.43399	1.77989	1.65025	0.000775	0.00246158	yes
Cnksr1	Cnksr1	Cnksr1	chr5:152972550-152983208	iQNP Ctrl	iQNP Rest-knockdown	OK	0.499287	1.71451	3.43392	1.77986	1.24029	0.006115	0.00633321	yes
Rps11	Rps11	Rps11	chr1:95596743-95598852	iQNP Ctrl	iQNP Rest-knockdown	OK	630.084	2161.73	3.43086	1.77857	1.03926	0.00801	0.0069038	yes
RGD1359158	RGD1359158	RGD1359158	chr1:224820923-224887275	iQNP Ctrl	iQNP Rest-knockdown	OK	8.72882	29.9216	3.42791	1.77733	1.44043	0.002265	0.00412067	yes
Gmfg	Gmfg	Gmfg	chr1:83552031-83557015	iQNP Ctrl	iQNP Rest-knockdown	OK	9.48064	32.4206	3.41966	1.77385	1.14001	0.005475	0.00604953	yes
Tst	Tst	Tst	chr7:116349578-116355921	iQNP Ctrl	iQNP Rest-knockdown	OK	13.586	46.4518	3.41909	1.77361	1.40612	0.002845	0.00462661	yes
Pcyt2	Pcyt2	Pcyt2	chr10:110002022-110009335	iQNP Ctrl	iQNP Rest-knockdown	OK	23.9058	81.7174	3.41831	1.77328	1.44799	0.002695	0.00453438	yes
Aldh16a1	Aldh16a1	Aldh16a1	chr1:95617725-95630798	iQNP Ctrl	iQNP Rest-knockdown	OK	9.14959	31.2191	3.41208	1.77065	1.61931	0.00064	0.0022236	yes
Etv4	Etv4	Etv4	chr10:90808438-90824019	iQNP Ctrl	iQNP Rest-knockdown	OK	13.5483	46.2162	3.41122	1.77029	1.41028	0.003035	0.00478833	yes
Ndufs8	Ndufs8	Ndufs8	chr1:206433595-206437478	iQNP Ctrl	iQNP Rest-knockdown	OK	67.1353	228.979	3.41071	1.77007	1.40912	0.002925	0.00467611	yes
Kcnk12	Kcnk12	Kcnk12	chr6:11281813-11353795	iQNP Ctrl	iQNP Rest-knockdown	OK	0.635914	2.16861	3.41023	1.76987	1.20346	0.005665	0.00614747	yes
Tmem128	Tmem128	Tmem128	chr14:77819030-77828030	iQNP Ctrl	iQNP Rest-knockdown	OK	27.5426	93.9042	3.40942	1.76952	1.63447	0.00064	0.0022236	yes
Bcat2	Bcat2	Bcat2	chr1:96038286-96055622	iQNP Ctrl	iQNP Rest-knockdown	OK	7.47783	25.4812	3.40757	1.76874	1.5966	0.000875	0.00259108	yes
Pnoc	Pnoc	Pnoc	chr15:44822635-44835637	iQNP Ctrl	iQNP Rest-knockdown	OK	0.482296	1.64281	3.40623	1.76817	0.901927	0.0164	0.00781051	yes
Scamp5	Scamp5	Scamp5	chr8:61186590-61212442	iQNP Ctrl	iQNP Rest-knockdown	OK	4.48386	15.2575	3.40276	1.76671	1.29639	0.004295	0.00557077	yes
Spr	Spr	Spr	chr4:119365577-119369308	iQNP Ctrl	iQNP Rest-knockdown	OK	11.1257	37.8216	3.39948	1.76531	1.42686	0.00238	0.00420277	yes
Eif4a1	Eif4a1	Eif4a1	chr10:56484231-56489739	iQNP Ctrl	iQNP Rest-knockdown	OK	180.152	612.406	3.39938	1.76527	1.07768	0.009415	0.00723278	yes
Abtb1	Abtb1	Abtb1	chr4:122930403-122936631	iQNP Ctrl	iQNP Rest-knockdown	OK	3.53757	12.0101	3.39501	1.76342	1.32819	0.00374	0.00530881	yes
Arhgef1	Arhgef1	Arhgef1	chr1:80209458-80226353	iQNP Ctrl	iQNP Rest-knockdown	OK	10.2595	34.829	3.3948	1.76333	1.64175	0.000825	0.00255205	yes
Rgs10	Rgs10	Rgs10	chr1:187622487-187664295	iQNP Ctrl	iQNP Rest-knockdown	OK	23.8876	81.0869	3.39452	1.76321	1.40217	0.002515	0.00431539	yes
Dyt1	Dyt1	Dyt1	chr3:10026128-10033125	iQNP Ctrl	iQNP Rest-knockdown	OK	22.1998	75.279	3.39098	1.7617	1.60941	0.00074	0.002406	yes
Fcgrt	Fcgrt	Fcgrt	chr1:95566716-95575645	iQNP Ctrl	iQNP Rest-knockdown	OK	10.4056	35.2829	3.39076	1.76161	1.50442	0.00161	0.00346636	yes
Ndufa7	Ndufa7	Ndufa7	chr7:16321200-16333980	iQNP Ctrl	iQNP Rest-knockdown	OK	330.482	1120.29	3.38987	1.76123	1.26339	0.00146	0.00335347	yes
Pycard	Pycard	Pycard	chr1:187276088-187277122	iQNP Ctrl	iQNP Rest-knockdown	OK	3.42255	11.5935	3.38739	1.76017	1.01016	0.01367	0.00773407	yes
Bok	Bok	Bok	chr9:92970068-92980974	iQNP Ctrl	iQNP Rest-knockdown	OK	4.00162	13.4952	3.37243	1.75379	1.46688	0.00137	0.00323953	yes
G0s2	G0s2	G0s2	chr13:109121296-109122209	iQNP Ctrl	iQNP Rest-knockdown	OK	19.5243	65.7552	3.36786	1.75183	1.33148	0.002355	0.00420277	yes
Ghdc	Ghdc	Ghdc	chr10:89703250-89707472	iQNP Ctrl	iQNP Rest-knockdown	OK	9.23735	31.0518	3.36155	1.74913	1.61874	0.00069	0.00231378	yes
Oas1i	Oas1i	Oas1i	chr12:36760820-36772833	iQNP Ctrl	iQNP Rest-knockdown	OK	33.3191	111.99	3.36114	1.74895	1.61694	0.001045	0.00284903	yes
Ier5l	Ier5l	Ier5l	chr3:9515946-9517538	iQNP Ctrl	iQNP Rest-knockdown	OK	38.7371	130.137	3.35949	1.74824	1.42565	0.002985	0.00474837	yes
RT1-T24-4	RT1-T24-4	RT1-T24-4	chr20:2741033-2888872	iQNP Ctrl	iQNP Rest-knockdown	OK	4.23764	14.2139	3.3542	1.74597	0.444241	0.045015	0.00827962	yes
Tmem126a	Tmem126a	Tmem126a	chr1:147129329-147137259	iQNP Ctrl	iQNP Rest-knockdown	OK	5.0122	16.7956	3.35094	1.74457	1.56512	0.00064	0.0022236	yes
Aqp9	Aqp9	Aqp9	chr8:75611485-75651646	iQNP Ctrl	iQNP Rest-knockdown	OK	1.49137	4.98314	3.34132	1.74042	1.18241	0.005895	0.0062026	yes
Cldn15	Cldn15	Cldn15	chr12:20823588-20844183	iQNP Ctrl	iQNP Rest-knockdown	OK	0.434225	1.45033	3.34004	1.73987	0.805702	0.030065	0.00791229	yes
Fbl	Fbl	Fbl	chr1:83271966-83281069	iQNP Ctrl	iQNP Rest-knockdown	OK	46.7087	155.653	3.33242	1.73657	1.41813	0.00298	0.00474826	yes
Mypop	Mypop	Mypop	chr1:78345205-78355988	iQNP Ctrl	iQNP Rest-knockdown	OK	2.82108	9.38279	3.32596	1.73377	1.33819	0.00413	0.0054739	yes
Asb6	Asb6	Asb6	chr3:9877183-9881794	iQNP Ctrl	iQNP Rest-knockdown	OK	8.12937	27.0361	3.32573	1.73367	1.61063	0.000865	0.00257733	yes
Tmem109	Tmem109	Tmem109	chr1:213368573-213379148	iQNP Ctrl	iQNP Rest-knockdown	OK	12.9072	42.8045	3.31633	1.72959	1.57558	0.00061	0.00219054	yes
Atp5d	Atp5d	Atp5d	chr7:11072819-11075906	iQNP Ctrl	iQNP Rest-knockdown	OK	177.844	589.368	3.31396	1.72856	1.00426	0.01059	0.00735451	yes
Ssna1	Ssna1	Ssna1	chr3:3435746-3436469	iQNP Ctrl	iQNP Rest-knockdown	OK	9.96822	33.019	3.31243	1.72789	1.09982	0.00713	0.00669924	yes
Mzt2b	Mzt2b	Mzt2b	chr11:86934909-86940800	iQNP Ctrl	iQNP Rest-knockdown	OK	10.1704	33.6593	3.30954	1.72663	1.53258	0.00129	0.00318332	yes
Apeh	Apeh	Apeh	chr8:113353150-113362263	iQNP Ctrl	iQNP Rest-knockdown	OK	1.13545	3.75586	3.30782	1.72588	1.15923	0.007635	0.00679184	yes
Serf2	Serf2	Serf2	chr3:108255259-108262904	iQNP Ctrl	iQNP Rest-knockdown	OK	68.8001	227.567	3.30766	1.72581	1.35305	0.00358	0.00521179	yes
Apol3	Apol3	Apol3	chr7:115625471-115634307	iQNP Ctrl	iQNP Rest-knockdown	OK	17.0869	56.5163	3.30758	1.72578	1.61359	0.00093	0.00269588	yes
RT1-T24-3	RT1-T24-3	RT1-T24-3	chr20:2741033-2888872	iQNP Ctrl	iQNP Rest-knockdown	OK	0.541329	1.79038	3.30738	1.72569	0.146002	0.03591	0.00799736	yes
Vdac1	Vdac1	Vdac1	chr10:37795720-37823253	iQNP Ctrl	iQNP Rest-knockdown	OK	58.2758	192.732	3.30724	1.72563	1.43245	0.002725	0.00454513	yes
Gadd45b	Gadd45b	Gadd45b	chr7:10289072-10291102	iQNP Ctrl	iQNP Rest-knockdown	OK	45.8376	151.468	3.30445	1.72441	1.14252	0.00781	0.00683926	yes
Ptges2	Ptges2	Ptges2	chr3:11521213-11528395	iQNP Ctrl	iQNP Rest-knockdown	OK	7.77013	25.6704	3.30373	1.7241	1.60363	0.001035	0.00282978	yes
RGD1561157	RGD1561157	RGD1561157	chr10:13006255-13007180	iQNP Ctrl	iQNP Rest-knockdown	OK	3.39372	11.1823	3.295	1.72028	1.21671	0.006315	0.00638774	yes
Phf13	Phf13	Phf13	chr5:169215833-169222883	iQNP Ctrl	iQNP Rest-knockdown	OK	3.33881	11.0006	3.29477	1.72018	1.35005	0.003585	0.00521179	yes
Blnk	Blnk	Blnk	chr1:246091335-246165075	iQNP Ctrl	iQNP Rest-knockdown	OK	0.431916	1.423	3.29462	1.72011	1.07853	0.00892	0.00716186	yes
Fdx1	Fdx1	Fdx1	chr8:55291395-55310507	iQNP Ctrl	iQNP Rest-knockdown	OK	8.01978	26.3858	3.29009	1.71813	1.40306	0.001645	0.00351811	yes
Mospd1	Mospd1	Mospd1	chrX:140301919-140329537	iQNP Ctrl	iQNP Rest-knockdown	OK	1.46891	4.82686	3.28601	1.71634	1.30321	0.00403	0.00540599	yes
Hpca	Hpca	Hpca	chr5:148261421-148276223	iQNP Ctrl	iQNP Rest-knockdown	OK	2.32241	7.63103	3.28582	1.71626	1.26438	0.00526	0.00596824	yes
Cyp26b1	Cyp26b1	Cyp26b1	chr4:118734785-118751606	iQNP Ctrl	iQNP Rest-knockdown	OK	17.2931	56.7883	3.28387	1.7154	1.15643	0.006405	0.00638774	yes
Unc13d	Unc13d	Unc13d	chr10:106170474-106185215	iQNP Ctrl	iQNP Rest-knockdown	OK	0.867136	2.84344	3.27912	1.71331	1.2726	0.004225	0.00551715	yes
LOC304131	LOC304131	LOC304131	chr11:27316514-27360822	iQNP Ctrl	iQNP Rest-knockdown	OK	0.38633	1.2668	3.27906	1.71328	0.961893	0.0153	0.00781051	yes
Mrps34	Mrps34	Mrps34	chr10:14144108-14145240	iQNP Ctrl	iQNP Rest-knockdown	OK	23.6515	77.4563	3.2749	1.71145	1.52407	0.00086	0.00257039	yes
Nle1	Nle1	Nle1	chr10:71109015-71125696	iQNP Ctrl	iQNP Rest-knockdown	OK	5.02033	16.4408	3.27484	1.71143	1.46401	0.002185	0.00404393	yes
Krtcap2	Krtcap2	Krtcap2	chr2:181417283-181421280	iQNP Ctrl	iQNP Rest-knockdown	OK	26.0842	85.398	3.27394	1.71103	1.40125	0.00174	0.00364038	yes
Sertad1	Sertad1	Sertad1	chr1:82565981-82569249	iQNP Ctrl	iQNP Rest-knockdown	OK	17.4236	57.0003	3.27144	1.70993	1.43666	0.001595	0.00345727	yes
Plekhj1	Plekhj1	Plekhj1	chr7:10426510-10466913	iQNP Ctrl	iQNP Rest-knockdown	OK	16.8816	55.2249	3.27131	1.70987	0.554186	0.052935	0.00857436	yes
Gar1	Gar1	Gar1	chr2:227267774-227275054	iQNP Ctrl	iQNP Rest-knockdown	OK	9.50139	31.0806	3.27116	1.7098	1.55275	0.00142	0.00331622	yes
Acyp2	Acyp2	Acyp2	chr14:111730310-111750713	iQNP Ctrl	iQNP Rest-knockdown	OK	1.72839	5.65283	3.27058	1.70954	1.08269	0.007945	0.00687861	yes
Ptrhd1	Ptrhd1	Ptrhd1	chr6:27210614-27214000	iQNP Ctrl	iQNP Rest-knockdown	OK	9.89555	32.2258	3.2566	1.70336	1.27059	0.00461	0.00569533	yes
Fkbp8	Fkbp8	Fkbp8	chr16:19401882-19407188	iQNP Ctrl	iQNP Rest-knockdown	OK	107.729	350.792	3.25624	1.70321	1.3755	0.0016	0.00346031	yes
Vwa1	Vwa1	Vwa1	chr5:172626373-172631591	iQNP Ctrl	iQNP Rest-knockdown	OK	2.53874	8.26555	3.25577	1.703	1.4582	0.00182	0.0037031	yes
Pfdn5	Pfdn5	Pfdn5	chr7:141075468-141080206	iQNP Ctrl	iQNP Rest-knockdown	OK	330.359	1075.12	3.2544	1.70239	0.997051	0.00902	0.00717628	yes
Bri3	Bri3	Bri3	chr12:10670022-10678705	iQNP Ctrl	iQNP Rest-knockdown	OK	37.8407	122.997	3.25039	1.70061	1.512	0.00097	0.00273762	yes
Zc3h11a	Zc3h11a	Zc3h11a	chr13:46546433-46585149	iQNP Ctrl	iQNP Rest-knockdown	OK	2.69803	8.75387	3.24454	1.69801	1.43736	0.001815	0.00370075	yes
Ube2l6	Ube2l6	Ube2l6	chr3:68000238-68016331	iQNP Ctrl	iQNP Rest-knockdown	OK	50.6094	163.795	3.23645	1.69441	1.53541	0.000835	0.00255925	yes
Adat3	Adat3	Adat3	chr7:10612353-10624775	iQNP Ctrl	iQNP Rest-knockdown	OK	3.74469	12.1043	3.23239	1.6926	0.539393	0.054795	0.00863624	yes
Rab4b	Rab4b	Rab4b	chr1:82242919-82254443	iQNP Ctrl	iQNP Rest-knockdown	OK	29.1311	93.8982	3.2233	1.68854	1.54809	0.000895	0.00263409	yes
Junb	Junb	Junb	chr19:24831535-24833320	iQNP Ctrl	iQNP Rest-knockdown	OK	51.0598	164.401	3.21977	1.68696	1.06468	0.00974	0.00723278	yes
Tbcb	Tbcb	Tbcb	chr1:85490552-85496402	iQNP Ctrl	iQNP Rest-knockdown	OK	58.4684	188.12	3.21746	1.68592	1.34711	0.00367	0.00527029	yes
Snrpd2	Snrpd2	Snrpd2	chr1:78509141-78511992	iQNP Ctrl	iQNP Rest-knockdown	OK	303.278	972.617	3.20701	1.68123	1.24342	0.002035	0.00391697	yes
Ube2i	Ube2i	Ube2i	chr10:14509948-14524551	iQNP Ctrl	iQNP Rest-knockdown	OK	51.5137	165.171	3.20635	1.68093	1.51366	0.00108	0.00290333	yes
Mif	Mif	Mif	chr20:13191985-13192851	iQNP Ctrl	iQNP Rest-knockdown	OK	308.073	987.283	3.2047	1.68019	1.2882	0.00235	0.00420277	yes
Atf3	Atf3	Atf3	chr13:107191621-107223850	iQNP Ctrl	iQNP Rest-knockdown	OK	21.4835	68.7829	3.20166	1.67882	1.06261	0.009735	0.00723278	yes
B3gat3	B3gat3	B3gat3	chr1:211597623-211604142	iQNP Ctrl	iQNP Rest-knockdown	OK	68.7586	219.94	3.19873	1.6775	1.3989	0.002775	0.00458876	yes
Hs3st6	Hs3st6	Hs3st6	chr10:14010050-14016095	iQNP Ctrl	iQNP Rest-knockdown	OK	1.43523	4.58868	3.19717	1.6768	0.922158	0.014535	0.00780977	yes
Cnppd1	Cnppd1	Cnppd1	chr9:74419727-74426115	iQNP Ctrl	iQNP Rest-knockdown	OK	22.9013	73.0716	3.19072	1.67388	1.37231	0.00375	0.00531443	yes
Psmb1	Psmb1	Psmb1	chr1:54369774-54388816	iQNP Ctrl	iQNP Rest-knockdown	OK	233.08	743.253	3.18883	1.67303	1.36135	0.002515	0.00431539	yes
Cebpb	Cebpb	Cebpb	chr3:158826020-158827845	iQNP Ctrl	iQNP Rest-knockdown	OK	6.7197	21.427	3.18868	1.67296	1.2955	0.004565	0.00566885	yes
N4bp3	N4bp3	N4bp3	chr10:37159335-37162205	iQNP Ctrl	iQNP Rest-knockdown	OK	1.63025	5.19834	3.18868	1.67296	1.25461	0.00489	0.00582879	yes
Rtn2	Rtn2	Rtn2	chr1:78647098-78660389	iQNP Ctrl	iQNP Rest-knockdown	OK	18.1342	57.7884	3.18671	1.67207	1.54219	0.00169	0.00359041	yes
Casp1	Casp1	Casp1	chr8:2027975-2036868	iQNP Ctrl	iQNP Rest-knockdown	OK	9.47684	30.1972	3.18642	1.67194	1.4316	0.0014	0.00327825	yes
Casp8	Casp8	Casp8	chr9:57389352-57437803	iQNP Ctrl	iQNP Rest-knockdown	OK	0.508358	1.61832	3.18343	1.67058	1.09839	0.00685	0.00659904	yes
Cd320	Cd320	Cd320	chr7:16338135-16343892	iQNP Ctrl	iQNP Rest-knockdown	OK	59.3596	188.567	3.17669	1.66752	1.40021	0.00301	0.00475669	yes
Cdc20	Cdc20	Cdc20	chr5:138913179-138916744	iQNP Ctrl	iQNP Rest-knockdown	OK	28.5098	90.4967	3.17423	1.66641	0.633067	0.0139375	0.00785463	yes
Tmed9	Tmed9	Tmed9	chr17:15070667-15075182	iQNP Ctrl	iQNP Rest-knockdown	OK	91.1041	288.726	3.16919	1.66411	1.40196	0.002835	0.00462661	yes
Arl2	Arl2	Arl2	chr1:208909457-208921401	iQNP Ctrl	iQNP Rest-knockdown	OK	38.5385	121.903	3.16315	1.66136	1.30945	0.003935	0.0053709	yes
Atp5l	Atp5l	Atp5l	chr8:47869991-47876824	iQNP Ctrl	iQNP Rest-knockdown	OK	1191.5	3767.71	3.16216	1.66091	0.966856	0.005385	0.00601221	yes
Ocel1	Ocel1	Ocel1	chr1_random:2090988-2092757	iQNP Ctrl	iQNP Rest-knockdown	OK	8.44341	26.6733	3.15907	1.6595	1.40217	0.00216	0.0040131	yes
Mmp11	Mmp11	Mmp11	chr20:13129666-13138449	iQNP Ctrl	iQNP Rest-knockdown	OK	19.5665	61.7819	3.15753	1.6588	1.34354	0.001805	0.00369839	yes
Smpd3	Smpd3	Smpd3	chr19:36112165-36195564	iQNP Ctrl	iQNP Rest-knockdown	OK	2.23235	7.04754	3.157	1.65856	1.61394	0.00064	0.0022236	yes
Lime1	Lime1	Lime1	chr3:170522419-170524743	iQNP Ctrl	iQNP Rest-knockdown	OK	1.58612	5.00175	3.15345	1.65693	1.12191	0.008725	0.00714729	yes
RGD1306772	RGD1306772	RGD1306772	chr12:37117950-37121530	iQNP Ctrl	iQNP Rest-knockdown	OK	10.0396	31.659	3.15341	1.65691	1.54529	0.001505	0.00337959	yes
Rcl1	Rcl1	Rcl1	chr1:232766488-232787901	iQNP Ctrl	iQNP Rest-knockdown	OK	6.68784	21.0612	3.14918	1.65498	1.38516	0.002455	0.00428801	yes
Rnaseh2a	Rnaseh2a	Rnaseh2a	chr19:24841613-24851834	iQNP Ctrl	iQNP Rest-knockdown	OK	22.3859	70.4872	3.14873	1.65477	1.49137	0.00091	0.00266847	yes
Rbx1	Rbx1	Rbx1	chr7:119794975-119805104	iQNP Ctrl	iQNP Rest-knockdown	OK	103.965	327.082	3.14608	1.65355	1.39517	0.002645	0.0044816	yes
Nog	Nog	Nog	chr10:77689243-77690871	iQNP Ctrl	iQNP Rest-knockdown	OK	45.8117	143.848	3.13998	1.65076	1.30503	0.00349	0.0051279	yes
Nosip	Nosip	Nosip	chr1:95534181-95551203	iQNP Ctrl	iQNP Rest-knockdown	OK	26.533	83.3081	3.13979	1.65067	1.3371	0.00396	0.00538292	yes
Ndufa6	Ndufa6	Ndufa6	chr7:120726070-120729928	iQNP Ctrl	iQNP Rest-knockdown	OK	237.657	746.084	3.13933	1.65046	1.27665	0.00264	0.00448102	yes
RGD1307554	RGD1307554	RGD1307554	chr1:82635297-82660248	iQNP Ctrl	iQNP Rest-knockdown	OK	4.66857	14.6525	3.13854	1.65009	1.528	0.001245	0.00312028	yes
Ran	Ran	Ran	chr12:28736785-28739921	iQNP Ctrl	iQNP Rest-knockdown	OK	186.49	584.797	3.13581	1.64884	1.35663	0.00247	0.00429084	yes
Mecr	Mecr	Mecr	chr5:150700129-150725219	iQNP Ctrl	iQNP Rest-knockdown	OK	8.04651	25.231	3.13565	1.64876	1.23397	0.0053	0.00600085	yes
Maff	Maff	Maff	chr7:117328923-117340276	iQNP Ctrl	iQNP Rest-knockdown	OK	8.91316	27.9324	3.13384	1.64793	1.28749	0.00475	0.00577076	yes
Ccdc64	Ccdc64	Ccdc64	chr12:42139164-42227651	iQNP Ctrl	iQNP Rest-knockdown	OK	0.482568	1.5083	3.12557	1.64412	1.22074	0.00601	0.00626497	yes
Ctss	Ctss	Ctss	chr2:190422646-190466877	iQNP Ctrl	iQNP Rest-knockdown	OK	2.7814	8.6914	3.12483	1.64378	1.14135	0.007355	0.00677176	yes
Tmem177	Tmem177	Tmem177	chr13:32688857-32692283	iQNP Ctrl	iQNP Rest-knockdown	OK	4.14683	12.9528	3.12354	1.64318	1.37887	0.002255	0.00411805	yes
Ndufb11	Ndufb11	Ndufb11	chrX:12989911-12992170	iQNP Ctrl	iQNP Rest-knockdown	OK	69.9459	218.249	3.12025	1.64166	1.46152	0.001285	0.00317914	yes
Syngr1	Syngr1	Syngr1	chr7:118328187-118351610	iQNP Ctrl	iQNP Rest-knockdown	OK	5.24792	16.3748	3.12025	1.64166	1.32783	0.002095	0.00395339	yes
Alx4	Alx4	Alx4	chr3:78057715-78094285	iQNP Ctrl	iQNP Rest-knockdown	OK	0.473694	1.47781	3.11976	1.64143	1.03015	0.01036	0.00733662	yes
Mpi	Mpi	Mpi	chr8:61298819-61306727	iQNP Ctrl	iQNP Rest-knockdown	OK	11.5925	36.1106	3.115	1.63923	1.50656	0.00148	0.00337406	yes
Cdc42ep4	Cdc42ep4	Cdc42ep4	chr10:103365894-103390663	iQNP Ctrl	iQNP Rest-knockdown	OK	6.41734	19.9837	3.11402	1.63878	1.54802	0.001525	0.00338951	yes
Glrx2	Glrx2	Glrx2	chr13:57567016-57605648	iQNP Ctrl	iQNP Rest-knockdown	OK	5.26111	16.3741	3.11229	1.63798	0.346007	0.03907	0.00808102	yes
Yif1b	Yif1b	Yif1b	chr1:84373709-84383874	iQNP Ctrl	iQNP Rest-knockdown	OK	50.5004	157.01	3.10908	1.63649	1.36861	0.00252	0.00431539	yes
Rab43	Rab43	Rab43	chr4:121980137-121999428	iQNP Ctrl	iQNP Rest-knockdown	OK	1.24383	3.86447	3.10691	1.63548	0.886726	0.01636	0.00781051	yes
Smarcd3	Smarcd3	Smarcd3	chr4:5928214-5959791	iQNP Ctrl	iQNP Rest-knockdown	OK	8.40993	26.0972	3.10314	1.63373	1.4488	0.000965	0.00273762	yes
Plbd2	Plbd2	Plbd2	chr12:37260665-37279849	iQNP Ctrl	iQNP Rest-knockdown	OK	35.551	110.287	3.10222	1.6333	1.30973	0.004505	0.00566302	yes
Creld1	Creld1	Creld1	chr4:149375372-149384981	iQNP Ctrl	iQNP Rest-knockdown	OK	25.1602	77.9701	3.09895	1.63178	1.48138	0.001125	0.00293415	yes
Fam25a	Fam25a	Fam25a	chr16:10005960-10009941	iQNP Ctrl	iQNP Rest-knockdown	OK	2.58711	8.00571	3.09446	1.62969	1.24034	0.03198	0.00794156	yes
Tmem222	Tmem222	Tmem222	chr5:151848196-151859986	iQNP Ctrl	iQNP Rest-knockdown	OK	20.0333	61.9833	3.09401	1.62948	1.49691	0.00136	0.00323953	yes
Scand1	Scand1	Scand1	chr3:146710152-146711017	iQNP Ctrl	iQNP Rest-knockdown	OK	100.597	310.898	3.09053	1.62785	1.32392	0.003445	0.00509288	yes
Hspb8	Hspb8	Hspb8	chr12:41407165-41421565	iQNP Ctrl	iQNP Rest-knockdown	OK	59.2704	183.067	3.08867	1.62699	1.33322	0.003755	0.00531443	yes
Rbm42	Rbm42	Rbm42	chr1:85692753-85702684	iQNP Ctrl	iQNP Rest-knockdown	OK	37.3024	115.071	3.08481	1.62518	1.49981	0.00151	0.00337959	yes
B4galt5	B4galt5	B4galt5	chr3:158440188-158449421	iQNP Ctrl	iQNP Rest-knockdown	OK	18.1184	55.8665	3.08341	1.62453	1.38434	0.003155	0.00483499	yes
Cotl1	Cotl1	Cotl1	chr19:50096619-50130253	iQNP Ctrl	iQNP Rest-knockdown	OK	15.2968	47.1333	3.08125	1.62352	1.51692	0.00151	0.00337959	yes
Dysf	Dysf	Dysf	chr4:118213434-118371283	iQNP Ctrl	iQNP Rest-knockdown	OK	0.531997	1.63749	3.07801	1.622	1.15944	0.006565	0.00646028	yes
Phf5a	Phf5a	Phf5a	chr7:120216587-120223146	iQNP Ctrl	iQNP Rest-knockdown	OK	70.578	217.223	3.07777	1.62189	1.27114	0.004	0.00540599	yes
Fdps	Fdps	Fdps	chr2:181168901-181177903	iQNP Ctrl	iQNP Rest-knockdown	OK	540.214	1658.41	3.06991	1.6182	1.03562	0.00723	0.00673401	yes
Dohh	Dohh	Dohh	chr7:9806004-9810744	iQNP Ctrl	iQNP Rest-knockdown	OK	41.8111	128.345	3.06964	1.61807	1.28769	0.004675	0.0057388	yes
Rfc4	Rfc4	Rfc4	chr11:79935272-79950589	iQNP Ctrl	iQNP Rest-knockdown	OK	22.5592	69.1828	3.06672	1.6167	1.34551	0.003085	0.00478872	yes
C1qtnf5	C1qtnf5	C1qtnf5	chr8:47089563-47091434	iQNP Ctrl	iQNP Rest-knockdown	OK	2.37072	7.26895	3.06614	1.61642	1.16372	0.00563	0.00613625	yes
Lage3	Lage3	Lage3	chrX:160253756-160255180	iQNP Ctrl	iQNP Rest-knockdown	OK	74.0823	226.752	3.06081	1.61391	1.26475	0.004045	0.00540599	yes
Zfand2b	Zfand2b	Zfand2b	chr9:74451778-74454698	iQNP Ctrl	iQNP Rest-knockdown	OK	10.8494	33.1833	3.05854	1.61284	1.44759	0.001455	0.00334998	yes
Spag4	Spag4	Spag4	chr3:146472608-146476953	iQNP Ctrl	iQNP Rest-knockdown	OK	0.539866	1.65115	3.05844	1.6128	1.02646	0.00978	0.00723278	yes
Spred3	Spred3	Spred3	chr1:84295416-84304220	iQNP Ctrl	iQNP Rest-knockdown	OK	1.43496	4.38511	3.05591	1.6116	1.07721	0.009695	0.00723278	yes
Tmem86a	Tmem86a	Tmem86a	chr1:97604510-97608861	iQNP Ctrl	iQNP Rest-knockdown	OK	1.82248	5.56348	3.0527	1.61008	1.17579	0.00638	0.00638774	yes
Samm50	Samm50	Samm50	chr7:122176823-122201032	iQNP Ctrl	iQNP Rest-knockdown	OK	35.4106	107.958	3.04875	1.60822	1.29638	0.004425	0.00561823	yes
RGD1561459	RGD1561459	RGD1561459	chr1:154786524-154817248	iQNP Ctrl	iQNP Rest-knockdown	OK	1.42977	4.3574	3.04762	1.60768	0.818303	0.01705	0.00781051	yes
Erp29	Erp29	Erp29	chr12:36225109-36231363	iQNP Ctrl	iQNP Rest-knockdown	OK	85.2354	259.557	3.04518	1.60653	1.30249	0.004125	0.0054739	yes
Prelid1	Prelid1	Prelid1	chr17:15350083-15355291	iQNP Ctrl	iQNP Rest-knockdown	OK	85.0554	259.008	3.04517	1.60652	1.13799	0.00937	0.00721223	yes
RT1-M3-1	RT1-M3-1	RT1-M3-1	chr20:1412552-1416692	iQNP Ctrl	iQNP Rest-knockdown	OK	11.4095	34.7295	3.04391	1.60593	1.47118	0.001525	0.00338952	yes
Cyp4f17	Cyp4f17	Cyp4f17	chr7:13095556-13111627	iQNP Ctrl	iQNP Rest-knockdown	OK	9.12408	27.7708	3.04368	1.60582	1.33755	0.003915	0.0053709	yes
Pfdn6	Pfdn6	Pfdn6	chr20:5097724-5099199	iQNP Ctrl	iQNP Rest-knockdown	OK	72.3334	220.048	3.04214	1.60508	1.37352	0.003655	0.00525796	yes
Pabpc4	Pabpc4	Pabpc4	chr5:142599705-142615003	iQNP Ctrl	iQNP Rest-knockdown	OK	7.97266	24.2365	3.03995	1.60405	1.51705	0.001395	0.00327451	yes
RGD1305928	RGD1305928	RGD1305928	chr7:137317937-137339581	iQNP Ctrl	iQNP Rest-knockdown	OK	0.728757	2.21255	3.03606	1.6022	0.895292	0.031525	0.00794156	yes
LOC100362005	LOC100362005	LOC100362005	chr4:160869349-160870984	iQNP Ctrl	iQNP Rest-knockdown	OK	87.0462	263.896	3.03168	1.60012	1.43431	0.00139	0.00327075	yes
Yrdc	Yrdc	Yrdc	chr5:144183572-144188417	iQNP Ctrl	iQNP Rest-knockdown	OK	9.16904	27.7795	3.02971	1.59918	1.36356	0.00313	0.00483499	yes
Cst6	Cst6	Cst6	chr1:207991312-207993021	iQNP Ctrl	iQNP Rest-knockdown	OK	1.23859	3.75106	3.02849	1.5986	1.01191	0.009585	0.00723278	yes
Cox4i1	Cox4i1	Cox4i1	chr19:51023959-51030200	iQNP Ctrl	iQNP Rest-knockdown	OK	469.895	1421.91	3.02602	1.59742	0.957762	0.011535	0.00752762	yes
Trpm4	Trpm4	Trpm4	chr1:95773484-95803542	iQNP Ctrl	iQNP Rest-knockdown	OK	1.1416	3.45385	3.02545	1.59715	1.22977	0.00594	0.00621746	yes
Psmg4	Psmg4	Psmg4	chr17:37050866-37058209	iQNP Ctrl	iQNP Rest-knockdown	OK	43.2558	130.856	3.02517	1.59701	1.30478	0.002715	0.0045442	yes
Cdt1	Cdt1	Cdt1	chr19:52848558-52853880	iQNP Ctrl	iQNP Rest-knockdown	OK	3.83605	11.594	3.02238	1.59568	1.37579	0.002065	0.00392758	yes
Gbp2	Gbp2	Gbp2	chr2:240522999-240541078	iQNP Ctrl	iQNP Rest-knockdown	OK	102.598	309.188	3.01359	1.59148	1.37638	0.003125	0.00483499	yes
Ska2	Ska2	Ska2	chr10:75383080-75400888	iQNP Ctrl	iQNP Rest-knockdown	OK	16.8429	50.7235	3.01157	1.59051	1.42617	0.001475	0.00337183	yes
Coq4	Coq4	Coq4	chr3:8775411-8783745	iQNP Ctrl	iQNP Rest-knockdown	OK	1.929	5.80578	3.00974	1.58964	1.08387	0.00879	0.00714729	yes
Snai1	Snai1	Snai1	chr3:158676979-158681468	iQNP Ctrl	iQNP Rest-knockdown	OK	3.2214	9.68549	3.00661	1.58814	1.19752	0.003845	0.00535819	yes
Snx11	Snx11	Snx11	chr10:85516530-85526895	iQNP Ctrl	iQNP Rest-knockdown	OK	6.61476	19.8636	3.00292	1.58637	1.51244	0.002125	0.00398655	yes
Tapbpl	Tapbpl	Tapbpl	chr4:161342550-161350002	iQNP Ctrl	iQNP Rest-knockdown	OK	14.4005	43.1937	2.99946	1.5847	1.44967	0.00132	0.00322015	yes
Cdkn2a	Cdkn2a	Cdkn2a	chr5:108908748-108916380	iQNP Ctrl	iQNP Rest-knockdown	OK	126.226	378.599	2.99937	1.58466	1.23714	0.00455	0.00566885	yes
Gsdmd	Gsdmd	Gsdmd	chr7:113832419-113837005	iQNP Ctrl	iQNP Rest-knockdown	OK	17.7168	53.1363	2.9992	1.58458	1.47673	0.00208	0.00394054	yes
Tp53rk	Tp53rk	Tp53rk	chr3:157949563-157953323	iQNP Ctrl	iQNP Rest-knockdown	OK	3.0916	9.2568	2.99418	1.58216	1.36161	0.00293	0.00467634	yes
Akr1b1	Akr1b1	Akr1b1	chr4:61645437-61659530	iQNP Ctrl	iQNP Rest-knockdown	OK	75.8643	227.151	2.99418	1.58216	1.30942	0.00405	0.00540599	yes
Psma3	Psma3,Psma3l	Psma3,Psma3l	chr6:93092165-93112167	iQNP Ctrl	iQNP Rest-knockdown	OK	8.53464	25.5531	2.99405	1.5821	0.393543	0.018665	0.00781051	yes
Rbck1	Rbck1	Rbck1	chr3:142644155-142660799	iQNP Ctrl	iQNP Rest-knockdown	OK	22.6874	67.9266	2.99402	1.58209	1.44171	0.001435	0.00331982	yes
Ifi44	Ifi44	Ifi44	chr2:250039103-250056890	iQNP Ctrl	iQNP Rest-knockdown	OK	43.2155	129.339	2.99288	1.58154	1.43471	0.00101	0.00278517	yes
Chpf2	Chpf2	Chpf2	chr4:5959922-5965385	iQNP Ctrl	iQNP Rest-knockdown	OK	7.25955	21.7261	2.99276	1.58148	1.48131	0.00186	0.0037293	yes
Gale	Gale	Gale	chr5:154745852-154750357	iQNP Ctrl	iQNP Rest-knockdown	OK	20.5044	61.2969	2.98945	1.57988	1.28955	0.004405	0.00561823	yes
Tap2	Tap2	Tap2	chr20:4770445-4784488	iQNP Ctrl	iQNP Rest-knockdown	OK	12.7851	38.2173	2.98921	1.57976	1.43787	0.00135	0.00323953	yes
Prdx4	Prdx4	Prdx4	chrX:61501210-61516286	iQNP Ctrl	iQNP Rest-knockdown	OK	45.3749	135.592	2.98826	1.57931	1.2364	0.00473	0.00576952	yes
Pdrg1	Pdrg1	Pdrg1	chr3:143353053-143359223	iQNP Ctrl	iQNP Rest-knockdown	OK	20.5471	61.3841	2.98748	1.57893	1.45158	0.00157	0.00343402	yes
Yipf3	Yipf3	Yipf3	chr9:10292857-10298168	iQNP Ctrl	iQNP Rest-knockdown	OK	18.4226	55.0065	2.98582	1.57813	1.45468	0.00168	0.00358499	yes
Tmem132a	Tmem132a	Tmem132a	chr1:213356269-213367559	iQNP Ctrl	iQNP Rest-knockdown	OK	51.3306	153.026	2.98118	1.57589	1.36066	0.003455	0.00509983	yes
Phgdh	Phgdh	Phgdh	chr2:193147942-193177137	iQNP Ctrl	iQNP Rest-knockdown	OK	93.4885	278.17	2.97545	1.57311	1.33225	0.003375	0.00502768	yes
Pop5	Pop5	Pop5	chr12:42644911-42649407	iQNP Ctrl	iQNP Rest-knockdown	OK	13.5652	40.3346	2.97339	1.57211	1.31883	0.00305	0.00478872	yes
Lgals9	Lgals9	Lgals9	chr10:65129005-65152052	iQNP Ctrl	iQNP Rest-knockdown	OK	74.9607	222.865	2.97309	1.57196	1.45538	0.001515	0.00338291	yes
Psmb8	Psmb8	Psmb8	chr20:4786259-4789223	iQNP Ctrl	iQNP Rest-knockdown	OK	27.714	82.3824	2.97259	1.57172	1.44247	0.002295	0.00415953	yes
Scg5	Scg5	Scg5	chr3:99629193-99674523	iQNP Ctrl	iQNP Rest-knockdown	OK	1.54164	4.58184	2.97206	1.57146	0.880599	0.015655	0.00781051	yes
Polr2f	Polr2f	Polr2f	chr7:117122868-117135482	iQNP Ctrl	iQNP Rest-knockdown	OK	123.582	367.089	2.97041	1.57066	1.14746	0.004325	0.00558605	yes
Ankrd24	Ankrd24	Ankrd24	chr7:9534365-9554062	iQNP Ctrl	iQNP Rest-knockdown	OK	3.3872	10.0517	2.96755	1.56927	1.46703	0.002035	0.00391697	yes
Cks1b	Cks1b	Cks1b	chr2:181611638-181616222	iQNP Ctrl	iQNP Rest-knockdown	OK	21.33	63.282	2.96681	1.56891	1.25409	0.00575	0.00616621	yes
Atp5g2	Atp5g2	Atp5g2	chr7:141412891-141421263	iQNP Ctrl	iQNP Rest-knockdown	OK	574.697	1703.35	2.96391	1.5675	0.903583	0.01283	0.00762763	yes
Sema4f	Sema4f	Sema4f	chr4:117104657-117130965	iQNP Ctrl	iQNP Rest-knockdown	OK	0.76076	2.2531	2.96164	1.5664	1.18763	0.006445	0.00641434	yes
Oaz1	Oaz1	Oaz1	chr7:10394494-10396952	iQNP Ctrl	iQNP Rest-knockdown	OK	491.924	1456.54	2.9609	1.56604	1.03775	0.009205	0.00717735	yes
Scp2	Scp2	Scp2	chr5:129152835-129230391	iQNP Ctrl	iQNP Rest-knockdown	OK	34.4901	102.068	2.95934	1.56528	1.27569	0.005325	0.00600795	yes
Irf2bp1	Irf2bp1	Irf2bp1	chr1:78358170-78360872	iQNP Ctrl	iQNP Rest-knockdown	OK	8.33815	24.6403	2.95513	1.56322	1.47086	0.002155	0.00401155	yes
Sf3b5	Sf3b5	Sf3b5	chr1:7746648-7747361	iQNP Ctrl	iQNP Rest-knockdown	OK	101.432	299.474	2.95246	1.56192	1.2069	0.00503	0.00589631	yes
Grhpr	Grhpr	Grhpr	chr5:61536651-61545982	iQNP Ctrl	iQNP Rest-knockdown	OK	12.3821	36.5198	2.9494	1.56042	1.23381	0.004915	0.00582879	yes
Chchd1	Chchd1	Chchd1	chr15:3818168-3819351	iQNP Ctrl	iQNP Rest-knockdown	OK	73.9323	217.987	2.94847	1.55997	1.25231	0.00386	0.00535819	yes
Cdk5	Cdk5	Cdk5	chr4:6119703-6124186	iQNP Ctrl	iQNP Rest-knockdown	OK	30.6509	90.3711	2.9484	1.55993	1.43419	0.00172	0.00362216	yes
Cops6	Cops6	Cops6	chr12:17604016-17606856	iQNP Ctrl	iQNP Rest-knockdown	OK	75.6893	223.066	2.94713	1.55931	1.2758	0.00467	0.0057388	yes
Tex264	Tex264	Tex264	chr8:111852792-111879691	iQNP Ctrl	iQNP Rest-knockdown	OK	38.2935	112.795	2.94554	1.55853	1.39984	0.00159	0.00345727	yes
Wdr18	Wdr18	Wdr18	chr7:11253372-11261805	iQNP Ctrl	iQNP Rest-knockdown	OK	39.7393	117.013	2.94452	1.55803	1.2538	0.00492	0.00582879	yes
Shfm1	Shfm1	Shfm1	chr4:31316083-31336240	iQNP Ctrl	iQNP Rest-knockdown	OK	343.672	1010.47	2.94022	1.55592	0.878672	0.01345	0.00771001	yes
Sdhc	Sdhc	Sdhc	chr13:87014568-87035239	iQNP Ctrl	iQNP Rest-knockdown	OK	78.8416	231.698	2.93878	1.55522	1.26299	0.004825	0.00581902	yes
Aph1a	Aph1a	Aph1a	chr2:190679691-190683202	iQNP Ctrl	iQNP Rest-knockdown	OK	34.7099	101.849	2.93429	1.55301	1.41808	0.00184	0.00370464	yes
Mfsd3	Mfsd3	Mfsd3	chr7:114750870-114760027	iQNP Ctrl	iQNP Rest-knockdown	OK	7.71271	22.6129	2.9319	1.55184	0.849307	0.02166	0.00781835	yes
Man2c1	Man2c1	Man2c1	chr8:60887363-60898465	iQNP Ctrl	iQNP Rest-knockdown	OK	11.1569	32.7066	2.93151	1.55165	1.46117	0.002075	0.00393882	yes
Inm02	Inm02	Inm02	chr1:94967721-94974041	iQNP Ctrl	iQNP Rest-knockdown	OK	83.3357	244.036	2.92835	1.55009	1.31582	0.00373	0.00530244	yes
Pim3	Pim3	Pim3	chr7:127167983-127172018	iQNP Ctrl	iQNP Rest-knockdown	OK	32.5133	95.1386	2.92614	1.549	1.39027	0.001565	0.00343088	yes
Zfyve21	Zfyve21	Zfyve21	chr6:136603710-136659341	iQNP Ctrl	iQNP Rest-knockdown	OK	2.94986	8.6257	2.9241	1.548	0.679318	0.05486	0.00864082	yes
Celf3	Celf3	Celf3	chr2:189451414-189465513	iQNP Ctrl	iQNP Rest-knockdown	OK	4.31417	12.6095	2.92281	1.54736	1.44825	0.001885	0.00375038	yes
Fam110a	Fam110a	Fam110a	chr3:142325679-142336270	iQNP Ctrl	iQNP Rest-knockdown	OK	3.00981	8.79668	2.92267	1.54729	1.1702	0.00555	0.0060974	yes
Rap2ip	Rap2ip	Rap2ip	chr10:91501017-91510151	iQNP Ctrl	iQNP Rest-knockdown	OK	35.6846	104.232	2.92092	1.54642	1.47332	0.002085	0.00394225	yes
Nip7	Nip7	Nip7	chr19:36915151-36917294	iQNP Ctrl	iQNP Rest-knockdown	OK	18.9212	55.1033	2.91225	1.54214	1.44157	0.00227	0.00412198	yes
Asphd2	Asphd2	Asphd2	chr19:14362087-14373336	iQNP Ctrl	iQNP Rest-knockdown	OK	0.720717	2.09873	2.912	1.54201	0.840119	0.019445	0.00781051	yes
Ppap2c	Ppap2c	Ppap2c	chr7:11694271-11702348	iQNP Ctrl	iQNP Rest-knockdown	OK	6.29875	18.3381	2.91139	1.54171	1.32139	0.00356	0.00519113	yes
Mrpl30	Mrpl30	Mrpl30	chr9:36839341-36850101	iQNP Ctrl	iQNP Rest-knockdown	OK	13.0382	37.9498	2.91066	1.54135	1.39433	0.001745	0.00364292	yes
Rps6	Rps6	Rps6	chr5:106165611-106168472	iQNP Ctrl	iQNP Rest-knockdown	OK	1668.18	4842.63	2.90294	1.53752	0.343248	0.0267775	0.00859903	yes
Mrpl36	Mrpl36	Mrpl36	chr17:41264-42361	iQNP Ctrl	iQNP Rest-knockdown	OK	13.819	40.0485	2.89808	1.53509	1.13849	0.0066	0.00647977	yes
Lmna	Lmna	Lmna	chr2:180595723-180616354	iQNP Ctrl	iQNP Rest-knockdown	OK	127.672	369.864	2.89699	1.53455	1.00549	0.01038	0.00733998	yes
Ruvbl1	Ruvbl1	Ruvbl1	chr4:122556856-122591769	iQNP Ctrl	iQNP Rest-knockdown	OK	14.7481	42.7076	2.8958	1.53396	1.45198	0.00184	0.00370464	yes
Pmp2	Pmp2	Pmp2	chr2:93566283-93570202	iQNP Ctrl	iQNP Rest-knockdown	OK	1.27823	3.7004	2.89494	1.53353	1.02892	0.011585	0.00752762	yes
Psmd8	Psmd8	Psmd8	chr1:84308347-84315180	iQNP Ctrl	iQNP Rest-knockdown	OK	87.5671	253.351	2.89322	1.53268	1.2944	0.00387	0.00535819	yes
Nol12	Nol12	Nol12	chr7:116901715-116907329	iQNP Ctrl	iQNP Rest-knockdown	OK	18.5395	53.6161	2.89199	1.53206	1.29475	0.002905	0.00465962	yes
Usp18	Usp18	Usp18	chr4_random:1587602-1602035	iQNP Ctrl	iQNP Rest-knockdown	OK	246.132	711.799	2.89194	1.53204	1.20074	0.005175	0.00595744	yes
Qprt	Qprt	Qprt	chr1:186358522-186374681	iQNP Ctrl	iQNP Rest-knockdown	OK	19.3862	55.7933	2.87799	1.52506	1.38447	0.00176	0.00365298	yes
Atf6b	Atf6b	Atf6b	chr20:4106122-4315881	iQNP Ctrl	iQNP Rest-knockdown	OK	23.2461	66.8514	2.87581	1.52397	0.609341	0.069375	0.00911561	yes
Adora2a	Adora2a	Adora2a	chr20:13815718-13834131	iQNP Ctrl	iQNP Rest-knockdown	OK	1.79344	5.15168	2.87251	1.52231	1.26783	0.003135	0.00483499	yes
Mrpl20	Mrpl20	Mrpl20	chr5:172657922-172662453	iQNP Ctrl	iQNP Rest-knockdown	OK	113.649	326.104	2.8694	1.52075	1.24328	0.00452	0.00566302	yes
Cers5	Cers5	Cers5	chr7:138475150-138513647	iQNP Ctrl	iQNP Rest-knockdown	OK	35.1985	100.973	2.86867	1.52038	1.23042	0.00575	0.00616621	yes
Eif2b2	Eif2b2	Eif2b2	chr6:109266353-109272778	iQNP Ctrl	iQNP Rest-knockdown	OK	57.4561	164.755	2.86749	1.51979	1.38279	0.001765	0.00365298	yes
Thap7	Thap7	Thap7	chr11:85474475-85477575	iQNP Ctrl	iQNP Rest-knockdown	OK	8.06926	23.1363	2.86721	1.51965	1.2939	0.00373	0.00530244	yes
Ccdc23	Ccdc23	Ccdc23	chr5:139782651-139788290	iQNP Ctrl	iQNP Rest-knockdown	OK	10.4431	29.9198	2.86503	1.51855	1.10349	0.00728	0.00674328	yes
Npc2	Npc2	Npc2	chr6:108793934-108814703	iQNP Ctrl	iQNP Rest-knockdown	OK	90.8178	260.01	2.86299	1.51752	1.2171	0.005215	0.00596642	yes
Eef1g	Eef1g	Eef1g	chr1:211640953-211651560	iQNP Ctrl	iQNP Rest-knockdown	OK	459.621	1315.75	2.86268	1.51737	1.00158	0.00958	0.00723278	yes
Rab3b	Rab3b	Rab3b	chr5:130185154-130284038	iQNP Ctrl	iQNP Rest-knockdown	OK	0.294957	0.843149	2.85855	1.51528	1.12417	0.007755	0.0068203	yes
Fbxl6	Fbxl6	Fbxl6	chr7:114587757-114590656	iQNP Ctrl	iQNP Rest-knockdown	OK	10.9793	31.3814	2.85823	1.51512	1.42795	0.002045	0.00392053	yes
Spns1	Spns1	Spns1	chr1:185455706-185462986	iQNP Ctrl	iQNP Rest-knockdown	OK	16.0508	45.8186	2.8546	1.51329	1.42234	0.0023	0.00416075	yes
Spem1	Spem1	Spem1	chr10:56642959-56644248	iQNP Ctrl	iQNP Rest-knockdown	OK	0.441715	1.26053	2.85372	1.51284	0.782125	0.02237	0.00781835	yes
Mlycd	Mlycd	Mlycd	chr19:49637192-49653016	iQNP Ctrl	iQNP Rest-knockdown	OK	3.44507	9.81709	2.84961	1.51076	1.30676	0.003055	0.00478872	yes
Stard5	Stard5	Stard5	chr1:139896267-139906134	iQNP Ctrl	iQNP Rest-knockdown	OK	2.43364	6.92975	2.84748	1.50969	1.11325	0.008115	0.00692979	yes
Prdx3	Prdx3	Prdx3	chr1:267468370-267481273	iQNP Ctrl	iQNP Rest-knockdown	OK	40.0841	114.107	2.84669	1.50929	1.39099	0.002475	0.00429178	yes
Npr1	Npr1	Npr1	chr2:182724915-182740242	iQNP Ctrl	iQNP Rest-knockdown	OK	1.01485	2.88881	2.84654	1.50921	1.1474	0.00742	0.00677329	yes
RGD1311188	RGD1311188	RGD1311188	chr7:113996965-114003913	iQNP Ctrl	iQNP Rest-knockdown	OK	3.97688	11.319	2.8462	1.50904	1.30031	0.00421	0.00550503	yes
RGD1563216	RGD1563216	RGD1563216	chr6:108815060-108816650	iQNP Ctrl	iQNP Rest-knockdown	OK	22.8175	64.7749	2.83883	1.50529	1.36497	0.002425	0.00425104	yes
Cdc34	Cdc34	Cdc34	chr7:11534542-11539941	iQNP Ctrl	iQNP Rest-knockdown	OK	56.213	159.449	2.83651	1.50412	1.38281	0.00215	0.00401155	yes
Mrps33	Mrps33	Mrps33	chr4:67330935-67334373	iQNP Ctrl	iQNP Rest-knockdown	OK	45.2365	128.252	2.83514	1.50342	1.07898	0.006775	0.0065693	yes
Dap3	Dap3	Dap3	chr2:180987241-181014360	iQNP Ctrl	iQNP Rest-knockdown	OK	19.2574	54.4952	2.82983	1.50072	1.41649	0.00252	0.00431539	yes
B4galt7	B4galt7	B4galt7	chr17:15059957-15068556	iQNP Ctrl	iQNP Rest-knockdown	OK	13.4205	37.9513	2.82786	1.49971	1.39314	0.002155	0.00401155	yes
Anxa2	Anxa2	Anxa2	chr8:73897617-73934041	iQNP Ctrl	iQNP Rest-knockdown	OK	258.3	729.918	2.82585	1.49869	0.938159	0.01154	0.00752762	yes
Dtymk	Dtymk	Dtymk	chr9:93065332-93074168	iQNP Ctrl	iQNP Rest-knockdown	OK	9.29295	26.2515	2.82488	1.49819	1.27756	0.003835	0.00535675	yes
Nup37	Nup37	Nup37	chr7:24847158-24875363	iQNP Ctrl	iQNP Rest-knockdown	OK	6.72342	18.99	2.82446	1.49797	1.29273	0.004185	0.00548633	yes
Tmem17	Tmem17	Tmem17	chr14:103162309-103167728	iQNP Ctrl	iQNP Rest-knockdown	OK	2.28888	6.4612	2.82287	1.49716	1.20865	0.003295	0.00497819	yes
Paox	Paox	Paox	chr1:199901584-199934938	iQNP Ctrl	iQNP Rest-knockdown	OK	2.03403	5.74031	2.82214	1.49679	0.403682	0.049665	0.00843224	yes
Calb2	Calb2	Calb2	chr19:40023071-40051150	iQNP Ctrl	iQNP Rest-knockdown	OK	24.6073	69.444	2.82209	1.49676	1.39993	0.002415	0.00424123	yes
Ilvbl	Ilvbl	Ilvbl	chr7:12593094-12603148	iQNP Ctrl	iQNP Rest-knockdown	OK	13.9126	39.2509	2.82125	1.49633	1.36094	0.002045	0.00392053	yes
Sumo1	Sumo1	Sumo1	chr9:58212537-58242760	iQNP Ctrl	iQNP Rest-knockdown	OK	79.9735	225.488	2.81953	1.49546	1.2342	0.00486	0.00582879	yes
Gss	Gss	Gss	chr3:146057516-146087820	iQNP Ctrl	iQNP Rest-knockdown	OK	11.0455	31.119	2.81735	1.49434	1.41773	0.00238	0.00420277	yes
Disp2	Disp2	Disp2	chr3:105283578-105299085	iQNP Ctrl	iQNP Rest-knockdown	OK	2.63541	7.41383	2.81316	1.49219	1.49645	0.00149	0.00337406	yes
Ndufv1	Ndufv1	Ndufv1	chr1:206590022-206595056	iQNP Ctrl	iQNP Rest-knockdown	OK	60.2558	169.325	2.8101	1.49062	1.22061	0.00534	0.00600938	yes
Metap2	Metap2	Metap2	chr7:30974070-31001641	iQNP Ctrl	iQNP Rest-knockdown	OK	42.9239	120.513	2.8076	1.48934	1.25237	0.004855	0.00582879	yes
Msto1	Msto1	Msto1	chr2:180899343-180978117	iQNP Ctrl	iQNP Rest-knockdown	OK	7.49718	21.0431	2.8068	1.48893	0.473117	0.049675	0.00843224	yes
Scrn2	Scrn2	Scrn2	chr10:85752608-85756579	iQNP Ctrl	iQNP Rest-knockdown	OK	3.63917	10.2114	2.80597	1.4885	1.11731	0.007925	0.00687739	yes
Slc22a5	Slc22a5	Slc22a5	chr10:39311728-39338718	iQNP Ctrl	iQNP Rest-knockdown	OK	1.56831	4.39869	2.80473	1.48786	1.27383	0.003475	0.0051215	yes
Hcn2	Hcn2	Hcn2	chr7:11485256-11503614	iQNP Ctrl	iQNP Rest-knockdown	OK	4.19282	11.7472	2.80174	1.48632	1.4401	0.001355	0.00323953	yes
Htra1	Htra1	Htra1	chr1:190257898-190308325	iQNP Ctrl	iQNP Rest-knockdown	OK	2.45545	6.87125	2.79837	1.48459	1.24206	0.003305	0.00498493	yes
Cct7	Cct7	Cct7	chr4:119706129-119722975	iQNP Ctrl	iQNP Rest-knockdown	OK	65.3594	182.836	2.79739	1.48408	1.27752	0.00461	0.00569533	yes
Taf1c	Taf1c	Taf1c	chr19:49842370-49848891	iQNP Ctrl	iQNP Rest-knockdown	OK	2.34066	6.54608	2.79668	1.48372	1.16769	0.007	0.00665692	yes
Rnf114	Rnf114	Rnf114	chr3:158650309-158662425	iQNP Ctrl	iQNP Rest-knockdown	OK	104.949	293.45	2.79612	1.48343	1.24844	0.005095	0.00592918	yes
Tymp	Tymp	Tymp	chr7:127666517-127671624	iQNP Ctrl	iQNP Rest-knockdown	OK	9.68455	27.0501	2.79312	1.48188	1.39824	0.002745	0.00456267	yes
Mtch1	Mtch1	Mtch1	chr20:7649781-7673289	iQNP Ctrl	iQNP Rest-knockdown	OK	86.5421	241.665	2.79246	1.48153	1.24264	0.00526	0.00596824	yes
Cpsf4	Cpsf4	Cpsf4	chr12:9743023-9759615	iQNP Ctrl	iQNP Rest-knockdown	OK	12.3796	34.5631	2.79194	1.48127	1.37295	0.00237	0.00420277	yes
Sfxn4	Sfxn4	Sfxn4	chr1:267443206-267465488	iQNP Ctrl	iQNP Rest-knockdown	OK	1.5044	4.19063	2.78558	1.47798	1.10783	0.008135	0.00693883	yes
Pfn1	Pfn1	Pfn1	chr10:57531660-57534366	iQNP Ctrl	iQNP Rest-knockdown	OK	541.512	1507.23	2.78337	1.47683	0.930626	0.01195	0.0075356	yes
Eif2d	Eif2d	Eif2d	chr13:44099724-44118652	iQNP Ctrl	iQNP Rest-knockdown	OK	9.68047	26.9373	2.78264	1.47646	1.3775	0.00226	0.00411936	yes
Mrpl2	Mrpl2	Mrpl2	chr9:10016259-10020033	iQNP Ctrl	iQNP Rest-knockdown	OK	13.7745	38.3141	2.78152	1.47588	1.24477	0.00405	0.00540599	yes
Tmem9	Tmem9	Tmem9	chr13:49060165-49077515	iQNP Ctrl	iQNP Rest-knockdown	OK	28.1996	78.3491	2.77838	1.47424	1.30535	0.002015	0.00389405	yes
Trappc4	Trappc4	Trappc4	chr8:47370775-47373913	iQNP Ctrl	iQNP Rest-knockdown	OK	21.9452	60.9192	2.77597	1.47299	1.27759	0.001865	0.00373155	yes
Gpr4	Gpr4	Gpr4	chr1:78586540-78588029	iQNP Ctrl	iQNP Rest-knockdown	OK	0.0694907	0.192874	2.77554	1.47277	1.61394	0.00064	0.0022236	yes
Nradd	Nradd	Nradd	chr8:115002318-115005292	iQNP Ctrl	iQNP Rest-knockdown	OK	13.5884	37.6776	2.77278	1.47133	1.24876	0.00393	0.0053709	yes
Gmnn	Gmnn	Gmnn	chr17:47372315-47380559	iQNP Ctrl	iQNP Rest-knockdown	OK	9.18769	25.4597	2.77107	1.47044	1.11927	0.007835	0.00684869	yes
Tmem132e	Tmem132e	Tmem132e	chr10:70584563-70640639	iQNP Ctrl	iQNP Rest-knockdown	OK	0.801992	2.22214	2.77078	1.47029	1.25406	0.00403	0.00540599	yes
Sirt3	Sirt3	Sirt3	chr1:201021392-201043756	iQNP Ctrl	iQNP Rest-knockdown	OK	9.98195	27.6569	2.77069	1.47025	1.3561	0.002845	0.00462661	yes
Mrc2	Mrc2	Mrc2	chr10:94689201-94752076	iQNP Ctrl	iQNP Rest-knockdown	OK	0.849881	2.34557	2.75988	1.46461	1.13382	0.0058	0.00618001	yes
Pdgfrl	Pdgfrl	Pdgfrl	chr16:54664216-54742494	iQNP Ctrl	iQNP Rest-knockdown	OK	3.16447	8.73297	2.75969	1.46451	1.09363	0.00785	0.00684936	yes
Tmem126b	Tmem126b	Tmem126b	chr1:147146180-147158120	iQNP Ctrl	iQNP Rest-knockdown	OK	15.1026	41.6414	2.75723	1.46322	1.24706	0.00469	0.0057475	yes
Lrrc42	Lrrc42	Lrrc42	chr5:128322283-128343332	iQNP Ctrl	iQNP Rest-knockdown	OK	21.1726	58.3765	2.75717	1.46319	1.36795	0.002995	0.00474868	yes
M6pr	M6pr	M6pr	chr4:158727541-158736681	iQNP Ctrl	iQNP Rest-knockdown	OK	28.6688	79.0265	2.75653	1.46285	1.33115	0.002405	0.00423139	yes
RGD1308923	RGD1308923	RGD1308923	chr5:172049604-172057673	iQNP Ctrl	iQNP Rest-knockdown	OK	3.85694	10.6313	2.75641	1.46279	1.21431	0.00378	0.00531705	yes
Cytl1	Cytl1	Cytl1	chr14:78349877-78354888	iQNP Ctrl	iQNP Rest-knockdown	OK	1.15034	3.17004	2.75574	1.46244	1.00813	0.00881	0.00714729	yes
Sqstm1	Sqstm1	Sqstm1	chr10:35751299-35762630	iQNP Ctrl	iQNP Rest-knockdown	OK	134.822	371.497	2.75546	1.46229	1.10553	0.00287	0.00462661	yes
Tmem141	Tmem141	Tmem141	chr3:3791544-3793503	iQNP Ctrl	iQNP Rest-knockdown	OK	2.1037	5.79278	2.75362	1.46133	0.98039	0.012175	0.00754004	yes
LOC684352	LOC684352	LOC684352	chr3:99559659-99561179	iQNP Ctrl	iQNP Rest-knockdown	OK	1.39099	3.82601	2.75057	1.45973	1.01105	0.011535	0.00752762	yes
Stx1a	Stx1a	Stx1a	chr12_random:690406-731265	iQNP Ctrl	iQNP Rest-knockdown	OK	3.1227	8.57486	2.74598	1.45732	1.31477	0.00349	0.0051279	yes
Nat14	Nat14	Nat14	chr1:67649230-67651318	iQNP Ctrl	iQNP Rest-knockdown	OK	3.94021	10.8115	2.74389	1.45622	1.12433	0.00742	0.00677329	yes
Brk1	Brk1	Brk1	chr4:149507732-149522965	iQNP Ctrl	iQNP Rest-knockdown	OK	79.3319	217.668	2.74376	1.45616	1.3052	0.00257	0.00439319	yes
Ung	Ung	Ung	chr12:43520628-43528873	iQNP Ctrl	iQNP Rest-knockdown	OK	6.47042	17.7329	2.74061	1.4545	1.32722	0.00263	0.00447984	yes
Fkbp2	Fkbp2	Fkbp2	chr1:209651170-209653729	iQNP Ctrl	iQNP Rest-knockdown	OK	136.822	374.852	2.73971	1.45402	1.16117	0.008065	0.00691163	yes
Ppp1r14b	Ppp1r14b	Ppp1r14b	chr1:209648656-209650767	iQNP Ctrl	iQNP Rest-knockdown	OK	117.289	321.212	2.73864	1.45346	1.16513	0.00537	0.00601221	yes
Stat2	Stat2	Stat2	chr7:1564384-1580652	iQNP Ctrl	iQNP Rest-knockdown	OK	71.5741	195.813	2.73581	1.45197	1.20882	0.003935	0.0053709	yes
Gpr149	Gpr149	Gpr149	chr2:152176361-152257898	iQNP Ctrl	iQNP Rest-knockdown	OK	0.0467868	0.127988	2.73556	1.45184	4.24275	0.0001	0.00083687	yes
Timp1	Timp1	Timp1	chrX:12512242-12556160	iQNP Ctrl	iQNP Rest-knockdown	OK	182.933	500.252	2.73462	1.45134	1.14476	0.00795	0.00687861	yes
Rhoc	Rhoc	Rhoc	chr2:200048055-200075536	iQNP Ctrl	iQNP Rest-knockdown	OK	168.946	461.98	2.73448	1.45127	1.05126	0.00978	0.00723278	yes
Ddx56	Ddx56	Ddx56	chr14:86985892-86994552	iQNP Ctrl	iQNP Rest-knockdown	OK	13.7579	37.5928	2.73245	1.4502	1.37165	0.00291	0.00465987	yes
Slc35a2	Slc35a2	Slc35a2	chrX:26642693-26651223	iQNP Ctrl	iQNP Rest-knockdown	OK	10.7242	29.2854	2.73078	1.44931	1.36786	0.003075	0.00478872	yes
Lhx4	Lhx4	Lhx4	chr13:70669764-70718978	iQNP Ctrl	iQNP Rest-knockdown	OK	0.582011	1.58836	2.72909	1.44842	0.992575	0.00947	0.00723278	yes
Ppp2r4	Ppp2r4	Ppp2r4	chr3:9461717-9492181	iQNP Ctrl	iQNP Rest-knockdown	OK	63.2093	172.494	2.72893	1.44834	1.23134	0.005465	0.00604542	yes
RGD1562626	RGD1562626	RGD1562626	chr10:79039703-79090031	iQNP Ctrl	iQNP Rest-knockdown	OK	0.823503	2.24632	2.72776	1.44772	0.507032	0.04968	0.00843224	yes
Fbxl8	Fbxl8	Fbxl8	chr19:35080531-35085045	iQNP Ctrl	iQNP Rest-knockdown	OK	1.18327	3.22742	2.72754	1.4476	1.05827	0.008825	0.00714729	yes
Hils1	Hils1	Hils1	chr10:83647335-83660800	iQNP Ctrl	iQNP Rest-knockdown	OK	1.34482	3.66686	2.72665	1.44713	0.560759	0.0582	0.00874343	yes
Mrps12	Mrps12	Mrps12	chr1:83845160-83848056	iQNP Ctrl	iQNP Rest-knockdown	OK	32.6471	89.01	2.72643	1.44701	1.27433	0.00251	0.00431539	yes
Olig1	Olig1	Olig1	chr11:31244278-31246421	iQNP Ctrl	iQNP Rest-knockdown	OK	9.21989	25.0886	2.72114	1.44421	1.31256	0.00237	0.00420277	yes
Cisd1	Cisd1	Cisd1	chr20:17985984-17999366	iQNP Ctrl	iQNP Rest-knockdown	OK	84.9864	231.03	2.71843	1.44278	1.26753	0.00222	0.00408514	yes
Maz	Maz	Maz	chr1:186201082-186204364	iQNP Ctrl	iQNP Rest-knockdown	OK	26.2945	71.4646	2.71785	1.44247	1.33824	0.003555	0.00519113	yes
Cdc42ep5	Cdc42ep5	Cdc42ep5	chr1:69449411-69449936	iQNP Ctrl	iQNP Rest-knockdown	OK	1.8294	4.96775	2.71551	1.44122	0.934848	0.018645	0.00781051	yes
Map2k3	Map2k3	Map2k3	chr10:47075269-47096604	iQNP Ctrl	iQNP Rest-knockdown	OK	20.8462	56.6069	2.71545	1.44119	1.20477	0.006185	0.00636625	yes
Lrrc27	Lrrc27	Lrrc27	chr1:198986689-199017386	iQNP Ctrl	iQNP Rest-knockdown	OK	0.852158	2.31364	2.71504	1.44097	1.035	0.011195	0.00748978	yes
Csrp1	Csrp1	Csrp1	chr13:48750201-48775815	iQNP Ctrl	iQNP Rest-knockdown	OK	82.4276	223.679	2.71364	1.44023	1.23061	0.00524	0.00596824	yes
Spryd3	Spryd3	Spryd3	chr7:140857094-140874240	iQNP Ctrl	iQNP Rest-knockdown	OK	14.5762	39.5433	2.71287	1.43982	1.34642	0.00342	0.0050637	yes
Zfp213	Zfp213	Zfp213	chr10:12822907-12829821	iQNP Ctrl	iQNP Rest-knockdown	OK	1.39541	3.78503	2.71249	1.43962	1.20297	0.004235	0.00552175	yes
Rgs20	Rgs20	Rgs20	chr5:14737676-14816606	iQNP Ctrl	iQNP Rest-knockdown	OK	0.380043	1.02985	2.70982	1.4382	1.74563	0.000765	0.00245412	yes
Amn1	Amn1	Amn1	chr4:186585327-186612239	iQNP Ctrl	iQNP Rest-knockdown	OK	12.4998	33.8611	2.70893	1.43772	1.30958	0.00314	0.00483499	yes
Derl1	Derl1	Derl1	chr7:94573471-94596148	iQNP Ctrl	iQNP Rest-knockdown	OK	32.6618	88.4137	2.70695	1.43667	1.15854	0.00721	0.00673307	yes
Tmed3	Tmed3	Tmed3	chr8:94590176-94598090	iQNP Ctrl	iQNP Rest-knockdown	OK	29.0778	78.6847	2.70601	1.43617	1.31485	0.002825	0.00462661	yes
Ptgds	Ptgds	Ptgds	chr3:3632682-3635617	iQNP Ctrl	iQNP Rest-knockdown	OK	0.544064	1.47094	2.70362	1.43489	0.74867	0.02185	0.00781835	yes
Dak	Dak	Dak	chr1:213081824-213095034	iQNP Ctrl	iQNP Rest-knockdown	OK	4.42796	11.9708	2.70346	1.43481	1.30404	0.00335	0.00502768	yes
Tssc1	Tssc1	Tssc1	chr6:46633906-46747548	iQNP Ctrl	iQNP Rest-knockdown	OK	8.35279	22.5595	2.70083	1.43341	1.31839	0.00277	0.00458838	yes
Wdr73	Wdr73	Wdr73	chr1:137088346-137096492	iQNP Ctrl	iQNP Rest-knockdown	OK	4.63293	12.5094	2.70011	1.43302	1.21321	0.00424	0.00552175	yes
Nagk	Nagk	Nagk	chr4:117989936-117997260	iQNP Ctrl	iQNP Rest-knockdown	OK	9.53548	25.7456	2.69998	1.43295	1.20075	0.004825	0.00581902	yes
Chkb	Chkb	Chkb	chr7:127746748-127750104	iQNP Ctrl	iQNP Rest-knockdown	OK	16.7844	45.3156	2.69986	1.43289	1.35819	0.00331	0.00498493	yes
Lemd2	Lemd2	Lemd2	chr20:5425688-5436856	iQNP Ctrl	iQNP Rest-knockdown	OK	10.1127	27.2974	2.69932	1.4326	1.34231	0.00341	0.00505668	yes
Ube2m	Ube2m	Ube2m	chr1:72885666-72889204	iQNP Ctrl	iQNP Rest-knockdown	OK	49.4612	133.506	2.69921	1.43254	1.19024	0.006415	0.00639109	yes
Pgf	Pgf	Pgf	chr6:109215539-109226122	iQNP Ctrl	iQNP Rest-knockdown	OK	3.51427	9.48137	2.69796	1.43187	0.990627	0.01265	0.00760248	yes
Efcab11	Efcab11	Efcab11	chr6:123936251-124094113	iQNP Ctrl	iQNP Rest-knockdown	OK	0.630824	1.70055	2.69576	1.43069	0.910689	0.01951	0.00781051	yes
Nxt1	Nxt1	Nxt1	chr3:137404956-137407879	iQNP Ctrl	iQNP Rest-knockdown	OK	21.2544	57.2877	2.69533	1.43046	1.29841	0.00286	0.00462661	yes
Hmgn2	Hmgn2	Hmgn2	chr5:152712157-152715527	iQNP Ctrl	iQNP Rest-knockdown	OK	106.664	286.675	2.68765	1.42634	1.18386	0.004605	0.00569533	yes
Abt1	Abt1	Abt1	chr17:48901758-48903853	iQNP Ctrl	iQNP Rest-knockdown	OK	14.2035	38.1619	2.6868	1.42589	1.31453	0.003215	0.00488031	yes
Hspa1b	Hspa1b	Hspa1b	chr20:3953955-3959552	iQNP Ctrl	iQNP Rest-knockdown	OK	1.05223	2.82488	2.68466	1.42474	0.433765	0.0585	0.00875045	yes
Kcnh4	Kcnh4	Kcnh4	chr10:89677980-89697799	iQNP Ctrl	iQNP Rest-knockdown	OK	1.30627	3.50634	2.68424	1.42451	1.24739	0.00513	0.00593576	yes
Khk	Khk	Khk	chr6:25428262-25438497	iQNP Ctrl	iQNP Rest-knockdown	OK	0.672402	1.80458	2.68378	1.42427	0.89738	0.01873	0.00781051	yes
Chrac1	Chrac1	Chrac1	chr7:110811565-110814954	iQNP Ctrl	iQNP Rest-knockdown	OK	35.1222	94.2316	2.68296	1.42383	1.26942	0.00265	0.00448218	yes
Sppl2b	Sppl2b	Sppl2b	chr7:10354553-10367210	iQNP Ctrl	iQNP Rest-knockdown	OK	25.731	68.9578	2.67995	1.42221	1.29857	0.00252	0.00431539	yes
C1qtnf1	C1qtnf1	C1qtnf1	chr10:108431983-108452098	iQNP Ctrl	iQNP Rest-knockdown	OK	4.15238	11.1018	2.6736	1.41878	1.23678	0.00452	0.00566302	yes
Tagln	Tagln	Tagln	chr8:48902207-48907682	iQNP Ctrl	iQNP Rest-knockdown	OK	11.511	30.7632	2.6725	1.41819	1.22505	0.00236	0.00420277	yes
Txnrd2	Txnrd2	Txnrd2	chr11:84513361-84581712	iQNP Ctrl	iQNP Rest-knockdown	OK	2.85211	7.61129	2.66865	1.41611	0.336718	0.052185	0.00855294	yes
Aurkc	Aurkc	Aurkc	chr1:65242015-65244450	iQNP Ctrl	iQNP Rest-knockdown	OK	2.04167	5.43701	2.66302	1.41306	0.814211	0.020795	0.00781835	yes
Med10	Med10	Med10	chr17:3621203-3626864	iQNP Ctrl	iQNP Rest-knockdown	OK	36.6226	97.4591	2.66117	1.41206	1.30078	0.003205	0.00488031	yes
Snap47	Snap47	Snap47	chr10:45712923-45754443	iQNP Ctrl	iQNP Rest-knockdown	OK	7.73342	20.5629	2.65897	1.41087	1.2848	0.003155	0.00483499	yes
Fam69b	Fam69b	Fam69b	chr3:4809287-4817041	iQNP Ctrl	iQNP Rest-knockdown	OK	9.64539	25.6424	2.65851	1.41062	1.18568	0.006015	0.00626497	yes
Lrrc68	Lrrc68	Lrrc68	chr1_random:1513789-1542282	iQNP Ctrl	iQNP Rest-knockdown	OK	12.9847	34.4946	2.65656	1.40956	1.30525	0.00379	0.00531705	yes
Kctd17	Kctd17	Kctd17	chr7:116379780-116390554	iQNP Ctrl	iQNP Rest-knockdown	OK	16.7116	44.3821	2.65577	1.40913	1.32444	0.00286	0.00462661	yes
Ciapin1	Ciapin1	Ciapin1	chr19:10619170-10632187	iQNP Ctrl	iQNP Rest-knockdown	OK	31.2707	83.0429	2.65561	1.40905	1.30307	0.003215	0.00488031	yes
Ankrd39	Ankrd39	Ankrd39	chr9:35481264-35491148	iQNP Ctrl	iQNP Rest-knockdown	OK	2.70001	7.16389	2.65328	1.40778	0.952282	0.013855	0.00777604	yes
Hoxd9	Hoxd9	Hoxd9	chr3:57312122-57314510	iQNP Ctrl	iQNP Rest-knockdown	OK	0.687931	1.82398	2.6514	1.40675	0.898806	0.019865	0.00781051	yes
Pcsk2	Pcsk2	Pcsk2	chr3:131925647-132256178	iQNP Ctrl	iQNP Rest-knockdown	OK	0.199034	0.52743	2.64995	1.40596	4.74977	0.000165	0.00110275	yes
Tor1b	Tor1b	Tor1b	chr3:10018705-10024731	iQNP Ctrl	iQNP Rest-knockdown	OK	12.3981	32.8181	2.64703	1.40437	1.29396	0.004025	0.00540599	yes
Ddx41	Ddx41	Ddx41	chr17:15147007-15152401	iQNP Ctrl	iQNP Rest-knockdown	OK	13.5067	35.7392	2.64603	1.40383	1.31457	0.003785	0.00531705	yes
RT1-CE4	RT1-CE4	RT1-CE4	chr20:3498935-3842500	iQNP Ctrl	iQNP Rest-knockdown	OK	5.66242	14.9767	2.64493	1.40323	0.0708912	0.043985	0.00824047	yes
Vat1	Vat1	Vat1	chr10:90483844-90491463	iQNP Ctrl	iQNP Rest-knockdown	OK	21.0094	55.564	2.64472	1.40312	1.32877	0.00368	0.00527029	yes
Kcnmb4	Kcnmb4	Kcnmb4	chr7:55751632-55807075	iQNP Ctrl	iQNP Rest-knockdown	OK	6.8624	18.1476	2.6445	1.40299	1.17662	0.00501	0.00588003	yes
Actr5	Actr5	Actr5	chr3:149357983-149371469	iQNP Ctrl	iQNP Rest-knockdown	OK	2.90228	7.66651	2.64155	1.40138	1.20248	0.005905	0.0062026	yes
RGD1309350	RGD1309350	RGD1309350	chr1:200985085-200988482	iQNP Ctrl	iQNP Rest-knockdown	OK	0.460027	1.21407	2.63913	1.40006	0.627477	0.03645	0.0080265	yes
Gorasp1	Gorasp1	Gorasp1	chr8:124883444-124895149	iQNP Ctrl	iQNP Rest-knockdown	OK	9.30198	24.5433	2.6385	1.39972	1.32573	0.003315	0.00498493	yes
Cox19	Cox19	Cox19	chr12:15804314-15813793	iQNP Ctrl	iQNP Rest-knockdown	OK	7.09556	18.7215	2.63848	1.39971	1.28266	0.004345	0.0055979	yes
Mogat1	Mogat1	Mogat1	chr9:77901138-77908689	iQNP Ctrl	iQNP Rest-knockdown	OK	1.69379	4.46756	2.63761	1.39923	0.736989	0.020715	0.00781808	yes
Zfp513	Zfp513	Zfp513	chr6:25150225-25153500	iQNP Ctrl	iQNP Rest-knockdown	OK	7.05828	18.6031	2.63564	1.39815	1.28185	0.0037	0.0052832	yes
Tmem93	Tmem93	Tmem93	chr10:60052328-60053594	iQNP Ctrl	iQNP Rest-knockdown	OK	20.795	54.7962	2.63507	1.39784	1.25349	0.002705	0.00453535	yes
Hr	Hr	Hr	chr15:50957052-50972841	iQNP Ctrl	iQNP Rest-knockdown	OK	10.1596	26.7553	2.6335	1.39698	1.16501	0.00686	0.00660206	yes
Qsox1	Qsox1	Qsox1	chr13:70739792-70777526	iQNP Ctrl	iQNP Rest-knockdown	OK	11.698	30.805	2.63336	1.3969	1.32637	0.003095	0.0047965	yes
Dnpep	Dnpep	Dnpep	chr9:74586543-74595414	iQNP Ctrl	iQNP Rest-knockdown	OK	61.0408	160.677	2.63229	1.39632	1.12091	0.007575	0.00679052	yes
Hps6	Hps6	Hps6	chr1:251226343-251228953	iQNP Ctrl	iQNP Rest-knockdown	OK	4.50736	11.8527	2.62963	1.39486	1.28135	0.003355	0.00502768	yes
Syt15	Syt15	Syt15	chr16:9852030-9862842	iQNP Ctrl	iQNP Rest-knockdown	OK	2.05289	5.39407	2.62755	1.39372	1.1543	0.007475	0.00679052	yes
Nid67	Nid67	Nid67	chr18:56425790-56452712	iQNP Ctrl	iQNP Rest-knockdown	OK	4.27832	11.2365	2.62638	1.39308	1.19497	0.00542	0.00602749	yes
Ppp1ca	Ppp1ca	Ppp1ca	chr1:206774718-206778336	iQNP Ctrl	iQNP Rest-knockdown	OK	178.282	467.928	2.62465	1.39213	1.16968	0.005375	0.00601221	yes
Bmyc	Bmyc	Bmyc	chr3:3864739-3865499	iQNP Ctrl	iQNP Rest-knockdown	OK	6.6135	17.3552	2.62421	1.39188	1.1525	0.00515	0.00593576	yes
Angptl4	Angptl4	Angptl4	chr7:16261622-16267852	iQNP Ctrl	iQNP Rest-knockdown	OK	2.80343	7.33669	2.61704	1.38794	0.977617	0.01022	0.00732916	yes
Nubp1	Nubp1	Nubp1	chr10:5173465-5217205	iQNP Ctrl	iQNP Rest-knockdown	OK	24.0262	62.8663	2.61657	1.38768	1.26326	0.00379	0.00531705	yes
Rab34	Rab34	Rab34	chr10:64443110-64446635	iQNP Ctrl	iQNP Rest-knockdown	OK	36.7975	96.2722	2.61627	1.38751	1.28226	0.003405	0.00505668	yes
Flcn	Flcn	Flcn	chr10:46110526-46129613	iQNP Ctrl	iQNP Rest-knockdown	OK	10.6595	27.8854	2.61601	1.38737	1.14193	0.007245	0.00673494	yes
Dhodh	Dhodh	Dhodh	chr19:39463110-39477178	iQNP Ctrl	iQNP Rest-knockdown	OK	3.76295	9.83614	2.61394	1.38623	1.17704	0.004885	0.00582879	yes
Nlgn2	Nlgn2	Nlgn2	chr10:56646082-56678057	iQNP Ctrl	iQNP Rest-knockdown	OK	8.8703	23.1828	2.61353	1.386	1.30348	0.003975	0.00538808	yes
Pigv	Pigv	Pigv	chr5:151404857-151416746	iQNP Ctrl	iQNP Rest-knockdown	OK	1.56271	4.08418	2.61352	1.386	1.18048	0.005565	0.00610649	yes
Lsm7	Lsm7	Lsm7	chr7:10367328-10369755	iQNP Ctrl	iQNP Rest-knockdown	OK	132.47	345.862	2.61087	1.38453	1.05679	0.00735	0.00677176	yes
Elof1	Elof1	Elof1	chr8:21225263-21231059	iQNP Ctrl	iQNP Rest-knockdown	OK	31.4114	82.0041	2.61065	1.38441	1.27954	0.00404	0.00540599	yes
LOC100360880	LOC100360880	LOC100360880	chr1:78666630-78673491	iQNP Ctrl	iQNP Rest-knockdown	OK	1.36998	3.57554	2.60992	1.38401	0.815412	0.01772	0.00781051	yes
Mrpl27	Mrpl27	Mrpl27	chr10:83287374-83293135	iQNP Ctrl	iQNP Rest-knockdown	OK	67.1849	175.102	2.60627	1.38199	1.05779	0.00803	0.00690436	yes
Mgat1	Mgat1	Mgat1	chr10:34706907-34724328	iQNP Ctrl	iQNP Rest-knockdown	OK	14.065	36.6514	2.60586	1.38176	1.30278	0.003765	0.00531705	yes
Mier2	Mier2	Mier2	chr7:11671222-11687698	iQNP Ctrl	iQNP Rest-knockdown	OK	4.3063	11.2175	2.6049	1.38123	1.26623	0.003695	0.0052832	yes
Ppie	Ppie	Ppie	chr5:142445475-142455367	iQNP Ctrl	iQNP Rest-knockdown	OK	22.9849	59.7913	2.60133	1.37925	1.20252	0.005575	0.00610649	yes
Gnat2	Gnat2	Gnat2	chr2:203652353-203661377	iQNP Ctrl	iQNP Rest-knockdown	OK	0.751216	1.95221	2.59873	1.37781	0.931394	0.01442	0.00780977	yes
Rad51	Rad51	Rad51	chr3:105625264-105650392	iQNP Ctrl	iQNP Rest-knockdown	OK	6.25115	16.244	2.59856	1.37771	0.358901	0.0281175	0.00869778	yes
Wbp4	Wbp4	Wbp4	chr15:61517400-61543453	iQNP Ctrl	iQNP Rest-knockdown	OK	2.1802	5.65528	2.59393	1.37514	0.962139	0.01279	0.00762763	yes
RGD1308059	RGD1308059	RGD1308059	chr5:99599573-99647041	iQNP Ctrl	iQNP Rest-knockdown	OK	8.32595	21.5849	2.59248	1.37434	1.19839	0.00491	0.00582879	yes
Med28	Med28	Med28	chr14:70666488-70675285	iQNP Ctrl	iQNP Rest-knockdown	OK	23.2604	60.1996	2.58807	1.37188	1.29778	0.00391	0.0053709	yes
Il3ra	Il3ra	Il3ra	chr12:16825701-16831739	iQNP Ctrl	iQNP Rest-knockdown	OK	9.46399	24.4881	2.5875	1.37156	1.22884	0.00306	0.00478872	yes
Agmo	Agmo	Agmo	chr6:56042872-56380045	iQNP Ctrl	iQNP Rest-knockdown	OK	1.63179	4.21849	2.58519	1.37027	1.04018	0.01036	0.00733662	yes
Cyb561d2	Cyb561d2	Cyb561d2	chr8:112787041-112789564	iQNP Ctrl	iQNP Rest-knockdown	OK	11.3601	29.341	2.58281	1.36894	1.27677	0.003505	0.00514209	yes
Mfsd5	Mfsd5	Mfsd5	chr7:141032927-141035209	iQNP Ctrl	iQNP Rest-knockdown	OK	26.8865	69.4373	2.58261	1.36883	1.27511	0.003715	0.00529676	yes
Rpl18a	Rpl18a	Rpl18a	chr16:19042062-19044069	iQNP Ctrl	iQNP Rest-knockdown	OK	1772.36	4575.36	2.58151	1.36821	0.813884	0.011635	0.00752762	yes
Itpka	Itpka	Itpka	chr3:106257481-106266160	iQNP Ctrl	iQNP Rest-knockdown	OK	0.66107	1.70389	2.57747	1.36596	0.995282	0.01096	0.00741765	yes
Cml1	Cml1	Cml1	chr4:120059310-120065996	iQNP Ctrl	iQNP Rest-knockdown	OK	0.933299	2.40347	2.57524	1.36471	0.940599	0.014535	0.00780977	yes
RGD1564149	RGD1564149	RGD1564149	chr20:12591068-12602648	iQNP Ctrl	iQNP Rest-knockdown	OK	0.0685066	0.176417	2.57518	1.36467	4.24275	0.0001	0.00083687	yes
Scamp3	Scamp3	Scamp3	chr2:181257916-181263702	iQNP Ctrl	iQNP Rest-knockdown	OK	37.8638	97.5054	2.57516	1.36466	1.22949	0.00338	0.00502768	yes
Dpep2	Dpep2	Dpep2	chr19:35832224-35838659	iQNP Ctrl	iQNP Rest-knockdown	OK	0.5291	1.36243	2.575	1.36457	0.856654	0.016885	0.00781051	yes
Slc35e4	Slc35e4	Slc35e4	chr14:84569020-84575885	iQNP Ctrl	iQNP Rest-knockdown	OK	22.6434	58.2563	2.57277	1.36332	1.12065	0.007585	0.00679052	yes
Mettl10	Mettl10	Mettl10	chr1:192296931-192320995	iQNP Ctrl	iQNP Rest-knockdown	OK	11.7481	30.2175	2.57212	1.36296	1.15856	0.00621	0.00637834	yes
Armc5	Armc5	Armc5	chr1:187496188-187502956	iQNP Ctrl	iQNP Rest-knockdown	OK	8.01114	20.5855	2.56961	1.36155	1.2845	0.003995	0.00540599	yes
Akr1c13	Akr1c13	Akr1c13	chr17:77203588-77219705	iQNP Ctrl	iQNP Rest-knockdown	OK	4.85324	12.4704	2.5695	1.36149	1.13657	0.00554	0.00609337	yes
Kat2a	Kat2a	Kat2a	chr10:89642001-89649953	iQNP Ctrl	iQNP Rest-knockdown	OK	14.8616	38.1491	2.56696	1.36006	1.28016	0.00437	0.00559907	yes
Sod1	Sod1	Sod1	chr11:29810765-29816342	iQNP Ctrl	iQNP Rest-knockdown	OK	334.27	857.793	2.56617	1.35962	1.09856	0.00701	0.00665985	yes
Cdk9	Cdk9	Cdk9	chr3:11672860-11677709	iQNP Ctrl	iQNP Rest-knockdown	OK	30.856	79.1808	2.56614	1.3596	1.26118	0.004535	0.00566816	yes
Rrp9	Rrp9	Rrp9	chr8:111621967-111630963	iQNP Ctrl	iQNP Rest-knockdown	OK	19.7614	50.6095	2.56103	1.35672	1.27095	0.004375	0.00559907	yes
LOC100366030	LOC100366030	LOC100366030	chr14:5950941-6046037	iQNP Ctrl	iQNP Rest-knockdown	OK	4.45541	11.41	2.56093	1.35667	0.708264	0.037	0.0080265	yes
Tmem97	Tmem97	Tmem97	chr10:64652640-64661724	iQNP Ctrl	iQNP Rest-knockdown	OK	47.9188	122.695	2.56048	1.35641	1.25293	0.003935	0.0053709	yes
Rnd2	Rnd2	Rnd2	chr10:90493476-90497048	iQNP Ctrl	iQNP Rest-knockdown	OK	75.0477	192.148	2.56034	1.35634	1.12185	0.00654	0.0064538	yes
Ptpmt1	Ptpmt1	Ptpmt1	chr3:75256382-75279872	iQNP Ctrl	iQNP Rest-knockdown	OK	10.8895	27.8754	2.55984	1.35605	0.487143	0.068325	0.00907229	yes
Chgb	Chgb	Chgb	chr3:120571735-120584874	iQNP Ctrl	iQNP Rest-knockdown	OK	5.44959	13.9419	2.55834	1.35521	1.24455	0.00419	0.00548633	yes
Oas1b	Oas1b	Oas1b	chr12:36858901-36869570	iQNP Ctrl	iQNP Rest-knockdown	OK	64.091	163.814	2.55596	1.35386	1.1622	0.00513	0.00593576	yes
Rtn4rl2	Rtn4rl2	Rtn4rl2	chr3:68098434-68113874	iQNP Ctrl	iQNP Rest-knockdown	OK	1.92289	4.91306	2.55504	1.35335	0.94369	0.0132	0.0076713	yes
RGD1560212	RGD1560212	RGD1560212	chr18:77105747-77112140	iQNP Ctrl	iQNP Rest-knockdown	OK	21.2472	54.2649	2.55398	1.35275	1.28179	0.00416	0.00548633	yes
Pnkp	Pnkp	Pnkp	chr1:95330454-95335468	iQNP Ctrl	iQNP Rest-knockdown	OK	11.8936	30.3635	2.55293	1.35215	1.26924	0.00382	0.00534356	yes
Mis18a	Mis18a	Mis18a	chr11:30695877-30708888	iQNP Ctrl	iQNP Rest-knockdown	OK	4.14824	10.5785	2.55012	1.35056	0.929666	0.0144	0.00780977	yes
Slc39a11	Slc39a11	Slc39a11	chr10:102863398-103189081	iQNP Ctrl	iQNP Rest-knockdown	OK	3.93919	10.0296	2.54611	1.34829	1.01837	0.00991	0.00724175	yes
Tradd	Tradd	Tradd	chr19:35073149-35075251	iQNP Ctrl	iQNP Rest-knockdown	OK	7.20659	18.3436	2.54539	1.34789	1.13417	0.00612	0.00633321	yes
Pygo2	Pygo2	Pygo2	chr2:181628692-181633360	iQNP Ctrl	iQNP Rest-knockdown	OK	13.6951	34.8551	2.54508	1.34771	1.26549	0.004165	0.00548633	yes
Fam57b	Fam57b	Fam57b	chr1:186002135-186008480	iQNP Ctrl	iQNP Rest-knockdown	OK	6.66849	16.9372	2.53989	1.34476	1.21488	0.004425	0.00561823	yes
Hist1h2bm	Hist1h2bm	Hist1h2bm	chr17:50429265-50429647	iQNP Ctrl	iQNP Rest-knockdown	OK	7.67423	19.4823	2.53867	1.34407	0.758481	0.02055	0.00781051	yes
Mpg	Mpg	Mpg	chr10:15643333-15649561	iQNP Ctrl	iQNP Rest-knockdown	OK	4.31624	10.9548	2.53804	1.34372	1.09532	0.00571	0.00615914	yes
Fam118a	Fam118a	Fam118a	chr7:123050343-123076871	iQNP Ctrl	iQNP Rest-knockdown	OK	3.27588	8.30979	2.53666	1.34293	1.16824	0.006645	0.00650575	yes
Nans	Nans	Nans	chr5:63072672-63090183	iQNP Ctrl	iQNP Rest-knockdown	OK	44.6863	113.344	2.53644	1.3428	1.22546	0.003935	0.0053709	yes
Mtp18	Mtp18	Mtp18	chr14:84723112-84726953	iQNP Ctrl	iQNP Rest-knockdown	OK	1.46324	3.70748	2.53375	1.34127	0.930178	0.01531	0.00781051	yes
Adh5	Adh5	Adh5	chr2:235979107-235991515	iQNP Ctrl	iQNP Rest-knockdown	OK	59.614	150.934	2.53185	1.34019	1.08122	0.00854	0.00708526	yes
Nmral1	Nmral1	Nmral1	chr10:10971189-10979379	iQNP Ctrl	iQNP Rest-knockdown	OK	4.92856	12.4678	2.5297	1.33897	1.10983	0.00589	0.0062026	yes
Sult1c2	Sult1c2	Sult1c2	chr9:972521-998125	iQNP Ctrl	iQNP Rest-knockdown	OK	5.14142	13.0057	2.52959	1.33891	1.24191	0.00396	0.00538292	yes
Sema6c	Sema6c	Sema6c	chr2:190069488-190078845	iQNP Ctrl	iQNP Rest-knockdown	OK	1.13509	2.86492	2.52396	1.33569	1.00658	0.01145	0.00752762	yes
LOC688495	LOC688495	LOC688495	chr16:17685243-17689151	iQNP Ctrl	iQNP Rest-knockdown	OK	41.7868	105.453	2.5236	1.33548	1.25392	0.004625	0.00569923	yes
Zdhhc24	Zdhhc24	Zdhhc24	chr1:207493086-207499194	iQNP Ctrl	iQNP Rest-knockdown	OK	1.88055	4.74442	2.52289	1.33508	0.994165	0.011585	0.00752762	yes
Alkbh3	Alkbh3	Alkbh3	chr3:78386097-78418432	iQNP Ctrl	iQNP Rest-knockdown	OK	23.9831	60.4366	2.51997	1.3334	1.25832	0.00442	0.00561823	yes
Gstp1	Gstp1	Gstp1	chr1:206627397-206629866	iQNP Ctrl	iQNP Rest-knockdown	OK	391.476	986.154	2.51907	1.33289	1.06157	0.00578	0.00617238	yes
Psme1	Psme1	Psme1	chr15:33712891-33719974	iQNP Ctrl	iQNP Rest-knockdown	OK	248.207	624.987	2.51801	1.33228	1.08859	0.007535	0.00679052	yes
Anxa6	Anxa6	Anxa6	chr10:40383974-40439683	iQNP Ctrl	iQNP Rest-knockdown	OK	0.821274	2.06696	2.51677	1.33157	1.00535	0.00955	0.00723278	yes
Urm1	Urm1	Urm1	chr3:8815049-8832343	iQNP Ctrl	iQNP Rest-knockdown	OK	34.1949	86.0379	2.5161	1.33119	1.22895	0.00488	0.00582879	yes
Gnb1	Gnb1	Gnb1	chr5:172341134-172386772	iQNP Ctrl	iQNP Rest-knockdown	OK	77.3237	194.374	2.51377	1.32985	1.06489	0.00925	0.00717735	yes
Phyhd1	Phyhd1	Phyhd1	chr3:9310512-9325611	iQNP Ctrl	iQNP Rest-knockdown	OK	3.97099	9.98048	2.51335	1.32961	0.992321	0.01087	0.00738428	yes
Get4	Get4	Get4	chr12:15878542-15895587	iQNP Ctrl	iQNP Rest-knockdown	OK	24.4812	61.4166	2.50873	1.32695	1.23328	0.003875	0.00535819	yes
Vrk3	Vrk3	Vrk3	chr1:95231169-95258494	iQNP Ctrl	iQNP Rest-knockdown	OK	12.0232	30.1595	2.50844	1.32679	1.21813	0.004755	0.00577076	yes
Shmt2	Shmt2	Shmt2	chr7:67494469-67499540	iQNP Ctrl	iQNP Rest-knockdown	OK	56.3498	141.344	2.50833	1.32673	1.20741	0.00363	0.00524551	yes
Rpain	Rpain	Rpain	chr10:57874556-57881526	iQNP Ctrl	iQNP Rest-knockdown	OK	8.05734	20.2059	2.50776	1.3264	0.968537	0.01069	0.00735451	yes
Sp140	Sp140	Sp140	chr9:84281384-84337122	iQNP Ctrl	iQNP Rest-knockdown	OK	3.59387	9.01227	2.50768	1.32635	1.22071	0.005105	0.00593364	yes
Ggt7	Ggt7	Ggt7	chr3:145987530-146010922	iQNP Ctrl	iQNP Rest-knockdown	OK	23.5693	59.1013	2.50755	1.32628	1.23286	0.004135	0.0054739	yes
Ifitm3	Ifitm3	Ifitm3	chr1:201198658-201199768	iQNP Ctrl	iQNP Rest-knockdown	OK	453.615	1136.84	2.50618	1.32549	1.09179	0.00698	0.00665104	yes
Cobra1	Cobra1	Cobra1	chr3:3360221-3376609	iQNP Ctrl	iQNP Rest-knockdown	OK	17.9844	44.9882	2.50151	1.3228	1.25064	0.004445	0.00563511	yes
Rpp21	Rpp21	Rpp21	chr20:2106818-2108749	iQNP Ctrl	iQNP Rest-knockdown	OK	55.2049	137.926	2.49844	1.32103	1.07695	0.00626	0.00638774	yes
Adprhl2	Adprhl2	Adprhl2	chr5:145685492-145690767	iQNP Ctrl	iQNP Rest-knockdown	OK	14.918	37.2569	2.49745	1.32045	1.23378	0.004365	0.00559907	yes
Coro1a	Coro1a	Coro1a	chr1:185852740-185857715	iQNP Ctrl	iQNP Rest-knockdown	OK	3.18221	7.94571	2.49692	1.32015	0.945919	0.013935	0.00778915	yes
Bcap29	Bcap29	Bcap29	chr6:49464361-49504424	iQNP Ctrl	iQNP Rest-knockdown	OK	9.65516	24.0989	2.49596	1.3196	1.20653	0.003855	0.00535819	yes
Fbxl12	Fbxl12	Fbxl12	chr8:19656937-19661560	iQNP Ctrl	iQNP Rest-knockdown	OK	3.31483	8.25245	2.48955	1.31589	1.14143	0.00636	0.00638774	yes
Akr1c12	Akr1c12	Akr1c12	chr17:77142940-77155823	iQNP Ctrl	iQNP Rest-knockdown	OK	15.2112	37.8112	2.48575	1.31368	1.18595	0.003975	0.00538808	yes
Tmem176b	Tmem176b	Tmem176b	chr4:76911921-76918859	iQNP Ctrl	iQNP Rest-knockdown	OK	25.3612	63.0412	2.48573	1.31367	1.1948	0.004695	0.0057475	yes
Ncln	Ncln	Ncln	chr7:9695950-9705989	iQNP Ctrl	iQNP Rest-knockdown	OK	40.5256	100.719	2.48532	1.31343	1.07392	0.00903	0.00717628	yes
C8g	C8g	C8g	chr3:3671281-3677876	iQNP Ctrl	iQNP Rest-knockdown	OK	1.58753	3.94405	2.48439	1.31289	0.216069	0.045735	0.00829943	yes
RT1-CE7	RT1-CE7	RT1-CE7	chr20:3410093-3413041	iQNP Ctrl	iQNP Rest-knockdown	OK	33.0743	82.0155	2.47974	1.31019	1.13663	0.006405	0.00638774	yes
Sft2d1	Sft2d1	Sft2d1	chr1:47049662-47065559	iQNP Ctrl	iQNP Rest-knockdown	OK	36.0497	89.3487	2.47849	1.30946	1.20907	0.00433	0.00558605	yes
Wdr61	Wdr61	Wdr61	chr8:58268874-58286551	iQNP Ctrl	iQNP Rest-knockdown	OK	0.950156	2.35084	2.47416	1.30694	0.859326	0.016575	0.00781051	yes
Ddr1	Ddr1	Ddr1	chr20:3194264-3214611	iQNP Ctrl	iQNP Rest-knockdown	OK	32.3721	80.0424	2.47257	1.30601	1.17361	0.00624	0.00638774	yes
Pop7	Pop7	Pop7	chr12:19570019-19571061	iQNP Ctrl	iQNP Rest-knockdown	OK	27.8748	68.9075	2.47204	1.3057	1.18403	0.005315	0.0060037	yes
Chchd6	Chchd6	Chchd6	chr4:123458140-123681700	iQNP Ctrl	iQNP Rest-knockdown	OK	19.8427	49.0437	2.47162	1.30546	1.17158	0.00394	0.0053709	yes
Bles03	Bles03	Bles03	chr1:208070685-208072937	iQNP Ctrl	iQNP Rest-knockdown	OK	24.8722	61.4393	2.4702	1.30463	1.16178	0.007955	0.00687861	yes
Atp6v0e1	Atp6v0e1	Atp6v0e1	chr10:16741506-16764579	iQNP Ctrl	iQNP Rest-knockdown	OK	151.403	373.983	2.47012	1.30458	1.19202	0.00482	0.00581902	yes
Dlgap3	Dlgap3	Dlgap3	chr5:146638704-146684878	iQNP Ctrl	iQNP Rest-knockdown	OK	0.775672	1.91555	2.46954	1.30424	0.981784	0.011345	0.00752434	yes
Maf1	Maf1	Maf1	chr7:114402297-114405331	iQNP Ctrl	iQNP Rest-knockdown	OK	69.489	171.551	2.46875	1.30378	1.05972	0.008845	0.00714729	yes
Tsen54	Tsen54	Tsen54	chr10:105916406-105923991	iQNP Ctrl	iQNP Rest-knockdown	OK	5.64664	13.9351	2.46786	1.30326	1.1447	0.007545	0.00679052	yes
S100a10	S100a10	S100a10	chr2:186645673-186654321	iQNP Ctrl	iQNP Rest-knockdown	OK	1605.66	3962.42	2.46778	1.30322	0.849264	0.011895	0.0075356	yes
G6pc3	G6pc3	G6pc3	chr10:91260521-91264754	iQNP Ctrl	iQNP Rest-knockdown	OK	34.5552	85.1497	2.46416	1.3011	1.22736	0.00492	0.00582879	yes
Pla2g15	Pla2g15	Pla2g15	chr19:35997757-36015531	iQNP Ctrl	iQNP Rest-knockdown	OK	2.98431	7.35332	2.46399	1.301	1.13086	0.00706	0.0066744	yes
N6amt2	N6amt2	N6amt2	chr15:36589141-36602237	iQNP Ctrl	iQNP Rest-knockdown	OK	8.60041	21.1882	2.46363	1.30078	0.962755	0.01123	0.00748978	yes
Ldhd	Ldhd	Ldhd	chr19:41532050-41553996	iQNP Ctrl	iQNP Rest-knockdown	OK	2.84122	6.99752	2.46286	1.30033	0.885779	0.015915	0.00781051	yes
Ctu2	Ctu2	Ctu2	chr19:52765785-52834347	iQNP Ctrl	iQNP Rest-knockdown	OK	6.95815	17.1316	2.46209	1.29988	0.618006	0.034445	0.00797384	yes
Clec2l	Clec2l	Clec2l	chr4:66232207-66248866	iQNP Ctrl	iQNP Rest-knockdown	OK	1.91397	4.70822	2.45992	1.29861	0.865623	0.017605	0.00781051	yes
Adra1b	Adra1b	Adra1b	chr10:28889091-28946889	iQNP Ctrl	iQNP Rest-knockdown	OK	0.601442	1.47921	2.45944	1.29833	0.913933	0.015025	0.00781051	yes
Hmga1	Hmga1	Hmga1	chr20:5769051-5772269	iQNP Ctrl	iQNP Rest-knockdown	OK	26.4877	65.1134	2.45825	1.29763	0.816213	0.013545	0.00771001	yes
Ppp1r35	Ppp1r35	Ppp1r35	chr12:19846199-19847393	iQNP Ctrl	iQNP Rest-knockdown	OK	7.75776	19.0679	2.45791	1.29743	0.979023	0.010535	0.00735451	yes
Crtap	Crtap	Crtap	chr8:118765924-118773673	iQNP Ctrl	iQNP Rest-knockdown	OK	12.5689	30.8741	2.45639	1.29654	1.07569	0.006675	0.00652185	yes
Cwc15	Cwc15	Cwc15	chr8:11248218-11259120	iQNP Ctrl	iQNP Rest-knockdown	OK	67.5272	165.725	2.4542	1.29525	1.02732	0.010315	0.00733662	yes
Cpa2	Cpa2	Cpa2	chr4:57452110-57475357	iQNP Ctrl	iQNP Rest-knockdown	OK	0.858801	2.10712	2.45356	1.29488	0.852077	0.01574	0.00781051	yes
Slamf8	Slamf8	Slamf8	chr13:88586511-88596072	iQNP Ctrl	iQNP Rest-knockdown	OK	0.99494	2.43935	2.45176	1.29382	0.90314	0.01677	0.00781051	yes
Hmgcl	Hmgcl	Hmgcl	chr5:154730231-154743974	iQNP Ctrl	iQNP Rest-knockdown	OK	6.17101	15.1056	2.44783	1.2915	1.0986	0.007435	0.00677599	yes
Rce1	Rce1	Rce1	chr1:207213713-207216814	iQNP Ctrl	iQNP Rest-knockdown	OK	13.8712	33.9504	2.44755	1.29134	1.18205	0.004555	0.00566885	yes
Igsf8	Igsf8	Igsf8	chr13:88301141-88309250	iQNP Ctrl	iQNP Rest-knockdown	OK	17.3389	42.4246	2.44679	1.29089	1.20989	0.00509	0.00592918	yes
Traf2	Traf2	Traf2	chr3:3692739-3717332	iQNP Ctrl	iQNP Rest-knockdown	OK	12.2996	30.0863	2.44612	1.2905	1.21395	0.00495	0.00583809	yes
Polrmt	Polrmt	Polrmt	chr7:11474464-11484680	iQNP Ctrl	iQNP Rest-knockdown	OK	4.72119	11.5461	2.44559	1.29018	1.22809	0.00514	0.00593576	yes
Ankrd16	Ankrd16	Ankrd16	chr17:77930657-77943867	iQNP Ctrl	iQNP Rest-knockdown	OK	1.74774	4.27061	2.4435	1.28895	0.95168	0.01286	0.00762763	yes
Nup85	Nup85	Nup85	chr10:105645504-105665079	iQNP Ctrl	iQNP Rest-knockdown	OK	13.004	31.767	2.44286	1.28857	1.22786	0.00522	0.00596642	yes
Tor2a	Tor2a	Tor2a	chr3:11733949-11738016	iQNP Ctrl	iQNP Rest-knockdown	OK	9.54888	23.3168	2.44184	1.28797	1.18857	0.00531	0.0060037	yes
RGD1359127	RGD1359127	RGD1359127	chr7:10901593-10920010	iQNP Ctrl	iQNP Rest-knockdown	OK	18.6906	45.5748	2.43838	1.28592	0.385033	0.056835	0.00871404	yes
Cox7c	Cox7c	Cox7c	chr2:15254039-15256065	iQNP Ctrl	iQNP Rest-knockdown	OK	649.884	1584.63	2.43833	1.28589	0.960297	0.006915	0.00662189	yes
Alg1	Alg1	Alg1	chr10:10450533-10470815	iQNP Ctrl	iQNP Rest-knockdown	OK	5.77088	14.0677	2.4377	1.28552	1.06796	0.00921	0.00717735	yes
Aldh3b1	Aldh3b1	Aldh3b1	chr1:206438324-206455477	iQNP Ctrl	iQNP Rest-knockdown	OK	2.34055	5.70509	2.4375	1.2854	0.961286	0.01225	0.00756701	yes
Rabggtb	Rabggtb	Rabggtb	chr2:251852544-251857812	iQNP Ctrl	iQNP Rest-knockdown	OK	54.3865	132.53	2.43682	1.285	1.20661	0.004925	0.00582879	yes
Decr2	Decr2	Decr2	chr10:15350592-15358640	iQNP Ctrl	iQNP Rest-knockdown	OK	2.25073	5.48351	2.43633	1.28471	0.969147	0.0115	0.00752762	yes
Alkbh4	Alkbh4	Alkbh4	chr12:21639399-21645317	iQNP Ctrl	iQNP Rest-knockdown	OK	3.41315	8.30309	2.43268	1.28254	1.12409	0.007555	0.00679052	yes
Arf2	Arf2	Arf2	chr10:93114539-93136313	iQNP Ctrl	iQNP Rest-knockdown	OK	14.8472	36.1157	2.43249	1.28244	1.20816	0.005455	0.0060413	yes
Endog	Endog	Endog	chr3:9184022-9191739	iQNP Ctrl	iQNP Rest-knockdown	OK	2.18607	5.31676	2.43211	1.28221	0.352666	0.061865	0.00886127	yes
Ier5	Ier5	Ier5	chr13:70058817-70060910	iQNP Ctrl	iQNP Rest-knockdown	OK	5.87364	14.2851	2.43207	1.28218	1.24316	0.00306	0.00478872	yes
Pwwp2b	Pwwp2b	Pwwp2b	chr1:199023640-199042277	iQNP Ctrl	iQNP Rest-knockdown	OK	4.93239	11.9918	2.43124	1.28169	1.16035	0.005715	0.00615914	yes
Asf1b	Asf1b	Asf1b	chr19:25867383-25881909	iQNP Ctrl	iQNP Rest-knockdown	OK	8.36506	20.3045	2.4273	1.27935	1.10415	0.006465	0.00641931	yes
LOC619574	LOC619574	LOC619574	chr10:110436881-110462225	iQNP Ctrl	iQNP Rest-knockdown	OK	14.0129	33.9992	2.42628	1.27875	1.04922	0.009775	0.00723278	yes
Psmd13	Psmd13	Psmd13	chr1:201044402-201057026	iQNP Ctrl	iQNP Rest-knockdown	OK	63.1171	152.925	2.42288	1.27672	1.03254	0.00968	0.00723278	yes
Itfg2	Itfg2	Itfg2	chr4:165429676-165442930	iQNP Ctrl	iQNP Rest-knockdown	OK	2.60607	6.31079	2.42157	1.27594	1.10199	0.00763	0.00679184	yes
Casp12	Casp12	Casp12	chr8:2082932-2110511	iQNP Ctrl	iQNP Rest-knockdown	OK	6.53342	15.8128	2.42029	1.27518	1.12487	0.006335	0.00638774	yes
Spns2	Spns2	Spns2	chr10:59325647-59374485	iQNP Ctrl	iQNP Rest-knockdown	OK	2.5019	6.05371	2.41965	1.2748	0.315956	0.05706	0.00871936	yes
Fbxo23	Fbxo23	Fbxo23	chr17:15879924-15887485	iQNP Ctrl	iQNP Rest-knockdown	OK	38.9443	94.208	2.41904	1.27444	1.18338	0.00577	0.00617005	yes
Cuta	Cuta	Cuta	chr20:5175112-5176689	iQNP Ctrl	iQNP Rest-knockdown	OK	77.0021	186.01	2.41565	1.27241	1.13274	0.010805	0.00736976	yes
Commd9	Commd9	Commd9	chr3:87041200-87055633	iQNP Ctrl	iQNP Rest-knockdown	OK	48.3976	116.876	2.41491	1.27197	1.16961	0.005395	0.00601639	yes
Tmem66	Tmem66	Tmem66	chr16:61744564-61762812	iQNP Ctrl	iQNP Rest-knockdown	OK	46.3992	111.955	2.41286	1.27075	1.17592	0.00509	0.00592918	yes
Mfsd10	Mfsd10	Mfsd10	chr14:81745996-81748824	iQNP Ctrl	iQNP Rest-knockdown	OK	9.96	24.0152	2.41116	1.26973	1.08661	0.00776	0.0068203	yes
Impdh1	Impdh1	Impdh1	chr4:56075235-56090775	iQNP Ctrl	iQNP Rest-knockdown	OK	10.5383	25.3968	2.40995	1.269	1.19038	0.00563	0.00613625	yes
Nat9	Nat9	Nat9	chr10:105256790-105261562	iQNP Ctrl	iQNP Rest-knockdown	OK	14.1531	34.107	2.40986	1.26895	1.18253	0.00553	0.00608933	yes
Arfgap1	Arfgap1	Arfgap1	chr3:170075312-170100744	iQNP Ctrl	iQNP Rest-knockdown	OK	19.617	47.2094	2.40656	1.26697	1.16835	0.004905	0.00582879	yes
Itpa	Itpa	Itpa	chr3:118298329-118310110	iQNP Ctrl	iQNP Rest-knockdown	OK	26.4152	63.5656	2.4064	1.26688	1.16915	0.00591	0.0062026	yes
Mmp9	Mmp9	Mmp9	chr3:155985472-155993433	iQNP Ctrl	iQNP Rest-knockdown	OK	0.586824	1.41186	2.40593	1.2666	0.709474	0.025895	0.00784077	yes
Chst1	Chst1	Chst1	chr3:76994088-77008874	iQNP Ctrl	iQNP Rest-knockdown	OK	0.577964	1.39012	2.4052	1.26616	0.838153	0.01653	0.00781051	yes
Ankrd9	Ankrd9	Ankrd9	chr6:135717598-135719795	iQNP Ctrl	iQNP Rest-knockdown	OK	2.19107	5.26827	2.40443	1.26569	0.930086	0.01247	0.00759166	yes
Gpr172a	Gpr172a	Gpr172a	chr7:114590751-114594162	iQNP Ctrl	iQNP Rest-knockdown	OK	5.20974	12.5021	2.39976	1.26289	1.15488	0.00635	0.00638774	yes
Slc39a7	Slc39a7	Slc39a7	chr20:4961279-4964652	iQNP Ctrl	iQNP Rest-knockdown	OK	57.1984	137.166	2.39807	1.26188	1.12417	0.007755	0.0068203	yes
Snrpa	Snrpa	Snrpa	chr1:82265659-82274283	iQNP Ctrl	iQNP Rest-knockdown	OK	25.426	60.9535	2.39729	1.2614	1.17612	0.00538	0.00601221	yes
Nuak2	Nuak2	Nuak2	chr13:45205572-45222319	iQNP Ctrl	iQNP Rest-knockdown	OK	0.53913	1.29177	2.39603	1.26064	0.935671	0.01373	0.00773407	yes
Eif3f	Eif3f	Eif3f	chr1:166398518-166407783	iQNP Ctrl	iQNP Rest-knockdown	OK	84.3105	201.856	2.3942	1.25954	1.14093	0.00418	0.00548633	yes
Hbxip	Hbxip	Hbxip	chr2:202753680-202759037	iQNP Ctrl	iQNP Rest-knockdown	OK	63.6254	152.137	2.39114	1.2577	1.15271	0.006385	0.00638774	yes
Mms22l	Mms22l	Mms22l	chr5:39528967-39645371	iQNP Ctrl	iQNP Rest-knockdown	OK	6.89658	16.4891	2.39092	1.25756	-0.0875413	0.044275	0.00973369	yes
LOC100188936	LOC100188936	LOC100188936	chr9:45192468-45203142	iQNP Ctrl	iQNP Rest-knockdown	OK	2.56983	6.13906	2.3889	1.25634	1.03459	0.00736	0.00677176	yes
Rasl11b	Rasl11b	Rasl11b	chr14:36392944-36397168	iQNP Ctrl	iQNP Rest-knockdown	OK	10.3739	24.7771	2.38841	1.25605	1.17089	0.004925	0.00582879	yes
Cldn10	Cldn10	Cldn10	chr15:103699242-103793405	iQNP Ctrl	iQNP Rest-knockdown	OK	0.45096	1.07681	2.38782	1.25569	1.56017	0.002235	0.00409707	yes
Rpp40	Rpp40	Rpp40	chr17:35249262-35257891	iQNP Ctrl	iQNP Rest-knockdown	OK	6.3375	15.1139	2.38484	1.25389	1.04383	0.007615	0.00679184	yes
Tmem140	Tmem140	Tmem140	chr4:62248801-62263923	iQNP Ctrl	iQNP Rest-knockdown	OK	1.54422	3.68221	2.38451	1.25369	0.555651	0.054	0.00860851	yes
Rassf1	Rassf1	Rassf1	chr8:112798862-112810004	iQNP Ctrl	iQNP Rest-knockdown	OK	11.5416	27.4857	2.38145	1.25184	1.17116	0.005745	0.00616621	yes
Zfand2a	Zfand2a	Zfand2a	chr12:15661608-15672672	iQNP Ctrl	iQNP Rest-knockdown	OK	17.2488	41.0379	2.37917	1.25046	1.03796	0.01037	0.0073383	yes
Adck1	Adck1	Adck1	chr6:111872314-111992613	iQNP Ctrl	iQNP Rest-knockdown	OK	1.60729	3.82278	2.3784	1.24999	0.935254	0.01299	0.00764622	yes
Rpp14	Rpp14	Rpp14	chr15:18824568-18834740	iQNP Ctrl	iQNP Rest-knockdown	OK	16.9895	40.3864	2.37714	1.24923	1.23021	0.005875	0.0062026	yes
LOC652955	LOC652955	LOC652955	chr13:63042539-63042950	iQNP Ctrl	iQNP Rest-knockdown	OK	15.9401	37.887	2.37684	1.24904	0.829914	0.01578	0.00781051	yes
Trim47	Trim47	Trim47	chr10:106211264-106215736	iQNP Ctrl	iQNP Rest-knockdown	OK	9.58891	22.7817	2.37584	1.24844	1.0963	0.007135	0.00669924	yes
Fosl1	Fosl1	Fosl1	chr1:208090611-208099118	iQNP Ctrl	iQNP Rest-knockdown	OK	4.9436	11.7445	2.3757	1.24835	0.91844	0.01546	0.00781051	yes
Smyd5	Smyd5	Smyd5	chr4:119686586-119701588	iQNP Ctrl	iQNP Rest-knockdown	OK	7.05511	16.7591	2.37546	1.2482	1.1638	0.00545	0.0060413	yes
Ccbl1	Ccbl1	Ccbl1	chr3:9195736-9209545	iQNP Ctrl	iQNP Rest-knockdown	OK	17.7942	42.2214	2.37276	1.24657	1.15491	0.005265	0.00596824	yes
Alad	Alad	Alad	chr5:79505644-79515983	iQNP Ctrl	iQNP Rest-knockdown	OK	13.6305	32.3388	2.37253	1.24643	1.06197	0.00847	0.00704956	yes
Cdca3	Cdca3	Cdca3	chr4:160952985-160956574	iQNP Ctrl	iQNP Rest-knockdown	OK	23.2461	55.1502	2.37245	1.24638	1.08997	0.008395	0.00702552	yes
Exosc5	Exosc5	Exosc5	chr1:80867083-80876234	iQNP Ctrl	iQNP Rest-knockdown	OK	24.2753	57.5617	2.3712	1.24562	1.15744	0.00638	0.00638774	yes
Zfp428	Zfp428	Zfp428	chr1:79792086-79801516	iQNP Ctrl	iQNP Rest-knockdown	OK	11.4129	27.0375	2.36903	1.2443	1.06432	0.007405	0.00677329	yes
Chid1	Chid1	Chid1	chr1:201683718-201718785	iQNP Ctrl	iQNP Rest-knockdown	OK	16.8908	40.0101	2.36875	1.24413	1.17676	0.00589	0.0062026	yes
Chmp1a	Chmp1a	Chmp1a	chr19:53521980-53530261	iQNP Ctrl	iQNP Rest-knockdown	OK	30.0366	71.0956	2.36697	1.24304	1.1623	0.00589	0.0062026	yes
Eif3k	Eif3k	Eif3k	chr1:84083645-84088799	iQNP Ctrl	iQNP Rest-knockdown	OK	89.5323	211.833	2.366	1.24245	0.935716	0.009765	0.00723278	yes
Scamp4	Scamp4	Scamp4	chr7:10612353-10624775	iQNP Ctrl	iQNP Rest-knockdown	OK	27.7642	65.6265	2.36371	1.24105	1.11878	0.00672	0.00653092	yes
Mtvr2	Mtvr2	Mtvr2	chr1:208355216-208356772	iQNP Ctrl	iQNP Rest-knockdown	OK	51.8381	122.492	2.36297	1.2406	1.15475	0.006065	0.00629661	yes
Gpd1	Gpd1	Gpd1	chr7:138458874-138466265	iQNP Ctrl	iQNP Rest-knockdown	OK	3.87404	9.15373	2.36284	1.24052	1.08066	0.00888	0.00714765	yes
Pdgfrb	Pdgfrb	Pdgfrb	chr18:57014474-57053581	iQNP Ctrl	iQNP Rest-knockdown	OK	0.565893	1.33664	2.362	1.24001	1.03266	0.00787	0.00686059	yes
Gpaa1	Gpaa1	Gpaa1	chr7:114378977-114382561	iQNP Ctrl	iQNP Rest-knockdown	OK	51.7191	122.138	2.36156	1.23974	0.99971	0.01122	0.00748978	yes
Phb2	Phb2	Phb2	chr4:160835327-160839932	iQNP Ctrl	iQNP Rest-knockdown	OK	91.7292	216.594	2.36123	1.23954	1.11869	0.005135	0.00593576	yes
Aip	Aip	Aip	chr1:206684109-206704457	iQNP Ctrl	iQNP Rest-knockdown	OK	41.969	99.0805	2.3608	1.23928	0.898246	0.01471	0.00781051	yes
Slc25a29	Slc25a29	Slc25a29	chr6:133166811-133177600	iQNP Ctrl	iQNP Rest-knockdown	OK	0.867371	2.04554	2.35832	1.23776	0.840968	0.01824	0.00781051	yes
Pole4	Pole4	Pole4	chr4:116856444-116862256	iQNP Ctrl	iQNP Rest-knockdown	OK	21.3961	50.4386	2.35737	1.23718	1.14638	0.00669	0.00652326	yes
Ctsd	Ctsd	Ctsd	chr1:202619668-202631545	iQNP Ctrl	iQNP Rest-knockdown	OK	215.577	507.593	2.35458	1.23547	1.00112	0.00654	0.0064538	yes
Abhd16a	Abhd16a	Abhd16a	chr20:3498935-3842500	iQNP Ctrl	iQNP Rest-knockdown	OK	30.4147	71.6046	2.35428	1.23528	0.193761	0.04333	0.00824047	yes
Gsto2	Gsto2	Gsto2	chr1:253239391-253275110	iQNP Ctrl	iQNP Rest-knockdown	OK	0.580037	1.36502	2.35333	1.23471	0.786178	0.01957	0.00781051	yes
RGD1562079	RGD1562079	RGD1562079	chr1:85267792-85268742	iQNP Ctrl	iQNP Rest-knockdown	OK	45.6179	107.354	2.35333	1.2347	1.14893	0.00613	0.00633675	yes
Ccdc51	Ccdc51	Ccdc51	chr8:114095904-114106348	iQNP Ctrl	iQNP Rest-knockdown	OK	5.65326	13.2919	2.35119	1.23339	1.0614	0.00893	0.00716186	yes
Stx5	Stx5	Stx5	chr1:211409652-211426725	iQNP Ctrl	iQNP Rest-knockdown	OK	37.7549	88.7296	2.35015	1.23275	1.14051	0.005945	0.00621746	yes
Areg	Areg	Areg	chr14:18466321-18475571	iQNP Ctrl	iQNP Rest-knockdown	OK	2.9342	6.8926	2.34906	1.23208	0.863797	0.016135	0.00781051	yes
Ier3	Ier3	Ier3	chr20:3076567-3077772	iQNP Ctrl	iQNP Rest-knockdown	OK	96.0958	225.654	2.34822	1.23157	0.992797	0.01064	0.00735451	yes
Dusp5	Dusp5	Dusp5	chr1:259754233-259767645	iQNP Ctrl	iQNP Rest-knockdown	OK	0.686354	1.6114	2.34777	1.23129	0.854294	0.018565	0.00781051	yes
Acy1	Acy1	Acy1	chr8:111576887-111581571	iQNP Ctrl	iQNP Rest-knockdown	OK	14.8533	34.8636	2.3472	1.23094	1.1532	0.006335	0.00638774	yes
LOC499306	LOC499306	LOC499306	chr1:208963377-209009757	iQNP Ctrl	iQNP Rest-knockdown	OK	0.19636	0.460861	2.34702	1.23083	1.18403	0.005315	0.0060037	yes
Itgb5	Itgb5	Itgb5	chr11:68073472-68794879	iQNP Ctrl	iQNP Rest-knockdown	OK	44.3024	103.976	2.34696	1.23079	0.902993	0.01659	0.00781051	yes
Acad10	Acad10	Acad10	chr12:36070279-36075844	iQNP Ctrl	iQNP Rest-knockdown	OK	2.54321	5.96363	2.34492	1.22954	0.838885	0.018375	0.00781051	yes
Mrps11	Mrps11	Mrps11	chr1:134507835-134517222	iQNP Ctrl	iQNP Rest-knockdown	OK	54.2967	127.319	2.34488	1.22951	1.13914	0.00618	0.00636625	yes
Mcrs1	Mcrs1	Mcrs1	chr7:137984617-138011365	iQNP Ctrl	iQNP Rest-knockdown	OK	32.4077	75.9889	2.34478	1.22945	1.1412	0.006065	0.00629661	yes
Ctnna2	Ctnna2	Ctnna2	chr4:110776323-111922482	iQNP Ctrl	iQNP Rest-knockdown	OK	1.08333	2.53897	2.34367	1.22877	0.663819	0.029175	0.00787785	yes
Slc25a1	Slc25a1	Slc25a1	chr11:85043901-85046919	iQNP Ctrl	iQNP Rest-knockdown	OK	36.7856	86.1663	2.34239	1.22798	1.1124	0.005345	0.00600938	yes
Aimp2	Aimp2	Aimp2	chr12:11028967-11038458	iQNP Ctrl	iQNP Rest-knockdown	OK	35.4735	83.0888	2.34228	1.22791	1.12684	0.006055	0.00629661	yes
Obfc2b	Obfc2b	Obfc2b	chr7:1693099-1698808	iQNP Ctrl	iQNP Rest-knockdown	OK	143.139	335.247	2.34211	1.22781	1.0413	0.008745	0.00714729	yes
Fkbp1a	Fkbp1a	Fkbp1a	chr3:141861236-141880797	iQNP Ctrl	iQNP Rest-knockdown	OK	193.118	452.074	2.34092	1.22708	1.05831	0.008505	0.0070684	yes
Fbxw9	Fbxw9	Fbxw9	chr19:24746819-24753726	iQNP Ctrl	iQNP Rest-knockdown	OK	4.74042	11.0968	2.34089	1.22706	1.05471	0.009645	0.00723278	yes
Rbks	Rbks	Rbks	chr6:24792302-24868759	iQNP Ctrl	iQNP Rest-knockdown	OK	2.14655	5.02291	2.33999	1.2265	0.833772	0.018935	0.00781051	yes
Crlf1	Crlf1	Crlf1	chr16:19431471-19442747	iQNP Ctrl	iQNP Rest-knockdown	OK	4.45366	10.4178	2.33915	1.22599	1.06732	0.009105	0.00717662	yes
Ccdc58	Ccdc58	Ccdc58	chr11:66497107-66518067	iQNP Ctrl	iQNP Rest-knockdown	OK	16.756	39.1944	2.33913	1.22597	1.12424	0.005855	0.0062026	yes
Tbkbp1	Tbkbp1	Tbkbp1	chr10:85855909-85869707	iQNP Ctrl	iQNP Rest-knockdown	OK	2.79789	6.53912	2.33716	1.22476	1.06234	0.00937	0.00721223	yes
Mob2	Mob2	Mob2	chr1:202138581-202195532	iQNP Ctrl	iQNP Rest-knockdown	OK	13.594	31.7632	2.33656	1.22439	1.13032	0.00639	0.00638774	yes
Bop1	Bop1	Bop1	chr7:114500154-114524030	iQNP Ctrl	iQNP Rest-knockdown	OK	30.2571	70.6793	2.33596	1.22401	1.19371	0.004645	0.00571656	yes
Dstn	Dstn	Dstn	chr3:132358483-132385197	iQNP Ctrl	iQNP Rest-knockdown	OK	110.254	257.52	2.3357	1.22385	1.0059	0.01055	0.00735451	yes
Amdhd2	Amdhd2	Amdhd2	chr10:13407050-13415537	iQNP Ctrl	iQNP Rest-knockdown	OK	4.41763	10.3136	2.33465	1.2232	1.05478	0.009095	0.00717662	yes
Timm17b	Timm17b	Timm17b	chrX:26630878-26637962	iQNP Ctrl	iQNP Rest-knockdown	OK	23.3903	54.6025	2.33441	1.22306	1.0896	0.005205	0.00596642	yes
Asgr1	Asgr1	Asgr1	chr10:56899265-56903173	iQNP Ctrl	iQNP Rest-knockdown	OK	0.705038	1.64547	2.33387	1.22273	0.647429	0.02776	0.00785463	yes
2016-03-02	2016-03-02	2016-03-02	chr7:16193113-16219081	iQNP Ctrl	iQNP Rest-knockdown	OK	65.337	152.259	2.33036	1.22056	0.970427	0.011385	0.00752762	yes
Abcd4	Abcd4	Abcd4	chr6:108667268-108681707	iQNP Ctrl	iQNP Rest-knockdown	OK	2.69018	6.26824	2.33004	1.22036	1.04454	0.009005	0.00717628	yes
C4b	C4b	C4b	chr20:4106122-4315881	iQNP Ctrl	iQNP Rest-knockdown	OK	2.29016	5.33536	2.32969	1.22014	0.21596	0.050915	0.00849839	yes
Mrps24	Mrps24	Mrps24	chr14:86357050-86361179	iQNP Ctrl	iQNP Rest-knockdown	OK	50.9432	118.611	2.3283	1.21928	1.10209	0.005685	0.00614747	yes
Pex19	Pex19	Pex19	chr13:88029290-88186506	iQNP Ctrl	iQNP Rest-knockdown	OK	21.1389	49.2137	2.32811	1.21916	0.270064	0.038525	0.00805835	yes
Zdhhc7	Zdhhc7	Zdhhc7	chr19:50406073-50423220	iQNP Ctrl	iQNP Rest-knockdown	OK	10.1717	23.6712	2.32716	1.21857	1.15045	0.00653	0.0064538	yes
Pycrl	Pycrl	Pycrl	chr7:113895787-113926200	iQNP Ctrl	iQNP Rest-knockdown	OK	58.0046	134.826	2.3244	1.21686	1.09738	0.005695	0.00615137	yes
Ogfr	Ogfr	Ogfr	chr3:169679761-169686048	iQNP Ctrl	iQNP Rest-knockdown	OK	136.827	317.818	2.32277	1.21585	0.98111	0.010755	0.00735451	yes
Morn2	Morn2	Morn2	chr6:3191309-3198056	iQNP Ctrl	iQNP Rest-knockdown	OK	2.36296	5.48328	2.32051	1.21444	0.630254	0.026425	0.00785463	yes
Myg1	Myg1	Myg1	chr7:141080468-141087672	iQNP Ctrl	iQNP Rest-knockdown	OK	47.3509	109.841	2.31972	1.21395	1.0841	0.005685	0.00614747	yes
Tcn2	Tcn2	Tcn2	chr14:84579190-84593641	iQNP Ctrl	iQNP Rest-knockdown	OK	207.796	481.665	2.31797	1.21286	0.971369	0.006875	0.00660989	yes
Slc7a5	Slc7a5	Slc7a5	chr19:52120727-52149332	iQNP Ctrl	iQNP Rest-knockdown	OK	79.7482	184.852	2.31795	1.21285	0.991895	0.00753	0.00679052	yes
Acot7	Acot7	Acot7	chr5:169409305-169501907	iQNP Ctrl	iQNP Rest-knockdown	OK	41.1678	95.4155	2.31772	1.21271	1.12322	0.00586	0.0062026	yes
Glis2	Glis2	Glis2	chr10:11080701-11100905	iQNP Ctrl	iQNP Rest-knockdown	OK	8.65693	20.05	2.31606	1.21167	0.988128	0.011655	0.00752762	yes
Bcs1l	Bcs1l	Bcs1l	chr9:73939023-73943055	iQNP Ctrl	iQNP Rest-knockdown	OK	5.17575	11.9862	2.31584	1.21153	1.05135	0.009725	0.00723278	yes
Fam108a1	Fam108a1	Fam108a1	chr7:10635488-10641920	iQNP Ctrl	iQNP Rest-knockdown	OK	54.9019	126.954	2.31238	1.20938	1.10888	0.006275	0.00638774	yes
Eny2	Eny2	Eny2	chr7:80299883-80308682	iQNP Ctrl	iQNP Rest-knockdown	OK	28.6775	66.2424	2.30991	1.20784	1.10726	0.00576	0.00616621	yes
Stard3nl	Stard3nl	Stard3nl	chr17:53402077-53436083	iQNP Ctrl	iQNP Rest-knockdown	OK	17.2994	39.9406	2.30879	1.20713	1.13286	0.00649	0.00643085	yes
Rassf7	Rassf7	Rassf7	chr1:201411161-201413083	iQNP Ctrl	iQNP Rest-knockdown	OK	2.55356	5.89496	2.30853	1.20697	0.88077	0.01399	0.00778915	yes
Hist3h2ba	Hist3h2ba	Hist3h2ba	chr10:45238122-45238752	iQNP Ctrl	iQNP Rest-knockdown	OK	49.2814	113.714	2.30744	1.20629	0.991864	0.00802	0.0069038	yes
Polr1c	Polr1c	Polr1c	chr9:10298308-10302421	iQNP Ctrl	iQNP Rest-knockdown	OK	16.1476	37.2399	2.30622	1.20553	1.11409	0.00704	0.0066686	yes
Arl10	Arl10	Arl10	chr17:16094097-16100342	iQNP Ctrl	iQNP Rest-knockdown	OK	3.97782	9.14797	2.29974	1.20147	0.817973	0.018475	0.00781051	yes
Gins1	Gins1	Gins1	chr3:141535209-141557391	iQNP Ctrl	iQNP Rest-knockdown	OK	7.17214	16.4859	2.2986	1.20076	0.858058	0.017405	0.00781051	yes
Tomm40	Tomm40	Tomm40	chr1:79008894-79020420	iQNP Ctrl	iQNP Rest-knockdown	OK	31.5851	72.5882	2.29818	1.20049	1.12495	0.006725	0.00653092	yes
Trappc3	Trappc3	Trappc3	chr5:145630444-145644032	iQNP Ctrl	iQNP Rest-knockdown	OK	55.9662	128.619	2.29815	1.20048	1.10907	0.006905	0.0066189	yes
Dnajb2	Dnajb2	Dnajb2	chr9:74517646-74525857	iQNP Ctrl	iQNP Rest-knockdown	OK	23.1699	53.237	2.29768	1.20018	1.11549	0.00725	0.00673494	yes
Mt1a	Mt1a	Mt1a	chr19:11261630-11262647	iQNP Ctrl	iQNP Rest-knockdown	OK	6.53175	14.9968	2.29598	1.19911	0.538407	0.03574	0.00798393	yes
Ppp2r5b	Ppp2r5b	Ppp2r5b	chr1:208963377-209009757	iQNP Ctrl	iQNP Rest-knockdown	OK	27.4448	63.0071	2.29578	1.19898	1.15088	0.00509	0.00592918	yes
Slc25a38	Slc25a38	Slc25a38	chr8:125084480-125097326	iQNP Ctrl	iQNP Rest-knockdown	OK	10.5459	24.179	2.29274	1.19707	1.11727	0.00636	0.00638774	yes
Hes6	Hes6	Hes6	chr9:90639889-90641596	iQNP Ctrl	iQNP Rest-knockdown	OK	2.62667	6.01996	2.29186	1.19652	0.810704	0.017	0.00781051	yes
Dnajb1	Dnajb1	Dnajb1	chr19:26213738-26217480	iQNP Ctrl	iQNP Rest-knockdown	OK	17.4441	39.9681	2.29121	1.19611	1.12392	0.007385	0.00677329	yes
Slc25a33	Slc25a33	Slc25a33	chr5:166836556-166861525	iQNP Ctrl	iQNP Rest-knockdown	OK	5.34233	12.2404	2.29121	1.19611	1.01815	0.01071	0.00735451	yes
Gtf2f2	Gtf2f2	Gtf2f2	chr15:56803444-56925046	iQNP Ctrl	iQNP Rest-knockdown	OK	19.1011	43.7576	2.29084	1.19588	1.02061	0.01077	0.00735451	yes
Casp4	Casp4	Casp4	chr8:2038625-2075722	iQNP Ctrl	iQNP Rest-knockdown	OK	88.403	202.457	2.29016	1.19545	1.09958	0.00633	0.00638774	yes
Cd24	Cd24	Cd24	chr20:47502353-47507663	iQNP Ctrl	iQNP Rest-knockdown	OK	1.3619	3.11709	2.28878	1.19458	0.905148	0.015075	0.00781051	yes
Unc45a	Unc45a	Unc45a	chr1:136143883-136158600	iQNP Ctrl	iQNP Rest-knockdown	OK	14.1473	32.3698	2.28805	1.19412	1.12479	0.00757	0.00679052	yes
Gpt	Gpt	Gpt	chr7:114746053-114748903	iQNP Ctrl	iQNP Rest-knockdown	OK	1.91057	4.36855	2.28652	1.19315	0.964727	0.0091	0.00717662	yes
Slc25a11	Slc25a11	Slc25a11	chr10:57524560-57526676	iQNP Ctrl	iQNP Rest-knockdown	OK	52.25	119.458	2.28628	1.193	1.10746	0.006955	0.00664037	yes
Ntpcr	Ntpcr	Ntpcr	chr19:55939044-55952745	iQNP Ctrl	iQNP Rest-knockdown	OK	5.78229	13.2139	2.28524	1.19234	0.898396	0.014	0.00778915	yes
Nipsnap3b	Nipsnap3b	Nipsnap3b	chr5:70448726-70481754	iQNP Ctrl	iQNP Rest-knockdown	OK	13.6437	31.1752	2.28495	1.19216	1.06065	0.007555	0.00679052	yes
Tcp1	Tcp1	Tcp1	chr1:42103542-42111222	iQNP Ctrl	iQNP Rest-knockdown	OK	48.4025	110.529	2.28354	1.19127	1.07861	0.006115	0.00633321	yes
Spsb1	Spsb1	Spsb1	chr5:167014270-167025579	iQNP Ctrl	iQNP Rest-knockdown	OK	3.65924	8.34523	2.28059	1.18941	0.897142	0.015055	0.00781051	yes
Dmrta2	Dmrta2	Dmrta2	chr5:131410450-131416198	iQNP Ctrl	iQNP Rest-knockdown	OK	1.61311	3.67653	2.27916	1.1885	1.03893	0.00984	0.00724175	yes
Blcap	Blcap	Blcap	chr3:148265614-148275959	iQNP Ctrl	iQNP Rest-knockdown	OK	24.9361	56.8059	2.27806	1.1878	0.197162	0.050815	0.00849476	yes
Anxa1	Anxa1	Anxa1	chr1:223478435-223494455	iQNP Ctrl	iQNP Rest-knockdown	OK	202.036	460.091	2.27727	1.18731	0.727539	0.0222	0.00781835	yes
Igfbp3	Igfbp3	Igfbp3	chr14:87959152-87967171	iQNP Ctrl	iQNP Rest-knockdown	OK	330.943	753.483	2.27678	1.18699	0.701403	0.026025	0.00784077	yes
Tomm22	Tomm22	Tomm22	chr7:117913210-117914960	iQNP Ctrl	iQNP Rest-knockdown	OK	147.806	336.381	2.27583	1.18639	0.943444	0.012375	0.00759063	yes
Ankrd37	Ankrd37	Ankrd37	chr16:49549526-49552416	iQNP Ctrl	iQNP Rest-knockdown	OK	5.43336	12.3608	2.27498	1.18586	0.798289	0.01865	0.00781051	yes
Tmem161a	Tmem161a	Tmem161a	chr16:19721496-19731098	iQNP Ctrl	iQNP Rest-knockdown	OK	12.3638	28.1215	2.2745	1.18555	1.00883	0.0107	0.00735451	yes
RGD1563982	RGD1563982	RGD1563982	chr1:83799994-83807135	iQNP Ctrl	iQNP Rest-knockdown	OK	0.6269	1.4232	2.27022	1.18283	0.686279	0.029075	0.00787785	yes
Iqcf3	Iqcf3	Iqcf3	chr8:111692874-111704612	iQNP Ctrl	iQNP Rest-knockdown	OK	0.857612	1.94687	2.27011	1.18276	0.659807	0.029225	0.00787785	yes
Gnptg	Gnptg	Gnptg	chr10:14482985-14487901	iQNP Ctrl	iQNP Rest-knockdown	OK	38.5382	87.4791	2.26993	1.18265	1.18161	0.00506	0.00592426	yes
Pold4	Pold4	Pold4	chr1:206815461-206817130	iQNP Ctrl	iQNP Rest-knockdown	OK	19.5708	44.4133	2.26937	1.18229	1.07171	0.007105	0.00669066	yes
Akr7a3	Akr7a3	Akr7a3	chr5:158139985-158147514	iQNP Ctrl	iQNP Rest-knockdown	OK	6.35286	14.414	2.2689	1.18199	1.02263	0.01003	0.00728519	yes
Snurf	Snurf	Snurf	chr1:111570604-111592853	iQNP Ctrl	iQNP Rest-knockdown	OK	40.992	92.9823	2.2683	1.18161	0.419717	0.058695	0.00875729	yes
Copz2	Copz2	Copz2	chr10:85607749-85622491	iQNP Ctrl	iQNP Rest-knockdown	OK	32.6092	73.9586	2.26803	1.18144	1.03718	0.007725	0.00681259	yes
Sst	Sst	Sst	chr11:79125030-79126216	iQNP Ctrl	iQNP Rest-knockdown	OK	47.7229	108.161	2.26644	1.18043	0.958138	0.010135	0.0073095	yes
Thap3	Thap3	Thap3	chr5:169209739-169215409	iQNP Ctrl	iQNP Rest-knockdown	OK	14.6052	33.0886	2.26554	1.17985	1.0615	0.00639	0.00638774	yes
Pias4	Pias4	Pias4	chr7:10030124-10043650	iQNP Ctrl	iQNP Rest-knockdown	OK	13.3444	30.2255	2.26503	1.17953	1.07665	0.00889	0.00714765	yes
Hopx	Hopx	Hopx	chr14:33369055-33377945	iQNP Ctrl	iQNP Rest-knockdown	OK	4.35859	9.8637	2.26305	1.17827	0.954876	0.00867	0.00714384	yes
Ccs	Ccs	Ccs	chr1:207429927-207450996	iQNP Ctrl	iQNP Rest-knockdown	OK	40.6313	91.9394	2.26277	1.17809	1.0901	0.00722	0.00673307	yes
Tmem9b	Tmem9b	Tmem9b	chr1:167355898-167374470	iQNP Ctrl	iQNP Rest-knockdown	OK	30.8415	69.7833	2.26264	1.17801	1.10135	0.00768	0.00679966	yes
Cbr3	Cbr3	Cbr3	chr11:33913960-33922221	iQNP Ctrl	iQNP Rest-knockdown	OK	17.7559	40.1682	2.26225	1.17776	1.09753	0.007175	0.00673023	yes
Nnat	Nnat	Nnat	chr3:148265614-148275959	iQNP Ctrl	iQNP Rest-knockdown	OK	898.636	2032.58	2.26185	1.1775	0.731945	0.03669	0.0080265	yes
Cfp	Cfp	Cfp	chrX:12584708-12590271	iQNP Ctrl	iQNP Rest-knockdown	OK	0.642034	1.45197	2.26152	1.17729	0.655191	0.027905	0.00785463	yes
Pitpnm1	Pitpnm1	Pitpnm1	chr1:206684109-206704457	iQNP Ctrl	iQNP Rest-knockdown	OK	8.37384	18.9214	2.25958	1.17606	0.578404	0.03637	0.0080265	yes
Comtd1	Comtd1	Comtd1	chr15:2512203-2528969	iQNP Ctrl	iQNP Rest-knockdown	OK	0.826447	1.86678	2.2588	1.17556	0.117011	0.0457	0.00829943	yes
RGD1304567	RGD1304567	RGD1304567	chr5:170743187-170747633	iQNP Ctrl	iQNP Rest-knockdown	OK	16.2015	36.5949	2.25874	1.17552	1.07379	0.007945	0.00687861	yes
Gtpbp5	Gtpbp5	Gtpbp5	chr3:169129430-169144778	iQNP Ctrl	iQNP Rest-knockdown	OK	20.5632	46.4199	2.25743	1.17468	1.08931	0.006935	0.00663444	yes
Klhl36	Klhl36	Klhl36	chr19:50145834-50166861	iQNP Ctrl	iQNP Rest-knockdown	OK	3.24521	7.32565	2.25737	1.17464	1.00601	0.010725	0.00735451	yes
Atp6v0c	Atp6v0c	Atp6v0c	chr10:13415670-13420715	iQNP Ctrl	iQNP Rest-knockdown	OK	225.468	508.696	2.25618	1.17388	0.98871	0.009895	0.00724175	yes
Ctf1	Ctf1	Ctf1	chr1:187001444-187006655	iQNP Ctrl	iQNP Rest-knockdown	OK	2.81613	6.35279	2.25586	1.17368	0.972795	0.009095	0.00717662	yes
Gcsh	Gcsh	Gcsh	chr19:47091225-47101983	iQNP Ctrl	iQNP Rest-knockdown	OK	32.3105	72.8488	2.25465	1.1729	1.09626	0.00727	0.00674328	yes
Acbd4	Acbd4	Acbd4	chr10:92276971-92285988	iQNP Ctrl	iQNP Rest-knockdown	OK	4.21727	9.50515	2.25386	1.1724	0.987216	0.0117	0.00753504	yes
Ocm	Ocm	Ocm	chr12:10916094-10925595	iQNP Ctrl	iQNP Rest-knockdown	OK	2.61001	5.8822	2.25371	1.1723	0.595904	0.02694	0.00785463	yes
Mgat4b	Mgat4b	Mgat4b	chr10:35775756-35785551	iQNP Ctrl	iQNP Rest-knockdown	OK	11.1645	25.1604	2.25361	1.17224	1.10151	0.0081	0.00692979	yes
Slc1a5	Slc1a5	Slc1a5	chr1:77111081-77125166	iQNP Ctrl	iQNP Rest-knockdown	OK	4.32495	9.74489	2.25318	1.17196	0.893585	0.015205	0.00781051	yes
Tmem98	Tmem98	Tmem98	chr10:69028337-69039246	iQNP Ctrl	iQNP Rest-knockdown	OK	25.1043	56.554	2.25276	1.17169	1.07826	0.008105	0.00692979	yes
Arl6ip5	Arl6ip5	Arl6ip5	chr4:131929502-131953033	iQNP Ctrl	iQNP Rest-knockdown	OK	127.415	286.958	2.25215	1.1713	1.04266	0.00672	0.00653092	yes
Hsd17b8	Hsd17b8	Hsd17b8	chr20:4964859-4966855	iQNP Ctrl	iQNP Rest-knockdown	OK	8.74309	19.6901	2.25208	1.17126	1.0189	0.010185	0.0073095	yes
RGD1359508	RGD1359508	RGD1359508	chr2:128733363-128763473	iQNP Ctrl	iQNP Rest-knockdown	OK	3.31768	7.47067	2.25178	1.17106	0.94982	0.00948	0.00723278	yes
Dgat1	Dgat1	Dgat1	chr7:114552053-114562420	iQNP Ctrl	iQNP Rest-knockdown	OK	17.9499	40.3822	2.24972	1.16974	1.10815	0.007515	0.00679052	yes
Gbp5	Gbp5	Gbp5	chr2:240428471-240447783	iQNP Ctrl	iQNP Rest-knockdown	OK	28.9949	65.1766	2.24786	1.16855	0.962689	0.012725	0.00760481	yes
Tmem107	Tmem107	Tmem107	chr10:55825859-55828184	iQNP Ctrl	iQNP Rest-knockdown	OK	10.1981	22.9172	2.2472	1.16813	1.00487	0.010865	0.00738428	yes
Bloc1s1	Bloc1s1	Bloc1s1	chr7:2218117-2221726	iQNP Ctrl	iQNP Rest-knockdown	OK	253.513	569.683	2.24715	1.1681	0.905363	0.01247	0.00759166	yes
RGD1303130	RGD1303130	RGD1303130	chr2:180438069-180441660	iQNP Ctrl	iQNP Rest-knockdown	OK	57.5528	129.298	2.2466	1.16774	0.93224	0.013545	0.00771001	yes
Qdpr	Qdpr	Qdpr	chr14:70741997-70755600	iQNP Ctrl	iQNP Rest-knockdown	OK	39.1855	88.0252	2.24637	1.1676	1.06504	0.00867	0.00714384	yes
Lrfn4	Lrfn4	Lrfn4	chr1:207112852-207212737	iQNP Ctrl	iQNP Rest-knockdown	OK	23.5895	52.973	2.24562	1.16711	0.883226	0.014035	0.00778915	yes
Fance	Fance	Fance	chr20:6555858-6566916	iQNP Ctrl	iQNP Rest-knockdown	OK	3.37912	7.58524	2.24474	1.16655	1.00545	0.01017	0.0073095	yes
Vasp	Vasp	Vasp	chr1:78621494-78636762	iQNP Ctrl	iQNP Rest-knockdown	OK	19.1043	42.7119	2.23572	1.16074	1.09408	0.007645	0.00679184	yes
Dok1	Dok1	Dok1	chr4:117242747-117245209	iQNP Ctrl	iQNP Rest-knockdown	OK	7.93393	17.7331	2.2351	1.16034	1.06165	0.00835	0.0070168	yes
Tmem199	Tmem199	Tmem199	chr10:64617002-64621575	iQNP Ctrl	iQNP Rest-knockdown	OK	32.1051	71.7157	2.23378	1.15949	1.04723	0.008775	0.00714729	yes
Med29	Med29	Med29	chr1:83495519-83500924	iQNP Ctrl	iQNP Rest-knockdown	OK	25.3765	56.6397	2.23197	1.15832	1.05886	0.00899	0.00717628	yes
Sema4c	Sema4c	Sema4c	chr9:35492646-35503102	iQNP Ctrl	iQNP Rest-knockdown	OK	4.51728	10.0718	2.22962	1.1568	1.07322	0.006645	0.00650575	yes
Bdh1	Bdh1	Bdh1	chr11:71130560-71165695	iQNP Ctrl	iQNP Rest-knockdown	OK	8.7574	19.5128	2.22815	1.15585	1.12289	0.004965	0.00584861	yes
Cd47	Cd47	Cd47	chr11:52098365-52158169	iQNP Ctrl	iQNP Rest-knockdown	OK	35.5996	79.2916	2.22732	1.15531	1.08443	0.0082	0.00695114	yes
Mrps36	Mrps36	Mrps36	chr2:31530723-31538504	iQNP Ctrl	iQNP Rest-knockdown	OK	45.2924	100.878	2.22726	1.15527	1.07791	0.0078	0.00683926	yes
Mus81	Mus81	Mus81	chr1:208126544-208131820	iQNP Ctrl	iQNP Rest-knockdown	OK	7.21011	16.0538	2.22657	1.15482	1.07416	0.007645	0.00679184	yes
Grin2c	Grin2c	Grin2c	chr10:105323370-105340976	iQNP Ctrl	iQNP Rest-knockdown	OK	1.05828	2.3526	2.22304	1.15253	0.980503	0.009235	0.00717735	yes
Cox4nb	Cox4nb	Cox4nb	chr19:51013950-51023812	iQNP Ctrl	iQNP Rest-knockdown	OK	43.2068	95.9756	2.22131	1.15141	1.05238	0.008715	0.00714729	yes
RGD1359310	RGD1359310	RGD1359310	chr7:140029812-140038925	iQNP Ctrl	iQNP Rest-knockdown	OK	63.2184	140.402	2.2209	1.15115	1.08206	0.007575	0.00679052	yes
Eif4g2	Eif4g2	Eif4g2	chr9:29447661-29451444	iQNP Ctrl	iQNP Rest-knockdown	OK	53.0177	117.661	2.21928	1.15009	0.987943	0.010185	0.0073095	yes
RT1-DMa	RT1-DMa	RT1-DMa	chr20:4843457-4846861	iQNP Ctrl	iQNP Rest-knockdown	OK	9.86417	21.889	2.21904	1.14994	0.964744	0.010475	0.00735451	yes
Yipf1	Yipf1	Yipf1	chr5:128425972-128461233	iQNP Ctrl	iQNP Rest-knockdown	OK	37.0691	82.2204	2.21803	1.14928	1.06745	0.008765	0.00714729	yes
Cfl1	Cfl1	Cfl1	chr1:208133875-208137408	iQNP Ctrl	iQNP Rest-knockdown	OK	1138.25	2524.17	2.21759	1.14899	0.762206	0.01787	0.00781051	yes
Naa38	Naa38	Naa38	chr4:44717002-44722869	iQNP Ctrl	iQNP Rest-knockdown	OK	74.753	165.692	2.21653	1.1483	1.01809	0.006785	0.0065693	yes
Pnp	Pnp	Pnp	chr15:26929783-26937434	iQNP Ctrl	iQNP Rest-knockdown	OK	72.2704	160.105	2.21536	1.14754	1.07375	0.00776	0.0068203	yes
Irf1	Irf1	Irf1	chr10:39220599-39227602	iQNP Ctrl	iQNP Rest-knockdown	OK	24.3658	53.978	2.21532	1.14751	0.927074	0.013575	0.00771682	yes
LOC288913	LOC288913	LOC288913	chr19:25598804-25601584	iQNP Ctrl	iQNP Rest-knockdown	OK	101.616	224.949	2.21372	1.14647	1.031	0.00765	0.00679184	yes
Rnf208	Rnf208	Rnf208	chr3:3408496-3409821	iQNP Ctrl	iQNP Rest-knockdown	OK	1.35552	2.99743	2.21128	1.14488	0.768456	0.02003	0.00781051	yes
l7Rn6	l7Rn6	l7Rn6	chr1:146522013-146545388	iQNP Ctrl	iQNP Rest-knockdown	OK	18.2142	40.2708	2.21096	1.14467	1.05475	0.008365	0.0070168	yes
Engase	Engase	Engase	chr10:108478621-108491272	iQNP Ctrl	iQNP Rest-knockdown	OK	1.38513	3.06179	2.21047	1.14435	0.979693	0.01117	0.00748978	yes
Tgfb1	Tgfb1	Tgfb1	chr1:80894704-80911020	iQNP Ctrl	iQNP Rest-knockdown	OK	19.823	43.7824	2.20867	1.14318	1.07878	0.007395	0.00677329	yes
Romo1	Romo1	Romo1	chr3:146551219-146552819	iQNP Ctrl	iQNP Rest-knockdown	OK	209.151	461.879	2.20835	1.14297	0.839664	0.01368	0.00773407	yes
Egln2	Egln2	Egln2	chr1:82229580-82240355	iQNP Ctrl	iQNP Rest-knockdown	OK	24.2794	53.6078	2.20795	1.14271	1.03507	0.009625	0.00723278	yes
Abcb8	Abcb8	Abcb8	chr4:6133927-6148509	iQNP Ctrl	iQNP Rest-knockdown	OK	5.67391	12.5276	2.20793	1.14269	1.04088	0.008225	0.00695395	yes
Sels	Sels	Sels	chr1:120509099-120518867	iQNP Ctrl	iQNP Rest-knockdown	OK	112.257	247.823	2.20764	1.1425	1.07833	0.00843	0.00703453	yes
Stk16	Stk16	Stk16	chr9:74491916-74495146	iQNP Ctrl	iQNP Rest-knockdown	OK	27.0786	59.7756	2.20748	1.1424	1.05313	0.00905	0.00717662	yes
Igfbp2	Igfbp2	Igfbp2	chr9:71966876-71994208	iQNP Ctrl	iQNP Rest-knockdown	OK	53.0105	116.892	2.20507	1.14083	0.887847	0.015265	0.00781051	yes
Hexim2	Hexim2	Hexim2	chr10:92306493-92312256	iQNP Ctrl	iQNP Rest-knockdown	OK	11.7966	26.0036	2.20433	1.14034	1.04211	0.007325	0.00676543	yes
Fam125a	Fam125a	Fam125a	chr16:18726944-18731772	iQNP Ctrl	iQNP Rest-knockdown	OK	63.6	140.13	2.2033	1.13967	1.04026	0.008115	0.00692979	yes
Mef2b	Mef2b	Mef2b	chr16:19736014-19752301	iQNP Ctrl	iQNP Rest-knockdown	OK	0.766888	1.68948	2.20303	1.13949	0.733023	0.021875	0.00781835	yes
Bap1	Bap1	Bap1	chr16:6684469-6693296	iQNP Ctrl	iQNP Rest-knockdown	OK	27.4846	60.5276	2.20224	1.13897	1.05626	0.00781	0.00683926	yes
Calb1	Calb1	Calb1	chr5:30455664-30480122	iQNP Ctrl	iQNP Rest-knockdown	OK	0.266245	0.585896	2.20059	1.13789	2.32004	0.002885	0.00464302	yes
Sf3a2	Sf3a2	Sf3a2	chr7:10419995-10426019	iQNP Ctrl	iQNP Rest-knockdown	OK	31.2719	68.809	2.20035	1.13773	1.05552	0.00899	0.00717628	yes
Carkd	Carkd	Carkd	chr16:82840228-82856671	iQNP Ctrl	iQNP Rest-knockdown	OK	21.1386	46.5044	2.19998	1.13749	1.04593	0.007905	0.00687738	yes
RGD1309906	RGD1309906	RGD1309906	chr10:53738761-53751242	iQNP Ctrl	iQNP Rest-knockdown	OK	11.078	24.3263	2.19591	1.13482	1.04465	0.00822	0.00695395	yes
Fam176a	Fam176a	Fam176a	chr4:116280879-116330122	iQNP Ctrl	iQNP Rest-knockdown	OK	3.35897	7.37452	2.19547	1.13453	0.879413	0.01516	0.00781051	yes
Tbxa2r	Tbxa2r	Tbxa2r	chr7:9867738-9872536	iQNP Ctrl	iQNP Rest-knockdown	OK	0.941208	2.0662	2.19526	1.13439	0.802299	0.02052	0.00781051	yes
Vps28	Vps28	Vps28	chr7:114670490-114674339	iQNP Ctrl	iQNP Rest-knockdown	OK	133.913	293.842	2.19428	1.13374	0.898045	0.01386	0.00777604	yes
Inpp5j	Inpp5j	Inpp5j	chr14:84125799-84136907	iQNP Ctrl	iQNP Rest-knockdown	OK	1.77618	3.89531	2.19308	1.13296	0.865607	0.01659	0.00781051	yes
Trafd1	Trafd1	Trafd1	chr12:36301823-36315741	iQNP Ctrl	iQNP Rest-knockdown	OK	51.7479	113.48	2.19294	1.13287	1.06944	0.00738	0.00677329	yes
C1s	C1s	C1s	chr4:160736132-160748137	iQNP Ctrl	iQNP Rest-knockdown	OK	9.49409	20.8167	2.1926	1.13264	1.08646	0.008305	0.00699277	yes
Atf5	Atf5	Atf5	chr1:95284510-95286786	iQNP Ctrl	iQNP Rest-knockdown	OK	85.8902	188.313	2.19249	1.13257	1.06596	0.008055	0.00691163	yes
Rpl4	Rpl4	Rpl4	chr8:68366801-68371925	iQNP Ctrl	iQNP Rest-knockdown	OK	409.495	897.415	2.19152	1.13193	0.926921	0.009475	0.00723278	yes
Itpkc	Itpkc	Itpkc	chr1:82284845-82306422	iQNP Ctrl	iQNP Rest-knockdown	OK	2.7237	5.96783	2.19107	1.13164	0.865232	0.01721	0.00781051	yes
Unc119b	Unc119b	Unc119b	chr12:42750443-42763067	iQNP Ctrl	iQNP Rest-knockdown	OK	15.9957	35.0379	2.19046	1.13123	1.06507	0.00906	0.00717662	yes
Gadd45g	Gadd45g	Gadd45g	chr17:19230895-19232641	iQNP Ctrl	iQNP Rest-knockdown	OK	50.0772	109.651	2.18964	1.13069	0.923078	0.013655	0.00773407	yes
Hsd17b10	Hsd17b10	Hsd17b10	chrX:41489342-41491788	iQNP Ctrl	iQNP Rest-knockdown	OK	77.81	170.367	2.18953	1.13062	1.02714	0.008005	0.0069038	yes
Atp5e	Atp5e	Atp5e	chr14:83615557-83615919	iQNP Ctrl	iQNP Rest-knockdown	OK	403.74	883.263	2.1877	1.12942	0.88979	0.011825	0.0075356	yes
Ddx25	Ddx25	Ddx25	chr8:35326938-35342973	iQNP Ctrl	iQNP Rest-knockdown	OK	10.8418	23.7166	2.18751	1.12929	1.02315	0.00926	0.00717735	yes
Ndp	Ndp	Ndp	chrX:17416945-17441393	iQNP Ctrl	iQNP Rest-knockdown	OK	1.1429	2.49661	2.18445	1.12727	0.761693	0.02374	0.00781835	yes
Dbndd1	Dbndd1	Dbndd1	chr19:53825047-53834055	iQNP Ctrl	iQNP Rest-knockdown	OK	4.75752	10.3905	2.18402	1.12698	1.02237	0.008805	0.00714729	yes
Fadd	Fadd	Fadd	chr1:205010362-205012768	iQNP Ctrl	iQNP Rest-knockdown	OK	4.2497	9.27741	2.18307	1.12636	0.739803	0.019645	0.00781051	yes
Fzd9	Fzd9	Fzd9	chr12:22581509-22583824	iQNP Ctrl	iQNP Rest-knockdown	OK	8.50946	18.5654	2.18174	1.12548	1.02092	0.009535	0.00723278	yes
Hdac1	Hdac1	Hdac1	chr5:148672514-148699810	iQNP Ctrl	iQNP Rest-knockdown	OK	35.3298	77.0688	2.18141	1.12526	1.04095	0.008165	0.00694642	yes
Hnrnpl	Hnrnpl	Hnrnpl	chr1:83919014-83929698	iQNP Ctrl	iQNP Rest-knockdown	OK	106.652	232.499	2.17998	1.12431	0.947534	0.01252	0.00759981	yes
Rdm1	Rdm1	Rdm1	chr10:90659198-90669362	iQNP Ctrl	iQNP Rest-knockdown	OK	3.61541	7.87677	2.17867	1.12344	0.772343	0.02298	0.00781835	yes
Spsb3	Spsb3	Spsb3	chr10:14135817-14140923	iQNP Ctrl	iQNP Rest-knockdown	OK	10.3183	22.4768	2.17834	1.12323	1.05782	0.008835	0.00714729	yes
Tspan31	Tspan31	Tspan31	chr7:67016944-67022042	iQNP Ctrl	iQNP Rest-knockdown	OK	241.324	525.585	2.17792	1.12295	0.428558	0.0636	0.00891864	yes
Rasgrp2	Rasgrp2	Rasgrp2	chr1:209183699-209199170	iQNP Ctrl	iQNP Rest-knockdown	OK	6.38388	13.9022	2.1777	1.12281	1.04454	0.00837	0.0070168	yes
Rai12	Rai12	Rai12	chr10:56813487-56825043	iQNP Ctrl	iQNP Rest-knockdown	OK	32.2011	70.1119	2.17731	1.12255	1.02782	0.00785	0.00684936	yes
LOC497899	LOC497899	LOC497899	chr10:36776244-36800362	iQNP Ctrl	iQNP Rest-knockdown	OK	1.6058	3.4953	2.17667	1.12212	0.434585	0.05634	0.00869927	yes
Pole3	Pole3	Pole3	chr5:79517590-79520825	iQNP Ctrl	iQNP Rest-knockdown	OK	19.7135	42.8881	2.17557	1.12139	1.05807	0.009125	0.00717735	yes
Tssc4	Tssc4	Tssc4	chr1:203344568-203346200	iQNP Ctrl	iQNP Rest-knockdown	OK	18.8081	40.9171	2.1755	1.12135	1.03904	0.00884	0.00714729	yes
Spire2	Spire2	Spire2	chr19:53658620-53697285	iQNP Ctrl	iQNP Rest-knockdown	OK	2.19317	4.76318	2.17182	1.11891	0.956297	0.010615	0.00735451	yes
Slc27a4	Slc27a4	Slc27a4	chr3:8789962-8802884	iQNP Ctrl	iQNP Rest-knockdown	OK	11.8376	25.7031	2.17131	1.11857	1.05727	0.00893	0.00716186	yes
Homer3	Homer3	Homer3	chr16:19617525-19624915	iQNP Ctrl	iQNP Rest-knockdown	OK	16.1392	34.9321	2.16443	1.11398	1.01146	0.009195	0.00717735	yes
Tubb3	Tubb3	Tubb3	chr19:53742651-53751706	iQNP Ctrl	iQNP Rest-knockdown	OK	58.3604	126.306	2.16424	1.11386	1.03083	0.009195	0.00717735	yes
Zfp498	Zfp498	Zfp498	chr12:9640242-9650703	iQNP Ctrl	iQNP Rest-knockdown	OK	3.23062	6.98978	2.1636	1.11344	0.858035	0.01744	0.00781051	yes
Aarsd1	Aarsd1	Aarsd1	chr10:89948285-90072302	iQNP Ctrl	iQNP Rest-knockdown	OK	9.84896	21.3014	2.16281	1.1129	0.529298	0.053895	0.00860687	yes
Sirt4	Sirt4	Sirt4	chr12:42394535-42402714	iQNP Ctrl	iQNP Rest-knockdown	OK	1.50316	3.24915	2.16155	1.11206	0.801535	0.01821	0.00781051	yes
Mff	Mff	Mff	chr9:82045235-82071134	iQNP Ctrl	iQNP Rest-knockdown	OK	86.4693	186.873	2.16115	1.1118	1.02777	0.008285	0.00698204	yes
mrpl24	mrpl24	mrpl24	chr2:179995712-180018762	iQNP Ctrl	iQNP Rest-knockdown	OK	16.9202	36.5649	2.16102	1.11171	0.627178	0.03427	0.00797384	yes
Mpst	Mpst	Mpst	chr7:116359464-116364147	iQNP Ctrl	iQNP Rest-knockdown	OK	57.6617	124.573	2.16041	1.11131	0.875515	0.014905	0.00781051	yes
Timm17a	Timm17a	Timm17a	chr13:48297515-48309303	iQNP Ctrl	iQNP Rest-knockdown	OK	45.8369	98.9491	2.15872	1.11018	1.00992	0.00981	0.00723459	yes
Aagab	Aagab	Aagab	chr8:67777268-67952056	iQNP Ctrl	iQNP Rest-knockdown	OK	9.22543	19.8741	2.15427	1.1072	0.323174	0.06016	0.00879929	yes
Rpl28	Rpl28	Rpl28	chr1:67768596-67771158	iQNP Ctrl	iQNP Rest-knockdown	OK	244.03	525.432	2.15315	1.10645	0.869038	0.01448	0.00780977	yes
Trnt1	Trnt1	Trnt1	chr4:142124814-142154730	iQNP Ctrl	iQNP Rest-knockdown	OK	7.01406	15.0995	2.15275	1.10618	0.470087	0.06692	0.00902899	yes
Qpctl	Qpctl	Qpctl	chr1:78499505-78508576	iQNP Ctrl	iQNP Rest-knockdown	OK	8.43643	18.1327	2.14933	1.10389	1.10087	0.006575	0.00646351	yes
Nkiras2	Nkiras2	Nkiras2	chr10:89567629-89571657	iQNP Ctrl	iQNP Rest-knockdown	OK	12.2063	26.2177	2.14788	1.10292	1.09302	0.00638	0.00638774	yes
Qtrt1	Qtrt1	Qtrt1	chr8:20515247-20522519	iQNP Ctrl	iQNP Rest-knockdown	OK	4.02787	8.65097	2.14778	1.10284	0.942985	0.01215	0.0075356	yes
MGC94335	MGC94335	MGC94335	chr9:56283827-56310215	iQNP Ctrl	iQNP Rest-knockdown	OK	11.6908	25.0908	2.1462	1.10178	0.871683	0.01524	0.00781051	yes
Orai3	Orai3	Orai3	chr1:187054513-187059373	iQNP Ctrl	iQNP Rest-knockdown	OK	3.6223	7.77017	2.14509	1.10104	0.947639	0.01297	0.0076438	yes
Arl4d	Arl4d	Arl4d	chr10:90700468-90702625	iQNP Ctrl	iQNP Rest-knockdown	OK	9.89473	21.2251	2.14509	1.10104	0.875323	0.014215	0.00779791	yes
Hemk1	Hemk1	Hemk1	chr8:112568382-112578938	iQNP Ctrl	iQNP Rest-knockdown	OK	3.94575	8.46052	2.14421	1.10045	0.952898	0.012155	0.0075356	yes
LOC500251	LOC500251	LOC500251	chr4:122136273-122154853	iQNP Ctrl	iQNP Rest-knockdown	OK	7.50501	16.0616	2.14012	1.09769	0.940803	0.012805	0.00762763	yes
Gsn	Gsn	Gsn	chr3:14360244-14386313	iQNP Ctrl	iQNP Rest-knockdown	OK	61.7689	132.145	2.13935	1.09717	1.03469	0.008665	0.00714384	yes
Uqcrfs1	Uqcrfs1	Uqcrfs1	chr17:40429805-40434082	iQNP Ctrl	iQNP Rest-knockdown	OK	74.548	159.352	2.13758	1.09598	1.01672	0.009975	0.0072726	yes
Rnft2	Rnft2	Rnft2	chr12:39461845-39520071	iQNP Ctrl	iQNP Rest-knockdown	OK	2.28368	4.88001	2.13691	1.09552	1.00734	0.00987	0.00724175	yes
Bcl2l12	Bcl2l12	Bcl2l12	chr1:95462428-95475078	iQNP Ctrl	iQNP Rest-knockdown	OK	7.41716	15.8443	2.13617	1.09503	0.449411	0.067475	0.00905151	yes
Hspb2	Hspb2	Hspb2	chr8:54105806-54106778	iQNP Ctrl	iQNP Rest-knockdown	OK	0.839787	1.79297	2.13503	1.09426	0.676238	0.041185	0.00819782	yes
Med8	Med8	Med8	chr5:138895039-138895924	iQNP Ctrl	iQNP Rest-knockdown	OK	4.15757	8.87619	2.13495	1.0942	0.751012	0.02372	0.00781835	yes
Lipt2	Lipt2	Lipt2	chr1:157538703-157541031	iQNP Ctrl	iQNP Rest-knockdown	OK	1.15228	2.45981	2.13473	1.09406	0.745373	0.02391	0.00781835	yes
Serhl2	Serhl2	Serhl2	chr7:121126465-121153457	iQNP Ctrl	iQNP Rest-knockdown	OK	3.77849	8.06483	2.13441	1.09383	0.335254	0.067645	0.00905151	yes
Cdc42se1	Cdc42se1	Cdc42se1	chr2:190138390-190146015	iQNP Ctrl	iQNP Rest-knockdown	OK	38.2162	81.5342	2.1335	1.09322	1.03916	0.00908	0.00717662	yes
RGD1311249	RGD1311249	RGD1311249	chr5:59523799-59530806	iQNP Ctrl	iQNP Rest-knockdown	OK	5.8003	12.3737	2.13329	1.09308	0.932958	0.012155	0.0075356	yes
Plk5	Plk5	Plk5	chr7:10858117-10866537	iQNP Ctrl	iQNP Rest-knockdown	OK	1.76646	3.76642	2.13219	1.09233	0.823773	0.017745	0.00781051	yes
Nsg1	Nsg1	Nsg1	chr14:77931946-77953690	iQNP Ctrl	iQNP Rest-knockdown	OK	27.0809	57.7073	2.13092	1.09148	1.11231	0.00737	0.00677329	yes
Golga3	Golga3	Golga3	chr12:46601637-46647274	iQNP Ctrl	iQNP Rest-knockdown	OK	2.81269	5.99274	2.13061	1.09127	1.0316	0.00932	0.00719678	yes
Ogfod2	Ogfod2	Ogfod2	chr12:33606537-33609847	iQNP Ctrl	iQNP Rest-knockdown	OK	2.58121	5.49894	2.13037	1.09111	0.824349	0.01914	0.00781051	yes
Med16	Med16	Med16	chr7:11311062-11323562	iQNP Ctrl	iQNP Rest-knockdown	OK	31.1626	66.3837	2.13024	1.09101	1.006	0.008975	0.00717628	yes
Slc19a1	Slc19a1	Slc19a1	chr20:11984282-12001865	iQNP Ctrl	iQNP Rest-knockdown	OK	6.97511	14.8529	2.12941	1.09046	1.02285	0.01162	0.00752762	yes
RGD1564093	RGD1564093	RGD1564093	chr19:24781363-24784781	iQNP Ctrl	iQNP Rest-knockdown	OK	129.146	274.996	2.12934	1.09041	0.979955	0.007705	0.00680302	yes
Lcmt2	Lcmt2	Lcmt2	chr3:107929443-107931568	iQNP Ctrl	iQNP Rest-knockdown	OK	3.18838	6.78802	2.12899	1.09017	0.934613	0.01283	0.00762763	yes
Lamtor2	Lamtor2	Lamtor2	chr2:180665353-180668729	iQNP Ctrl	iQNP Rest-knockdown	OK	189.428	402.366	2.12411	1.08686	0.946564	0.008875	0.00714765	yes
Mmp15	Mmp15	Mmp15	chr19:10122552-10143853	iQNP Ctrl	iQNP Rest-knockdown	OK	31.7538	67.4449	2.12399	1.08678	1.0314	0.009675	0.00723278	yes
Tfb1m	Tfb1m	Tfb1m	chr1:38513708-38556210	iQNP Ctrl	iQNP Rest-knockdown	OK	8.54325	18.143	2.12366	1.08656	0.924282	0.013975	0.00778915	yes
Fahd2a	Fahd2a	Fahd2a	chr3:114939358-114947515	iQNP Ctrl	iQNP Rest-knockdown	OK	14.5707	30.9387	2.12335	1.08634	0.991789	0.010315	0.00733662	yes
Unc119	Unc119	Unc119	chr10:64285992-64291392	iQNP Ctrl	iQNP Rest-knockdown	OK	16.3058	34.6173	2.12301	1.08611	0.994886	0.00924	0.00717735	yes
Cdkn2c	Cdkn2c	Cdkn2c	chr5:131012524-131017679	iQNP Ctrl	iQNP Rest-knockdown	OK	13.7649	29.22	2.12279	1.08596	1.00071	0.0098	0.00723459	yes
Mea1	Mea1	Mea1	chr9:10052297-10054121	iQNP Ctrl	iQNP Rest-knockdown	OK	179.733	381.517	2.12269	1.08589	0.886978	0.01432	0.00780977	yes
RGD1563159	RGD1563159	RGD1563159	chr18:30561875-30562641	iQNP Ctrl	iQNP Rest-knockdown	OK	2.18883	4.64561	2.12242	1.08571	0.614607	0.034165	0.00797384	yes
Fkbp10	Fkbp10	Fkbp10	chr10:89354312-89366410	iQNP Ctrl	iQNP Rest-knockdown	OK	62.2386	132.093	2.12236	1.08567	0.896271	0.01491	0.00781051	yes
Irgm	Irgm	Irgm	chr10:34132511-34140450	iQNP Ctrl	iQNP Rest-knockdown	OK	29.1776	61.8661	2.12033	1.08429	1.01876	0.00977	0.00723278	yes
Cabp1	Cabp1	Cabp1	chr12:42696382-42720566	iQNP Ctrl	iQNP Rest-knockdown	OK	1.83177	3.88286	2.11973	1.08388	0.789247	0.02157	0.00781835	yes
Slc24a6	Slc24a6	Slc24a6	chr12:37227843-37250698	iQNP Ctrl	iQNP Rest-knockdown	OK	5.4209	11.482	2.1181	1.08277	1.0144	0.009515	0.00723278	yes
Morn4	Morn4	Morn4	chr1:248764889-248775194	iQNP Ctrl	iQNP Rest-knockdown	OK	10.9639	23.2117	2.1171	1.08209	1.06333	0.00708	0.00668019	yes
Zfp691	Zfp691	Zfp691	chr5:139754765-139759457	iQNP Ctrl	iQNP Rest-knockdown	OK	3.92406	8.30561	2.11659	1.08174	0.893673	0.011865	0.0075356	yes
Syp	Syp	Syp	chrX:26894446-26905292	iQNP Ctrl	iQNP Rest-knockdown	OK	3.5447	7.50065	2.11602	1.08135	0.784722	0.018795	0.00781051	yes
LOC497934	LOC497934	LOC497934	chr10:55814040-55815898	iQNP Ctrl	iQNP Rest-knockdown	OK	5.89986	12.471	2.11378	1.07982	0.927718	0.013455	0.00771001	yes
Taf5l	Taf5l	Taf5l	chr19:54190449-54209389	iQNP Ctrl	iQNP Rest-knockdown	OK	7.35641	15.5433	2.11289	1.07922	1.00767	0.01077	0.00735451	yes
Tnnc1	Tnnc1	Tnnc1	chr16:6639356-6642331	iQNP Ctrl	iQNP Rest-knockdown	OK	4.72025	9.96926	2.11202	1.07862	0.549407	0.033035	0.00795595	yes
Aqp11	Aqp11	Aqp11	chr1:154973795-154983962	iQNP Ctrl	iQNP Rest-knockdown	OK	0.958033	2.02314	2.11176	1.07845	0.725672	0.02442	0.00781835	yes
Kifc1	Kifc1	Kifc1	chr20:5150809-5169264	iQNP Ctrl	iQNP Rest-knockdown	OK	14.3362	30.2714	2.11154	1.07829	1.00302	0.00837	0.0070168	yes
Zfyve27	Zfyve27	Zfyve27	chr1:248663071-248683668	iQNP Ctrl	iQNP Rest-knockdown	OK	21.7299	45.882	2.11147	1.07825	1.00295	0.010685	0.00735451	yes
Dpcd	Dpcd	Dpcd	chr1:250726986-250746863	iQNP Ctrl	iQNP Rest-knockdown	OK	15.9796	33.739	2.11138	1.07819	1.0124	0.009715	0.00723278	yes
Ddit3	Ddit3	Ddit3	chr7:67247748-67269807	iQNP Ctrl	iQNP Rest-knockdown	OK	187.353	395.506	2.11102	1.07794	0.485979	0.052025	0.00855229	yes
Ctdsp1	Ctdsp1	Ctdsp1	chr9:73731538-73736764	iQNP Ctrl	iQNP Rest-knockdown	OK	38.0138	80.2023	2.10982	1.07712	1.04881	0.008005	0.0069038	yes
Dbil5	Dbil5	Dbil5	chr10:63571302-63572315	iQNP Ctrl	iQNP Rest-knockdown	OK	4.56726	9.63312	2.10917	1.07667	0.713378	0.02287	0.00781835	yes
Atp1a1	Atp1a1	Atp1a1	chr2:196332546-196697894	iQNP Ctrl	iQNP Rest-knockdown	OK	133.615	281.801	2.10905	1.07659	0.813496	0.01942	0.00781051	yes
Tmub1	Tmub1	Tmub1	chr4:6093851-6096418	iQNP Ctrl	iQNP Rest-knockdown	OK	21.2305	44.7669	2.10861	1.07629	1.05437	0.00959	0.00723278	yes
Scn3b	Scn3b	Scn3b	chr8:43231452-43254066	iQNP Ctrl	iQNP Rest-knockdown	OK	2.54634	5.36801	2.10813	1.07596	0.93647	0.01301	0.00765158	yes
Ehd1	Ehd1	Ehd1	chr1:209055233-209077608	iQNP Ctrl	iQNP Rest-knockdown	OK	26.3535	55.5424	2.10759	1.07559	1.01464	0.010565	0.00735451	yes
Cd274	Cd274	Cd274	chr1:233053606-233065384	iQNP Ctrl	iQNP Rest-knockdown	OK	1.0088	2.12564	2.1071	1.07526	0.502399	0.04418	0.00824328	yes
Fbxw8	Fbxw8	Fbxw8	chr12:39574257-39666586	iQNP Ctrl	iQNP Rest-knockdown	OK	11.1968	23.5923	2.10706	1.07523	1.00086	0.010685	0.00735451	yes
Wdr24	Wdr24	Wdr24	chr10:15089473-15094256	iQNP Ctrl	iQNP Rest-knockdown	OK	3.99287	8.41036	2.10634	1.07474	0.989606	0.009235	0.00717735	yes
LOC680254	LOC680254	LOC680254	chr13:72673243-72679870	iQNP Ctrl	iQNP Rest-knockdown	OK	6.55432	13.8053	2.10629	1.0747	0.704407	0.023685	0.00781835	yes
Ptgs1	Ptgs1	Ptgs1	chr3:15343831-15365412	iQNP Ctrl	iQNP Rest-knockdown	OK	5.33132	11.226	2.10567	1.07428	0.84563	0.017285	0.00781051	yes
Trim65	Trim65	Trim65	chr10:106232273-106237808	iQNP Ctrl	iQNP Rest-knockdown	OK	3.83587	8.077	2.10565	1.07427	0.911012	0.01284	0.00762763	yes
Nat8l	Nat8l	Nat8l	chr14:82450003-82456639	iQNP Ctrl	iQNP Rest-knockdown	OK	2.00447	4.2201	2.10534	1.07406	0.922239	0.01347	0.00771001	yes
Tmub2	Tmub2	Tmub2	chr10:91364902-91369066	iQNP Ctrl	iQNP Rest-knockdown	OK	16.741	35.237	2.10483	1.07371	1.00443	0.011115	0.00748384	yes
Ogdhl	Ogdhl	Ogdhl	chr16:7837197-7859438	iQNP Ctrl	iQNP Rest-knockdown	OK	5.95425	12.5326	2.10482	1.07369	1.0857	0.007215	0.00673307	yes
Commd4	Commd4	Commd4	chr8:60915004-60918461	iQNP Ctrl	iQNP Rest-knockdown	OK	53.6582	112.916	2.10436	1.07338	0.992479	0.010435	0.00735451	yes
Trim14	Trim14	Trim14	chr5:63092631-63118519	iQNP Ctrl	iQNP Rest-knockdown	OK	2.04727	4.30777	2.10415	1.07324	0.94962	0.012915	0.00762957	yes
Ppcs	Ppcs	Ppcs	chr5:140008433-140012295	iQNP Ctrl	iQNP Rest-knockdown	OK	2.0706	4.35515	2.10333	1.07267	0.818048	0.01801	0.00781051	yes
Prkcdbp	Prkcdbp	Prkcdbp	chr1:163212921-163214511	iQNP Ctrl	iQNP Rest-knockdown	OK	34.2302	71.985	2.10297	1.07243	0.98165	0.008435	0.00703453	yes
Cbr1	Cbr1	Cbr1	chr11:33787956-33790320	iQNP Ctrl	iQNP Rest-knockdown	OK	53.5982	112.698	2.10265	1.07221	0.987909	0.010875	0.00738428	yes
Laptm4b	Laptm4b	Laptm4b	chr7:69654989-69697850	iQNP Ctrl	iQNP Rest-knockdown	OK	62.4787	131.271	2.10105	1.07111	1.00892	0.00921	0.00717735	yes
Kdelr3	Kdelr3	Kdelr3	chr7:117556568-117566504	iQNP Ctrl	iQNP Rest-knockdown	OK	81.3186	170.842	2.1009	1.07101	0.989964	0.009165	0.00717735	yes
Bola1	Bola1	Bola1	chr2:191002400-191003416	iQNP Ctrl	iQNP Rest-knockdown	OK	15.5854	32.7092	2.09871	1.0695	0.858766	0.012465	0.00759166	yes
Mafb	Mafb	Mafb	chr3:151116830-151118751	iQNP Ctrl	iQNP Rest-knockdown	OK	2.44434	5.12588	2.09704	1.06835	0.932921	0.01371	0.00773407	yes
Taf10	Taf10	Taf10	chr1:163481298-163488786	iQNP Ctrl	iQNP Rest-knockdown	OK	83.29	174.661	2.09702	1.06834	0.397529	0.0723	0.00919782	yes
Gls2	Gls2	Gls2	chr7:1484396-1495283	iQNP Ctrl	iQNP Rest-knockdown	OK	1.54231	3.23319	2.09633	1.06787	0.878077	0.01259	0.00760248	yes
Prph	Prph	Prph	chr7:137836151-137839931	iQNP Ctrl	iQNP Rest-knockdown	OK	2.1246	4.45169	2.09531	1.06716	0.913315	0.013725	0.00773407	yes
Tbc1d10a	Tbc1d10a	Tbc1d10a	chr14:84810213-84837928	iQNP Ctrl	iQNP Rest-knockdown	OK	8.56548	17.9359	2.09397	1.06624	0.956814	0.009135	0.00717735	yes
Ldlrap1	Ldlrap1	Ldlrap1	chr5:153504534-153527523	iQNP Ctrl	iQNP Rest-knockdown	OK	1.90725	3.99109	2.09259	1.06529	0.929463	0.012895	0.00762763	yes
Cmpk1	Cmpk1	Cmpk1	chr5:135320847-135348973	iQNP Ctrl	iQNP Rest-knockdown	OK	39.7202	83.1076	2.09233	1.06511	0.992029	0.01036	0.00733662	yes
Aldoa	Aldoa	Aldoa	chr1:185970657-185975486	iQNP Ctrl	iQNP Rest-knockdown	OK	486.023	1016.84	2.09216	1.065	0.650975	0.02657	0.00785463	yes
RGD1309922	RGD1309922	RGD1309922	chr15:50539433-50554576	iQNP Ctrl	iQNP Rest-knockdown	OK	10.8717	22.745	2.09213	1.06497	1.05873	0.00789	0.0068718	yes
Emilin1	Emilin1	Emilin1	chr6:25438940-25446658	iQNP Ctrl	iQNP Rest-knockdown	OK	16.286	34.0709	2.09204	1.06491	0.98403	0.011355	0.00752434	yes
Ndufa4	Ndufa4	Ndufa4	chr4:37125781-37133055	iQNP Ctrl	iQNP Rest-knockdown	OK	539.911	1129.21	2.09147	1.06452	0.837473	0.01075	0.00735451	yes
Gpr158	Gpr158	Gpr158	chr17:95323128-95730463	iQNP Ctrl	iQNP Rest-knockdown	OK	0.562106	1.17443	2.08934	1.06305	1.56017	0.002235	0.00409707	yes
RGD1303003	RGD1303003	RGD1303003	chr20:10851554-10859652	iQNP Ctrl	iQNP Rest-knockdown	OK	56.5852	118.218	2.0892	1.06295	0.98844	0.009585	0.00723278	yes
RGD1306839	RGD1306839	RGD1306839	chr1:233030392-233042659	iQNP Ctrl	iQNP Rest-knockdown	OK	19.1722	40.0394	2.08841	1.0624	0.97033	0.009665	0.00723278	yes
Lsm1	Lsm1	Lsm1	chr16:70652830-70680671	iQNP Ctrl	iQNP Rest-knockdown	OK	19.7519	41.2447	2.08814	1.06222	0.919779	0.01372	0.00773407	yes
Naga	Naga	Naga	chr7:120706146-120714429	iQNP Ctrl	iQNP Rest-knockdown	OK	37.4576	78.211	2.08799	1.06211	0.992985	0.010295	0.00733662	yes
Gipc1	Gipc1	Gipc1	chr19:26165657-26169474	iQNP Ctrl	iQNP Rest-knockdown	OK	34.308	71.5961	2.08686	1.06134	0.962069	0.00983	0.00724175	yes
Hpse	Hpse	Hpse	chr14_random:283571-295077	iQNP Ctrl	iQNP Rest-knockdown	OK	0.703559	1.46777	2.08621	1.06088	0.737076	0.025135	0.00781835	yes
Tsta3	Tsta3	Tsta3	chr7:113929476-113934330	iQNP Ctrl	iQNP Rest-knockdown	OK	61.4426	128.136	2.08546	1.06036	0.949036	0.00932	0.00719678	yes
Cish	Cish	Cish	chr8:112541033-112545982	iQNP Ctrl	iQNP Rest-knockdown	OK	2.01528	4.20204	2.08509	1.06011	0.869338	0.01236	0.00759063	yes
Rnf187	Rnf187	Rnf187	chr10:45221783-45227683	iQNP Ctrl	iQNP Rest-knockdown	OK	82.204	171.34	2.08433	1.05958	0.991098	0.00957	0.00723278	yes
Pigc	Pigc	Pigc	chr13:77632786-77676972	iQNP Ctrl	iQNP Rest-knockdown	OK	11.7231	24.4265	2.08362	1.05909	0.951979	0.01073	0.00735451	yes
Myl6	Myl6,Myl6l	Myl6,Myl6l	chr7:1772620-1775663	iQNP Ctrl	iQNP Rest-knockdown	OK	1420.91	2959.37	2.08273	1.05847	0.632215	0.02425	0.00781835	yes
Rfc2	Rfc2	Rfc2	chr12:23185549-23198655	iQNP Ctrl	iQNP Rest-knockdown	OK	25.4715	53.0069	2.08103	1.0573	0.996752	0.01069	0.00735451	yes
Suclg1	Suclg1	Suclg1	chr4:106572139-106601495	iQNP Ctrl	iQNP Rest-knockdown	OK	69.5658	144.684	2.07982	1.05646	0.969809	0.010685	0.00735451	yes
Hba-a2	Hba-a2	Hba-a2	chr10:15584359-15585215	iQNP Ctrl	iQNP Rest-knockdown	OK	6.14643	12.7812	2.07945	1.0562	0.706726	0.02193	0.00781835	yes
Tmem115	Tmem115	Tmem115	chr8:112781303-112786168	iQNP Ctrl	iQNP Rest-knockdown	OK	19.3501	40.2141	2.07824	1.05536	0.997694	0.010595	0.00735451	yes
Cradd	Cradd	Cradd	chr7:32504278-32517581	iQNP Ctrl	iQNP Rest-knockdown	OK	4.9185	10.2204	2.07795	1.05516	0.751622	0.02057	0.00781051	yes
Fdxr	Fdxr	Fdxr	chr10:105342683-105351374	iQNP Ctrl	iQNP Rest-knockdown	OK	7.48851	15.5606	2.07793	1.05515	0.977055	0.010025	0.00728519	yes
Ei24	Ei24	Ei24	chr8:38028044-38044316	iQNP Ctrl	iQNP Rest-knockdown	OK	43.3823	90.1403	2.07781	1.05507	0.994579	0.01112	0.00748384	yes
Tfeb	Tfeb	Tfeb	chr9:8665060-8671743	iQNP Ctrl	iQNP Rest-knockdown	OK	2.65707	5.52083	2.07779	1.05505	0.892975	0.01211	0.0075356	yes
Cd9	Cd9	Cd9	chr4:162279461-162312889	iQNP Ctrl	iQNP Rest-knockdown	OK	429.233	891.779	2.07761	1.05493	0.862206	0.012065	0.0075356	yes
Map2k1	Map2k1	Map2k1	chr8:68379074-68451589	iQNP Ctrl	iQNP Rest-knockdown	OK	51.7654	107.53	2.07726	1.05468	0.983768	0.01015	0.0073095	yes
RGD1307155	RGD1307155	RGD1307155	chr10:15139986-15181653	iQNP Ctrl	iQNP Rest-knockdown	OK	3.16151	6.56302	2.07591	1.05375	0.595253	0.032275	0.00794156	yes
Srsf7	Srsf7	Srsf7	chr6:3098495-3104443	iQNP Ctrl	iQNP Rest-knockdown	OK	36.5914	75.9365	2.07526	1.05329	0.975353	0.01085	0.00738428	yes
Bet1l	Bet1l	Bet1l	chr1:201010733-201013527	iQNP Ctrl	iQNP Rest-knockdown	OK	15.5852	32.3195	2.07373	1.05223	0.969338	0.01189	0.0075356	yes
Ptma	Ptma	Ptma	chr9:85291202-85295242	iQNP Ctrl	iQNP Rest-knockdown	OK	883.481	1830.57	2.072	1.05102	0.668962	0.02527	0.00781835	yes
Kdelr1	Kdelr1	Kdelr1	chr1:96348395-96359282	iQNP Ctrl	iQNP Rest-knockdown	OK	98.0751	203.168	2.07156	1.05071	0.95391	0.009375	0.00721223	yes
Gpr137	Gpr137	Gpr137	chr1:209613156-209616143	iQNP Ctrl	iQNP Rest-knockdown	OK	10.905	22.5678	2.06949	1.04928	0.956864	0.01239	0.00759166	yes
Csk	Csk	Csk	chr8:61381335-61386013	iQNP Ctrl	iQNP Rest-knockdown	OK	31.3358	64.8481	2.06946	1.04925	0.986802	0.01127	0.00751125	yes
RGD1305158	RGD1305158	RGD1305158	chr5:51387266-51396269	iQNP Ctrl	iQNP Rest-knockdown	OK	18.8866	39.0704	2.06868	1.04871	0.910949	0.013715	0.00773407	yes
H2afj	H2afj	H2afj	chr4:173818669-173819154	iQNP Ctrl	iQNP Rest-knockdown	OK	79.905	165.297	2.06867	1.0487	0.943694	0.009725	0.00723278	yes
Crip2	Crip2	Crip2	chr6:138147461-138152407	iQNP Ctrl	iQNP Rest-knockdown	OK	1.18634	2.45396	2.06851	1.04859	0.679701	0.02328	0.00781835	yes
Taf11	Taf11	Taf11	chr20:6113416-6119513	iQNP Ctrl	iQNP Rest-knockdown	OK	14.22	29.4115	2.06832	1.04846	0.946924	0.011965	0.0075356	yes
Rhpn2	Rhpn2	Rhpn2	chr1:87853619-87923706	iQNP Ctrl	iQNP Rest-knockdown	OK	0.78527	1.62389	2.06794	1.04819	0.481916	0.0551	0.00864779	yes
MGC105567	MGC105567	MGC105567	chr18:56363024-56383507	iQNP Ctrl	iQNP Rest-knockdown	OK	5.3306	11.0134	2.06607	1.04689	0.869244	0.015215	0.00781051	yes
Pigx	Pigx	Pigx	chr11:70508994-70524958	iQNP Ctrl	iQNP Rest-knockdown	OK	58.3664	120.523	2.06494	1.0461	0.951991	0.012145	0.0075356	yes
Poldip2	Poldip2	Poldip2	chr10:64623180-64632020	iQNP Ctrl	iQNP Rest-knockdown	OK	50.8702	104.993	2.06394	1.0454	0.979275	0.012	0.0075356	yes
Tmem103	Tmem103	Tmem103	chr8:114680297-114695519	iQNP Ctrl	iQNP Rest-knockdown	OK	11.1543	23.0208	2.06385	1.04534	0.958423	0.011225	0.00748978	yes
RGD1310269	RGD1310269	RGD1310269	chr6:137339657-137350559	iQNP Ctrl	iQNP Rest-knockdown	OK	0.0683087	0.140973	2.06376	1.04528	1.01809	0.006785	0.0065693	yes
Sepx1	Sepx1	Sepx1	chr10:13992928-13998642	iQNP Ctrl	iQNP Rest-knockdown	OK	40.1132	82.68	2.06117	1.04346	0.953166	0.01043	0.00735451	yes
Tnfrsf12a	Tnfrsf12a	Tnfrsf12a	chr10:12940333-12942343	iQNP Ctrl	iQNP Rest-knockdown	OK	140.01	288.41	2.05992	1.04259	0.834045	0.01537	0.00781051	yes
Asmtl	Asmtl	Asmtl	chr12:16823031-16825697	iQNP Ctrl	iQNP Rest-knockdown	OK	33.5381	69.0652	2.05931	1.04216	0.957614	0.010675	0.00735451	yes
Imp4	Imp4	Imp4	chr9:33175663-33184544	iQNP Ctrl	iQNP Rest-knockdown	OK	19.3804	39.897	2.05863	1.04168	0.936182	0.0111	0.00748384	yes
Gabarap	Gabarap	Gabarap	chr10:56837771-56840707	iQNP Ctrl	iQNP Rest-knockdown	OK	480.659	989.284	2.05818	1.04137	0.85182	0.013535	0.00771001	yes
Plekhh3	Plekhh3	Plekhh3	chr10:90183689-90192105	iQNP Ctrl	iQNP Rest-knockdown	OK	15.5775	32.0568	2.05789	1.04117	0.966307	0.012425	0.00759166	yes
Pdia5	Pdia5	Pdia5	chr11:67117748-67204482	iQNP Ctrl	iQNP Rest-knockdown	OK	6.57539	13.5308	2.05779	1.0411	0.899958	0.01558	0.00781051	yes
Gpr162	Gpr162	Gpr162	chr4:160980643-160986565	iQNP Ctrl	iQNP Rest-knockdown	OK	5.56453	11.4495	2.05759	1.04095	0.94938	0.01121	0.00748978	yes
Dhcr24	Dhcr24	Dhcr24	chr5:127637437-127662621	iQNP Ctrl	iQNP Rest-knockdown	OK	65.7999	135.363	2.05719	1.04068	0.949496	0.00945	0.00723278	yes
Furin	Furin	Furin	chr1:136209968-136222057	iQNP Ctrl	iQNP Rest-knockdown	OK	16.2521	33.4297	2.05695	1.0405	0.955372	0.010025	0.00728519	yes
Mapk12	Mapk12	Mapk12	chr7:127430880-127441274	iQNP Ctrl	iQNP Rest-knockdown	OK	3.86082	7.93795	2.05603	1.03986	0.90089	0.015065	0.00781051	yes
Ndfip1	Ndfip1	Ndfip1	chr18:31351537-31401736	iQNP Ctrl	iQNP Rest-knockdown	OK	92.5083	190.003	2.0539	1.03837	0.966998	0.00967	0.00723278	yes
Slc37a4	Slc37a4	Slc37a4	chr8:47363895-47369980	iQNP Ctrl	iQNP Rest-knockdown	OK	7.99756	16.4168	2.05273	1.03754	0.940272	0.01178	0.0075356	yes
Serpinb2	Serpinb2	Serpinb2	chr13:13632595-13641605	iQNP Ctrl	iQNP Rest-knockdown	OK	0.673015	1.38145	2.05263	1.03747	0.579964	0.03594	0.00800034	yes
Podxl2	Podxl2	Podxl2	chr4:122937317-122969158	iQNP Ctrl	iQNP Rest-knockdown	OK	17.083	35.0582	2.05223	1.03719	1.03028	0.008415	0.00703453	yes
Htatip2	Htatip2	Htatip2	chr1:99563186-99577801	iQNP Ctrl	iQNP Rest-knockdown	OK	7.33218	15.0465	2.05212	1.03711	0.881775	0.014265	0.00780583	yes
Mmp28	Mmp28	Mmp28	chr10:71526717-71547699	iQNP Ctrl	iQNP Rest-knockdown	OK	2.21992	4.55453	2.05166	1.03679	0.768914	0.02059	0.00781051	yes
Prkag1	Prkag1	Prkag1	chr7:137582340-137599762	iQNP Ctrl	iQNP Rest-knockdown	OK	61.2445	125.587	2.05058	1.03603	0.973118	0.01134	0.00752434	yes
Zbtb48	Zbtb48	Zbtb48	chr5:169247666-169255998	iQNP Ctrl	iQNP Rest-knockdown	OK	5.68246	11.6521	2.05054	1.036	0.929653	0.012465	0.00759166	yes
Usp20	Usp20	Usp20	chr3:10048392-10081866	iQNP Ctrl	iQNP Rest-knockdown	OK	8.11494	16.6377	2.05026	1.0358	0.969435	0.01255	0.00760108	yes
Ptp4a3	Ptp4a3	Ptp4a3	chr7:111462190-111468045	iQNP Ctrl	iQNP Rest-knockdown	OK	17.9046	36.6664	2.04788	1.03413	0.935906	0.0126	0.00760248	yes
Gmppb	Gmppb	Gmppb	chr8:113317164-113347035	iQNP Ctrl	iQNP Rest-knockdown	OK	7.56599	15.4937	2.04781	1.03408	0.472081	0.05297	0.00857436	yes
Eci1	Eci1	Eci1	chr10:13682999-13697176	iQNP Ctrl	iQNP Rest-knockdown	OK	29.5288	60.431	2.04651	1.03317	0.956354	0.0116	0.00752762	yes
Sdhd	Sdhd	Sdhd	chr8:53955066-53964547	iQNP Ctrl	iQNP Rest-knockdown	OK	88.2921	180.667	2.04624	1.03298	0.966659	0.011215	0.00748978	yes
Dctn2	Dctn2	Dctn2	chr7:67223892-67239157	iQNP Ctrl	iQNP Rest-knockdown	OK	285.903	584.839	2.04559	1.03251	0.855004	0.012675	0.00760481	yes
Olfm2	Olfm2	Olfm2	chr8:19685432-19746974	iQNP Ctrl	iQNP Rest-knockdown	OK	70.0483	143.283	2.04549	1.03245	0.97433	0.01098	0.00742597	yes
RGD1309735	RGD1309735	RGD1309735	chr12:17839248-17843070	iQNP Ctrl	iQNP Rest-knockdown	OK	251.274	513.807	2.04481	1.03197	0.807226	0.01707	0.00781051	yes
Nat8b	Nat8b	Nat8b	chr4:120082554-120083899	iQNP Ctrl	iQNP Rest-knockdown	OK	1.76261	3.60285	2.04404	1.03143	0.689439	0.0257	0.00783703	yes
Wbscr16	Wbscr16	Wbscr16	chr12:23697691-23727908	iQNP Ctrl	iQNP Rest-knockdown	OK	8.8006	17.9887	2.04403	1.03142	1.02548	0.008575	0.00710205	yes
Sbno2	Sbno2	Sbno2	chr7:11117834-11161863	iQNP Ctrl	iQNP Rest-knockdown	OK	21.497	43.9352	2.04378	1.03124	0.879794	0.01455	0.00780977	yes
Slc35a4	Slc35a4	Slc35a4	chr18:29318678-29321847	iQNP Ctrl	iQNP Rest-knockdown	OK	22.0975	45.1605	2.04369	1.03118	0.967173	0.01203	0.0075356	yes
Bud31	Bud31	Bud31	chr12:9759858-9784335	iQNP Ctrl	iQNP Rest-knockdown	OK	113.517	231.974	2.04352	1.03105	0.729838	0.02534	0.00781835	yes
Dtwd1	Dtwd1	Dtwd1	chr3:113583393-113594982	iQNP Ctrl	iQNP Rest-knockdown	OK	2.63445	5.38329	2.04342	1.03099	0.88368	0.015085	0.00781051	yes
LOC683626	LOC683626	LOC683626	chr6:22662375-22664663	iQNP Ctrl	iQNP Rest-knockdown	OK	30.7506	62.8364	2.04342	1.03099	0.956344	0.011075	0.00747446	yes
Pomgnt1	Pomgnt1	Pomgnt1	chr5:136429378-136439254	iQNP Ctrl	iQNP Rest-knockdown	OK	20.9394	42.7701	2.04257	1.03038	0.95603	0.01262	0.00760248	yes
Pex14	Pex14	Pex14	chr5:166038316-166174652	iQNP Ctrl	iQNP Rest-knockdown	OK	19.8439	40.5145	2.04166	1.02974	0.947196	0.01263	0.00760248	yes
Zc3h15	Zc3h15	Zc3h15	chr3:66821084-66840710	iQNP Ctrl	iQNP Rest-knockdown	OK	19.3724	39.5248	2.04026	1.02876	0.951059	0.01066	0.00735451	yes
Rab35	Rab35	Rab35	chr12:42228637-42242719	iQNP Ctrl	iQNP Rest-knockdown	OK	28.0632	57.2554	2.04023	1.02873	0.955904	0.01287	0.00762763	yes
Vamp2	Vamp2	Vamp2	chr10:55848263-55852132	iQNP Ctrl	iQNP Rest-knockdown	OK	54.3936	110.974	2.0402	1.02871	0.973295	0.01187	0.0075356	yes
Rfc5	Rfc5	Rfc5	chr12:40395941-40405483	iQNP Ctrl	iQNP Rest-knockdown	OK	19.7845	40.3569	2.03982	1.02844	0.941533	0.012885	0.00762763	yes
Surf6	Surf6	Surf6	chr3:5790322-5801072	iQNP Ctrl	iQNP Rest-knockdown	OK	18.3083	37.3183	2.03833	1.02739	0.940877	0.0134	0.00770955	yes
Slc25a39	Slc25a39	Slc25a39	chr10:91510877-91515221	iQNP Ctrl	iQNP Rest-knockdown	OK	108.622	221.407	2.03833	1.02738	0.95424	0.01088	0.00738428	yes
RGD1311612	RGD1311612	RGD1311612	chr16:82801939-82839702	iQNP Ctrl	iQNP Rest-knockdown	OK	4.45459	9.0753	2.03729	1.02665	0.886871	0.0161	0.00781051	yes
Leprotl1	Leprotl1	Leprotl1	chr16:61768314-61779168	iQNP Ctrl	iQNP Rest-knockdown	OK	71.9202	146.509	2.03711	1.02652	0.905109	0.011875	0.0075356	yes
Echs1	Echs1	Echs1	chr1:199901584-199934938	iQNP Ctrl	iQNP Rest-knockdown	OK	39.458	80.2347	2.03342	1.02391	0.949856	0.01164	0.00752762	yes
Slc4a2	Slc4a2	Slc4a2	chr4:6100782-6117982	iQNP Ctrl	iQNP Rest-knockdown	OK	24.5202	49.8554	2.03324	1.02378	0.94528	0.01075	0.00735451	yes
Slco3a1	Slco3a1	Slco3a1	chr1:129580125-130077110	iQNP Ctrl	iQNP Rest-knockdown	OK	0.747084	1.51868	2.03281	1.02348	0.588899	0.03186	0.00794156	yes
Rfx1	Rfx1	Rfx1	chr19:25745411-25776702	iQNP Ctrl	iQNP Rest-knockdown	OK	3.46233	7.03634	2.03226	1.02308	0.950174	0.01114	0.00748683	yes
Tubb2a	Tubb2a	Tubb2a	chr17:37139176-37143049	iQNP Ctrl	iQNP Rest-knockdown	OK	104.218	211.753	2.03183	1.02278	0.831739	0.017375	0.00781051	yes
Atp13a1	Atp13a1	Atp13a1	chr16:20100480-20116536	iQNP Ctrl	iQNP Rest-knockdown	OK	25.6171	52.0495	2.03183	1.02278	0.950249	0.011205	0.00748978	yes
Aldh2	Aldh2	Aldh2	chr12:36081777-36116444	iQNP Ctrl	iQNP Rest-knockdown	OK	57.0088	115.798	2.03123	1.02235	0.828508	0.01718	0.00781051	yes
Hiat1	Hiat1	Hiat1	chr2:212857985-212890352	iQNP Ctrl	iQNP Rest-knockdown	OK	14.9432	30.3513	2.03111	1.02227	0.940885	0.01341	0.00770955	yes
Slc25a3	Slc25a3	Slc25a3	chr7:28054664-28061803	iQNP Ctrl	iQNP Rest-knockdown	OK	235.511	478.284	2.03084	1.02207	0.850913	0.016005	0.00781051	yes
Irak1bp1	Irak1bp1	Irak1bp1	chr8:87956611-87972991	iQNP Ctrl	iQNP Rest-knockdown	OK	3.73835	7.5909	2.03055	1.02187	0.872426	0.01611	0.00781051	yes
Ltbp3	Ltbp3	Ltbp3	chr1:208369473-208399265	iQNP Ctrl	iQNP Rest-knockdown	OK	24.9639	50.6631	2.02945	1.02109	0.558984	0.054245	0.00861604	yes
Gpc4	Gpc4	Gpc4	chrX:138966578-139077074	iQNP Ctrl	iQNP Rest-knockdown	OK	1.68691	3.42076	2.02783	1.01993	0.855731	0.014115	0.00778915	yes
Csrnp1	Csrnp1	Csrnp1	chr8:124933471-124939576	iQNP Ctrl	iQNP Rest-knockdown	OK	11.6055	23.5196	2.02659	1.01905	0.935398	0.009585	0.00723278	yes
Arf1	Arf1	Arf1	chr10:45516608-45532091	iQNP Ctrl	iQNP Rest-knockdown	OK	207.008	419.471	2.02635	1.01888	0.936535	0.010775	0.00735451	yes
Mri1	Mri1	Mri1	chr19:25591114-25597099	iQNP Ctrl	iQNP Rest-knockdown	OK	15.4114	31.224	2.02603	1.01866	0.913971	0.012415	0.00759166	yes
Tmem130	Tmem130	Tmem130	chr12:10153113-10177002	iQNP Ctrl	iQNP Rest-knockdown	OK	0.608698	1.23009	2.02085	1.01497	0.764514	0.020585	0.00781051	yes
Dvl1	Dvl1	Dvl1	chr5:172705950-172717626	iQNP Ctrl	iQNP Rest-knockdown	OK	12.0419	24.3171	2.01937	1.01391	0.934057	0.01406	0.00778915	yes
Nfil3	Nfil3	Nfil3	chr17:18092488-18107708	iQNP Ctrl	iQNP Rest-knockdown	OK	8.13207	16.4021	2.01696	1.01219	0.922219	0.010485	0.00735451	yes
Fam38a	Fam38a	Fam38a	chr19:52765785-52834347	iQNP Ctrl	iQNP Rest-knockdown	OK	2.8683	5.78174	2.01574	1.01131	0.735263	0.02472	0.00781835	yes
Mcm5	Mcm5	Mcm5	chr19:13978939-14000641	iQNP Ctrl	iQNP Rest-knockdown	OK	12.2281	24.647	2.0156	1.01121	0.928922	0.012105	0.0075356	yes
Atg16l2	Atg16l2	Atg16l2	chr1:158787777-158800330	iQNP Ctrl	iQNP Rest-knockdown	OK	1.42151	2.86343	2.01436	1.01032	0.779142	0.02024	0.00781051	yes
LOC100233176	LOC100233176	LOC100233176	chr6:127014006-127031009	iQNP Ctrl	iQNP Rest-knockdown	OK	22.2185	44.7543	2.01428	1.01026	0.571869	0.056705	0.00870977	yes
Pemt	Pemt	Pemt	chr10:46300120-46302889	iQNP Ctrl	iQNP Rest-knockdown	OK	54.3493	109.469	2.01417	1.01019	0.626998	0.034645	0.00797384	yes
Cox6a1	Cox6a1	Cox6a1	chr12:42530090-42533144	iQNP Ctrl	iQNP Rest-knockdown	OK	1865.72	3756.62	2.0135	1.0097	0.629729	0.022525	0.00781835	yes
Adck3	Adck3	Adck3	chr13:95869375-95896742	iQNP Ctrl	iQNP Rest-knockdown	OK	3.63317	7.31536	2.01349	1.0097	0.870292	0.016845	0.00781051	yes
Dcaf15	Dcaf15	Dcaf15	chr19:25737952-25745353	iQNP Ctrl	iQNP Rest-knockdown	OK	14.3017	28.7916	2.01316	1.00946	0.932337	0.013695	0.00773407	yes
Manbal	Manbal	Manbal	chr3:148066720-148096306	iQNP Ctrl	iQNP Rest-knockdown	OK	61.4201	123.587	2.01216	1.00874	0.937545	0.013195	0.0076713	yes
Ssbp4	Ssbp4	Ssbp4	chr16:19334215-19345098	iQNP Ctrl	iQNP Rest-knockdown	OK	29.0138	58.3603	2.01147	1.00825	1.00781	0.009475	0.00723278	yes
Ypel3	Ypel3	Ypel3	chr1:185952795-185956087	iQNP Ctrl	iQNP Rest-knockdown	OK	22.5628	45.3258	2.00887	1.00639	0.862522	0.01565	0.00781051	yes
Cdadc1	Cdadc1	Cdadc1	chr15:38675338-38687199	iQNP Ctrl	iQNP Rest-knockdown	OK	8.97415	18.0114	2.00703	1.00506	0.913541	0.01256	0.00760235	yes
Sigmar1	Sigmar1	Sigmar1	chr5:59162536-59165310	iQNP Ctrl	iQNP Rest-knockdown	OK	41.2774	82.8272	2.0066	1.00475	0.929385	0.012065	0.0075356	yes
Tnf	Tnf	Tnf	chr20:3498935-3842500	iQNP Ctrl	iQNP Rest-knockdown	OK	0.792996	1.58958	2.00452	1.00326	0.022038	0.05468	0.00862768	yes
Ccdc120	Ccdc120	Ccdc120	chrX:26804332-26810830	iQNP Ctrl	iQNP Rest-knockdown	OK	0.839138	1.68113	2.0034	1.00245	0.6918	0.02792	0.00785463	yes
Ly6e	Ly6e	Ly6e	chr7:113151827-113155521	iQNP Ctrl	iQNP Rest-knockdown	OK	260.113	521.045	2.00315	1.00227	0.853286	0.01623	0.00781051	yes
Styxl1	Styxl1	Styxl1	chr12:22034610-22067320	iQNP Ctrl	iQNP Rest-knockdown	OK	1.86536	3.73493	2.00226	1.00163	0.739925	0.02194	0.00781835	yes
Ufc1	Ufc1	Ufc1	chr13:87181636-87188347	iQNP Ctrl	iQNP Rest-knockdown	OK	49.5432	99.1512	2.00131	1.00094	0.926401	0.013355	0.00770611	yes
Atp5b	Atp5b	Atp5b	chr7:1376551-1383228	iQNP Ctrl	iQNP Rest-knockdown	OK	937.806	1876.5	2.00095	1.00068	0.617038	0.030075	0.00791229	yes
Ddt	Ddt	Ddt	chr20:13591784-13594253	iQNP Ctrl	iQNP Rest-knockdown	OK	127.725	255.458	2.00006	1.00005	0.911704	0.012275	0.00757273	yes
Dync1h1	Dync1h1	Dync1h1	chr6:135318082-135391459	iQNP Ctrl	iQNP Rest-knockdown	OK	65.1404	38.5483	0.591773	-0.756885	1.07853	0.00892	0.00716186	yes
Pign	Pign	Pign	chr13:11668748-11833940	iQNP Ctrl	iQNP Rest-knockdown	OK	8.59014	5.06927	0.590127	-0.760904	1.40306	0.001645	0.00351811	yes
Ikzf5	Ikzf5	Ikzf5	chr1:190969407-190987454	iQNP Ctrl	iQNP Rest-knockdown	OK	40.3592	23.6935	0.587066	-0.768406	1.30321	0.00403	0.00540599	yes
Rnpc3	Rnpc3	Rnpc3	chr2:209600624-209626600	iQNP Ctrl	iQNP Rest-knockdown	OK	45.9289	26.939	0.586537	-0.769706	1.26438	0.00526	0.00596824	yes
Grm5	Grm5	Grm5	chr1:143857224-144477419	iQNP Ctrl	iQNP Rest-knockdown	OK	0.122762	0.0719544	0.586129	-0.770709	1.15643	0.006405	0.00638774	yes
Syt6	Syt6	Syt6	chr2:198807339-198862227	iQNP Ctrl	iQNP Rest-knockdown	OK	0.265447	0.15551	0.585842	-0.771416	1.2726	0.004225	0.00551715	yes
Sbno1	Sbno1	Sbno1	chr12:33289889-33345306	iQNP Ctrl	iQNP Rest-knockdown	OK	60.128	34.8014	0.578789	-0.788892	0.961893	0.0153	0.00781051	yes
Prrxl1	Prrxl1	Prrxl1	chr16:8110848-8140551	iQNP Ctrl	iQNP Rest-knockdown	OK	0.0677647	0.0391198	0.577289	-0.792635	1.52407	0.00086	0.00257039	yes
Slc12a2	Slc12a2	Slc12a2	chr18:53673214-53741352	iQNP Ctrl	iQNP Rest-knockdown	OK	26.3521	15.1319	0.57422	-0.800325	1.46401	0.002185	0.00404393	yes
Gas8	Gas8	Gas8	chr19:53838507-53857626	iQNP Ctrl	iQNP Rest-knockdown	OK	27.1501	15.4509	0.569092	-0.813267	1.40125	0.00174	0.00364038	yes
Nlrp6	Nlrp6	Nlrp6	chr1:201085758-201091919	iQNP Ctrl	iQNP Rest-knockdown	OK	0.0857199	0.0487548	0.568769	-0.814086	1.43666	0.001595	0.00345727	yes
Camk2d	Camk2d	Camk2d	chr2:223840649-224108082	iQNP Ctrl	iQNP Rest-knockdown	OK	47.2065	26.7856	0.567413	-0.817528	0.554186	0.052935	0.00857436	yes
Tox3	Tox3	Tox3	chr19:17945549-17975738	iQNP Ctrl	iQNP Rest-knockdown	OK	8.91663	5.04884	0.566227	-0.820547	1.55275	0.00142	0.00331622	yes
Cdk12	Cdk12	Cdk12	chr10:86972427-87027794	iQNP Ctrl	iQNP Rest-knockdown	OK	88.0488	49.7172	0.564655	-0.824558	1.08269	0.007945	0.00687861	yes
Atf7	Atf7	Atf7	chr7:141283186-141372637	iQNP Ctrl	iQNP Rest-knockdown	OK	24.3998	13.7697	0.564337	-0.825372	1.27059	0.00461	0.00569533	yes
Fgf14	Fgf14	Fgf14	chr15:109057274-109297945	iQNP Ctrl	iQNP Rest-knockdown	OK	34.9223	19.3465	0.553987	-0.852076	1.3755	0.0016	0.00346031	yes
Neurod2	Neurod2	Neurod2	chr10:87097849-87099668	iQNP Ctrl	iQNP Rest-knockdown	OK	0.149872	0.0828533	0.552827	-0.8551	1.4582	0.00182	0.0037031	yes
Cacna1e	Cacna1e	Cacna1e	chr13:69367253-69683943	iQNP Ctrl	iQNP Rest-knockdown	OK	0.272052	0.149081	0.547987	-0.867786	0.997051	0.00902	0.00717628	yes
Ccdc62	Ccdc62	Ccdc62	chr12:33747227-33783930	iQNP Ctrl	iQNP Rest-knockdown	OK	3.00325	1.63965	0.545959	-0.873137	1.512	0.00097	0.00273762	yes
Usp47	Usp47	Usp47	chr1:169836252-169920055	iQNP Ctrl	iQNP Rest-knockdown	OK	102.914	55.9776	0.543926	-0.878518	1.43736	0.001815	0.00370075	yes
Gria2	Gria2	Gria2	chr2:172265158-172385285	iQNP Ctrl	iQNP Rest-knockdown	OK	115.318	62.0172	0.537793	-0.894877	1.53541	0.000835	0.00255925	yes
Upf3a	Upf3a	Upf3a	chr16:80612504-80623540	iQNP Ctrl	iQNP Rest-knockdown	OK	165.22	88.5396	0.535889	-0.899994	0.539393	0.054795	0.00863624	yes
Esf1	Esf1	Esf1	chr3:128283409-128353739	iQNP Ctrl	iQNP Rest-knockdown	OK	55.6953	29.4787	0.529285	-0.917883	1.54809	0.000895	0.00263409	yes
Abi1	Abi1	Abi1	chr17:96576330-96648752	iQNP Ctrl	iQNP Rest-knockdown	OK	194.369	102.649	0.528114	-0.921079	1.06468	0.00974	0.00723278	yes
Ptpn4	Ptpn4	Ptpn4	chr13:32430874-32611163	iQNP Ctrl	iQNP Rest-knockdown	OK	20.9578	11.0507	0.527283	-0.92335	1.34711	0.00367	0.00527029	yes
Cacng3	Cacng3	Cacng3	chr1:181498715-181594090	iQNP Ctrl	iQNP Rest-knockdown	OK	0.128009	0.0674533	0.526942	-0.924284	1.24342	0.002035	0.00391697	yes
Rtbdn	Rtbdn	Rtbdn	chr19:24853293-24860541	iQNP Ctrl	iQNP Rest-knockdown	OK	0.501185	0.263874	0.5265	-0.925494	1.51366	0.00108	0.00290333	yes
Usp53	Usp53	Usp53	chr2:219620237-219681958	iQNP Ctrl	iQNP Rest-knockdown	OK	29.2046	15.3049	0.524058	-0.932202	1.2882	0.00235	0.00420277	yes
Ccnt1	Ccnt1	Ccnt1	chr7:137288634-137314809	iQNP Ctrl	iQNP Rest-knockdown	OK	68.8875	35.8591	0.520546	-0.941903	1.06261	0.009735	0.00723278	yes
RGD1311095	RGD1311095	RGD1311095	chr8:113564862-113606732	iQNP Ctrl	iQNP Rest-knockdown	OK	77.3323	40.0124	0.517409	-0.950624	1.3989	0.002775	0.00458876	yes
Otop3	Otop3	Otop3	chr10:105412852-105423998	iQNP Ctrl	iQNP Rest-knockdown	OK	0.114372	0.0589822	0.515705	-0.955382	0.922158	0.014535	0.00780977	yes
Tcf20	Tcf20	Tcf20	chr7:120815410-120929716	iQNP Ctrl	iQNP Rest-knockdown	OK	99.7307	50.9499	0.510875	-0.968958	1.37231	0.00375	0.00531443	yes
Pnrc1	Pnrc1	Pnrc1	chr5:49544327-49547367	iQNP Ctrl	iQNP Rest-knockdown	OK	145.636	74.2605	0.509905	-0.9717	-0.816113	0.020525	0.00781051	yes
LOC100365935	LOC100365935	LOC100365935	chr20:31943308-32050713	iQNP Ctrl	iQNP Rest-knockdown	OK	8.92138	4.54696	0.50967	-0.972365	-0.829979	0.018765	0.00781051	yes
Hnrnph3	Hnrnph3	Hnrnph3	chr20:25353280-25358138	iQNP Ctrl	iQNP Rest-knockdown	OK	55.1026	28.081	0.509613	-0.972526	-0.97734	0.0106	0.00735451	yes
Alg10	Alg10	Alg10	chr7:128613368-128618635	iQNP Ctrl	iQNP Rest-knockdown	OK	31.6295	16.1185	0.509603	-0.972553	-0.919817	0.01315	0.0076713	yes
Postn	Postn	Postn	chr2:143537098-143568341	iQNP Ctrl	iQNP Rest-knockdown	OK	18.6439	9.49635	0.509354	-0.973259	-0.835296	0.01875	0.00781051	yes
Aak1	Aak1	Aak1	chr4:121008063-121147929	iQNP Ctrl	iQNP Rest-knockdown	OK	15.6151	7.95125	0.509203	-0.973688	-0.829008	0.01832	0.00781051	yes
Slc7a2	Slc7a2	Slc7a2	chr16:54752118-54805406	iQNP Ctrl	iQNP Rest-knockdown	OK	4.23188	2.15388	0.508965	-0.974361	-0.807396	0.019365	0.00781051	yes
Cecr2	Cecr2	Cecr2	chr4:157071990-157174938	iQNP Ctrl	iQNP Rest-knockdown	OK	6.30248	3.20772	0.508962	-0.974371	-0.816051	0.0162	0.00781051	yes
Rassf8	Rassf8	Rassf8	chr4:183420379-183492172	iQNP Ctrl	iQNP Rest-knockdown	OK	66.6463	33.9151	0.508882	-0.974597	-0.927736	0.012845	0.00762763	yes
Med1	Med1	Med1	chr10:86917524-86959080	iQNP Ctrl	iQNP Rest-knockdown	OK	66.5131	33.8373	0.508731	-0.975024	-0.845987	0.016205	0.00781051	yes
Pygo1	Pygo1	Pygo1	chr8:77660207-77861090	iQNP Ctrl	iQNP Rest-knockdown	OK	75.3507	38.3284	0.508667	-0.975207	-0.444321	0.054705	0.00862801	yes
Arpp21	Arpp21	Arpp21	chr8:116674802-116794799	iQNP Ctrl	iQNP Rest-knockdown	OK	3.95769	2.01302	0.508635	-0.975297	-0.831235	0.018115	0.00781051	yes
Cblb	Cblb	Cblb	chr11:49690401-49856762	iQNP Ctrl	iQNP Rest-knockdown	OK	26.2554	13.3524	0.508558	-0.975515	-0.804633	0.019905	0.00781051	yes
Prkaa1	Prkaa1	Prkaa1	chr2:54327822-54360462	iQNP Ctrl	iQNP Rest-knockdown	OK	124.174	63.1484	0.508548	-0.975545	-0.848979	0.018675	0.00781051	yes
Foxj3	Foxj3	Foxj3	chr5:140147254-140217049	iQNP Ctrl	iQNP Rest-knockdown	OK	38.8513	19.753	0.508426	-0.975891	-0.809138	0.02002	0.00781051	yes
Pdzd2	Pdzd2	Pdzd2	chr2:61828126-61936182	iQNP Ctrl	iQNP Rest-knockdown	OK	15.6698	7.96678	0.508416	-0.975918	-0.901939	0.0119	0.0075356	yes
Arhgap5	Arhgap5	Arhgap5	chr6:72685230-72693052	iQNP Ctrl	iQNP Rest-knockdown	OK	75.1348	38.1944	0.508345	-0.97612	-0.633498	0.0267	0.00785463	yes
Secisbp2l	Secisbp2l	Secisbp2l	chr3:113048592-113092428	iQNP Ctrl	iQNP Rest-knockdown	OK	80.4155	40.8745	0.508291	-0.976273	-0.844437	0.015775	0.00781051	yes
Ubr2	Ubr2	Ubr2	chr9:9165491-9245314	iQNP Ctrl	iQNP Rest-knockdown	OK	23.2271	11.804	0.508199	-0.976533	-0.928417	0.01249	0.00759166	yes
Nptx2	Nptx2	Nptx2	chr12:10359405-10370315	iQNP Ctrl	iQNP Rest-knockdown	OK	0.0900373	0.0457553	0.508182	-0.976584	1.36135	0.002515	0.00431539	yes
Helz	Helz	Helz	chr10:96952233-97091028	iQNP Ctrl	iQNP Rest-knockdown	OK	31.9096	16.2138	0.508117	-0.976768	-0.83112	0.01902	0.00781051	yes
Lppr5	Lppr5	Lppr5	chr2:213925782-214036361	iQNP Ctrl	iQNP Rest-knockdown	OK	17.9298	9.10849	0.508008	-0.977076	-0.924807	0.014155	0.00779335	yes
Mid2	Mid2	Mid2	chrX:128496688-128595233	iQNP Ctrl	iQNP Rest-knockdown	OK	31.4206	15.9581	0.507887	-0.977422	-0.819536	0.02006	0.00781051	yes
Zfp521	Zfp521	Zfp521	chr18:4986103-5148485	iQNP Ctrl	iQNP Rest-knockdown	OK	22.8472	11.5928	0.507406	-0.978788	-0.93082	0.01331	0.00770611	yes
Clip1	Clip1	Clip1	chr12:34049772-34155528	iQNP Ctrl	iQNP Rest-knockdown	OK	32.8641	16.6695	0.507225	-0.979302	-0.8197	0.019325	0.00781051	yes
LOC500475	LOC500475	LOC500475	chr5:79521873-79546222	iQNP Ctrl	iQNP Rest-knockdown	OK	7.17849	3.64097	0.507206	-0.979358	-0.903032	0.014185	0.00779753	yes
Nedd9	Nedd9	Nedd9	chr17:29304749-29354613	iQNP Ctrl	iQNP Rest-knockdown	OK	87.8338	44.5366	0.507055	-0.979785	-0.796604	0.021	0.00781835	yes
Prkar2a	Prkar2a	Prkar2a	chr8:113746383-113805476	iQNP Ctrl	iQNP Rest-knockdown	OK	85.0444	43.1131	0.506948	-0.98009	-0.855737	0.01811	0.00781051	yes
Smc4	Smc4	Smc4	chr2:158987317-159015705	iQNP Ctrl	iQNP Rest-knockdown	OK	156.12	79.1337	0.506877	-0.980291	-0.792708	0.0172	0.00781051	yes
Wdfy3	Wdfy3	Wdfy3	chr14:8830929-9063145	iQNP Ctrl	iQNP Rest-knockdown	OK	19.4149	9.84066	0.506861	-0.980337	-0.912504	0.01084	0.00738317	yes
Smarcc1	Smarcc1	Smarcc1	chr8:114484490-114609850	iQNP Ctrl	iQNP Rest-knockdown	OK	100.132	50.7095	0.506427	-0.981575	-0.81284	0.018555	0.00781051	yes
Slc1a1	Slc1a1	Slc1a1	chr1:232469745-232549584	iQNP Ctrl	iQNP Rest-knockdown	OK	53.0009	26.8388	0.506384	-0.981697	-0.929141	0.014195	0.00779753	yes
Agps	Agps	Agps	chr3:58528573-58547728	iQNP Ctrl	iQNP Rest-knockdown	OK	419.833	212.509	0.506175	-0.982292	-0.932756	0.02832	0.00786868	yes
Klhdc10	Klhdc10	Klhdc10	chr4:57312273-57365922	iQNP Ctrl	iQNP Rest-knockdown	OK	38.57	19.5062	0.505735	-0.983546	-0.940407	0.014015	0.00778915	yes
Lphn3	Lphn3	Lphn3	chr14:28385115-28854677	iQNP Ctrl	iQNP Rest-knockdown	OK	26.7776	13.542	0.505721	-0.983586	-0.814139	0.01931	0.00781051	yes
Setd2	Setd2	Setd2	chr8:114913850-114999955	iQNP Ctrl	iQNP Rest-knockdown	OK	58.6293	29.6439	0.505616	-0.983887	-0.818163	0.01375	0.00773407	yes
Tcp11l1	Tcp11l1	Tcp11l1	chr3:90010389-90046373	iQNP Ctrl	iQNP Rest-knockdown	OK	65.4788	33.0836	0.505257	-0.984912	-0.844388	0.017675	0.00781051	yes
Setd7	Setd7	Setd7	chr2:140413801-140456579	iQNP Ctrl	iQNP Rest-knockdown	OK	111.223	56.1844	0.505151	-0.985214	-0.868948	0.016995	0.00781051	yes
Pou3f2	Pou3f2	Pou3f2	chr5:37281879-37283708	iQNP Ctrl	iQNP Rest-knockdown	OK	82.4189	41.6275	0.505072	-0.985438	-0.864818	0.017105	0.00781051	yes
Phlpp2	Phlpp2	Phlpp2	chr19:39741654-39808301	iQNP Ctrl	iQNP Rest-knockdown	OK	7.9116	3.98964	0.504277	-0.987711	-0.815446	0.01978	0.00781051	yes
Cdc42bpa	Cdc42bpa	Cdc42bpa	chr13:95640341-95865499	iQNP Ctrl	iQNP Rest-knockdown	OK	26.6971	13.4615	0.504231	-0.987844	-0.870149	0.016565	0.00781051	yes
Kcns2	Kcns2	Kcns2	chr7:70277949-70280172	iQNP Ctrl	iQNP Rest-knockdown	OK	0.110319	0.0556247	0.504217	-0.987884	1.2955	0.004565	0.00566885	yes
Ptpdc1	Ptpdc1	Ptpdc1	chr17:22034185-22082480	iQNP Ctrl	iQNP Rest-knockdown	OK	7.71134	3.88428	0.50371	-0.989334	-0.926954	0.012475	0.00759166	yes
Edem3	Edem3	Edem3	chr13:66653930-66712432	iQNP Ctrl	iQNP Rest-knockdown	OK	27.4901	13.8467	0.503698	-0.98937	-0.821399	0.019445	0.00781051	yes
Akap13	Akap13	Akap13	chr1:131052673-131360512	iQNP Ctrl	iQNP Rest-knockdown	OK	48.3896	24.3604	0.503422	-0.990159	-0.773375	0.022205	0.00781835	yes
Smc3	Smc3	Smc3	chr1:259822479-259865602	iQNP Ctrl	iQNP Rest-knockdown	OK	119.296	60.0551	0.503413	-0.990187	-0.813131	0.020115	0.00781051	yes
Cul5	Cul5	Cul5	chr8:57080786-57132486	iQNP Ctrl	iQNP Rest-knockdown	OK	46.9211	23.6203	0.503405	-0.99021	-0.829974	0.019285	0.00781051	yes
Mical3	Mical3	Mical3	chr4:157338109-157519926	iQNP Ctrl	iQNP Rest-knockdown	OK	14.8352	7.46727	0.503348	-0.990372	-0.820685	0.01915	0.00781051	yes
LOC303215	LOC303215	LOC303215	chr10:49013790-49048275	iQNP Ctrl	iQNP Rest-knockdown	OK	1.66413	0.837431	0.503225	-0.990726	-0.748914	0.0212	0.00781835	yes
Atp13a3	Atp13a3	Atp13a3	chr11:72263083-72290643	iQNP Ctrl	iQNP Rest-knockdown	OK	24.5079	12.3297	0.503091	-0.991109	-0.807609	0.017395	0.00781051	yes
Rab11fip1	Rab11fip1	Rab11fip1	chr16:69209991-69239791	iQNP Ctrl	iQNP Rest-knockdown	OK	3.69278	1.85746	0.502998	-0.991376	-0.951016	0.01233	0.00758543	yes
Npat	Npat	Npat	chr8:56997120-57034888	iQNP Ctrl	iQNP Rest-knockdown	OK	28.396	14.2821	0.502962	-0.99148	-0.956581	0.012305	0.00758152	yes
Top2a	Top2a	Top2a	chr10:87771336-87800962	iQNP Ctrl	iQNP Rest-knockdown	OK	65.7688	33.068	0.502792	-0.991968	-0.792081	0.01685	0.00781051	yes
Rab9b	Rab9b	Rab9b	chrX:124525741-124528535	iQNP Ctrl	iQNP Rest-knockdown	OK	34.0798	17.1323	0.502711	-0.992198	-0.936006	0.01205	0.0075356	yes
Rnf38	Rnf38	Rnf38	chr5:60600917-60631312	iQNP Ctrl	iQNP Rest-knockdown	OK	58.734	29.522	0.502639	-0.992405	-0.870069	0.017205	0.00781051	yes
RGD1560884	RGD1560884	RGD1560884	chr5:102378387-102395407	iQNP Ctrl	iQNP Rest-knockdown	OK	17.3192	8.7039	0.502558	-0.992638	-0.712025	0.03124	0.00793199	yes
Atad2	Atad2	Atad2	chr7:94808295-94851986	iQNP Ctrl	iQNP Rest-knockdown	OK	29.6136	14.8822	0.502546	-0.992672	-0.914039	0.01026	0.00733662	yes
Hirip3	Hirip3	Hirip3	chr1:186041485-186044511	iQNP Ctrl	iQNP Rest-knockdown	OK	79.5861	39.9926	0.502507	-0.992783	-0.948272	0.012855	0.00762763	yes
Usp8	Usp8	Usp8	chr3:114237064-114284543	iQNP Ctrl	iQNP Rest-knockdown	OK	63.5731	31.9414	0.502436	-0.992989	-0.830802	0.01845	0.00781051	yes
Dync2h1	Dync2h1	Dync2h1	chr8:3826842-4072644	iQNP Ctrl	iQNP Rest-knockdown	OK	9.17553	4.60897	0.502311	-0.993347	-0.817819	0.019315	0.00781051	yes
Clcn5	Clcn5	Clcn5	chrX:27383768-27409877	iQNP Ctrl	iQNP Rest-knockdown	OK	5.04986	2.5364	0.502271	-0.993461	-0.604961	0.030435	0.00791229	yes
Zc3h14	Zc3h14	Zc3h14	chr6:122919316-122956935	iQNP Ctrl	iQNP Rest-knockdown	OK	116.487	58.4939	0.50215	-0.993811	-0.908188	0.01468	0.00781051	yes
Rad18	Rad18	Rad18	chr4:148452668-148543743	iQNP Ctrl	iQNP Rest-knockdown	OK	91.3992	45.8952	0.50214	-0.993838	-0.972257	0.012835	0.00762763	yes
Pak2	Pak2	Pak2	chr11:70529981-70588511	iQNP Ctrl	iQNP Rest-knockdown	OK	85.3155	42.8267	0.50198	-0.994297	-0.970122	0.01174	0.0075356	yes
Sdk2	Sdk2	Sdk2	chr10:103423326-103545186	iQNP Ctrl	iQNP Rest-knockdown	OK	26.2825	13.1932	0.501977	-0.994308	-0.936942	0.010905	0.00739603	yes
Adarb2	Adarb2	Adarb2	chr17:72680981-73238156	iQNP Ctrl	iQNP Rest-knockdown	OK	9.23599	4.63613	0.501964	-0.994346	-0.861545	0.01755	0.00781051	yes
Ptar1	Ptar1	Ptar1	chr1:227024688-227069914	iQNP Ctrl	iQNP Rest-knockdown	OK	31.666	15.8927	0.501885	-0.99457	-0.843945	0.01911	0.00781051	yes
Mmp16	Mmp16	Mmp16	chr5:32352310-32586469	iQNP Ctrl	iQNP Rest-knockdown	OK	30.7583	15.4332	0.501757	-0.994939	-0.950559	0.013165	0.0076713	yes
Sos1	Sos1	Sos1	chr6:3308777-3390661	iQNP Ctrl	iQNP Rest-knockdown	OK	18.8746	9.46708	0.501578	-0.995455	-0.917826	0.01136	0.00752434	yes
Mitf	Mitf	Mitf	chr4:132534186-132745669	iQNP Ctrl	iQNP Rest-knockdown	OK	170.272	85.3656	0.501348	-0.996114	-0.645244	0.026495	0.00785463	yes
Prr11	Prr11	Prr11	chr10:75362905-75382514	iQNP Ctrl	iQNP Rest-knockdown	OK	12.1646	6.09536	0.501074	-0.996906	-0.882099	0.01518	0.00781051	yes
Fhl1	Fhl1	Fhl1	chrX:141315764-141329277	iQNP Ctrl	iQNP Rest-knockdown	OK	185.853	93.0864	0.50086	-0.99752	-0.928275	0.01446	0.00780977	yes
Sdc2	Sdc2	Sdc2	chr7:68290557-68405183	iQNP Ctrl	iQNP Rest-knockdown	OK	5.65217	2.82889	0.500496	-0.998569	-0.923267	0.0127	0.00760481	yes
Asah2	Asah2	Asah2	chr1:236000767-236072477	iQNP Ctrl	iQNP Rest-knockdown	OK	3.6705	1.83693	0.500458	-0.99868	-0.797477	0.02174	0.00781835	yes
Tpx2	Tpx2	Tpx2	chr3:143194066-143236185	iQNP Ctrl	iQNP Rest-knockdown	OK	118.693	59.3888	0.500356	-0.998972	-0.829619	0.018695	0.00781051	yes
RGD1310552	RGD1310552	RGD1310552	chr8:79740705-79817592	iQNP Ctrl	iQNP Rest-knockdown	OK	23.2894	11.6525	0.500335	-0.999034	-0.929798	0.011295	0.00751231	yes
Zhx3	Zhx3	Zhx3	chr3:151560439-151574257	iQNP Ctrl	iQNP Rest-knockdown	OK	41.9581	20.9922	0.500313	-0.999096	-0.95767	0.012285	0.00757404	yes
Slmap	Slmap	Slmap	chr16:1707263-1822281	iQNP Ctrl	iQNP Rest-knockdown	OK	46.1948	23.1092	0.500255	-0.999263	-0.853011	0.017355	0.00781051	yes
Siah3	Siah3	Siah3	chr15:56320671-56387549	iQNP Ctrl	iQNP Rest-knockdown	OK	2.95825	1.47958	0.500154	-0.999556	-0.603512	0.036845	0.0080265	yes
Fxr1	Fxr1	Fxr1	chr2:120330046-120393231	iQNP Ctrl	iQNP Rest-knockdown	OK	310.977	155.483	0.499982	-1.00005	-0.812049	0.02232	0.00781835	yes
Igsf10	Igsf10	Igsf10	chr2:148704645-148734103	iQNP Ctrl	iQNP Rest-knockdown	OK	1.873	0.93607	0.49977	-1.00066	-0.942851	0.013015	0.00765158	yes
Ubxn2b	Ubxn2b	Ubxn2b	chr5:19631846-19655014	iQNP Ctrl	iQNP Rest-knockdown	OK	6.44071	3.21886	0.499768	-1.00067	-0.849743	0.01797	0.00781051	yes
Cat	Cat	Cat	chr3:88654076-88686212	iQNP Ctrl	iQNP Rest-knockdown	OK	223.358	111.625	0.499758	-1.0007	-0.817509	0.020365	0.00781051	yes
Gatm	Gatm	Gatm	chr3:109558048-109565432	iQNP Ctrl	iQNP Rest-knockdown	OK	112.088	56.0014	0.49962	-1.0011	-0.976376	0.01651	0.00781051	yes
Ptprg	Ptprg	Ptprg	chr15:14449351-15130760	iQNP Ctrl	iQNP Rest-knockdown	OK	24.1283	12.0541	0.499583	-1.0012	-0.948096	0.01164	0.00752762	yes
RGD1562018	RGD1562018	RGD1562018	chr15:24438682-24480735	iQNP Ctrl	iQNP Rest-knockdown	OK	4.0136	2.00437	0.499395	-1.00175	-0.95036	0.01367	0.00773407	yes
Kif13b	Kif13b	Kif13b	chr15:44011648-44167269	iQNP Ctrl	iQNP Rest-knockdown	OK	11.3854	5.68194	0.499055	-1.00273	-0.823726	0.018905	0.00781051	yes
Ccna2	Ccna2	Ccna2	chr2:123062751-123069085	iQNP Ctrl	iQNP Rest-knockdown	OK	59.7784	29.8307	0.499021	-1.00283	-0.920013	0.015505	0.00781051	yes
RGD1305680	RGD1305680	RGD1305680	chr9:9349438-9379804	iQNP Ctrl	iQNP Rest-knockdown	OK	14.8143	7.39053	0.498878	-1.00324	-0.832002	0.018415	0.00781051	yes
Ddc8	Ddc8	Ddc8	chr10:108310472-108358821	iQNP Ctrl	iQNP Rest-knockdown	OK	5.21664	2.60187	0.498764	-1.00357	-0.133919	0.06516	0.00896497	yes
Eid3	Eid3	Eid3	chr7:23055543-23093815	iQNP Ctrl	iQNP Rest-knockdown	OK	3.43863	1.71424	0.498524	-1.00426	-0.0925132	0.059245	0.00877026	yes
Ascl1	Ascl1	Ascl1	chr7:24145577-24147408	iQNP Ctrl	iQNP Rest-knockdown	OK	11.6353	5.79859	0.498362	-1.00473	-0.867466	0.014235	0.00780169	yes
Pcdh7	Pcdh7	Pcdh7	chr14:56609035-57323892	iQNP Ctrl	iQNP Rest-knockdown	OK	37.0263	18.4442	0.498138	-1.00538	-0.960128	0.01232	0.00758543	yes
Bbx	Bbx	Bbx	chr11:51655445-51799132	iQNP Ctrl	iQNP Rest-knockdown	OK	36.3926	18.1246	0.49803	-1.0057	-0.870382	0.015635	0.00781051	yes
RGD1562533	RGD1562533	RGD1562533	chr12:7258574-7301594	iQNP Ctrl	iQNP Rest-knockdown	OK	2.2325	1.11164	0.497935	-1.00597	-0.737761	0.02025	0.00781051	yes
Pde8b	Pde8b	Pde8b	chr2:25352724-25469209	iQNP Ctrl	iQNP Rest-knockdown	OK	5.49346	2.73352	0.497595	-1.00696	-0.836573	0.015265	0.00781051	yes
Arhgap29	Arhgap29	Arhgap29	chr2:218619427-218679087	iQNP Ctrl	iQNP Rest-knockdown	OK	12.6056	6.27155	0.497521	-1.00717	-0.836335	0.01777	0.00781051	yes
Qser1	Qser1	Qser1	chr3:90095884-90156901	iQNP Ctrl	iQNP Rest-knockdown	OK	37.6828	18.7457	0.49746	-1.00735	-0.879597	0.01554	0.00781051	yes
Dixdc1	Dixdc1	Dixdc1	chr8:54018179-54073235	iQNP Ctrl	iQNP Rest-knockdown	OK	50.7741	25.2444	0.49719	-1.00813	-0.952875	0.01061	0.00735451	yes
Sync	Sync	Sync	chr5:148448943-148471419	iQNP Ctrl	iQNP Rest-knockdown	OK	20.785	10.3245	0.496728	-1.00947	-0.952099	0.01336	0.00770611	yes
Gnai1	Gnai1	Gnai1	chr4:12465088-12495028	iQNP Ctrl	iQNP Rest-knockdown	OK	20.7598	10.3113	0.496696	-1.00957	-0.87493	0.016815	0.00781051	yes
Adamts9	Adamts9	Adamts9	chr4:126996603-127198909	iQNP Ctrl	iQNP Rest-knockdown	OK	4.54293	2.25581	0.496554	-1.00998	-0.815851	0.01793	0.00781051	yes
E2f7	E2f7	E2f7	chr7:49689754-49751823	iQNP Ctrl	iQNP Rest-knockdown	OK	5.03493	2.49978	0.496488	-1.01017	-0.821444	0.017745	0.00781051	yes
Papss2	Papss2	Papss2	chr1:236592413-236677379	iQNP Ctrl	iQNP Rest-knockdown	OK	39.8424	19.7737	0.496298	-1.01072	-0.912737	0.015025	0.00781051	yes
Tspan18	Tspan18	Tspan18	chr3:77602717-77742512	iQNP Ctrl	iQNP Rest-knockdown	OK	9.83229	4.87913	0.496235	-1.0109	-0.845914	0.0176	0.00781051	yes
Caprin1	Caprin1	Caprin1	chr3:89062110-89093093	iQNP Ctrl	iQNP Rest-knockdown	OK	431.564	214.109	0.496123	-1.01123	-0.81759	0.019985	0.00781051	yes
Myo10	Myo10	Myo10	chr2:77183027-77385896	iQNP Ctrl	iQNP Rest-knockdown	OK	33.5498	16.6434	0.49608	-1.01135	-0.880935	0.01606	0.00781051	yes
Pcgf3	Pcgf3	Pcgf3	chr14:1784367-1839191	iQNP Ctrl	iQNP Rest-knockdown	OK	68.5237	33.9774	0.495849	-1.01203	-0.9702	0.01184	0.0075356	yes
Satb1	Satb1	Satb1	chr9:3307650-3391347	iQNP Ctrl	iQNP Rest-knockdown	OK	26.8715	13.3153	0.495518	-1.01299	-0.867742	0.017105	0.00781051	yes
Tcf12	Tcf12	Tcf12	chr8:76311326-76498089	iQNP Ctrl	iQNP Rest-knockdown	OK	301.132	149.176	0.495384	-1.01338	-0.836964	0.01714	0.00781051	yes
Plekhh2	Plekhh2	Plekhh2	chr6:7887554-7986077	iQNP Ctrl	iQNP Rest-knockdown	OK	16.005	7.9263	0.495239	-1.0138	-0.839418	0.017945	0.00781051	yes
Traf3ip1	Traf3ip1	Traf3ip1	chr9:90711964-90747306	iQNP Ctrl	iQNP Rest-knockdown	OK	10.3882	5.1445	0.495225	-1.01384	-0.883116	0.01699	0.00781051	yes
Zdhhc21	Zdhhc21	Zdhhc21	chr5:101682164-101730978	iQNP Ctrl	iQNP Rest-knockdown	OK	13.4349	6.65093	0.495049	-1.01436	-0.869942	0.01698	0.00781051	yes
Slitrk2	Slitrk2	Slitrk2	chrX:152668555-152671996	iQNP Ctrl	iQNP Rest-knockdown	OK	19.1176	9.46077	0.494872	-1.01487	-0.883452	0.016225	0.00781051	yes
Med12l	Med12l	Med12l	chr2:148369071-148486667	iQNP Ctrl	iQNP Rest-knockdown	OK	3.55736	1.75895	0.494454	-1.01609	-0.856385	0.01656	0.00781051	yes
Srp72	Srp72	Srp72	chr14:33462627-33489326	iQNP Ctrl	iQNP Rest-knockdown	OK	7.31034	3.6123	0.494136	-1.01702	-0.943955	0.01198	0.0075356	yes
Tnrc6a	Tnrc6a	Tnrc6a	chr1:181982993-182053510	iQNP Ctrl	iQNP Rest-knockdown	OK	36.6496	18.1052	0.494008	-1.01739	-0.838957	0.017695	0.00781051	yes
Meis1	Meis1	Meis1	chr14:99693566-99832273	iQNP Ctrl	iQNP Rest-knockdown	OK	12.823	6.33165	0.493773	-1.01808	-0.973353	0.012335	0.00758543	yes
Mob1b	Mob1b	Mob1b	chr14:20911417-20944224	iQNP Ctrl	iQNP Rest-knockdown	OK	10.7882	5.32554	0.493645	-1.01845	-0.84442	0.01789	0.00781051	yes
Usp7	Usp7	Usp7	chr10:6917611-6963452	iQNP Ctrl	iQNP Rest-knockdown	OK	70.5983	34.8479	0.493608	-1.01856	-0.862183	0.017375	0.00781051	yes
Zcchc11	Zcchc11	Zcchc11	chr5:129565022-129860103	iQNP Ctrl	iQNP Rest-knockdown	OK	44.8736	22.1316	0.493199	-1.01976	-0.870964	0.016585	0.00781051	yes
Aspm	Aspm	Aspm	chr13:52811657-52860689	iQNP Ctrl	iQNP Rest-knockdown	OK	20.5808	10.15	0.493178	-1.01982	-0.805058	0.01557	0.00781051	yes
Arhgef6	Arhgef6	Arhgef6	chrX:141946361-142068557	iQNP Ctrl	iQNP Rest-knockdown	OK	10.5964	5.22511	0.493102	-1.02004	-0.848171	0.017925	0.00781051	yes
Nkap	Nkap	Nkap	chrX:7762214-7781862	iQNP Ctrl	iQNP Rest-knockdown	OK	54.0651	26.6582	0.493076	-1.02012	-0.882292	0.0172	0.00781051	yes
Zfhx4	Zfhx4	Zfhx4	chr2:98549508-98734901	iQNP Ctrl	iQNP Rest-knockdown	OK	25.5378	12.5906	0.493018	-1.02029	-0.883308	0.014605	0.00781051	yes
Sorbs2	Sorbs2	Sorbs2	chr16:49722538-49917551	iQNP Ctrl	iQNP Rest-knockdown	OK	70.3332	34.6656	0.492877	-1.0207	-0.840317	0.016005	0.00781051	yes
Kpna5	Kpna5	Kpna5	chr20:30137915-30197532	iQNP Ctrl	iQNP Rest-knockdown	OK	8.74478	4.30943	0.4928	-1.02093	-0.869375	0.01652	0.00781051	yes
Supt6h	Supt6h	Supt6h	chr10:64378702-64425858	iQNP Ctrl	iQNP Rest-knockdown	OK	158.271	77.9817	0.49271	-1.02119	-0.657841	0.036175	0.00801446	yes
Map3k1	Map3k1	Map3k1	chr2:43062251-43125940	iQNP Ctrl	iQNP Rest-knockdown	OK	52.0218	25.6295	0.492668	-1.02131	-0.877614	0.014435	0.00780977	yes
P2ry1	P2ry1	P2ry1	chr2:150460360-150465855	iQNP Ctrl	iQNP Rest-knockdown	OK	2.60526	1.28323	0.492554	-1.02165	-0.812247	0.019995	0.00781051	yes
Fmod	Fmod	Fmod	chr13:46987713-46998331	iQNP Ctrl	iQNP Rest-knockdown	OK	2.77313	1.36578	0.492505	-1.02179	-0.660964	0.027545	0.00785463	yes
Tnik	Tnik	Tnik	chr2:115599465-116003005	iQNP Ctrl	iQNP Rest-knockdown	OK	32.0624	15.7884	0.492427	-1.02202	-0.897684	0.015335	0.00781051	yes
Cpd	Cpd	Cpd	chr10:67327271-67390836	iQNP Ctrl	iQNP Rest-knockdown	OK	95.4664	46.9608	0.491909	-1.02354	-0.879758	0.01334	0.00770611	yes
Mecp2	Mecp2	Mecp2	chrX:159980598-160035260	iQNP Ctrl	iQNP Rest-knockdown	OK	21.1442	10.3957	0.491657	-1.02428	-0.841858	0.018395	0.00781051	yes
Zfp148	Zfp148	Zfp148	chr11:69103679-69207361	iQNP Ctrl	iQNP Rest-knockdown	OK	85.6091	42.0791	0.491526	-1.02466	-0.883402	0.016365	0.00781051	yes
Has3	Has3	Has3	chr19:36718155-36727586	iQNP Ctrl	iQNP Rest-knockdown	OK	1.56093	0.767188	0.491494	-1.02475	-0.791287	0.02119	0.00781835	yes
Stxbp4	Stxbp4	Stxbp4	chr10:78887819-79039618	iQNP Ctrl	iQNP Rest-knockdown	OK	13.7184	6.74026	0.49133	-1.02524	-0.876503	0.017005	0.00781051	yes
Ppp1r12a	Ppp1r12a	Ppp1r12a	chr7:46876551-46986022	iQNP Ctrl	iQNP Rest-knockdown	OK	142.946	70.213	0.491185	-1.02566	-0.848297	0.01215	0.0075356	yes
Kat6a	Kat6a	Kat6a	chr16:73553867-73634794	iQNP Ctrl	iQNP Rest-knockdown	OK	67.0758	32.9336	0.490991	-1.02623	-0.834416	0.017075	0.00781051	yes
Pdlim5	Pdlim5	Pdlim5	chr2:240177300-240296914	iQNP Ctrl	iQNP Rest-knockdown	OK	149.42	73.2776	0.490414	-1.02793	-0.888354	0.015745	0.00781051	yes
Slitrk6	Slitrk6	Slitrk6	chr15:95106363-95112983	iQNP Ctrl	iQNP Rest-knockdown	OK	58.5317	28.7008	0.490346	-1.02813	-0.965111	0.00949	0.00723278	yes
Sp4	Sp4	Sp4	chr6:145553511-145613957	iQNP Ctrl	iQNP Rest-knockdown	OK	11.9049	5.83519	0.49015	-1.0287	-0.880939	0.016405	0.00781051	yes
Ahi1	Ahi1	Ahi1	chr1:16332800-16454052	iQNP Ctrl	iQNP Rest-knockdown	OK	27.1157	13.29	0.490122	-1.02879	-0.976904	0.011425	0.00752762	yes
Atp2b1	Atp2b1	Atp2b1	chr7:36493660-36600280	iQNP Ctrl	iQNP Rest-knockdown	OK	68.5028	33.5733	0.490101	-1.02885	-0.873667	0.015965	0.00781051	yes
Foxo1	Foxo1	Foxo1	chr2:141127344-141203446	iQNP Ctrl	iQNP Rest-knockdown	OK	23.3564	11.4434	0.489947	-1.0293	-0.860077	0.017815	0.00781051	yes
RGD1562865	RGD1562865	RGD1562865	chr5:48611804-48881935	iQNP Ctrl	iQNP Rest-knockdown	OK	2.79737	1.36978	0.489667	-1.03013	-0.82834	0.01741	0.00781051	yes
Rasa1	Rasa1	Rasa1	chr2:14203814-14287824	iQNP Ctrl	iQNP Rest-knockdown	OK	87.2134	42.7037	0.489646	-1.03019	-0.907053	0.01522	0.00781051	yes
Ptbp3	Ptbp3	Ptbp3	chr5:77551328-77635122	iQNP Ctrl	iQNP Rest-knockdown	OK	30.7456	15.043	0.489273	-1.03129	-0.860897	0.017255	0.00781051	yes
Lin7a	Lin7a	Lin7a	chr7:45970621-46116986	iQNP Ctrl	iQNP Rest-knockdown	OK	79.5997	38.9205	0.488953	-1.03223	-1.03834	0.010995	0.00743089	yes
Stox2	Stox2	Stox2	chr16:48197063-48305632	iQNP Ctrl	iQNP Rest-knockdown	OK	32.5618	15.9167	0.488815	-1.03264	-0.780941	0.0203	0.00781051	yes
Ncoa1	Ncoa1	Ncoa1	chr6:27224395-27473926	iQNP Ctrl	iQNP Rest-knockdown	OK	21.9536	10.7291	0.488717	-1.03293	-0.960469	0.00991	0.00724175	yes
Reep3	Reep3	Reep3	chr20:22314092-22397087	iQNP Ctrl	iQNP Rest-knockdown	OK	124.679	60.9294	0.48869	-1.03301	-0.871115	0.016405	0.00781051	yes
Cers4	Cers4	Cers4	chr12:1256397-1291578	iQNP Ctrl	iQNP Rest-knockdown	OK	60.1705	29.4021	0.488646	-1.03314	-0.96864	0.010135	0.0073095	yes
Tpr	Tpr	Tpr	chr13:64688584-64769533	iQNP Ctrl	iQNP Rest-knockdown	OK	59.5792	29.0882	0.488227	-1.03437	-0.886413	0.014145	0.00779335	yes
Fyco1	Fyco1	Fyco1	chr8:128543894-128612184	iQNP Ctrl	iQNP Rest-knockdown	OK	13.9358	6.80343	0.488198	-1.03446	-0.956204	0.011165	0.00748978	yes
Rev3l	Rev3l	Rev3l	chr20:43870508-44042379	iQNP Ctrl	iQNP Rest-knockdown	OK	17.8029	8.69131	0.488196	-1.03447	-0.872249	0.01636	0.00781051	yes
Ssx2ip	Ssx2ip	Ssx2ip	chr2:244604359-244637562	iQNP Ctrl	iQNP Rest-knockdown	OK	37.1753	18.1488	0.488195	-1.03447	-0.98705	0.01214	0.0075356	yes
Nup153	Nup153	Nup153	chr17:24031665-24084210	iQNP Ctrl	iQNP Rest-knockdown	OK	51.8645	25.319	0.488176	-1.03453	-0.959189	0.009155	0.00717735	yes
Chd1	Chd1	Chd1	chr1:54594859-54631157	iQNP Ctrl	iQNP Rest-knockdown	OK	46.0823	22.4875	0.487986	-1.03509	-0.908251	0.014745	0.00781051	yes
Bach1	Bach1	Bach1	chr11:27467206-27500173	iQNP Ctrl	iQNP Rest-knockdown	OK	16.7644	8.17695	0.487757	-1.03577	-0.964016	0.010455	0.00735451	yes
Nfia	Nfia	Nfia	chr5:118165240-118507056	iQNP Ctrl	iQNP Rest-knockdown	OK	191.43	93.3452	0.487621	-1.03617	-0.855748	0.011375	0.00752762	yes
LOC100233177	LOC100233177	LOC100233177	chr8:93847310-93872371	iQNP Ctrl	iQNP Rest-knockdown	OK	17.4304	8.49727	0.487497	-1.03653	-0.974305	0.010815	0.00737136	yes
Myo9a	Myo9a	Myo9a	chr8:63578000-63783806	iQNP Ctrl	iQNP Rest-knockdown	OK	32.4119	15.7828	0.486945	-1.03817	-0.673581	0.023825	0.00781835	yes
Hivep1	Hivep1	Hivep1	chr17:28448074-28576606	iQNP Ctrl	iQNP Rest-knockdown	OK	24.3766	11.8634	0.486672	-1.03898	-0.967729	0.0088	0.00714729	yes
Caln1	Caln1	Caln1	chr12:26860408-27287503	iQNP Ctrl	iQNP Rest-knockdown	OK	35.543	17.2919	0.486506	-1.03947	-1.0069	0.0107	0.00735451	yes
Dlc1	Dlc1	Dlc1	chr16:59312929-59355129	iQNP Ctrl	iQNP Rest-knockdown	OK	2.33953	1.13819	0.486504	-1.03948	-0.806318	0.02045	0.00781051	yes
Kpna3	Kpna3	Kpna3	chr15:40513213-40585152	iQNP Ctrl	iQNP Rest-knockdown	OK	23.3911	11.3794	0.486484	-1.03954	-0.99869	0.011515	0.00752762	yes
Ino80d	Ino80d	Ino80d	chr9:61708909-61746437	iQNP Ctrl	iQNP Rest-knockdown	OK	13.3669	6.49407	0.485832	-1.04147	-0.901794	0.015575	0.00781051	yes
Lrba	Lrba	Lrba	chr2:178257271-178787626	iQNP Ctrl	iQNP Rest-knockdown	OK	23.835	11.5785	0.485777	-1.04163	-0.866547	0.01595	0.00781051	yes
Brd3	Brd3	Brd3	chr3:6369902-6390116	iQNP Ctrl	iQNP Rest-knockdown	OK	72.8346	35.3794	0.48575	-1.04171	-0.990938	0.00956	0.00723278	yes
Rfx7	Rfx7	Rfx7	chr8:77120961-77207169	iQNP Ctrl	iQNP Rest-knockdown	OK	25.1811	12.2237	0.485432	-1.04266	-0.988817	0.009725	0.00723278	yes
Egr2	Egr2	Egr2	chr20:21883884-21888177	iQNP Ctrl	iQNP Rest-knockdown	OK	25.1073	12.1866	0.485381	-1.04281	-0.861458	0.012355	0.00759063	yes
Purg	Purg	Purg	chr16:62533735-62535638	iQNP Ctrl	iQNP Rest-knockdown	OK	17.5882	8.52741	0.484837	-1.04443	-0.936253	0.015355	0.00781051	yes
Sgms2	Sgms2	Sgms2	chr2:228815311-228838295	iQNP Ctrl	iQNP Rest-knockdown	OK	5.76961	2.79454	0.484355	-1.04586	-0.83843	0.01693	0.00781051	yes
Wwp1	Wwp1	Wwp1	chr5:34238504-34325951	iQNP Ctrl	iQNP Rest-knockdown	OK	48.4091	23.442	0.484248	-1.04618	-0.996199	0.010165	0.0073095	yes
Gan	Gan	Gan	chr19:47263531-47310683	iQNP Ctrl	iQNP Rest-knockdown	OK	5.23353	2.53419	0.484222	-1.04626	-0.887025	0.015545	0.00781051	yes
Pbx3	Pbx3	Pbx3	chr3:13200260-13407069	iQNP Ctrl	iQNP Rest-knockdown	OK	66.549	32.1878	0.483671	-1.0479	-1.01691	0.010745	0.00735451	yes
Atxn1	Atxn1	Atxn1	chr17:24719382-25138270	iQNP Ctrl	iQNP Rest-knockdown	OK	9.59974	4.64266	0.483624	-1.04804	-0.887061	0.01628	0.00781051	yes
Rsrc1	Rsrc1	Rsrc1	chr2:156889767-157213292	iQNP Ctrl	iQNP Rest-knockdown	OK	5.58801	2.70046	0.48326	-1.04913	-0.817607	0.017425	0.00781051	yes
Zfp819	Zfp819	Zfp819	chr1:94009047-94019562	iQNP Ctrl	iQNP Rest-knockdown	OK	2.43152	1.17497	0.483224	-1.04923	-0.805234	0.02116	0.00781835	yes
Stam2	Stam2	Stam2	chr3:34213012-34259375	iQNP Ctrl	iQNP Rest-knockdown	OK	71.7691	34.6803	0.48322	-1.04925	-0.892051	0.01586	0.00781051	yes
Rbl2	Rbl2	Rbl2	chr19:17045130-17092597	iQNP Ctrl	iQNP Rest-knockdown	OK	31.7036	15.2952	0.482444	-1.05157	-0.99025	0.009875	0.00724175	yes
Snx13	Snx13	Snx13	chr6:53727054-53827207	iQNP Ctrl	iQNP Rest-knockdown	OK	23.2755	11.228	0.482396	-1.05171	-0.989344	0.01028	0.00733662	yes
Stxbp5	Stxbp5	Stxbp5	chr1:4428181-4579373	iQNP Ctrl	iQNP Rest-knockdown	OK	33.5244	16.1593	0.482016	-1.05285	-0.958449	0.01838	0.00781051	yes
Atp7a	Atp7a	Atp7a	chrX:94192539-94249773	iQNP Ctrl	iQNP Rest-knockdown	OK	13.3316	6.42216	0.481725	-1.05372	-0.892634	0.015225	0.00781051	yes
Scrn3	Scrn3	Scrn3	chr3:55818803-55835967	iQNP Ctrl	iQNP Rest-knockdown	OK	31.4518	15.1495	0.481674	-1.05387	-0.89368	0.017345	0.00781051	yes
Aatf	Aatf	Aatf	chr10:72701732-72794495	iQNP Ctrl	iQNP Rest-knockdown	OK	72.1241	34.7016	0.481137	-1.05548	-0.990739	0.011705	0.00753504	yes
Lpin2	Lpin2	Lpin2	chr9:110380691-110455453	iQNP Ctrl	iQNP Rest-knockdown	OK	5.42152	2.60684	0.480832	-1.0564	-1.00349	0.011295	0.00751231	yes
Pgap1	Pgap1	Pgap1	chr9:53263167-53337447	iQNP Ctrl	iQNP Rest-knockdown	OK	12.7931	6.14803	0.480574	-1.05717	-0.822549	0.019775	0.00781051	yes
Mapk10	Mapk10	Mapk10	chr14:7719594-8010694	iQNP Ctrl	iQNP Rest-knockdown	OK	26.6408	12.7994	0.480444	-1.05756	-1.01538	0.010545	0.00735451	yes
Mpdz	Mpdz	Mpdz	chr5:100008984-100170202	iQNP Ctrl	iQNP Rest-knockdown	OK	45.0554	21.641	0.48032	-1.05793	-0.904801	0.014155	0.00779335	yes
Gen1	Gen1	Gen1	chr6:34679617-34709812	iQNP Ctrl	iQNP Rest-knockdown	OK	1.42801	0.685841	0.480277	-1.05806	-0.840462	0.01771	0.00781051	yes
Trim44	Trim44	Trim44	chr3:87458182-87594329	iQNP Ctrl	iQNP Rest-knockdown	OK	203.518	97.7428	0.480266	-1.05809	-0.969173	0.014005	0.00778915	yes
Ttc14	Ttc14	Ttc14	chr2:120105438-120115123	iQNP Ctrl	iQNP Rest-knockdown	OK	49.2901	23.6498	0.479808	-1.05947	-1.02512	0.01027	0.00733662	yes
C1galt1	C1galt1	C1galt1	chr4:32903433-32933952	iQNP Ctrl	iQNP Rest-knockdown	OK	44.4426	21.3144	0.479594	-1.06011	-1.00323	0.01054	0.00735451	yes
Nlgn1	Nlgn1	Nlgn1	chr2:111189469-111948145	iQNP Ctrl	iQNP Rest-knockdown	OK	10.5548	5.06175	0.479569	-1.06019	-0.912619	0.0151	0.00781051	yes
Akap6	Akap6	Akap6	chr6:73013358-73354520	iQNP Ctrl	iQNP Rest-knockdown	OK	16.4401	7.883	0.479498	-1.0604	-0.894128	0.015575	0.00781051	yes
Ankrd34b	Ankrd34b	Ankrd34b	chr2:22607092-22828487	iQNP Ctrl	iQNP Rest-knockdown	OK	1.42485	0.683057	0.479389	-1.06073	-0.17336	0.05817	0.0087426	yes
Ppp1r12b	Ppp1r12b	Ppp1r12b	chr13:47705568-47917673	iQNP Ctrl	iQNP Rest-knockdown	OK	6.73477	3.22829	0.479347	-1.06086	-0.862607	0.017145	0.00781051	yes
Rad50	Rad50	Rad50	chr10:39112732-39164688	iQNP Ctrl	iQNP Rest-knockdown	OK	59.0452	28.2961	0.479228	-1.06122	-0.902134	0.015095	0.00781051	yes
Pde7a	Pde7a	Pde7a	chr2:104339909-104429820	iQNP Ctrl	iQNP Rest-knockdown	OK	4.75337	2.27756	0.479146	-1.06146	-0.969843	0.00973	0.00723278	yes
Man1a2	Man1a2	Man1a2	chr2:195561700-195705232	iQNP Ctrl	iQNP Rest-knockdown	OK	46.1037	22.0808	0.478938	-1.06209	-0.901904	0.015575	0.00781051	yes
Mpp5	Mpp5	Mpp5	chr6:101414656-101471504	iQNP Ctrl	iQNP Rest-knockdown	OK	13.1393	6.29215	0.47888	-1.06226	-0.894432	0.015695	0.00781051	yes
Brca2	Brca2	Brca2	chr12:4282945-4323693	iQNP Ctrl	iQNP Rest-knockdown	OK	11.5751	5.54151	0.478744	-1.06267	-0.868948	0.011105	0.00748384	yes
Brca1	Brca1	Brca1	chr10:90513629-90572676	iQNP Ctrl	iQNP Rest-knockdown	OK	14.2269	6.80827	0.478549	-1.06326	-0.902729	0.01264	0.00760248	yes
Ppm1k	Ppm1k	Ppm1k	chr4:87366272-87390223	iQNP Ctrl	iQNP Rest-knockdown	OK	5.3762	2.57267	0.478529	-1.06332	-0.978116	0.00999	0.0072726	yes
Wwtr1	Wwtr1	Wwtr1	chr2:146713976-146831603	iQNP Ctrl	iQNP Rest-knockdown	OK	97.5969	46.6478	0.477964	-1.06503	-1.00945	0.01132	0.00752373	yes
Irs1	Irs1	Irs1	chr9:81585250-81638071	iQNP Ctrl	iQNP Rest-knockdown	OK	36.9934	17.6811	0.477953	-1.06506	-0.925112	0.013175	0.0076713	yes
Ocrl	Ocrl	Ocrl	chrX:134271932-134322760	iQNP Ctrl	iQNP Rest-knockdown	OK	5.0604	2.41733	0.477695	-1.06584	-1.0076	0.010285	0.00733662	yes
Unc13b	Unc13b	Unc13b	chr5:59551927-59768901	iQNP Ctrl	iQNP Rest-knockdown	OK	2.72786	1.30307	0.477689	-1.06586	-0.20712	0.049705	0.00843224	yes
Pcdhga1	Pcdhga1	Pcdhga1	chr18:30568804-30754207	iQNP Ctrl	iQNP Rest-knockdown	OK	5.42015	2.58822	0.477518	-1.06637	-0.151135	0.054595	0.00862765	yes
Kctd4	Kctd4	Kctd4	chr15:56803444-56925046	iQNP Ctrl	iQNP Rest-knockdown	OK	3.0855	1.47247	0.477222	-1.06727	-0.287107	0.05025	0.00846367	yes
Pde1c	Pde1c	Pde1c	chr4:84936641-85448339	iQNP Ctrl	iQNP Rest-knockdown	OK	9.6896	4.62409	0.477222	-1.06727	-0.885682	0.01581	0.00781051	yes
Rad54l2	Rad54l2	Rad54l2	chr8:111884405-111985809	iQNP Ctrl	iQNP Rest-knockdown	OK	18.1185	8.64245	0.476996	-1.06795	-0.889132	0.01573	0.00781051	yes
Ppara	Ppara	Ppara	chr7:123729773-123807090	iQNP Ctrl	iQNP Rest-knockdown	OK	1.46084	0.696745	0.476948	-1.0681	-0.710705	0.025515	0.00782678	yes
Zfp398	Zfp398	Zfp398	chr4:75975751-76002315	iQNP Ctrl	iQNP Rest-knockdown	OK	11.021	5.25567	0.476878	-1.06831	-0.915369	0.01461	0.00781051	yes
Hmgxb4	Hmgxb4	Hmgxb4	chr19:13849918-13888570	iQNP Ctrl	iQNP Rest-knockdown	OK	43.3369	20.666	0.476868	-1.06834	-1.01177	0.009575	0.00723278	yes
Plscr4	Plscr4	Plscr4	chr8:97428402-97466096	iQNP Ctrl	iQNP Rest-knockdown	OK	20.2811	9.66613	0.476608	-1.06913	-1.0373	0.010555	0.00735451	yes
Ogfrl1	Ogfrl1	Ogfrl1	chr9:22233996-22247453	iQNP Ctrl	iQNP Rest-knockdown	OK	23.7831	11.3348	0.476591	-1.06918	-1.01046	0.011335	0.00752434	yes
Sntb2	Sntb2	Sntb2	chr19:36781940-36866523	iQNP Ctrl	iQNP Rest-knockdown	OK	8.85957	4.22056	0.476384	-1.0698	-0.905349	0.01471	0.00781051	yes
Phtf2	Phtf2	Phtf2	chr4:9735841-9850438	iQNP Ctrl	iQNP Rest-knockdown	OK	18.4666	8.79074	0.476035	-1.07086	-1.0779	0.00765	0.00679185	yes
Pank3	Pank3	Pank3	chr10:20679353-20699173	iQNP Ctrl	iQNP Rest-knockdown	OK	77.0233	36.6424	0.475731	-1.07178	-0.915089	0.014705	0.00781051	yes
Mdga2	Mdga2	Mdga2	chr6:88155409-89020699	iQNP Ctrl	iQNP Rest-knockdown	OK	17.7509	8.44298	0.475637	-1.07207	-0.900322	0.01513	0.00781051	yes
Med13	Med13	Med13	chr10:74498273-74584128	iQNP Ctrl	iQNP Rest-knockdown	OK	79.9654	38.0311	0.475594	-1.0722	-0.839991	0.013555	0.00771001	yes
Uggt1	Uggt1	Uggt1	chr9:35055039-35164194	iQNP Ctrl	iQNP Rest-knockdown	OK	43.856	20.8542	0.475515	-1.07244	-0.898605	0.01472	0.00781051	yes
Nkain3	Nkain3	Nkain3	chr5:34764660-35477296	iQNP Ctrl	iQNP Rest-knockdown	OK	2.64997	1.26007	0.475503	-1.07247	-0.804084	0.01983	0.00781051	yes
Plce1	Plce1	Plce1	chr1:242794857-243103437	iQNP Ctrl	iQNP Rest-knockdown	OK	10.6579	5.06431	0.47517	-1.07349	-1.00619	0.00978	0.00723278	yes
Sdccag1	Sdccag1	Sdccag1	chr6:91274860-91319272	iQNP Ctrl	iQNP Rest-knockdown	OK	29.9468	14.2293	0.475153	-1.07354	-0.906903	0.01272	0.00760481	yes
Pcdha2	Pcdha2	Pcdha2	chr18:29661559-29928031	iQNP Ctrl	iQNP Rest-knockdown	OK	1.3868	0.65892	0.475137	-1.07358	-0.198755	0.05896	0.00876206	yes
Trip11	Trip11	Trip11	chr6:126119080-126188777	iQNP Ctrl	iQNP Rest-knockdown	OK	46.9153	22.288	0.475069	-1.07379	-0.912531	0.01207	0.0075356	yes
Xkr6	Xkr6	Xkr6	chr15:42875837-43086246	iQNP Ctrl	iQNP Rest-knockdown	OK	3.07952	1.46264	0.474957	-1.07413	-0.888097	0.014105	0.00778915	yes
Polq	Polq	Polq	chr11:65474660-65577382	iQNP Ctrl	iQNP Rest-knockdown	OK	2.54527	1.20813	0.474657	-1.07504	-0.866582	0.017655	0.00781051	yes
Gtf2a1	Gtf2a1	Gtf2a1	chr6:115180870-115210825	iQNP Ctrl	iQNP Rest-knockdown	OK	95.9181	45.4999	0.474362	-1.07594	-0.968619	0.01472	0.00781051	yes
Dcaf17	Dcaf17	Dcaf17	chr3:53310356-53335100	iQNP Ctrl	iQNP Rest-knockdown	OK	9.04661	4.28598	0.473766	-1.07775	-0.917148	0.01315	0.0076713	yes
Olr1686	Olr1686	Olr1686	chr20:416556-417510	iQNP Ctrl	iQNP Rest-knockdown	OK	1.35273	0.640689	0.473627	-1.07818	-0.600769	0.033375	0.00795899	yes
Pik3r3	Pik3r3	Pik3r3	chr5:136497493-136566473	iQNP Ctrl	iQNP Rest-knockdown	OK	30.0393	14.2256	0.473566	-1.07836	-0.911797	0.01566	0.00781051	yes
Bdp1	Bdp1	Bdp1	chr2:31115254-31127850	iQNP Ctrl	iQNP Rest-knockdown	OK	63.7391	30.1679	0.473303	-1.07916	-0.959009	0.014015	0.00778915	yes
Rbpj	Rbpj	Rbpj	chr5:4663782-4668189	iQNP Ctrl	iQNP Rest-knockdown	OK	65.6162	31.0438	0.473112	-1.07975	-0.931202	0.01355	0.00771001	yes
Sytl5	Sytl5	Sytl5	chrX:24945435-25034025	iQNP Ctrl	iQNP Rest-knockdown	OK	1.23866	0.585924	0.473031	-1.07999	-0.670174	0.02846	0.00786868	yes
Sptb	Sptb	Sptb	chr6:99194201-99315691	iQNP Ctrl	iQNP Rest-knockdown	OK	2.23555	1.0572	0.472904	-1.08038	-0.979865	0.00922	0.00717735	yes
Zc3h12c	Zc3h12c	Zc3h12c	chr8:55478498-55531853	iQNP Ctrl	iQNP Rest-knockdown	OK	15.8817	7.50734	0.472704	-1.08099	-0.931469	0.014645	0.00781051	yes
Stk3	Stk3	Stk3	chr7:70308194-70597445	iQNP Ctrl	iQNP Rest-knockdown	OK	63.8466	30.1635	0.472437	-1.08181	-1.02565	0.008655	0.00714384	yes
Myo5a	Myo5a	Myo5a	chr8:79909228-80027289	iQNP Ctrl	iQNP Rest-knockdown	OK	40.2674	19.0076	0.472034	-1.08304	-0.945217	0.013485	0.00771001	yes
Col14a1	Col14a1	Col14a1	chr7:91801533-92032966	iQNP Ctrl	iQNP Rest-knockdown	OK	4.08813	1.92865	0.471768	-1.08385	-1.01661	0.009185	0.00717735	yes
Zc3h13	Zc3h13	Zc3h13	chr15:56155137-56219559	iQNP Ctrl	iQNP Rest-knockdown	OK	29.5263	13.9166	0.471329	-1.08519	-1.0274	0.00903	0.00717628	yes
Jmjd1c	Jmjd1c	Jmjd1c	chr20:22151773-22283264	iQNP Ctrl	iQNP Rest-knockdown	OK	97.4297	45.9141	0.471254	-1.08542	-0.874859	0.01338	0.00770611	yes
Ebf3	Ebf3	Ebf3	chr1:196927456-197045432	iQNP Ctrl	iQNP Rest-knockdown	OK	14.6763	6.91436	0.471124	-1.08582	-0.999827	0.00907	0.00717662	yes
Cald1	Cald1	Cald1	chr4:62087363-62156855	iQNP Ctrl	iQNP Rest-knockdown	OK	326.495	153.786	0.471021	-1.08614	-0.691246	0.024845	0.00781835	yes
Flrt3	Flrt3	Flrt3	chr3:128922728-128934866	iQNP Ctrl	iQNP Rest-knockdown	OK	22.9968	10.8301	0.470939	-1.08639	-0.94357	0.013915	0.00778915	yes
Prox1	Prox1	Prox1	chr13:106421540-106471350	iQNP Ctrl	iQNP Rest-knockdown	OK	12.9376	6.0925	0.470914	-1.08646	-0.675569	0.023225	0.00781835	yes
RGD1563349	RGD1563349	RGD1563349	chr4:22121454-22171447	iQNP Ctrl	iQNP Rest-knockdown	OK	13.7662	6.48148	0.470826	-1.08674	-0.339205	0.069825	0.00912914	yes
Flrt2	Flrt2	Flrt2	chr6:119569365-119658949	iQNP Ctrl	iQNP Rest-knockdown	OK	12.9854	6.11334	0.470786	-1.08686	-0.922361	0.014585	0.00781051	yes
Pax6	Pax6	Pax6	chr3:91127604-91149178	iQNP Ctrl	iQNP Rest-knockdown	OK	4.6882	2.20596	0.470535	-1.08763	-0.943511	0.013055	0.00766225	yes
Lmbrd2	Lmbrd2	Lmbrd2	chr2:58797493-58875176	iQNP Ctrl	iQNP Rest-knockdown	OK	26.7293	12.5761	0.470499	-1.08774	-0.927616	0.01422	0.00779791	yes
Ugt1a2	Ugt1a2	Ugt1a2	chr9:86986914-87098362	iQNP Ctrl	iQNP Rest-knockdown	OK	1.55123	0.729814	0.470474	-1.08781	-0.563339	0.05866	0.00875729	yes
Gatsl2	Gatsl2	Gatsl2	chr12:23733974-23773875	iQNP Ctrl	iQNP Rest-knockdown	OK	12.9856	6.10469	0.470112	-1.08892	-0.903687	0.01167	0.00752762	yes
B3galt1	B3galt1	B3galt1	chr3:50146766-50160110	iQNP Ctrl	iQNP Rest-knockdown	OK	2.57781	1.21185	0.470108	-1.08893	-0.850544	0.01736	0.00781051	yes
Sema3a	Sema3a	Sema3a	chr4:17575111-17790100	iQNP Ctrl	iQNP Rest-knockdown	OK	138.775	65.2372	0.470093	-1.08898	-0.906378	0.010165	0.0073095	yes
Vps13b	Vps13b	Vps13b	chr7:70839615-71464951	iQNP Ctrl	iQNP Rest-knockdown	OK	19.5442	9.18741	0.470084	-1.08901	-0.910457	0.01444	0.00780977	yes
Alcam	Alcam	Alcam	chr11:49424242-49630071	iQNP Ctrl	iQNP Rest-knockdown	OK	93.0551	43.7309	0.469946	-1.08943	-1.03874	0.008185	0.00694642	yes
Klf7	Klf7	Klf7	chr9:62690535-62738089	iQNP Ctrl	iQNP Rest-knockdown	OK	38.5085	18.0969	0.469946	-1.08943	-0.941793	0.013945	0.00778915	yes
Lrp1b	Lrp1b	Lrp1b	chr3:20761303-22918609	iQNP Ctrl	iQNP Rest-knockdown	OK	1.3534	0.635422	0.469501	-1.0908	-0.933307	0.01319	0.0076713	yes
Hspb7	Hspb7	Hspb7	chr5:160311907-160315394	iQNP Ctrl	iQNP Rest-knockdown	OK	6.40079	3.00513	0.469494	-1.09082	-0.985086	0.0097	0.00723278	yes
Sptbn1	Sptbn1	Sptbn1	chr14:111076740-111246285	iQNP Ctrl	iQNP Rest-knockdown	OK	168.741	79.1904	0.469301	-1.09141	-0.641024	0.03121	0.00793199	yes
Zbtb33	Zbtb33	Zbtb33	chrX:7166135-7170805	iQNP Ctrl	iQNP Rest-knockdown	OK	14.9385	7.00854	0.46916	-1.09185	-0.900222	0.01563	0.00781051	yes
Smad9	Smad9	Smad9	chr2:144014435-144030672	iQNP Ctrl	iQNP Rest-knockdown	OK	19.09	8.95615	0.469154	-1.09187	-1.03038	0.00888	0.00714765	yes
Zpbp	Zpbp	Zpbp	chrUn:6922539-6962401	iQNP Ctrl	iQNP Rest-knockdown	OK	1.22269	0.573258	0.46885	-1.0928	-0.590719	0.034755	0.00797384	yes
Cpz	Cpz	Cpz	chr14:80857370-80880592	iQNP Ctrl	iQNP Rest-knockdown	OK	0.122526	0.0574346	0.468754	-1.0931	1.25461	0.00489	0.00582879	yes
Shroom4	Shroom4	Shroom4	chrX:29125306-29691810	iQNP Ctrl	iQNP Rest-knockdown	OK	6.81507	3.19341	0.468581	-1.09363	-0.916258	0.02487	0.00781835	yes
RGD1560888	RGD1560888	RGD1560888	chr8:40573738-40574465	iQNP Ctrl	iQNP Rest-knockdown	OK	97.5902	45.7187	0.468476	-1.09395	-1.10331	0.01437	0.00780977	yes
Gpd2	Gpd2	Gpd2	chr3:38980633-39114490	iQNP Ctrl	iQNP Rest-knockdown	OK	5.26403	2.46559	0.468384	-1.09423	-0.888322	0.01686	0.00781051	yes
Lnpep	Lnpep	Lnpep	chr1:56063360-56151257	iQNP Ctrl	iQNP Rest-knockdown	OK	98.6543	46.2067	0.46837	-1.09428	-0.769311	0.020255	0.00781051	yes
LOC689986	LOC689986	LOC689986	chr14:2790181-2829512	iQNP Ctrl	iQNP Rest-knockdown	OK	2.84507	1.33238	0.468312	-1.09446	-0.838776	0.014995	0.00781051	yes
Slc35e2b	Slc35e2b	Slc35e2b	chr5:172431713-172453798	iQNP Ctrl	iQNP Rest-knockdown	OK	15.8828	7.43679	0.468229	-1.09471	-0.904289	0.016225	0.00781051	yes
Lmln	Lmln	Lmln	chr11:69481116-69547133	iQNP Ctrl	iQNP Rest-knockdown	OK	3.21138	1.50342	0.468154	-1.09495	-0.88394	0.0149	0.00781051	yes
Tcf4	Tcf4	Tcf4	chr18:66135862-66359980	iQNP Ctrl	iQNP Rest-knockdown	OK	191.059	89.3982	0.467909	-1.0957	-0.969918	0.012015	0.0075356	yes
Srek1	Srek1	Srek1	chr2:34690995-34710132	iQNP Ctrl	iQNP Rest-knockdown	OK	142.607	66.7096	0.467786	-1.09608	-0.970463	0.01197	0.0075356	yes
Mcc	Mcc	Mcc	chr18:38099486-38576233	iQNP Ctrl	iQNP Rest-knockdown	OK	6.0247	2.81826	0.467784	-1.09608	-0.929873	0.014145	0.00779335	yes
Gata3	Gata3	Gata3	chr17:79991586-80011574	iQNP Ctrl	iQNP Rest-knockdown	OK	9.52819	4.45584	0.467648	-1.0965	-0.866313	0.018095	0.00781051	yes
Axin2	Axin2	Axin2	chr10:98294465-98321828	iQNP Ctrl	iQNP Rest-knockdown	OK	17.5221	8.19389	0.467632	-1.09656	-1.00725	0.00878	0.00714729	yes
Rsu1	Rsu1	Rsu1	chr17:87345487-87538289	iQNP Ctrl	iQNP Rest-knockdown	OK	642.611	300.503	0.467628	-1.09657	-0.874936	0.01166	0.00752762	yes
Golga4	Golga4	Golga4	chr8:123404539-123504104	iQNP Ctrl	iQNP Rest-knockdown	OK	56.4273	26.3805	0.467513	-1.09692	-0.940628	0.01254	0.00759981	yes
Cdc14b	Cdc14b	Cdc14b	chr17:6371203-6454460	iQNP Ctrl	iQNP Rest-knockdown	OK	4.85851	2.27023	0.467269	-1.09768	-0.913509	0.01421	0.00779791	yes
Gnaq	Gnaq	Gnaq	chr1:219520997-219764397	iQNP Ctrl	iQNP Rest-knockdown	OK	366.709	171.349	0.467262	-1.0977	-0.995718	0.012695	0.00760481	yes
Ppfia2	Ppfia2	Ppfia2	chr7:45140153-45616620	iQNP Ctrl	iQNP Rest-knockdown	OK	8.73117	4.07673	0.466917	-1.09876	-1.02179	0.00899	0.00717628	yes
Zbtb26	Zbtb26	Zbtb26	chr3:17194710-17204723	iQNP Ctrl	iQNP Rest-knockdown	OK	11.7748	5.49736	0.466875	-1.09889	-0.948387	0.01351	0.00771001	yes
Ccnd2	Ccnd2	Ccnd2	chr4:163523816-163546501	iQNP Ctrl	iQNP Rest-knockdown	OK	324.944	151.592	0.466517	-1.1	-0.729875	0.027265	0.00785463	yes
Hipk3	Hipk3	Hipk3	chr3:89749953-89816787	iQNP Ctrl	iQNP Rest-knockdown	OK	81.3059	37.9153	0.466329	-1.10058	-0.946293	0.011285	0.00751231	yes
Cxadr	Cxadr	Cxadr	chr11:17193504-17241549	iQNP Ctrl	iQNP Rest-knockdown	OK	5.03648	2.34824	0.466246	-1.10084	-0.881772	0.01654	0.00781051	yes
Creb3l2	Creb3l2	Creb3l2	chr4:64703457-64816668	iQNP Ctrl	iQNP Rest-knockdown	OK	99.8038	46.5047	0.465961	-1.10172	-0.930013	0.0137	0.00773407	yes
Stxbp3	Stxbp3	Stxbp3	chr2:204395553-204439388	iQNP Ctrl	iQNP Rest-knockdown	OK	55.4745	25.842	0.465836	-1.10211	-1.10689	0.006465	0.00641931	yes
Plagl1	Plagl1	Plagl1	chr1:7882673-7922504	iQNP Ctrl	iQNP Rest-knockdown	OK	55.9534	26.0558	0.46567	-1.10262	-0.93297	0.01113	0.00748533	yes
Mdc1	Mdc1	Mdc1	chr20:3042952-3057607	iQNP Ctrl	iQNP Rest-knockdown	OK	21.0468	9.79828	0.465547	-1.103	-1.06972	0.0088	0.00714729	yes
Cpeb4	Cpeb4	Cpeb4	chr10:15968781-16026700	iQNP Ctrl	iQNP Rest-knockdown	OK	31.4024	14.6131	0.46535	-1.10361	-0.916481	0.015645	0.00781051	yes
Fubp1	Fubp1	Fubp1	chr2:250749095-250754076	iQNP Ctrl	iQNP Rest-knockdown	OK	603.699	280.813	0.465154	-1.10422	-1.34534	0.009265	0.00717735	yes
Slc12a6	Slc12a6	Slc12a6	chr3:98110546-98216715	iQNP Ctrl	iQNP Rest-knockdown	OK	8.68064	4.03576	0.464915	-1.10496	-0.337605	0.04802	0.00838239	yes
Ap4e1	Ap4e1	Ap4e1	chr3:114550204-114615150	iQNP Ctrl	iQNP Rest-knockdown	OK	10.0649	4.67816	0.464799	-1.10532	-1.01634	0.008655	0.00714384	yes
Strn	Strn	Strn	chr6:1428547-1510817	iQNP Ctrl	iQNP Rest-knockdown	OK	31.5596	14.6671	0.464743	-1.1055	-0.937312	0.01404	0.00778915	yes
Unc5c	Unc5c	Unc5c	chr2:239365108-239721231	iQNP Ctrl	iQNP Rest-knockdown	OK	56.2317	26.13	0.464685	-1.10568	-0.885863	0.01613	0.00781051	yes
Wdr19	Wdr19	Wdr19	chr14:45744197-45807531	iQNP Ctrl	iQNP Rest-knockdown	OK	14.2305	6.61199	0.464635	-1.10583	-1.01709	0.008285	0.00698204	yes
Sesn3	Sesn3	Sesn3	chr8:11076054-11125523	iQNP Ctrl	iQNP Rest-knockdown	OK	47.2825	21.9648	0.464544	-1.10611	-0.938722	0.01352	0.00771001	yes
Arl5a	Arl5a	Arl5a	chr3:33905755-33926681	iQNP Ctrl	iQNP Rest-knockdown	OK	80.5292	37.3853	0.464245	-1.10704	-1.05863	0.010355	0.00733662	yes
Myo1b	Myo1b	Myo1b	chr9:46756677-46917169	iQNP Ctrl	iQNP Rest-knockdown	OK	8.45783	3.92421	0.463974	-1.10789	-1.05713	0.009015	0.00717628	yes
Deadc1	Deadc1	Deadc1	chr1_random:17531-18372	iQNP Ctrl	iQNP Rest-knockdown	OK	56.1011	26.021	0.463823	-1.10835	-1.04224	0.014475	0.00780977	yes
Cpe	Cpe	Cpe	chr16:26748591-26748988	iQNP Ctrl	iQNP Rest-knockdown	OK	22.619	10.4903	0.463783	-1.10848	-0.756339	0.02766	0.00785463	yes
Gcc2	Gcc2	Gcc2	chr20:37472177-37518324	iQNP Ctrl	iQNP Rest-knockdown	OK	15.3093	7.09262	0.463288	-1.11002	-1.03305	0.00823	0.00695395	yes
Rtkn2	Rtkn2	Rtkn2	chr20:21346888-21434160	iQNP Ctrl	iQNP Rest-knockdown	OK	3.40806	1.57847	0.463158	-1.11042	-0.934242	0.01204	0.0075356	yes
Invs	Invs	Invs	chr5:64962872-65165336	iQNP Ctrl	iQNP Rest-knockdown	OK	4.56787	2.11473	0.462958	-1.11105	-0.357987	0.067965	0.009062	yes
Lyst	Lyst	Lyst	chr17:66569477-66735402	iQNP Ctrl	iQNP Rest-knockdown	OK	11.7568	5.4419	0.462873	-1.11131	-0.921249	0.014445	0.00780977	yes
Ust	Ust	Ust	chr1:2868195-3158231	iQNP Ctrl	iQNP Rest-knockdown	OK	40.1066	18.5504	0.462527	-1.11239	-0.945964	0.011925	0.0075356	yes
Atp2b4	Atp2b4	Atp2b4	chr13:46631204-46697214	iQNP Ctrl	iQNP Rest-knockdown	OK	8.86918	4.09913	0.462177	-1.11348	-1.0552	0.00826	0.00697318	yes
Atf2	Atf2	Atf2	chr3:56427235-56496473	iQNP Ctrl	iQNP Rest-knockdown	OK	94.0431	43.4566	0.462092	-1.11375	-0.947893	0.01474	0.00781051	yes
Pdcd4	Pdcd4	Pdcd4	chr1:260183647-260202032	iQNP Ctrl	iQNP Rest-knockdown	OK	109.683	50.6716	0.461982	-1.11409	-1.07064	0.00769	0.00680226	yes
Kpna1	Kpna1	Kpna1	chr11:66555858-66595898	iQNP Ctrl	iQNP Rest-knockdown	OK	45.4644	20.9946	0.461781	-1.11472	-1.06558	0.0087	0.00714729	yes
Arid4a	Arid4a	Arid4a	chr6:93130855-93201927	iQNP Ctrl	iQNP Rest-knockdown	OK	15.8794	7.33211	0.461737	-1.11486	-0.927507	0.01433	0.00780977	yes
Zeb1	Zeb1	Zeb1	chr17:60177149-60198584	iQNP Ctrl	iQNP Rest-knockdown	OK	37.3485	17.238	0.461545	-1.11546	-0.922721	0.015515	0.00781051	yes
Aebp2	Aebp2	Aebp2	chr4:177821214-177876673	iQNP Ctrl	iQNP Rest-knockdown	OK	19.7406	9.11112	0.461542	-1.11547	-1.05766	0.00818	0.00694642	yes
Asap1	Asap1	Asap1	chr7:101303972-101575856	iQNP Ctrl	iQNP Rest-knockdown	OK	52.8686	24.3598	0.460761	-1.11791	-1.06132	0.00768	0.00679966	yes
Tnrc6b	Tnrc6b	Tnrc6b	chr7:118993652-119212958	iQNP Ctrl	iQNP Rest-knockdown	OK	57.5211	26.5026	0.460746	-1.11796	-0.859045	0.01042	0.00735451	yes
Dock8	Dock8	Dock8	chr1:228441383-228634717	iQNP Ctrl	iQNP Rest-knockdown	OK	9.23966	4.25707	0.460739	-1.11798	-1.03587	0.01026	0.00733662	yes
Map3k13	Map3k13	Map3k13	chr11:81327554-81467415	iQNP Ctrl	iQNP Rest-knockdown	OK	5.35914	2.4686	0.460634	-1.11831	-0.918085	0.011885	0.0075356	yes
Gpatc2	Gpatc2	Gpatc2	chr13:103353993-103371422	iQNP Ctrl	iQNP Rest-knockdown	OK	17.8291	8.21207	0.460599	-1.11842	-1.06121	0.00843	0.00703453	yes
Chml	Chml	Chml	chr13:91396312-91427005	iQNP Ctrl	iQNP Rest-knockdown	OK	5.83327	2.68435	0.460179	-1.11973	-0.756607	0.033295	0.00795899	yes
Tmem132b	Tmem132b	Tmem132b	chr12:32078368-32093135	iQNP Ctrl	iQNP Rest-knockdown	OK	4.84744	2.22976	0.459987	-1.12033	-0.678609	0.02609	0.00784562	yes
Tanc2	Tanc2	Tanc2	chr10:94992106-95319057	iQNP Ctrl	iQNP Rest-knockdown	OK	48.4061	22.2658	0.459979	-1.12036	-0.92199	0.009565	0.00723278	yes
Hook3	Hook3	Hook3	chr16:70338142-70424173	iQNP Ctrl	iQNP Rest-knockdown	OK	87.4577	40.1827	0.459453	-1.12201	-0.975079	0.01258	0.00760248	yes
Hist1h2bc	Hist1h2bc	Hist1h2bc	chr17:50118775-50119156	iQNP Ctrl	iQNP Rest-knockdown	OK	860.018	394.961	0.459247	-1.12266	-1.44185	0.0116	0.00752762	yes
Mns1	Mns1	Mns1	chr8:77015289-77035979	iQNP Ctrl	iQNP Rest-knockdown	OK	28.6707	13.1516	0.458712	-1.12434	-0.945852	0.014445	0.00780977	yes
Zeb2	Zeb2	Zeb2	chr3:25513008-25654964	iQNP Ctrl	iQNP Rest-knockdown	OK	460.225	210.891	0.458235	-1.12584	-0.716318	0.02535	0.00781835	yes
Ggta1p	Ggta1p	Ggta1p	chr3:14485027-14559484	iQNP Ctrl	iQNP Rest-knockdown	OK	2.05585	0.941868	0.45814	-1.12614	-0.671306	0.02672	0.00785463	yes
Nucks1	Nucks1	Nucks1	chr6:142904061-142905776	iQNP Ctrl	iQNP Rest-knockdown	OK	296.039	135.43	0.457474	-1.12824	-0.927285	0.014995	0.00781051	yes
Rasal2	Rasal2	Rasal2	chr13:72381046-72534202	iQNP Ctrl	iQNP Rest-knockdown	OK	12.3576	5.65259	0.457418	-1.12841	-0.976566	0.01173	0.0075356	yes
Hmga2	Hmga2	Hmga2	chr7:59638554-59753791	iQNP Ctrl	iQNP Rest-knockdown	OK	43.0891	19.7062	0.457336	-1.12867	-0.941657	0.021895	0.00781835	yes
Zbtb41	Zbtb41	Zbtb41	chr13:52778991-52802582	iQNP Ctrl	iQNP Rest-knockdown	OK	30.1332	13.7729	0.457067	-1.12952	-0.978743	0.013165	0.0076713	yes
Ppp2r3a	Ppp2r3a	Ppp2r3a	chr8:106061348-106155090	iQNP Ctrl	iQNP Rest-knockdown	OK	17.3851	7.93952	0.456685	-1.13073	-1.03765	0.007625	0.00679184	yes
Tph2	Tph2	Tph2	chr7:54321032-54430706	iQNP Ctrl	iQNP Rest-knockdown	OK	0.222992	0.101767	0.456371	-1.13172	1.54219	0.00169	0.00359041	yes
Lef1	Lef1	Lef1	chr2:228550262-228673131	iQNP Ctrl	iQNP Rest-knockdown	OK	312.66	142.561	0.455962	-1.13302	-0.977218	0.009565	0.00723278	yes
Nsd1	Nsd1	Nsd1	chr17:15362481-15471961	iQNP Ctrl	iQNP Rest-knockdown	OK	18.9422	8.63347	0.45578	-1.13359	-0.966374	0.012495	0.00759166	yes
Neurod4	Neurod4	Neurod4	chr7:8534956-8547130	iQNP Ctrl	iQNP Rest-knockdown	OK	0.471414	0.214708	0.455455	-1.13462	1.4316	0.0014	0.00327825	yes
Zkscan1	Zkscan1	Zkscan1	chr12:17530382-17546785	iQNP Ctrl	iQNP Rest-knockdown	OK	62.058	28.2634	0.455435	-1.13468	-0.96901	0.012715	0.00760481	yes
Kcnd3	Kcnd3	Kcnd3	chr2:200709777-200924564	iQNP Ctrl	iQNP Rest-knockdown	OK	5.7514	2.61874	0.455322	-1.13504	-0.959827	0.01289	0.00762763	yes
Hist1h2ak	Hist1h2ak	Hist1h2ak	chr17:50436331-50436724	iQNP Ctrl	iQNP Rest-knockdown	OK	321.096	146.166	0.45521	-1.1354	-1.3311	0.011835	0.0075356	yes
Smcr8	Smcr8	Smcr8	chr10:46924223-46931363	iQNP Ctrl	iQNP Rest-knockdown	OK	38.3093	17.4274	0.454913	-1.13634	-0.949427	0.01344	0.00771001	yes
Pde7b	Pde7b	Pde7b	chr1:15701132-15929617	iQNP Ctrl	iQNP Rest-knockdown	OK	10.1692	4.61785	0.454102	-1.13891	-0.986248	0.012095	0.0075356	yes
Slc26a2	Slc26a2	Slc26a2	chr18:57170813-57184489	iQNP Ctrl	iQNP Rest-knockdown	OK	23.6714	10.7492	0.454101	-1.13892	-0.983306	0.0122	0.00755066	yes
Gab2	Gab2	Gab2	chr1:154348780-154544904	iQNP Ctrl	iQNP Rest-knockdown	OK	117.733	53.3734	0.453343	-1.14133	-0.989164	0.012815	0.00762763	yes
Fndc3b	Fndc3b	Fndc3b	chr2:113315669-113558806	iQNP Ctrl	iQNP Rest-knockdown	OK	94.8684	43.0039	0.453301	-1.14146	-0.995529	0.01013	0.0073095	yes
Csgalnact1	Csgalnact1	Csgalnact1	chr16:22852515-22947139	iQNP Ctrl	iQNP Rest-knockdown	OK	11.8673	5.37665	0.453064	-1.14221	-0.950105	0.01337	0.00770611	yes
Dnmt3a	Dnmt3a	Dnmt3a	chr6:26802611-26878878	iQNP Ctrl	iQNP Rest-knockdown	OK	26.8236	12.149	0.452922	-1.14267	-1.08214	0.00736	0.00677176	yes
Als2cr8	Als2cr8	Als2cr8	chr9:58642177-58689313	iQNP Ctrl	iQNP Rest-knockdown	OK	4.73977	2.14389	0.452319	-1.14459	-0.973358	0.01174	0.0075356	yes
Mbnl2	Mbnl2	Mbnl2	chr15:105356455-105514135	iQNP Ctrl	iQNP Rest-knockdown	OK	320.76	145.059	0.452235	-1.14485	-0.818922	0.016105	0.00781051	yes
Rbm33	Rbm33	Rbm33	chr4:2232811-2333323	iQNP Ctrl	iQNP Rest-knockdown	OK	45.2715	20.4667	0.452088	-1.14532	-0.988262	0.012025	0.0075356	yes
Grip1	Grip1	Grip1	chr7:59150115-59306128	iQNP Ctrl	iQNP Rest-knockdown	OK	3.91456	1.76904	0.451913	-1.14588	-0.953157	0.01341	0.00770955	yes
Wdr7	Wdr7	Wdr7	chr18:59872227-60143140	iQNP Ctrl	iQNP Rest-knockdown	OK	35.1793	15.8974	0.451896	-1.14594	-0.983443	0.01187	0.0075356	yes
Zfp597	Zfp597	Zfp597	chr10:11920709-11926384	iQNP Ctrl	iQNP Rest-knockdown	OK	3.08619	1.39366	0.451579	-1.14695	-0.866187	0.014815	0.00781051	yes
Spp1	Spp1	Spp1	chr14:6422741-6426400	iQNP Ctrl	iQNP Rest-knockdown	OK	19.9601	9.0106	0.451431	-1.14742	-1.01277	0.016115	0.00781051	yes
Plekhg1	Plekhg1	Plekhg1	chr1:34591854-34677812	iQNP Ctrl	iQNP Rest-knockdown	OK	81.4496	36.7289	0.45094	-1.14899	-0.95239	0.008835	0.00714729	yes
Egr1	Egr1	Egr1	chr18:27343918-27346117	iQNP Ctrl	iQNP Rest-knockdown	OK	25.481	11.4694	0.450116	-1.15163	-1.08387	0.007925	0.00687738	yes
Apc	Apc	Apc	chr18:26732146-26790383	iQNP Ctrl	iQNP Rest-knockdown	OK	69.6586	31.3461	0.449996	-1.15202	-0.908843	0.011535	0.00752762	yes
Dock9	Dock9	Dock9	chr15:106628029-106900125	iQNP Ctrl	iQNP Rest-knockdown	OK	6.03645	2.71581	0.449902	-1.15232	-1.05991	0.006905	0.0066189	yes
Crtc1	Crtc1	Crtc1	chr16:19494579-19536785	iQNP Ctrl	iQNP Rest-knockdown	OK	56.9812	25.6168	0.449566	-1.1534	-1.02036	0.01165	0.00752762	yes
Ston2	Ston2	Ston2	chr6:115258139-115369129	iQNP Ctrl	iQNP Rest-knockdown	OK	17.0397	7.65918	0.44949	-1.15364	-1.01069	0.01121	0.00748978	yes
[truncated: 244 more rows]
