# Supplementary material for: REST regulation of gene networks in adult neural stem cells
Source: Nat Commun. 2016 Nov 7;7:13360. doi: 10.1038/ncomms13360 (PMC5103073; doi:10.1038/ncomms13360)
Supplement: Supplementary Data 2 — Cuffdiff Control and Rest shRNA knock-down (kd) iQNP conditions (electroporation) and differentially expressed genes atleast 2-fold in iQNP Rest kd relative to iQNP Control or atleast 2-fold in iQNP Control relative to iQNP Rest kd. [file ncomms13360-s3.xlsx]

## Sheet: Cuffdiff TAP Restkd
Supplementary Data 2 Cuffdiff Control and Rest shRNA knock-down (kd) TAP conditions (electroporation) and differentially expressed genes
atleast 2-fold in TAP Rest kd relative to TAP Control or atleast 2-fold in TAP Control relative to TAP Rest kd
test_id	gene_id	gene	locus	sample_1	sample_2	status	value_1	value_2	fold_change Pkd/Pct	log2(fold_change)	test_stat	p_value	q_value	significant
RT1-T24-4	RT1-T24-4	RT1-T24-4	chr20:2741033-2888872	TAP Ctrl	TAP Rest-knockdown	OK	0.000227258	7.48591	32940.1	15.0076	7.43293	0.050945	0.00802797	yes
Rpl37	Rpl37	Rpl37	chr2:54302354-54304308	TAP Ctrl	TAP Rest-knockdown	OK	2.27111	8915.52	3925.62	11.9387	2.24652	0.000705	0.00185867	yes
Rpl21	Rpl21	Rpl21	chr12:8716674-8719754	TAP Ctrl	TAP Rest-knockdown	OK	4.59312	7377.84	1606.28	10.6495	8.4296	0.04342	0.00766386	yes
Rpl39	Rpl39	Rpl39	chrX:7824999-7827935	TAP Ctrl	TAP Rest-knockdown	OK	4.04978	6346.11	1567.03	10.6138	5.0195	0.024645	0.00660407	yes
Rpl26	Rpl26	Rpl26	chr10:55662219-55665752	TAP Ctrl	TAP Rest-knockdown	OK	1.85591	2560.95	1379.89	10.4303	4.45399	0.00143	0.00267047	yes
Rplp2	Rplp2	Rplp2	chr1:201635580-201637852	TAP Ctrl	TAP Rest-knockdown	OK	2.99716	3231.41	1078.16	10.0744	4.81994	0.01054	0.0051109	yes
Rps4x	Rps4x	Rps4x	chrX:90249373-90252857	TAP Ctrl	TAP Rest-knockdown	OK	1.21866	1242.37	1019.46	9.99358	4.28529	0.024285	0.00658515	yes
Rps24	Rps24	Rps24	chr16:43765-48353	TAP Ctrl	TAP Rest-knockdown	OK	9.28144	8521.58	918.131	9.84256	4.20808	0.02431	0.00658813	yes
Rpl36a	Rpl36a	Rpl36a	chrX:122041846-122044560	TAP Ctrl	TAP Rest-knockdown	OK	3.87073	2440.99	630.628	9.30064	4.65896	0.000545	0.00165469	yes
Prmt1	Prmt1	Prmt1	chr1:95449060-95458267	TAP Ctrl	TAP Rest-knockdown	OK	0.774764	411.212	530.758	9.05191	4.99586	5e-06	7.02388e-05	yes
Rpl7a	Rpl7a	Rpl7a	chr3:5808075-5810543	TAP Ctrl	TAP Rest-knockdown	OK	3.9335	1802.46	458.233	8.83994	3.8451	0.024365	0.00659165	yes
Cox7a2	Cox7a2	Cox7a2	chr8:84809073-84817572	TAP Ctrl	TAP Rest-knockdown	OK	6.53798	2844.77	435.115	8.76525	1.28804	0.0002	0.000990737	yes
Rps27	Rps27	Rps27	chr2:182451528-182452634	TAP Ctrl	TAP Rest-knockdown	OK	38.7997	15579.9	401.547	8.64942	4.50018	0.01433	0.00563229	yes
Rps19	Rps19	Rps19	chr1:80176648-80182351	TAP Ctrl	TAP Rest-knockdown	OK	11.6793	4230.34	362.208	8.50068	1.80789	0.00083	0.00202031	yes
Rps17	Rps17	Rps17	chr1:137552234-137554819	TAP Ctrl	TAP Rest-knockdown	OK	32.0553	11575.8	361.12	8.49633	4.51046	0.0206	0.00632575	yes
Rps7	Rps7	Rps7	chr6:46511960-46516825	TAP Ctrl	TAP Rest-knockdown	OK	8.31597	2901.53	348.911	8.44671	3.73775	0.02541	0.00664612	yes
Lama1	Lama1	Lama1	chr9:106855254-106981152	TAP Ctrl	TAP Rest-knockdown	OK	0.0338582	9.60152	283.58	8.14761	3.87586	0.026855	0.00671698	yes
Rpl31	Rpl31	Rpl31	chr9:38439430-38442916	TAP Ctrl	TAP Rest-knockdown	OK	26.8534	7279.26	271.074	8.08254	4.49482	0.01671	0.00589927	yes
Rpl13	Rpl13	Rpl13	chr19:53437632-53440180	TAP Ctrl	TAP Rest-knockdown	OK	12.9573	3213.14	247.979	7.95407	4.62891	5e-06	7.02388e-05	yes
Pkm2	Pkm2	Pkm2	chr8:63486491-63508016	TAP Ctrl	TAP Rest-knockdown	OK	3.04861	661.921	217.122	7.76236	3.49691	0.0252	0.00662784	yes
Rab1b	Rab1b	Rab1b	chrX:73108016-73109840	TAP Ctrl	TAP Rest-knockdown	OK	0.223192	47.668	213.574	7.73859	5.59166	0.026455	0.00670226	yes
LOC688869	LOC688869	LOC688869	chr1:85669890-85677195	TAP Ctrl	TAP Rest-knockdown	OK	2.80043	594.204	212.183	7.72917	3.37146	0.022965	0.00650294	yes
Rps25	Rps25	Rps25	chr8:47374302-47376679	TAP Ctrl	TAP Rest-knockdown	OK	49.4881	7856.65	158.758	7.31069	4.42848	5e-06	7.02388e-05	yes
Rpl8	Rpl8	Rpl8	chr7:114954257-114956339	TAP Ctrl	TAP Rest-knockdown	OK	13.837	2075.96	150.03	7.2291	4.29748	0.00066	0.00182168	yes
Fau	Fau	Fau	chr1:208695064-208696580	TAP Ctrl	TAP Rest-knockdown	OK	17.049	2549.22	149.523	7.22422	1.39215	0.00039	0.0014118	yes
Rps2	Rps2	Rps2	chr10:13975349-13977199	TAP Ctrl	TAP Rest-knockdown	OK	25.061	3671.28	146.494	7.1947	4.38637	5e-06	7.02388e-05	yes
Hmgb2	Hmgb2	Hmgb2	chr16:36131303-36133878	TAP Ctrl	TAP Rest-knockdown	OK	2.72204	362.867	133.307	7.05861	2.78335	0.024605	0.00660407	yes
Mcart1	Mcart1	Mcart1	chr5:61956979-61968450	TAP Ctrl	TAP Rest-knockdown	OK	0.0815275	10.454	128.227	7.00255	0.592591	0.02376	0.00656189	yes
Myl6b	Myl6b	Myl6b	chr7:1772620-1775663	TAP Ctrl	TAP Rest-knockdown	OK	2.96699	380.445	128.226	7.00254	3.82099	5e-06	7.02388e-05	yes
Rpl34	Rpl34	Rpl34	chr2:228146285-228150017	TAP Ctrl	TAP Rest-knockdown	OK	31.301	3613.65	115.448	6.8511	3.43766	0.02683	0.00671698	yes
Rpl30	Rpl30	Rpl30	chr7:69886762-69889656	TAP Ctrl	TAP Rest-knockdown	OK	49.5564	5669.66	114.408	6.83805	3.89256	0.001185	0.00246208	yes
Rps18	Rps18	Rps18	chr20:5083625-5087304	TAP Ctrl	TAP Rest-knockdown	OK	35.1384	3961.04	112.727	6.81669	4.03774	0.00051	0.00163827	yes
Ccnb2	Ccnb2	Ccnb2	chr8:74892107-74906181	TAP Ctrl	TAP Rest-knockdown	OK	0.554966	57.4607	103.539	6.69403	2.95738	0.026475	0.00670226	yes
Mip	Mip	Mip	chr7:1509022-1516275	TAP Ctrl	TAP Rest-knockdown	OK	0.151885	14.6788	96.6442	6.59461	3.95647	5e-06	7.02388e-05	yes
Rpl12	Rpl12	Rpl12	chr3:11951920-11954295	TAP Ctrl	TAP Rest-knockdown	OK	22.8239	2062.35	90.3592	6.4976	3.81896	5e-06	7.02388e-05	yes
Rpl17	Rpl17	Rpl17	chr18:71863061-71866167	TAP Ctrl	TAP Rest-knockdown	OK	23.6769	2045.8	86.4049	6.43304	3.8415	5e-06	7.02388e-05	yes
Rps10	Rps10	Rps10	chr20:5849317-5853894	TAP Ctrl	TAP Rest-knockdown	OK	28.6689	2342.97	81.7251	6.35271	4.10322	5e-06	7.02388e-05	yes
RGD1563348	RGD1563348	RGD1563348	chr3:67877680-67879192	TAP Ctrl	TAP Rest-knockdown	OK	3.5203	285.644	81.1419	6.34238	3.82719	5e-06	7.02388e-05	yes
Rpl10a	Rpl10a	Rpl10a	chr20:6569082-6571641	TAP Ctrl	TAP Rest-knockdown	OK	24.3898	1706.9	69.9842	6.12896	3.83633	2e-05	0.000200255	yes
Psmb6	Psmb6	Psmb6	chr10:57370396-57372704	TAP Ctrl	TAP Rest-knockdown	OK	8.18408	542.135	66.2426	6.04969	0.43327	0.0216	0.0064162	yes
Serinc4	Serinc4	Serinc4	chr3:108255259-108262904	TAP Ctrl	TAP Rest-knockdown	OK	0.0826658	5.34105	64.6102	6.01369	4.0872	5e-06	7.02388e-05	yes
Ftl	Ftl	Ftl	chr1:95929247-95931092	TAP Ctrl	TAP Rest-knockdown	OK	11.4493	724.652	63.2923	5.98396	3.35785	2.5e-05	0.0002353	yes
Hnrnpr	Hnrnpr	Hnrnpr	chr5:155053566-155086480	TAP Ctrl	TAP Rest-knockdown	OK	0.710626	43.7448	61.5581	5.94388	3.39659	0.000435	0.00148341	yes
Vgf	Vgf	Vgf	chr12:20903303-20906327	TAP Ctrl	TAP Rest-knockdown	OK	0.426895	26.1478	61.2511	5.93666	3.87499	5e-06	7.02388e-05	yes
Sap18	Sap18	Sap18	chr15:36839246-36843551	TAP Ctrl	TAP Rest-knockdown	OK	2.66529	156.676	58.7838	5.87735	3.02057	0.027225	0.00674638	yes
Rps27a	Rps27a	Rps27a	chr14:110559620-110561451	TAP Ctrl	TAP Rest-knockdown	OK	95.1021	5371.2	56.4782	5.81962	3.41293	0.01754	0.00599225	yes
Rpl27a	Rpl27a	Rpl27a	chr1:167115388-167118407	TAP Ctrl	TAP Rest-knockdown	OK	36.3829	2007.65	55.1811	5.7861	4.07777	5e-06	7.02388e-05	yes
Lamtor1	Lamtor1	Lamtor1	chr1:159367470-159373042	TAP Ctrl	TAP Rest-knockdown	OK	1.99421	106.251	53.2797	5.73552	0.736908	0.021755	0.00641981	yes
Wdr54	Wdr54	Wdr54	chr4:117348329-117367581	TAP Ctrl	TAP Rest-knockdown	OK	0.192369	10.228	53.1686	5.7325	3.54694	4e-05	0.000348593	yes
Psme2	Psme2	Psme2	chr15:33722372-33726669	TAP Ctrl	TAP Rest-knockdown	OK	4.86273	252.467	51.9188	5.69818	3.17662	0.000745	0.00190784	yes
RGD1564927	RGD1564927	RGD1564927	chr3:147239122-147257396	TAP Ctrl	TAP Rest-knockdown	OK	0.196102	9.22846	47.0595	5.55641	2.70211	0.000525	0.00165261	yes
Gsdma	Gsdma	Gsdma	chr10:87439817-87452308	TAP Ctrl	TAP Rest-knockdown	OK	0.374852	16.6622	44.4501	5.47411	1.17451	0.004885	0.00417978	yes
Gng5	Gng5	Gng5	chr2:244702875-244725738	TAP Ctrl	TAP Rest-knockdown	OK	2.77499	121.288	43.7075	5.44981	1.68758	0.004505	0.00410127	yes
Rplp1	Rplp1	Rplp1	chr8:66046219-66047553	TAP Ctrl	TAP Rest-knockdown	OK	342.385	14891.6	43.4937	5.44274	3.34414	5e-06	7.02388e-05	yes
Actg1	Actg1	Actg1	chr10:109773488-109776334	TAP Ctrl	TAP Rest-knockdown	OK	16.2935	683.252	41.934	5.39005	2.8658	0.01629	0.0058475	yes
Rps15a	Rps15a	Rps15a	chr1:176321900-176327786	TAP Ctrl	TAP Rest-knockdown	OK	96.4409	4021.57	41.6998	5.38197	2.9424	0.00051	0.00163827	yes
Llph	Llph	Llph	chr7:59491264-59494994	TAP Ctrl	TAP Rest-knockdown	OK	1.34575	54.3454	40.383	5.33568	4.00621	5e-06	7.02388e-05	yes
Timm23	Timm23	Timm23	chr16:7663203-7689233	TAP Ctrl	TAP Rest-knockdown	OK	3.79611	148.255	39.0545	5.28742	2.80075	0.00143	0.00267047	yes
Scg2	Scg2	Scg2	chr9:78762660-78767970	TAP Ctrl	TAP Rest-knockdown	OK	0.16756	6.35553	37.9299	5.24526	3.17743	1e-05	0.00011478	yes
Rps23	Rps23	Rps23	chr2:21046303-21047874	TAP Ctrl	TAP Rest-knockdown	OK	91.6349	3369.4	36.7698	5.20045	2.65504	0.02758	0.00675708	yes
Rpl23a	Rpl23a	Rpl23a	chr10:64451930-64454617	TAP Ctrl	TAP Rest-knockdown	OK	154.86	5648.54	36.4751	5.18884	0.377043	0.044755	0.007761	yes
Angptl6	Angptl6	Angptl6	chr8:19893860-19905696	TAP Ctrl	TAP Rest-knockdown	OK	0.15896	5.79391	36.4489	5.1878	2.13638	0.0252	0.00662784	yes
Chrna1	Chrna1	Chrna1	chr3:56087755-56102821	TAP Ctrl	TAP Rest-knockdown	OK	0.113874	4.10942	36.0874	5.17342	2.90645	5e-06	7.02388e-05	yes
Rpl22	Rpl22	Rpl22	chr5:169557839-169564564	TAP Ctrl	TAP Rest-knockdown	OK	77.6223	2716.36	34.9946	5.12906	2.26326	0.024615	0.00660407	yes
S100a16	S100a16	S100a16	chr2:182807563-182813276	TAP Ctrl	TAP Rest-knockdown	OK	0.232055	7.97246	34.3559	5.10249	3.46865	2e-05	0.000200255	yes
Lsm6	Lsm6	Lsm6	chr19:30877858-30893927	TAP Ctrl	TAP Rest-knockdown	OK	0.909021	28.8745	31.7644	4.98934	2.89505	0.00038	0.00140809	yes
Mk1	Mk1	Mk1	chr16:19286293-19288783	TAP Ctrl	TAP Rest-knockdown	OK	0.287879	8.43013	29.2836	4.87202	2.71817	0.00075	0.00190784	yes
Spin1	Spin1	Spin1	chr17:19950350-19996991	TAP Ctrl	TAP Rest-knockdown	OK	0.653561	18.9939	29.0622	4.86107	3.31194	3.5e-05	0.000313733	yes
Pex11b	Pex11b	Pex11b	chr2:191437354-191446246	TAP Ctrl	TAP Rest-knockdown	OK	5.77782	167.638	29.0141	4.85868	2.98081	0.009715	0.0050172	yes
RGD1309808	RGD1309808	RGD1309808	chr7:115652325-115658693	TAP Ctrl	TAP Rest-knockdown	OK	0.617163	17.5118	28.3747	4.82653	2.86196	5e-05	0.000412807	yes
Ccdc72	Ccdc72	Ccdc72	chr8:114091091-114095780	TAP Ctrl	TAP Rest-knockdown	OK	20.9565	594.148	28.3515	4.82535	2.2746	0.00067	0.00183315	yes
Dpm3	Dpm3	Dpm3	chr2:181439450-181439966	TAP Ctrl	TAP Rest-knockdown	OK	9.70828	273.214	28.1424	4.81467	3.29179	5e-06	7.02388e-05	yes
Hmg1l1	Hmg1l1	Hmg1l1	chr19:56978497-56979758	TAP Ctrl	TAP Rest-knockdown	OK	2.38168	65.2927	27.4146	4.77687	2.77774	0.00061	0.0017775	yes
Slc39a5	Slc39a5	Slc39a5	chr7:1686968-1692393	TAP Ctrl	TAP Rest-knockdown	OK	0.332185	8.96312	26.9823	4.75394	2.87525	1.5e-05	0.000162276	yes
Snrpg	Snrpg	Snrpg	chr4:120549594-120557144	TAP Ctrl	TAP Rest-knockdown	OK	68.0337	1825.48	26.832	4.74588	2.95225	5e-06	7.02388e-05	yes
Prdx1	Prdx1	Prdx1	chr5:136975779-136991630	TAP Ctrl	TAP Rest-knockdown	OK	33.9247	898.031	26.4713	4.72636	1.37187	0.019105	0.00618087	yes
RT1-A2	RT1-A2	RT1-A2	chr20:4998644-5060280	TAP Ctrl	TAP Rest-knockdown	OK	1.46557	38.7303	26.4268	4.72393	2.92442	0.00019	0.000956299	yes
Ubc	Ubc	Ubc	chr12:32333210-32337944	TAP Ctrl	TAP Rest-knockdown	OK	7.03837	184.148	26.1634	4.70948	2.15392	0.02544	0.00664612	yes
Socs1	Socs1	Socs1	chr10:4819970-4820609	TAP Ctrl	TAP Rest-knockdown	OK	0.551211	13.1093	23.7827	4.57184	1.99988	0.03109	0.00699232	yes
Ndufa10l1	Ndufa10l1	Ndufa10l1	chr9:91655134-91689653	TAP Ctrl	TAP Rest-knockdown	OK	0.734839	15.9891	21.7586	4.44352	0.663932	0.022295	0.00644784	yes
Gabpb1l	Gabpb1l	Gabpb1l	chr3:114153729-114197849	TAP Ctrl	TAP Rest-knockdown	OK	0.233688	5.02957	21.5226	4.42778	2.33654	0.00146	0.00270502	yes
Chga	Chga	Chga	chr6:126821398-126832565	TAP Ctrl	TAP Rest-knockdown	OK	0.248947	5.25796	21.1208	4.40059	1.59287	0.03607	0.00732925	yes
RT1-A1	RT1-A1	RT1-A1	chr20:4998644-5060280	TAP Ctrl	TAP Rest-knockdown	OK	3.06444	61.1958	19.9697	4.31974	3.37154	5e-06	7.02388e-05	yes
Tbrg1	Tbrg1	Tbrg1	chr8:38890729-38898388	TAP Ctrl	TAP Rest-knockdown	OK	4.6368	92.331	19.9127	4.31561	1.56951	0.0251	0.00662111	yes
Pp2d1	Pp2d1	Pp2d1	chr9:1470846-1491827	TAP Ctrl	TAP Rest-knockdown	OK	0.0729579	1.4007	19.1987	4.26294	2.68984	0.000725	0.00186951	yes
Sez6l2	Sez6l2	Sez6l2	chr1:186127118-186147462	TAP Ctrl	TAP Rest-knockdown	OK	0.204436	3.91079	19.1297	4.25774	2.76526	0.00019	0.000956299	yes
Ube2n	Ube2n	Ube2n	chr7:32719958-32750002	TAP Ctrl	TAP Rest-knockdown	OK	10.901	205.914	18.8895	4.23951	2.23535	0.0281	0.0068024	yes
Ppia	Ppia	Ppia	chr14:87165997-87169995	TAP Ctrl	TAP Rest-knockdown	OK	268.302	5006.37	18.6595	4.22184	2.8662	2e-05	0.000200255	yes
Lfng	Lfng	Lfng	chr12:14497703-14505723	TAP Ctrl	TAP Rest-knockdown	OK	0.780617	14.5651	18.6584	4.22176	3.04318	5e-06	7.02388e-05	yes
Ndufs5	Ndufs5	Ndufs5	chr5:143017421-143023425	TAP Ctrl	TAP Rest-knockdown	OK	15.4627	287.721	18.6074	4.21781	2.17422	0.026605	0.00670863	yes
Chrnb2	Chrnb2	Chrnb2	chr2:181961372-181969581	TAP Ctrl	TAP Rest-knockdown	OK	0.167304	3.10244	18.5437	4.21286	2.11061	0.0015	0.00273457	yes
Rab5a	Rab5a	Rab5a	chr9:1492865-1516405	TAP Ctrl	TAP Rest-knockdown	OK	1.05381	18.9296	17.963	4.16696	2.51852	0.00023	0.00105598	yes
Rpl22l1	Rpl22l1	Rpl22l1	chr2:116168789-116170724	TAP Ctrl	TAP Rest-knockdown	OK	33.4199	590.041	17.6554	4.14204	0.0436492	0.03034	0.00694455	yes
RT1-CE14	RT1-CE14	RT1-CE14	chr20_random:147139-150181	TAP Ctrl	TAP Rest-knockdown	OK	0.150489	2.61083	17.349	4.11678	1.67526	0.01855	0.00612026	yes
Rpl41	Rpl41	Rpl41	chr7:1839971-1840963	TAP Ctrl	TAP Rest-knockdown	OK	2047.52	35487.7	17.332	4.11537	3.33931	5e-06	7.02388e-05	yes
Rbbp4	Rbbp4	Rbbp4	chr5:148472396-148492172	TAP Ctrl	TAP Rest-knockdown	OK	6.53231	112.754	17.261	4.10944	0.64479	0.01283	0.00543946	yes
Lrrc71	Lrrc71	Lrrc71	chr2:179676235-179809219	TAP Ctrl	TAP Rest-knockdown	OK	0.121233	2.07341	17.1027	4.09615	2.50724	0.000135	0.000770073	yes
RGD1306917	RGD1306917	RGD1306917	chr20:5357999-5369728	TAP Ctrl	TAP Rest-knockdown	OK	38.3408	654.891	17.0808	4.0943	2.30222	1e-05	0.00011478	yes
Rpl27	Rpl27	Rpl27	chr10:90470075-90473510	TAP Ctrl	TAP Rest-knockdown	OK	243.737	4110.13	16.863	4.07579	2.12564	0.001505	0.00273457	yes
Gch1	Gch1	Gch1	chr15:23023995-23139794	TAP Ctrl	TAP Rest-knockdown	OK	0.52193	8.59095	16.46	4.04089	3.2838	5e-06	7.02388e-05	yes
Fus	Fus	Fus	chr1:187250870-187264741	TAP Ctrl	TAP Rest-knockdown	OK	7.77771	126.475	16.2612	4.02336	2.56777	0.000315	0.00128345	yes
Hnrnpa1	Hnrnpa1	Hnrnpa1	chr7:142150228-142154520	TAP Ctrl	TAP Rest-knockdown	OK	17.3511	281.673	16.2337	4.02092	2.30282	0.000885	0.00207204	yes
RT1-CE10	RT1-CE10	RT1-CE10	chr20:3468601-3471619	TAP Ctrl	TAP Rest-knockdown	OK	1.52021	24.3169	15.9958	3.99962	2.45146	4.5e-05	0.000381568	yes
Rpl6	Rpl6	Rpl6	chr12:36483873-36487420	TAP Ctrl	TAP Rest-knockdown	OK	134.096	2106.97	15.7124	3.97383	2.44493	0.02478	0.00660407	yes
Sst	Sst	Sst	chr11:79125030-79126216	TAP Ctrl	TAP Rest-knockdown	OK	0.704988	11.0325	15.6492	3.96802	1.70093	0.025525	0.00664612	yes
Ydjc	Ydjc	Ydjc	chr11:85845487-85847323	TAP Ctrl	TAP Rest-knockdown	OK	0.18548	2.88789	15.5698	3.96068	2.13763	0.02649	0.00670225	yes
Rpl13a	Rpl13a	Rpl13a	chr1:95600813-95603504	TAP Ctrl	TAP Rest-knockdown	OK	232.644	3588.04	15.4229	3.947	3.23272	5e-06	7.02388e-05	yes
Ptp4a1	Ptp4a1	Ptp4a1	chr9:29617635-29625197	TAP Ctrl	TAP Rest-knockdown	OK	2.15396	32.3023	14.9967	3.90657	2.64754	0.000105	0.000650171	yes
Dhrsx	Dhrsx	Dhrsx	chr12:16807160-16810619	TAP Ctrl	TAP Rest-knockdown	OK	5.55962	82.0364	14.7558	3.88321	1.98129	0.00155	0.00276824	yes
Tmprss2	Tmprss2	Tmprss2	chr11:37577050-37617258	TAP Ctrl	TAP Rest-knockdown	OK	0.118854	1.73611	14.6071	3.8686	1.61161	0.02485	0.00660407	yes
Nrsn1	Nrsn1	Nrsn1	chr17:46859961-46877539	TAP Ctrl	TAP Rest-knockdown	OK	0.149743	2.18216	14.5727	3.8652	3.13542	5e-06	7.02388e-05	yes
Atp5g1	Atp5g1	Atp5g1	chr10:84788649-84791230	TAP Ctrl	TAP Rest-knockdown	OK	26.6989	386.875	14.4903	3.85702	0.710459	0.029485	0.00687764	yes
Wisp3	Wisp3	Wisp3	chr20:43280096-43312790	TAP Ctrl	TAP Rest-knockdown	OK	0.142673	2.05078	14.374	3.84539	2.70126	8.5e-05	0.000592607	yes
Acp1	Acp1	Acp1	chr6:48782798-48798868	TAP Ctrl	TAP Rest-knockdown	OK	2.56352	36.2713	14.149	3.82263	2.1102	0.025675	0.00664612	yes
Amdhd2	Amdhd2	Amdhd2	chr10:13407050-13415537	TAP Ctrl	TAP Rest-knockdown	OK	0.3024	4.23819	14.0152	3.80892	2.66421	7e-05	0.000527072	yes
Gpbp1l1	Gpbp1l1	Gpbp1l1	chr5:136849739-136877228	TAP Ctrl	TAP Rest-knockdown	OK	0.688736	9.61775	13.9643	3.80368	2.74236	3e-05	0.000274136	yes
Rcor2	Rcor2	Rcor2	chr1:209951233-209957328	TAP Ctrl	TAP Rest-knockdown	OK	0.772368	10.6603	13.8021	3.78682	1.40129	0.02563	0.00664612	yes
Tm4sf1	Tm4sf1	Tm4sf1	chr2:146521187-146530382	TAP Ctrl	TAP Rest-knockdown	OK	0.0962441	1.32698	13.7877	3.7853	2.67458	3e-05	0.000274136	yes
Trappc6a	Trappc6a	Trappc6a	chr1:78862206-78869122	TAP Ctrl	TAP Rest-knockdown	OK	2.84232	39.0857	13.7513	3.7815	3.04186	5e-06	7.02388e-05	yes
LOC685909	LOC685909	LOC685909	chr14:87180333-87199178	TAP Ctrl	TAP Rest-knockdown	OK	7.39559	100.98	13.6541	3.77126	2.84525	5e-06	7.02388e-05	yes
RGD1311186	RGD1311186	RGD1311186	chr1:199895085-199899596	TAP Ctrl	TAP Rest-knockdown	OK	1.39323	19.0164	13.6491	3.77074	2.53253	6.5e-05	0.000501459	yes
Cycs	Cycs	Cycs	chr4:78825877-78827978	TAP Ctrl	TAP Rest-knockdown	OK	29.9292	406.817	13.5926	3.76475	1.80404	0.026905	0.00671698	yes
LOC365238	LOC365238	LOC365238	chr1:90869862-90873664	TAP Ctrl	TAP Rest-knockdown	OK	0.145847	1.9425	13.3188	3.73539	1.61121	0.02495	0.00661384	yes
Timm8a1	Timm8a1	Timm8a1	chrX:121993809-121997685	TAP Ctrl	TAP Rest-knockdown	OK	0.189994	2.5286	13.3088	3.73431	0.287979	0.02584	0.00665366	yes
Pltp	Pltp	Pltp	chr3:155866334-155889959	TAP Ctrl	TAP Rest-knockdown	OK	0.0919372	1.22074	13.278	3.73096	2.99064	5e-06	7.02388e-05	yes
Metrn	Metrn	Metrn	chr10:15062081-15064100	TAP Ctrl	TAP Rest-knockdown	OK	18.3968	243.507	13.2364	3.72644	2.65682	6e-05	0.0004706	yes
Aldh3a1	Aldh3a1	Aldh3a1	chr10:47365194-47374880	TAP Ctrl	TAP Rest-knockdown	OK	1.62709	21.5315	13.2331	3.72608	2.88546	2e-05	0.000200255	yes
Cyp1a1	Cyp1a1	Cyp1a1	chr8:61462206-61468237	TAP Ctrl	TAP Rest-knockdown	OK	1.22508	16.1711	13.2	3.72247	3.18575	1e-05	0.00011478	yes
Celsr3	Celsr3	Celsr3	chr8:113882882-113923950	TAP Ctrl	TAP Rest-knockdown	OK	1.25265	16.5276	13.1941	3.72182	2.31105	0.00064	0.00179811	yes
Uqcrb	Uqcrb	Uqcrb	chr7:67958363-67963730	TAP Ctrl	TAP Rest-knockdown	OK	15.3721	201.783	13.1266	3.71442	2.38705	6e-05	0.0004706	yes
Fth1	Fth1	Fth1	chr1:212430452-212432741	TAP Ctrl	TAP Rest-knockdown	OK	136.231	1784.53	13.0993	3.71142	2.15489	0.00041	0.00144529	yes
Anxa1	Anxa1	Anxa1	chr1:223478435-223494455	TAP Ctrl	TAP Rest-knockdown	OK	2.37298	30.9838	13.0569	3.70674	2.60863	9e-05	0.00060941	yes
Tmem205	Tmem205	Tmem205	chr8:21024231-21029968	TAP Ctrl	TAP Rest-knockdown	OK	1.64924	21.4623	13.0134	3.70193	2.07778	0.000355	0.00138069	yes
Cnr2	Cnr2	Cnr2	chr5:154674753-154702552	TAP Ctrl	TAP Rest-knockdown	OK	0.214945	2.76733	12.8746	3.68646	2.10542	0.000835	0.00202031	yes
Grin1	Grin1	Grin1	chr3:3453783-3480381	TAP Ctrl	TAP Rest-knockdown	OK	0.135286	1.69418	12.523	3.6465	2.73193	2.5e-05	0.0002353	yes
Pkn3	Pkn3	Pkn3	chr3:9068175-9096114	TAP Ctrl	TAP Rest-knockdown	OK	0.894673	10.9709	12.2625	3.61618	0.602004	0.024325	0.0065884	yes
Endog	Endog	Endog	chr3:9184022-9191739	TAP Ctrl	TAP Rest-knockdown	OK	0.28711	3.50971	12.2243	3.61168	2.13656	0.026285	0.00669122	yes
S100a6	S100a6	S100a6	chr2:182895079-182896305	TAP Ctrl	TAP Rest-knockdown	OK	3.4621	40.8598	11.802	3.56096	2.8518	0.00014	0.000784333	yes
Celf3	Celf3	Celf3	chr2:189451414-189465513	TAP Ctrl	TAP Rest-knockdown	OK	0.665759	7.85722	11.8019	3.56095	2.18824	0.0013	0.00259676	yes
Tfeb	Tfeb	Tfeb	chr9:8665060-8671743	TAP Ctrl	TAP Rest-knockdown	OK	0.339462	3.98161	11.7292	3.55203	2.85183	1e-05	0.00011478	yes
Bax	Bax	Bax	chr1:95933022-95938176	TAP Ctrl	TAP Rest-knockdown	OK	26.8999	313.324	11.6478	3.54198	2.83825	5e-06	7.02388e-05	yes
Cox5a	Cox5a	Cox5a	chr8:61264970-61276380	TAP Ctrl	TAP Rest-knockdown	OK	29.7034	345.57	11.634	3.54028	2.04904	0.00134	0.00261661	yes
Kcng4	Kcng4	Kcng4	chr19:49880613-49892567	TAP Ctrl	TAP Rest-knockdown	OK	0.252482	2.92549	11.5869	3.53443	2.58727	3.5e-05	0.000313733	yes
Aprt	Aprt	Aprt	chr19:52854656-52856625	TAP Ctrl	TAP Rest-knockdown	OK	16.4292	189.577	11.539	3.52845	2.21059	0.000245	0.0010826	yes
Hint1	Hint1	Hint1	chr10:40271894-40275640	TAP Ctrl	TAP Rest-knockdown	OK	126.854	1454.58	11.4666	3.51936	2.7864	5e-06	7.02388e-05	yes
Nhp2l1	Nhp2l1	Nhp2l1	chr7:120425063-120430031	TAP Ctrl	TAP Rest-knockdown	OK	32.514	371.945	11.4395	3.51596	2.23699	0.001325	0.00260353	yes
Scrt1	Scrt1	Scrt1	chr7:114569140-114572791	TAP Ctrl	TAP Rest-knockdown	OK	0.459822	5.25839	11.4357	3.51547	2.90365	5e-06	7.02388e-05	yes
Gins2	Gins2	Gins2	chr19:50915107-50927668	TAP Ctrl	TAP Rest-knockdown	OK	1.35438	15.2303	11.2452	3.49124	0.43656	0.016865	0.00590966	yes
Mpv17l2	Mpv17l2	Mpv17l2	chr16:19187405-19193874	TAP Ctrl	TAP Rest-knockdown	OK	1.95964	21.895	11.173	3.48194	1.8736	0.00981	0.0050172	yes
Cabp7	Cabp7	Cabp7	chr14:85385408-85395730	TAP Ctrl	TAP Rest-knockdown	OK	0.178825	1.99632	11.1635	3.48072	2.93076	1.5e-05	0.000162276	yes
Slc39a3	Slc39a3	Slc39a3	chr7:10160745-10166609	TAP Ctrl	TAP Rest-knockdown	OK	2.70952	30.1546	11.1291	3.47627	2.67141	1e-05	0.00011478	yes
Dut	Dut	Dut	chr3:112551433-112562434	TAP Ctrl	TAP Rest-knockdown	OK	12.0954	134.041	11.082	3.47014	1.60496	0.025205	0.00662784	yes
Snx22	Snx22	Snx22	chr8:70349555-70352436	TAP Ctrl	TAP Rest-knockdown	OK	0.313816	3.41925	10.8957	3.44569	2.96833	1e-05	0.00011478	yes
Cyc1	Cyc1	Cyc1	chr7:114394177-114396563	TAP Ctrl	TAP Rest-knockdown	OK	24.2604	261.364	10.7733	3.42939	2.58511	9e-05	0.00060941	yes
LOC680531	LOC680531	LOC680531	chr3:3538476-3543730	TAP Ctrl	TAP Rest-knockdown	OK	2.95288	31.1819	10.5598	3.40051	0.268745	0.036965	0.00736951	yes
Esrp2	Esrp2	Esrp2	chr19:35907799-35988670	TAP Ctrl	TAP Rest-knockdown	OK	0.217557	2.28323	10.4949	3.39161	0.217957	0.00973	0.0050172	yes
Grin3b	Grin3b	Grin3b	chr7:11236952-11250304	TAP Ctrl	TAP Rest-knockdown	OK	0.119723	1.25209	10.4582	3.38657	1.42842	0.025955	0.00665764	yes
Bace2	Bace2	Bace2	chr11:37345567-37428155	TAP Ctrl	TAP Rest-knockdown	OK	0.142154	1.48237	10.4279	3.38238	2.25726	0.000275	0.00116067	yes
Fam173a	Fam173a	Fam173a	chr10:15057679-15059538	TAP Ctrl	TAP Rest-knockdown	OK	4.04778	42.1667	10.4172	3.3809	1.89503	0.02507	0.00662111	yes
Rps3	Rps3	Rps3	chr1:156811469-156816770	TAP Ctrl	TAP Rest-knockdown	OK	293.352	3053.3	10.4083	3.37966	2.16957	0.00082	0.00200985	yes
Mmp11	Mmp11	Mmp11	chr20:13129666-13138449	TAP Ctrl	TAP Rest-knockdown	OK	5.44727	55.6193	10.2105	3.35198	2.21877	0.000635	0.00179811	yes
Ube2v1	Ube2v1	Ube2v1	chr3:158745872-158768725	TAP Ctrl	TAP Rest-knockdown	OK	26.7992	271.632	10.1358	3.34139	2.52017	5e-06	7.02388e-05	yes
Tipin	Tipin	Tipin	chr9:112831949-112833129	TAP Ctrl	TAP Rest-knockdown	OK	6.70942	67.6026	10.0758	3.33282	2.28811	0.00018	0.000946458	yes
Stk19	Stk19	Stk19	chr20:4095980-4105509	TAP Ctrl	TAP Rest-knockdown	OK	1.64674	16.3635	9.93691	3.3128	1.78483	6e-05	0.0004706	yes
Rps29	Rps29	Rps29	chr6:91115708-91117085	TAP Ctrl	TAP Rest-knockdown	OK	785.564	7719.92	9.82723	3.29679	2.21293	0.000385	0.0014118	yes
Rps8	Rps8	Rps8	chr5:137466704-137469275	TAP Ctrl	TAP Rest-knockdown	OK	150.832	1481.5	9.82219	3.29604	2.1545	0.00015	0.000820814	yes
Ankra2	Ankra2	Ankra2	chr2:28853906-28864539	TAP Ctrl	TAP Rest-knockdown	OK	0.902269	8.81178	9.76624	3.2878	1.97433	0.00064	0.00179811	yes
Txn1	Txn1	Txn1	chr5:75921364-75933595	TAP Ctrl	TAP Rest-knockdown	OK	252.333	2433.64	9.64456	3.26971	1.79125	0.001805	0.00291209	yes
Arhgdig	Arhgdig	Arhgdig	chr10:15466158-15468322	TAP Ctrl	TAP Rest-knockdown	OK	0.687537	6.56127	9.54315	3.25447	2.53976	7e-05	0.000527072	yes
Csrp2	Csrp2	Csrp2	chr7:49910234-49929536	TAP Ctrl	TAP Rest-knockdown	OK	7.05013	67.1912	9.53049	3.25255	2.57831	1e-05	0.00011478	yes
Eif1	Eif1	Eif1	chr10:89255636-89257728	TAP Ctrl	TAP Rest-knockdown	OK	62.3732	590.106	9.46089	3.24198	2.23393	0.000235	0.00105829	yes
Rpl15	Rpl15	Rpl15	chr15:9082189-9085473	TAP Ctrl	TAP Rest-knockdown	OK	60.9685	575.628	9.4414	3.239	2.55502	0.000135	0.000770073	yes
LOC498750	LOC498750	LOC498750	chr17:47318993-47346617	TAP Ctrl	TAP Rest-knockdown	OK	3.70093	34.3387	9.2784	3.21388	2.40181	0.0001	0.000635946	yes
Ckmt1b	Ckmt1b	Ckmt1b	chr3:108158886-108163888	TAP Ctrl	TAP Rest-knockdown	OK	0.941291	8.65655	9.19647	3.20108	1.76971	0.00193	0.00298769	yes
Arl10	Arl10	Arl10	chr17:16094097-16100342	TAP Ctrl	TAP Rest-knockdown	OK	1.08867	9.98835	9.17482	3.19768	2.63961	1e-05	0.00011478	yes
Tmem160	Tmem160	Tmem160	chr1:76716254-76718963	TAP Ctrl	TAP Rest-knockdown	OK	6.53041	59.4972	9.11079	3.18758	1.39342	0.02639	0.00670076	yes
Pex11g	Pex11g	Pex11g	chr12:2702760-2709897	TAP Ctrl	TAP Rest-knockdown	OK	0.209699	1.89625	9.04272	3.17676	1.51705	0.025605	0.00664612	yes
Tmem141	Tmem141	Tmem141	chr3:3791544-3793503	TAP Ctrl	TAP Rest-knockdown	OK	0.357499	3.2251	9.02128	3.17333	1.74743	0.009845	0.0050172	yes
Tgm4	Tgm4	Tgm4	chr8:127782459-127819491	TAP Ctrl	TAP Rest-knockdown	OK	0.18351	1.65165	9.00033	3.16998	1.7653	0.00202	0.00306649	yes
Gchfr	Gchfr	Gchfr	chr3:105683313-105687348	TAP Ctrl	TAP Rest-knockdown	OK	1.65531	14.8436	8.96726	3.16467	0.440624	0.036525	0.00734558	yes
Tmem88	Tmem88	Tmem88	chr10:56190118-56192730	TAP Ctrl	TAP Rest-knockdown	OK	0.558543	4.96034	8.88086	3.1507	2.60067	8e-05	0.0005792	yes
LOC499339	LOC499339	LOC499339	chr1:230911437-230951099	TAP Ctrl	TAP Rest-knockdown	OK	3.33381	29.4581	8.83617	3.14342	1.91262	0.001975	0.00303241	yes
Rom1	Rom1	Rom1	chr1:211604294-211606303	TAP Ctrl	TAP Rest-knockdown	OK	0.784366	6.92684	8.83113	3.1426	1.59966	0.00229	0.00322577	yes
Oas1k	Oas1k	Oas1k	chr12:36896818-36906328	TAP Ctrl	TAP Rest-knockdown	OK	0.296236	2.58616	8.73007	3.12599	1.8167	0.002045	0.00307499	yes
Ctrb1	Ctrb1	Ctrb1	chr19:41611381-41616058	TAP Ctrl	TAP Rest-knockdown	OK	1.06696	9.2324	8.653	3.1132	2.06969	0.00033	0.00131053	yes
H2afz	H2afz	H2afz	chr2:235353032-235355136	TAP Ctrl	TAP Rest-knockdown	OK	171.785	1484.75	8.64307	3.11154	1.93283	0.002195	0.00316612	yes
RGD1564804	RGD1564804	RGD1564804	chr5:139811355-139816011	TAP Ctrl	TAP Rest-knockdown	OK	0.864868	7.41314	8.57141	3.09953	2.60924	6.5e-05	0.000501459	yes
Scand3	Scand3	Scand3	chr12:27855831-27861887	TAP Ctrl	TAP Rest-knockdown	OK	4.93592	41.8363	8.47589	3.08336	0.649708	0.004465	0.00409197	yes
Rps15	Rps15	Rps15	chr7:10927340-10928780	TAP Ctrl	TAP Rest-knockdown	OK	1254.86	10498.9	8.36659	3.06464	2.53595	5e-06	7.02388e-05	yes
Mrpl14	Mrpl14	Mrpl14	chr9:10901821-10907253	TAP Ctrl	TAP Rest-knockdown	OK	9.45595	79.1029	8.36541	3.06444	2.4586	3e-05	0.000274136	yes
Sepw1	Sepw1	Sepw1	chr1:76249868-76254942	TAP Ctrl	TAP Rest-knockdown	OK	58.9149	491.587	8.34402	3.06074	1.51488	0.02755	0.00675708	yes
Tbxa2r	Tbxa2r	Tbxa2r	chr7:9867738-9872536	TAP Ctrl	TAP Rest-knockdown	OK	0.201158	1.66817	8.29283	3.05187	2.31651	0.000275	0.00116067	yes
Fbxl15	Fbxl15	Fbxl15	chr1:251544340-251546582	TAP Ctrl	TAP Rest-knockdown	OK	1.46749	11.9156	8.11971	3.02143	1.83571	0.002865	0.00350655	yes
Smug1	Smug1	Smug1	chr7:142064427-142071563	TAP Ctrl	TAP Rest-knockdown	OK	1.38896	11.2726	8.11586	3.02074	1.59389	0.027555	0.00675708	yes
Cmbl	Cmbl	Cmbl	chr2:83659291-83681042	TAP Ctrl	TAP Rest-knockdown	OK	0.39408	3.19423	8.10554	3.01891	2.38283	0.000155	0.000843272	yes
Cope	Cope	Cope	chr16:19602841-19609515	TAP Ctrl	TAP Rest-knockdown	OK	17.4336	141.159	8.09695	3.01738	2.28076	0.00019	0.000956299	yes
Chmp6	Chmp6	Chmp6	chr10:109317686-109323357	TAP Ctrl	TAP Rest-knockdown	OK	4.59278	37.0717	8.07173	3.01288	1.98778	0.00034	0.00133895	yes
Eif5a	Eif5a	Eif5a	chr10:56760288-56764689	TAP Ctrl	TAP Rest-knockdown	OK	215.131	1721.87	8.00382	3.00069	2.25586	1.5e-05	0.000162276	yes
Lsm5	Lsm5	Lsm5	chr4:85656849-85660066	TAP Ctrl	TAP Rest-knockdown	OK	31.8172	254.487	7.99841	2.99971	1.21396	0.027615	0.00675708	yes
Tagln	Tagln	Tagln	chr8:48902207-48907682	TAP Ctrl	TAP Rest-knockdown	OK	0.219494	1.75088	7.97689	2.99583	2.29091	0.00038	0.00140809	yes
Mif4gd	Mif4gd	Mif4gd	chr10:105687219-105691684	TAP Ctrl	TAP Rest-knockdown	OK	1.86117	14.8143	7.95967	2.99271	1.73948	0.009845	0.0050172	yes
Dkk4	Dkk4	Dkk4	chr16:73888289-73891881	TAP Ctrl	TAP Rest-knockdown	OK	0.40478	3.21358	7.93908	2.98897	2.52521	2.5e-05	0.0002353	yes
Nudt16l1	Nudt16l1	Nudt16l1	chr10:10753151-10755068	TAP Ctrl	TAP Rest-knockdown	OK	5.57877	44.1362	7.91146	2.98394	2.36157	0.00011	0.00067668	yes
Higd2a	Higd2a	Higd2a	chr17:16083852-16084777	TAP Ctrl	TAP Rest-knockdown	OK	36.6838	289.542	7.89291	2.98056	2.32052	0.000115	0.000693833	yes
Crnkl1	Crnkl1	Crnkl1	chr3:134538939-134554660	TAP Ctrl	TAP Rest-knockdown	OK	1.48398	11.7101	7.89101	2.98021	2.37028	2.5e-05	0.0002353	yes
Ifi35	Ifi35	Ifi35	chr10:90475322-90483575	TAP Ctrl	TAP Rest-knockdown	OK	22.439	175.337	7.81394	2.96605	2.4887	0.00013	0.00075065	yes
Bsn	Bsn	Bsn	chr8:113364207-113455766	TAP Ctrl	TAP Rest-knockdown	OK	0.566105	4.40557	7.78225	2.96019	1.91565	0.00038	0.00140809	yes
Rpl10	Rpl10	Rpl10	chrX:160336639-160338842	TAP Ctrl	TAP Rest-knockdown	OK	222.231	1727.25	7.77232	2.95834	1.90594	0.00174	0.00290616	yes
RGD1561157	RGD1561157	RGD1561157	chr10:13006255-13007180	TAP Ctrl	TAP Rest-knockdown	OK	1.01806	7.90958	7.76927	2.95778	1.70021	0.002675	0.00344892	yes
Tnfrsf1b	Tnfrsf1b	Tnfrsf1b	chr5:163666540-163697484	TAP Ctrl	TAP Rest-knockdown	OK	0.316656	2.45649	7.7576	2.95561	2.3488	9.5e-05	0.000620931	yes
Eif5b	Eif5b	Eif5b	chr9:36937414-36993650	TAP Ctrl	TAP Rest-knockdown	OK	1.191	9.22789	7.74802	2.95383	1.75383	0.00981	0.0050172	yes
Celf6	Celf6	Celf6	chr8:63401861-63433540	TAP Ctrl	TAP Rest-knockdown	OK	0.338652	2.59285	7.65638	2.93666	0.895683	0.017335	0.00596989	yes
Paics	Paics	Paics	chr14:33492706-33543743	TAP Ctrl	TAP Rest-knockdown	OK	18.3375	140.254	7.64848	2.93517	1.89681	0.00067	0.00183315	yes
Sec61g	Sec61g	Sec61g	chr14:97323314-97329689	TAP Ctrl	TAP Rest-knockdown	OK	196.007	1492.86	7.61636	2.9291	2.46511	1.5e-05	0.000162276	yes
Blvra	Blvra	Blvra	chr3:114627976-114645004	TAP Ctrl	TAP Rest-knockdown	OK	4.68488	35.5568	7.58969	2.92404	2.22047	0.00022	0.00104578	yes
Smox	Smox	Smox	chr3:119240375-119254370	TAP Ctrl	TAP Rest-knockdown	OK	0.78129	5.87922	7.52502	2.91169	1.7065	0.014165	0.00562061	yes
Rpl7	Rpl7	Rpl7	chr5:2315765-2318773	TAP Ctrl	TAP Rest-knockdown	OK	300.386	2252.17	7.49759	2.90643	2.33807	8.5e-05	0.000592607	yes
Fbll1	Fbll1	Fbll1	chr10:20709268-20710912	TAP Ctrl	TAP Rest-knockdown	OK	0.131485	0.979796	7.45177	2.89758	1.11794	0.00656	0.0045636	yes
Nr2f6	Nr2f6	Nr2f6	chr16:18535180-18542627	TAP Ctrl	TAP Rest-knockdown	OK	8.34348	61.9843	7.42907	2.89318	1.27619	0.041325	0.00758816	yes
G7c	G7c	G7c	chr20:3862653-3874196	TAP Ctrl	TAP Rest-knockdown	OK	0.288111	2.13485	7.40982	2.88944	1.98848	0.001165	0.00245302	yes
Ddit4	Ddit4	Ddit4	chr20:27252272-27254371	TAP Ctrl	TAP Rest-knockdown	OK	14.6897	107.571	7.32289	2.87241	2.29016	0.0001	0.000635946	yes
Ndufb7	Ndufb7	Ndufb7	chr19:26259361-26263700	TAP Ctrl	TAP Rest-knockdown	OK	63.5268	463.693	7.29917	2.86773	1.81989	0.00134	0.00261661	yes
Rps9	Rps9	Rps9	chr1:63824656-63828046	TAP Ctrl	TAP Rest-knockdown	OK	225.878	1629.3	7.21319	2.85064	1.47711	0.02813	0.00680372	yes
RT1-DMb	RT1-DMb	RT1-DMb	chr20:4829534-4836772	TAP Ctrl	TAP Rest-knockdown	OK	0.326453	2.34633	7.18734	2.84546	1.53748	0.01003	0.00503479	yes
RGD1311678	RGD1311678	RGD1311678	chr3:146731485-146793519	TAP Ctrl	TAP Rest-knockdown	OK	0.173783	1.23851	7.12676	2.83325	1.51447	0.019275	0.00620863	yes
Rps16	Rps16	Rps16	chr1:83460646-83463592	TAP Ctrl	TAP Rest-knockdown	OK	393.874	2798.59	7.10529	2.82889	2.27454	0.000165	0.000887417	yes
Ap2s1	Ap2s1	Ap2s1	chr1:77069143-77081190	TAP Ctrl	TAP Rest-knockdown	OK	35.8918	252.657	7.03941	2.81545	1.71549	0.00297	0.00356552	yes
Tuba1c	Tuba1c	Tuba1c	chr7:137809846-137817450	TAP Ctrl	TAP Rest-knockdown	OK	0.546499	3.80186	6.95676	2.79841	2.27027	9e-05	0.00060941	yes
Nhp2	Nhp2	Nhp2	chr10:37137276-37140651	TAP Ctrl	TAP Rest-knockdown	OK	42.4074	294.405	6.9423	2.79541	1.69348	0.003135	0.00362044	yes
Usp12	Usp12	Usp12	chr12:8757531-8808106	TAP Ctrl	TAP Rest-knockdown	OK	1.06359	7.32732	6.88923	2.78434	1.94456	0.00067	0.00183315	yes
Nudt1	Nudt1	Nudt1	chr12:14775536-14778845	TAP Ctrl	TAP Rest-knockdown	OK	4.30356	29.6357	6.88632	2.78373	1.89995	0.000365	0.00138523	yes
Acer2	Acer2	Acer2	chr5:106185778-106237588	TAP Ctrl	TAP Rest-knockdown	OK	0.324394	2.2108	6.81517	2.76875	1.55445	0.00376	0.00382585	yes
Ptger1	Ptger1	Ptger1	chr19:26160621-26163156	TAP Ctrl	TAP Rest-knockdown	OK	0.560147	3.8096	6.80107	2.76576	2.40586	5.5e-05	0.000446259	yes
Diablo	Diablo	Diablo	chr12:34196346-34209633	TAP Ctrl	TAP Rest-knockdown	OK	24.9294	168.832	6.77241	2.75967	1.17028	0.0292	0.0068685	yes
Gpr27	Gpr27	Gpr27	chr4:134541533-134542667	TAP Ctrl	TAP Rest-knockdown	OK	0.214365	1.45146	6.77097	2.75936	0.285238	0.01324	0.00550106	yes
RT1-CE5	RT1-CE5	RT1-CE5	chr20:3498935-3842500	TAP Ctrl	TAP Rest-knockdown	OK	13.8171	93.4667	6.76457	2.758	1.07695	0.03245	0.00707973	yes
Slc15a1	Slc15a1	Slc15a1	chr15:106550095-106592594	TAP Ctrl	TAP Rest-knockdown	OK	0.292136	1.97368	6.75603	2.75618	2.48928	1e-05	0.00011478	yes
Fam195b	Fam195b	Fam195b	chr10:109933592-109935644	TAP Ctrl	TAP Rest-knockdown	OK	12.4581	84.0204	6.74424	2.75366	2.33056	0.000105	0.000650171	yes
Ap1s1	Ap1s1	Ap1s1	chr12:20907854-20918301	TAP Ctrl	TAP Rest-knockdown	OK	30.2004	203.015	6.72226	2.74895	2.04261	0.000235	0.00105829	yes
Pdxk	Pdxk	Pdxk	chr20:10541655-10563199	TAP Ctrl	TAP Rest-knockdown	OK	2.63287	17.6499	6.70367	2.74495	2.46815	4e-05	0.000348593	yes
Zc3h11a	Zc3h11a	Zc3h11a	chr13:46546433-46585149	TAP Ctrl	TAP Rest-knockdown	OK	2.40217	16.0604	6.68579	2.7411	1.71275	0.00114	0.00242686	yes
Ndufb4	Ndufb4	Ndufb4	chr11:64852588-64859550	TAP Ctrl	TAP Rest-knockdown	OK	204.926	1361.22	6.6425	2.73173	1.73579	0.002175	0.00315425	yes
Kcnc1	Kcnc1	Kcnc1	chr1:96928274-96970062	TAP Ctrl	TAP Rest-knockdown	OK	0.0442145	0.29303	6.62746	2.72846	0.0282054	0.02001	0.00626215	yes
Gnb2	Gnb2	Gnb2	chr12:19597311-19602329	TAP Ctrl	TAP Rest-knockdown	OK	72.8359	480.388	6.59548	2.72148	1.36028	0.003845	0.00386223	yes
Hpca	Hpca	Hpca	chr5:148261421-148276223	TAP Ctrl	TAP Rest-knockdown	OK	0.265712	1.7483	6.57968	2.71802	1.3797	0.003505	0.00373179	yes
Sdsl	Sdsl	Sdsl	chr12:37297341-37307847	TAP Ctrl	TAP Rest-knockdown	OK	0.31444	2.06692	6.57334	2.71663	2.04625	0.00036	0.00138523	yes
Ptrhd1	Ptrhd1	Ptrhd1	chr6:27210614-27214000	TAP Ctrl	TAP Rest-knockdown	OK	7.34731	48.1778	6.5572	2.71308	2.05308	0.000395	0.00141898	yes
Avpi1	Avpi1	Avpi1	chr1:248727384-248733112	TAP Ctrl	TAP Rest-knockdown	OK	2.68155	17.5625	6.54938	2.71136	2.51901	4.5e-05	0.000381568	yes
Gdap1l1	Gdap1l1	Gdap1l1	chr3:154343184-154361586	TAP Ctrl	TAP Rest-knockdown	OK	5.86836	38.3709	6.53861	2.70898	1.82253	0.00164	0.00282705	yes
Hmgb1	Hmgb1	Hmgb1	chr16:37462155-37464378	TAP Ctrl	TAP Rest-knockdown	OK	20.3011	132.738	6.53846	2.70895	1.35716	0.003295	0.00367257	yes
Slfn2	Slfn2	Slfn2	chr10:71236407-71242745	TAP Ctrl	TAP Rest-knockdown	OK	0.188053	1.22896	6.53518	2.70823	2.27603	7e-05	0.000527072	yes
Gstm5	Gstm5	Gstm5	chr2:203456121-203458917	TAP Ctrl	TAP Rest-knockdown	OK	8.6524	56.2626	6.50254	2.701	2.34392	0.00017	0.000903977	yes
Rnf7	Rnf7	Rnf7	chr8:101534826-101543837	TAP Ctrl	TAP Rest-knockdown	OK	22.1476	143.985	6.50116	2.7007	2.55361	4e-05	0.000348593	yes
Ilvbl	Ilvbl	Ilvbl	chr7:12593094-12603148	TAP Ctrl	TAP Rest-knockdown	OK	2.86877	18.5526	6.46709	2.69312	2.1838	0.000115	0.000693833	yes
RGD1566320	RGD1566320	RGD1566320	chr3:133155332-133156821	TAP Ctrl	TAP Rest-knockdown	OK	27.5512	177.694	6.44959	2.68921	1.67282	0.00603	0.00448737	yes
Ndufa1	Ndufa1	Ndufa1	chrX:7725172-7730105	TAP Ctrl	TAP Rest-knockdown	OK	34.6903	222.807	6.42275	2.68319	1.76145	0.02671	0.00671264	yes
Tnnc1	Tnnc1	Tnnc1	chr16:6639356-6642331	TAP Ctrl	TAP Rest-knockdown	OK	1.05472	6.72262	6.37384	2.67216	1.64701	0.003105	0.00362044	yes
Upp1	Upp1	Upp1	chr14:89651262-89669630	TAP Ctrl	TAP Rest-knockdown	OK	0.876477	5.58472	6.37178	2.6717	1.50705	0.00307	0.00362044	yes
Rwdd2a	Rwdd2a	Rwdd2a	chr8:91827449-91830574	TAP Ctrl	TAP Rest-knockdown	OK	1.48335	9.44935	6.37028	2.67136	2.55336	5e-06	7.02388e-05	yes
Ahcy	Ahcy	Ahcy	chr3:145544833-145560058	TAP Ctrl	TAP Rest-knockdown	OK	12.0986	77.0482	6.36836	2.67092	1.94435	0.000505	0.00163335	yes
Pard6a	Pard6a	Pard6a	chr19:35533394-35535711	TAP Ctrl	TAP Rest-knockdown	OK	1.35473	8.61388	6.35837	2.66866	2.4365	2.5e-05	0.0002353	yes
Map1lc3a	Map1lc3a	Map1lc3a	chr3:145758885-145760532	TAP Ctrl	TAP Rest-knockdown	OK	15.6586	99.37	6.34603	2.66586	2.28448	8.5e-05	0.000592607	yes
Pafah1b3	Pafah1b3	Pafah1b3	chr1:80570159-80572686	TAP Ctrl	TAP Rest-knockdown	OK	6.61147	41.8131	6.32433	2.66091	2.4316	1e-05	0.00011478	yes
Pgls	Pgls	Pgls	chr16:18791240-18796727	TAP Ctrl	TAP Rest-knockdown	OK	3.98967	25.1845	6.31243	2.65819	1.57975	0.00246	0.00333821	yes
Ctgf	Ctgf	Ctgf	chr1:21327099-21330215	TAP Ctrl	TAP Rest-knockdown	OK	0.750469	4.73704	6.31211	2.65812	2.24328	9.5e-05	0.000620931	yes
Tmem208	Tmem208	Tmem208	chr19:35141372-35144073	TAP Ctrl	TAP Rest-knockdown	OK	35.0521	220.988	6.30456	2.6564	2.16001	0.000125	0.00074462	yes
Ndufb3	Ndufb3	Ndufb3	chr9:57252768-57262981	TAP Ctrl	TAP Rest-knockdown	OK	22.3586	140.746	6.29494	2.65419	2.42255	2e-05	0.000200255	yes
Mettl11a	Mettl11a	Mettl11a	chr3:9860523-9877108	TAP Ctrl	TAP Rest-knockdown	OK	7.81191	48.5465	6.21442	2.63562	1.68207	0.000875	0.00206404	yes
Tmsb10	Tmsb10	Tmsb10	chr4:106286029-106287089	TAP Ctrl	TAP Rest-knockdown	OK	488.431	3022.67	6.18853	2.6296	0.90972	0.03083	0.00697763	yes
Tor3a	Tor3a	Tor3a	chr13:71546917-71915301	TAP Ctrl	TAP Rest-knockdown	OK	7.98808	49.3124	6.17325	2.62603	1.43089	0.028495	0.0068228	yes
Gapdh	Gapdh	Gapdh	chr4:161282214-161286087	TAP Ctrl	TAP Rest-knockdown	OK	417.515	2549.34	6.10598	2.61022	2.13891	0.0001	0.000635946	yes
Timm13	Timm13	Timm13	chr7:10319958-10321062	TAP Ctrl	TAP Rest-knockdown	OK	50.1759	306.176	6.10205	2.60929	1.19656	0.02659	0.00670863	yes
Cst6	Cst6	Cst6	chr1:207991312-207993021	TAP Ctrl	TAP Rest-knockdown	OK	0.317044	1.93004	6.08761	2.60588	1.48058	0.004275	0.00403169	yes
Kcnt1	Kcnt1	Kcnt1	chr3:4050339-4088029	TAP Ctrl	TAP Rest-knockdown	OK	0.193935	1.17761	6.07219	2.60222	1.58205	0.00341	0.00368484	yes
Psmb4	Psmb4	Psmb4	chr2:189778475-189781162	TAP Ctrl	TAP Rest-knockdown	OK	93.4483	565.702	6.05364	2.5978	2.42076	2e-05	0.000200255	yes
Rnf26	Rnf26	Rnf26	chr8:47092909-47095108	TAP Ctrl	TAP Rest-knockdown	OK	4.42368	26.7286	6.04216	2.59507	1.42882	0.003865	0.00386582	yes
Aldh3b1	Aldh3b1	Aldh3b1	chr1:206438324-206455477	TAP Ctrl	TAP Rest-knockdown	OK	0.316312	1.90636	6.02683	2.5914	1.54621	0.00463	0.0041183	yes
Zfp213	Zfp213	Zfp213	chr10:12822907-12829821	TAP Ctrl	TAP Rest-knockdown	OK	0.475899	2.85298	5.99493	2.58374	2.4454	5e-06	7.02388e-05	yes
Stmn3	Stmn3	Stmn3	chr3:170446807-170454900	TAP Ctrl	TAP Rest-knockdown	OK	29.3722	175.572	5.97749	2.57954	1.31147	0.0044	0.00408008	yes
Phyhd1	Phyhd1	Phyhd1	chr3:9310512-9325611	TAP Ctrl	TAP Rest-knockdown	OK	0.353852	2.11232	5.9695	2.57761	1.49495	0.027035	0.00672801	yes
Mogat1	Mogat1	Mogat1	chr9:77901138-77908689	TAP Ctrl	TAP Rest-knockdown	OK	0.817895	4.88222	5.96925	2.57755	2.11857	0.000105	0.000650171	yes
Tmem177	Tmem177	Tmem177	chr13:32688857-32692283	TAP Ctrl	TAP Rest-knockdown	OK	2.40408	14.3277	5.95974	2.57525	2.41247	5e-05	0.000412807	yes
Snap25	Snap25	Snap25	chr3:124806636-124894653	TAP Ctrl	TAP Rest-knockdown	OK	3.58292	21.3435	5.95701	2.57459	2.21624	0.000145	0.000802788	yes
Hras	Hras	Hras	chr1:201385705-201388987	TAP Ctrl	TAP Rest-knockdown	OK	8.15841	47.8997	5.87121	2.55366	1.98525	0.000435	0.00148341	yes
RGD1306215	RGD1306215	RGD1306215	chr3:3625546-3627090	TAP Ctrl	TAP Rest-knockdown	OK	7.70263	45.158	5.86267	2.55156	2.14869	0.00048	0.00158518	yes
Smndc1	Smndc1	Smndc1	chr1:259596812-259607340	TAP Ctrl	TAP Rest-knockdown	OK	4.9747	29.0683	5.84323	2.54677	2.10584	7.5e-05	0.000551484	yes
Tspan4	Tspan4	Tspan4	chr1:201661390-201681042	TAP Ctrl	TAP Rest-knockdown	OK	2.46976	14.3773	5.82133	2.54135	0.554252	0.006455	0.00456115	yes
Cst3	Cst3	Cst3	chr3:137650906-137654776	TAP Ctrl	TAP Rest-knockdown	OK	1398.32	8130.09	5.81418	2.53958	2.12992	0.000835	0.00202031	yes
Ddr1	Ddr1	Ddr1	chr20:3194264-3214611	TAP Ctrl	TAP Rest-knockdown	OK	9.87204	57.1346	5.78752	2.53294	2.33168	2e-05	0.000200255	yes
Limd2	Limd2	Limd2	chr10:95552508-95554534	TAP Ctrl	TAP Rest-knockdown	OK	10.3858	59.7868	5.75659	2.52521	1.63418	0.003065	0.00361955	yes
Hr	Hr	Hr	chr15:50957052-50972841	TAP Ctrl	TAP Rest-knockdown	OK	5.11828	29.4302	5.75002	2.52357	1.59155	0.00325	0.00366335	yes
Itm2c	Itm2c	Itm2c	chr9:84611755-84625391	TAP Ctrl	TAP Rest-knockdown	OK	72.1382	410.49	5.69033	2.50851	1.96947	0.00022	0.00104578	yes
Uqcr11	Uqcr11	Uqcr11	chr7:10816421-10821051	TAP Ctrl	TAP Rest-knockdown	OK	125.244	710.207	5.67059	2.5035	1.93689	0.000205	0.00100493	yes
Churc1	Churc1	Churc1	chr6:99349204-99364032	TAP Ctrl	TAP Rest-knockdown	OK	43.5131	246.051	5.65464	2.49944	2.07515	0.000365	0.00138523	yes
Pin1	Pin1	Pin1	chr8:19669536-19681741	TAP Ctrl	TAP Rest-knockdown	OK	47.3604	267.563	5.64951	2.49813	2.13508	0.00019	0.000956299	yes
Disp2	Disp2	Disp2	chr3:105283578-105299085	TAP Ctrl	TAP Rest-knockdown	OK	1.15907	6.54452	5.64635	2.49732	1.55167	0.00333	0.00368082	yes
Tigd3	Tigd3	Tigd3	chr1:208524890-208527310	TAP Ctrl	TAP Rest-knockdown	OK	0.622823	3.49751	5.61558	2.48943	1.2607	0.029295	0.00687674	yes
Neurl1B	Neurl1B	Neurl1B	chr10:17020611-17048248	TAP Ctrl	TAP Rest-knockdown	OK	0.238524	1.33488	5.59642	2.4845	2.07501	0.00026	0.00112771	yes
Scamp5	Scamp5	Scamp5	chr8:61186590-61212442	TAP Ctrl	TAP Rest-knockdown	OK	6.71997	37.5488	5.58764	2.48224	1.49329	0.00506	0.00423331	yes
Gpt	Gpt	Gpt	chr7:114746053-114748903	TAP Ctrl	TAP Rest-knockdown	OK	0.699518	3.90565	5.58334	2.48113	2.07754	0.00032	0.00129264	yes
Sdccag3	Sdccag3	Sdccag3	chr3:4554196-4560918	TAP Ctrl	TAP Rest-knockdown	OK	6.70716	37.2689	5.55658	2.4742	1.22336	0.007715	0.00474583	yes
Klf2	Klf2	Klf2	chr16:17941779-17943730	TAP Ctrl	TAP Rest-knockdown	OK	0.929647	5.15564	5.5458	2.4714	1.59756	0.00289	0.00350977	yes
Fam181b	Fam181b	Fam181b	chr1:149955640-149957138	TAP Ctrl	TAP Rest-knockdown	OK	25.465	141.027	5.53807	2.46938	1.38958	0.00504	0.00423331	yes
Tmem158	Tmem158	Tmem158	chr8:128037013-128038012	TAP Ctrl	TAP Rest-knockdown	OK	1.52353	8.41732	5.52488	2.46594	2.05887	0.00039	0.0014118	yes
Klhl21	Klhl21	Klhl21	chr5:169236426-169246001	TAP Ctrl	TAP Rest-knockdown	OK	3.44796	19.0399	5.52208	2.46521	0.899571	0.03279	0.0071147	yes
Ns5atp9	Ns5atp9	Ns5atp9	chr8:70090426-70179003	TAP Ctrl	TAP Rest-knockdown	OK	74.6802	411.904	5.51557	2.46351	1.84813	0.00061	0.0017775	yes
Fhl3	Fhl3	Fhl3	chr5:144026443-144033195	TAP Ctrl	TAP Rest-knockdown	OK	2.53267	13.9226	5.4972	2.4587	1.51952	0.00337	0.00368082	yes
Ier5l	Ier5l	Ier5l	chr3:9515946-9517538	TAP Ctrl	TAP Rest-knockdown	OK	5.90649	32.3259	5.47295	2.45232	1.50146	0.003115	0.00362044	yes
Ndufa2	Ndufa2	Ndufa2	chr18:29435247-29443863	TAP Ctrl	TAP Rest-knockdown	OK	64.4963	352.563	5.46641	2.45059	1.63252	0.00232	0.00323494	yes
Tpi1	Tpi1	Tpi1	chr4:160931692-160936871	TAP Ctrl	TAP Rest-knockdown	OK	111.568	609.127	5.45969	2.44882	1.91842	0.000395	0.00141898	yes
Bst2	Bst2	Bst2	chr16:18698547-18701768	TAP Ctrl	TAP Rest-knockdown	OK	43.7333	238.216	5.44702	2.44547	2.23382	2.5e-05	0.0002353	yes
Galk1	Galk1	Galk1	chr10:106116773-106120951	TAP Ctrl	TAP Rest-knockdown	OK	12.0658	65.6709	5.44273	2.44433	1.87277	0.00064	0.00179811	yes
Sertad1	Sertad1	Sertad1	chr1:82565981-82569249	TAP Ctrl	TAP Rest-knockdown	OK	4.66792	25.3812	5.43737	2.44291	1.49208	0.00451	0.00410127	yes
Sema6c	Sema6c	Sema6c	chr2:190069488-190078845	TAP Ctrl	TAP Rest-knockdown	OK	0.223134	1.21066	5.42571	2.43981	2.29821	8e-05	0.0005792	yes
Aldh16a1	Aldh16a1	Aldh16a1	chr1:95617725-95630798	TAP Ctrl	TAP Rest-knockdown	OK	3.68812	19.9959	5.42171	2.43875	2.26816	0.00998	0.00503081	yes
Nrep	Nrep	Nrep	chr18:25842126-25868219	TAP Ctrl	TAP Rest-knockdown	OK	4.41365	23.8933	5.4135	2.43656	1.70187	0.001805	0.00291209	yes
Ldha	Ldha	Ldha	chr1:97403076-97412547	TAP Ctrl	TAP Rest-knockdown	OK	175.466	948.439	5.40526	2.43436	1.93298	0.00056	0.00168394	yes
Supt4h1	Supt4h1	Supt4h1	chr10:76030805-76036988	TAP Ctrl	TAP Rest-knockdown	OK	17.9285	96.3278	5.37289	2.4257	2.0405	0.000265	0.00113372	yes
Nme1	Nme1	Nme1	chr10:82591704-82601075	TAP Ctrl	TAP Rest-knockdown	OK	81.0335	433.085	5.34452	2.41806	1.5008	0.00396	0.00390038	yes
Apeh	Apeh	Apeh	chr8:113353150-113362263	TAP Ctrl	TAP Rest-knockdown	OK	0.417316	2.22793	5.33871	2.41649	1.50015	0.00422	0.00402158	yes
Matr3	Matr3	Matr3	chr18:28186348-28215660	TAP Ctrl	TAP Rest-knockdown	OK	15.2516	81.1368	5.31989	2.4114	1.77608	0.004085	0.00395556	yes
Ccl5	Ccl5	Ccl5	chr10:71605791-71610330	TAP Ctrl	TAP Rest-knockdown	OK	4.95273	26.3285	5.31596	2.41033	2.00498	0.000215	0.00103773	yes
Erf	Erf	Erf	chr1:80518384-80527142	TAP Ctrl	TAP Rest-knockdown	OK	10.0234	53.1936	5.30694	2.40788	1.33377	0.00511	0.00424406	yes
Adamtsl5	Adamtsl5	Adamtsl5	chr7:10874585-10879783	TAP Ctrl	TAP Rest-knockdown	OK	0.697232	3.6996	5.30612	2.40766	1.97534	0.00062	0.00179001	yes
Lypla2	Lypla2	Lypla2	chr5:154750432-154755029	TAP Ctrl	TAP Rest-knockdown	OK	11.5645	61.3487	5.30492	2.40733	2.24164	6e-05	0.0004706	yes
Sez6	Sez6	Sez6	chr10:63971445-64021007	TAP Ctrl	TAP Rest-knockdown	OK	7.7414	40.9842	5.29416	2.4044	1.98895	0.000195	0.000971079	yes
Rnaset2	Rnaset2	Rnaset2	chr1:47227490-47244660	TAP Ctrl	TAP Rest-knockdown	OK	8.46851	44.7923	5.28928	2.40307	1.88113	0.00058	0.00172752	yes
Arse	Arse	Arse	chr2:122663036-122670111	TAP Ctrl	TAP Rest-knockdown	OK	3.91684	20.6543	5.2732	2.39868	2.32152	8.5e-05	0.000592607	yes
Anapc11	Anapc11	Anapc11	chr10:109988501-109999500	TAP Ctrl	TAP Rest-knockdown	OK	6.08864	32.0461	5.26326	2.39596	1.84884	0.001015	0.00226916	yes
Rprml	Rprml	Rprml	chr10:92804936-92805941	TAP Ctrl	TAP Rest-knockdown	OK	2.19453	11.5462	5.26135	2.39543	1.8732	0.00086	0.00203887	yes
Ntpcr	Ntpcr	Ntpcr	chr19:55939044-55952745	TAP Ctrl	TAP Rest-knockdown	OK	2.38095	12.5054	5.25227	2.39294	1.21252	0.005445	0.00432111	yes
Pqlc2	Pqlc2	Pqlc2	chr5:158089194-158095129	TAP Ctrl	TAP Rest-knockdown	OK	0.828247	4.33114	5.22929	2.38661	2.2203	7.5e-05	0.000551484	yes
Ier3	Ier3	Ier3	chr20:3076567-3077772	TAP Ctrl	TAP Rest-knockdown	OK	8.71395	45.5447	5.22664	2.38588	1.85119	0.000505	0.00163335	yes
Nnmt	Nnmt	Nnmt	chr8:51871505-51883785	TAP Ctrl	TAP Rest-knockdown	OK	4.211	22.0021	5.22491	2.38541	1.93834	0.00092	0.00211712	yes
Chgb	Chgb	Chgb	chr3:120571735-120584874	TAP Ctrl	TAP Rest-knockdown	OK	1.68922	8.8192	5.22087	2.38429	1.98595	0.00061	0.0017775	yes
Psma5	Psma5	Psma5	chr2:203825059-203848378	TAP Ctrl	TAP Rest-knockdown	OK	45.4437	236.783	5.21047	2.38141	1.99277	0.00043	0.00148341	yes
Atp5g3	Atp5g3	Atp5g3	chr3:56511747-56514204	TAP Ctrl	TAP Rest-knockdown	OK	91.3089	475.196	5.20427	2.3797	2.00377	0.000545	0.00165469	yes
Igfbp4	Igfbp4	Igfbp4	chr10:87822428-87834315	TAP Ctrl	TAP Rest-knockdown	OK	15.2039	79.0562	5.19973	2.37844	2.007	0.000525	0.00165261	yes
Kcnh6	Kcnh6	Kcnh6	chr10:95400861-95421678	TAP Ctrl	TAP Rest-knockdown	OK	0.0508036	0.263785	5.19225	2.37636	1.97474	0.00023	0.00105598	yes
Ptov1	Ptov1	Ptov1	chr1:95335897-95342444	TAP Ctrl	TAP Rest-knockdown	OK	31.0345	160.808	5.18159	2.37339	1.40281	0.004385	0.00407018	yes
Ttc9b	Ttc9b	Ttc9b	chr1:82748074-82750257	TAP Ctrl	TAP Rest-knockdown	OK	1.02568	5.31391	5.18087	2.37319	1.41422	0.004855	0.0041769	yes
RGD1560394	RGD1560394	RGD1560394	chr14:82462072-82463678	TAP Ctrl	TAP Rest-knockdown	OK	1.99309	10.3223	5.17904	2.37269	1.93561	0.000655	0.00181854	yes
Ier2	Ier2	Ier2	chr19:25159275-25160798	TAP Ctrl	TAP Rest-knockdown	OK	6.49306	33.588	5.17291	2.37098	1.90565	0.00013	0.00075065	yes
Selk	Selk	Selk	chr16:5306404-5314721	TAP Ctrl	TAP Rest-knockdown	OK	87.6945	452.933	5.1649	2.36874	2.03541	0.000125	0.00074462	yes
Scarf2	Scarf2	Scarf2	chr11:85164351-85175734	TAP Ctrl	TAP Rest-knockdown	OK	1.47984	7.6291	5.15535	2.36607	2.02943	0.00023	0.00105598	yes
Dph2	Dph2	Dph2	chr5:138354593-138357554	TAP Ctrl	TAP Rest-knockdown	OK	1.86855	9.59435	5.13465	2.36027	1.81991	0.000735	0.00189011	yes
Polr2h	Polr2h	Polr2h	chr11:82421656-82426105	TAP Ctrl	TAP Rest-knockdown	OK	11.2782	57.8823	5.13223	2.35959	1.92605	0.00031	0.00127411	yes
Gpx8	Gpx8	Gpx8	chr2:44424009-44427603	TAP Ctrl	TAP Rest-knockdown	OK	21.5965	110.589	5.12069	2.35634	1.97023	0.00019	0.000956299	yes
Abtb1	Abtb1	Abtb1	chr4:122930403-122936631	TAP Ctrl	TAP Rest-knockdown	OK	1.82246	9.31939	5.11363	2.35435	1.74609	0.0013	0.00259676	yes
RGD1306576	RGD1306576	RGD1306576	chr5:59136916-59138295	TAP Ctrl	TAP Rest-knockdown	OK	4.49247	22.8328	5.08246	2.34553	2.1473	5e-05	0.000412807	yes
Tmed1	Tmed1	Tmed1	chr8:20611138-20613714	TAP Ctrl	TAP Rest-knockdown	OK	11.748	59.4758	5.06263	2.33989	1.95527	0.000315	0.00128345	yes
Chchd2	Chchd2	Chchd2	chr9:93253930-93254597	TAP Ctrl	TAP Rest-knockdown	OK	94.5307	478.536	5.06223	2.33977	2.16198	5.5e-05	0.000446259	yes
Rhbdd3	Rhbdd3	Rhbdd3	chr14:85759529-85765197	TAP Ctrl	TAP Rest-knockdown	OK	4.22505	21.3803	5.06037	2.33924	1.50156	0.00306	0.00361955	yes
Sub1	Sub1	Sub1	chr2:61418075-61430139	TAP Ctrl	TAP Rest-knockdown	OK	157.683	797.896	5.06013	2.33917	2.06535	0.000325	0.00130166	yes
LOC362855	LOC362855	LOC362855	chr7:20045977-20065340	TAP Ctrl	TAP Rest-knockdown	OK	26.8308	134.913	5.02829	2.33007	1.89952	0.0007	0.00185589	yes
Phf13	Phf13	Phf13	chr5:169215833-169222883	TAP Ctrl	TAP Rest-knockdown	OK	2.19467	11.0112	5.01725	2.3269	1.21403	0.027775	0.00677074	yes
Pgf	Pgf	Pgf	chr6:109215539-109226122	TAP Ctrl	TAP Rest-knockdown	OK	0.280174	1.40519	5.01542	2.32637	1.40695	0.005025	0.00423331	yes
Btbd17	Btbd17	Btbd17	chr10:104674001-104680503	TAP Ctrl	TAP Rest-knockdown	OK	0.271503	1.3583	5.00289	2.32276	1.95553	0.000445	0.0015012	yes
C1d	C1d	C1d	chr14:98153632-98166585	TAP Ctrl	TAP Rest-knockdown	OK	4.15541	20.7866	5.0023	2.32259	1.51341	0.00157	0.00277082	yes
Tpt1	Tpt1	Tpt1	chr15:56752466-56755288	TAP Ctrl	TAP Rest-knockdown	OK	302.281	1510.34	4.99648	2.32091	1.91362	0.0007	0.00185589	yes
Grpel1	Grpel1	Grpel1	chr14:79873190-79878998	TAP Ctrl	TAP Rest-knockdown	OK	27.3145	136.415	4.99423	2.32026	2.14761	9e-05	0.00060941	yes
Ppp4c	Ppp4c	Ppp4c	chr1:185961285-185967851	TAP Ctrl	TAP Rest-knockdown	OK	20.7753	103.401	4.97711	2.31531	1.75268	0.00043	0.00148341	yes
Socs3	Socs3	Socs3	chr10:107958467-107959330	TAP Ctrl	TAP Rest-knockdown	OK	8.31941	41.3692	4.97261	2.314	1.09655	0.03232	0.00707432	yes
Rbks	Rbks	Rbks	chr6:24792302-24868759	TAP Ctrl	TAP Rest-knockdown	OK	0.476425	2.36887	4.97218	2.31388	1.90505	0.000235	0.00105829	yes
Cct6a	Cct6a	Cct6a	chr12:27992347-28002578	TAP Ctrl	TAP Rest-knockdown	OK	52.2209	259.503	4.96933	2.31305	1.90427	0.000825	0.00201686	yes
Tsen34	Tsen34	Tsen34	chr1:63830254-63837306	TAP Ctrl	TAP Rest-knockdown	OK	15.9429	79.1779	4.96634	2.31218	1.35268	0.00487	0.00417978	yes
Nhlrc1	Nhlrc1	Nhlrc1	chr17:23726053-23727244	TAP Ctrl	TAP Rest-knockdown	OK	0.583512	2.89648	4.96387	2.31147	1.96082	0.00046	0.00154075	yes
Chpf	Chpf	Chpf	chr9:74749944-74754639	TAP Ctrl	TAP Rest-knockdown	OK	12.9496	63.5153	4.90481	2.2942	1.60071	0.00298	0.00356842	yes
Hmox1	Hmox1	Hmox1	chr19:13963138-13969960	TAP Ctrl	TAP Rest-knockdown	OK	25.7768	126.087	4.89149	2.29027	1.80428	0.00104	0.0023086	yes
RGD1308430	RGD1308430	RGD1308430	chr15:32764911-32769168	TAP Ctrl	TAP Rest-knockdown	OK	17.6544	85.9535	4.86867	2.28353	2.08096	8.5e-05	0.000592607	yes
Wdr4	Wdr4	Wdr4	chr20:9925853-9942051	TAP Ctrl	TAP Rest-knockdown	OK	6.08424	29.6182	4.86802	2.28333	1.38221	0.029755	0.00690128	yes
Sncg	Sncg	Sncg	chr16:10025977-10030513	TAP Ctrl	TAP Rest-knockdown	OK	0.867747	4.22282	4.86642	2.28286	1.90944	0.00024	0.00106551	yes
Slc2a6	Slc2a6	Slc2a6	chr3:5917991-5924807	TAP Ctrl	TAP Rest-knockdown	OK	1.48324	7.19142	4.84845	2.27752	1.73718	0.001395	0.00265127	yes
Hes6	Hes6	Hes6	chr9:90639889-90641596	TAP Ctrl	TAP Rest-knockdown	OK	1.70393	8.24198	4.83704	2.27412	1.84567	0.000705	0.00185867	yes
Tmem223	Tmem223	Tmem223	chr1:211441876-211443238	TAP Ctrl	TAP Rest-knockdown	OK	37.896	183.231	4.8351	2.27355	1.44379	0.004255	0.00402158	yes
Psma6	Psma6	Psma6	chr6:75649846-75667403	TAP Ctrl	TAP Rest-knockdown	OK	74.6915	361.019	4.83347	2.27306	1.69704	0.00081	0.00200098	yes
Polr2l	Polr2l	Polr2l	chr1:201659266-201661275	TAP Ctrl	TAP Rest-knockdown	OK	77.7027	373.535	4.80723	2.26521	1.42061	0.004705	0.00413092	yes
Cbx3	Cbx3	Cbx3	chr4:79707324-79721580	TAP Ctrl	TAP Rest-knockdown	OK	51.4063	247.113	4.80706	2.26515	0.0862668	0.03263	0.00710362	yes
Gpsm3	Gpsm3	Gpsm3	chr20:4106122-4315881	TAP Ctrl	TAP Rest-knockdown	OK	0.384107	1.84356	4.7996	2.26291	2.06412	9.5e-05	0.000620931	yes
Gtpbp6	Gtpbp6	Gtpbp6	chr12:46722130-46726000	TAP Ctrl	TAP Rest-knockdown	OK	6.27486	29.914	4.76728	2.25317	1.31217	0.00432	0.00405851	yes
S100a4	S100a4	S100a4	chr2:182885069-182887380	TAP Ctrl	TAP Rest-knockdown	OK	32.3958	154.115	4.75725	2.25013	1.4719	0.001525	0.00275341	yes
Eno1	Eno1	Eno1	chr5:167394130-167405516	TAP Ctrl	TAP Rest-knockdown	OK	167.494	795.832	4.75141	2.24835	1.1452	0.00626	0.00452876	yes
Clec2l	Clec2l	Clec2l	chr4:66232207-66248866	TAP Ctrl	TAP Rest-knockdown	OK	0.299487	1.41893	4.73787	2.24424	1.68254	0.00156	0.00277032	yes
Gcat	Gcat	Gcat	chr7:117003625-117010396	TAP Ctrl	TAP Rest-knockdown	OK	1.59465	7.55491	4.73766	2.24417	0.789836	0.02962	0.00689035	yes
Thoc6	Thoc6	Thoc6	chr10:12933303-12940104	TAP Ctrl	TAP Rest-knockdown	OK	9.34042	44.2097	4.73316	2.2428	1.31217	0.003785	0.00383884	yes
Gas5	Gas5	Gas5	chr13:76594780-76598102	TAP Ctrl	TAP Rest-knockdown	OK	138.447	654.816	4.72972	2.24176	2.01491	0.00013	0.00075065	yes
Nol12	Nol12	Nol12	chr7:116901715-116907329	TAP Ctrl	TAP Rest-knockdown	OK	13.5766	64.209	4.72939	2.24165	1.47125	0.00259	0.00343446	yes
Pfdn5	Pfdn5	Pfdn5	chr7:141075468-141080206	TAP Ctrl	TAP Rest-knockdown	OK	239.685	1132.91	4.72666	2.24082	1.49098	0.002675	0.00344892	yes
Tap1	Tap1	Tap1	chr20:4790362-4800730	TAP Ctrl	TAP Rest-knockdown	OK	30.8731	145.791	4.72227	2.23948	1.35238	0.01119	0.00520491	yes
Hsp90aa1	Hsp90aa1	Hsp90aa1	chr6:135413618-135419147	TAP Ctrl	TAP Rest-knockdown	OK	104.427	492.311	4.7144	2.23708	1.8172	0.00027	0.00114988	yes
Ppid	Ppid	Ppid	chr2:170995918-171007932	TAP Ctrl	TAP Rest-knockdown	OK	24.5118	115.537	4.71353	2.23681	1.91608	0.00068	0.00183681	yes
Ninj1	Ninj1	Ninj1	chr17:21410707-21419472	TAP Ctrl	TAP Rest-knockdown	OK	43.8648	206.667	4.71145	2.23617	2.08924	0.000185	0.000956299	yes
Pycr2	Pycr2	Pycr2	chr13:96633454-96637249	TAP Ctrl	TAP Rest-knockdown	OK	8.46226	39.8367	4.70757	2.23498	1.88565	0.000365	0.00138523	yes
Tp53i13	Tp53i13	Tp53i13	chr10:66604991-66609609	TAP Ctrl	TAP Rest-knockdown	OK	3.72323	17.4851	4.69622	2.2315	1.8328	0.00095	0.00216499	yes
Tmem147	Tmem147	Tmem147	chr1:85771684-85773503	TAP Ctrl	TAP Rest-knockdown	OK	35.094	164.63	4.69112	2.22993	1.97697	0.000105	0.000650171	yes
Atp6v0b	Atp6v0b	Atp6v0b	chr5:138349547-138351064	TAP Ctrl	TAP Rest-knockdown	OK	26.4075	123.806	4.68829	2.22906	1.49366	0.002645	0.0034385	yes
Rpl18	Rpl18	Rpl18	chr1:96186552-96189194	TAP Ctrl	TAP Rest-knockdown	OK	506.444	2367.21	4.67418	2.22471	1.8074	0.000685	0.00183681	yes
Tnnt2	Tnnt2	Tnnt2	chr13:48872971-48885815	TAP Ctrl	TAP Rest-knockdown	OK	6.46801	30.1913	4.66779	2.22274	1.84042	0.001085	0.00236389	yes
Pef1	Pef1	Pef1	chr5:149135319-149158586	TAP Ctrl	TAP Rest-knockdown	OK	19.6714	91.8182	4.6676	2.22268	2.05429	0.000375	0.00140809	yes
Acvr1	Acvr1	Acvr1	chr3:40191726-40260488	TAP Ctrl	TAP Rest-knockdown	OK	2.47257	11.5115	4.65568	2.21899	2.08367	0.00014	0.000784333	yes
Pck2	Pck2	Pck2	chr15:33671833-33680613	TAP Ctrl	TAP Rest-knockdown	OK	8.71845	40.3694	4.63034	2.21112	1.85486	0.000465	0.00155198	yes
Swi5	Swi5	Swi5	chr3:11402740-11411809	TAP Ctrl	TAP Rest-knockdown	OK	124.513	576.079	4.62666	2.20997	1.76274	0.00082	0.00200985	yes
Cryzl1	Cryzl1	Cryzl1	chr11:31662124-31720570	TAP Ctrl	TAP Rest-knockdown	OK	3.52294	16.2944	4.62523	2.20952	1.36099	0.00493	0.00419161	yes
Gpx4	Gpx4	Gpx4	chr7:11162520-11165318	TAP Ctrl	TAP Rest-knockdown	OK	209.835	968.98	4.61782	2.20721	1.62977	0.001185	0.00246208	yes
Psd	Psd	Psd	chr1:251527889-251542740	TAP Ctrl	TAP Rest-knockdown	OK	0.366869	1.69347	4.61601	2.20665	1.41847	0.00417	0.00399675	yes
Hnrnpk	Hnrnpk	Hnrnpk	chr17:12196629-12205720	TAP Ctrl	TAP Rest-knockdown	OK	53.6276	246.755	4.60127	2.20203	1.70636	0.001145	0.00242686	yes
Agt	Agt	Agt	chr19:54738555-54750349	TAP Ctrl	TAP Rest-knockdown	OK	1.47731	6.79645	4.60056	2.20181	1.23077	0.00526	0.00429468	yes
Ifi27l2b	Ifi27l2b	Ifi27l2b	chr6:127733539-127735026	TAP Ctrl	TAP Rest-knockdown	OK	227.585	1042.56	4.58097	2.19565	1.97757	7.5e-05	0.000551484	yes
Josd2	Josd2	Josd2	chr1:94945364-94949076	TAP Ctrl	TAP Rest-knockdown	OK	18.3369	83.8637	4.57349	2.1933	1.83533	0.000625	0.00179811	yes
Txn2	Txn2	Txn2	chr7:115833694-115847690	TAP Ctrl	TAP Rest-knockdown	OK	41.8687	191.425	4.57203	2.19284	1.91002	0.00077	0.0019326	yes
Park7	Park7	Park7	chr5:168050148-168061616	TAP Ctrl	TAP Rest-knockdown	OK	83.1118	379.822	4.57001	2.1922	3.10526	0.02929	0.00687674	yes
Snhg4	Snhg4	Snhg4	chr18:28181052-28181289	TAP Ctrl	TAP Rest-knockdown	OK	8.43072	38.4537	4.56114	2.18939	1.91267	0.00053	0.00165469	yes
Arpc5l	Arpc5l	Arpc5l	chr3:18794632-18802255	TAP Ctrl	TAP Rest-knockdown	OK	18.851	85.9227	4.55799	2.1884	1.5777	0.00122	0.00248542	yes
Scrn2	Scrn2	Scrn2	chr10:85752608-85756579	TAP Ctrl	TAP Rest-knockdown	OK	1.01448	4.62204	4.55607	2.18779	1.98859	9.5e-05	0.000620931	yes
RGD1311605	RGD1311605	RGD1311605	chr6:25296434-25300992	TAP Ctrl	TAP Rest-knockdown	OK	17.3677	79.0407	4.55102	2.18619	2.00413	0.000205	0.00100493	yes
Rps6ka4	Rps6ka4	Rps6ka4	chr1:209505326-209516071	TAP Ctrl	TAP Rest-knockdown	OK	2.44298	11.1179	4.55096	2.18617	2.03594	0.000145	0.000802788	yes
Pcbp2	Pcbp2	Pcbp2	chrX:29125306-29691810	TAP Ctrl	TAP Rest-knockdown	OK	66.9868	304.821	4.55046	2.18601	1.78709	0.000715	0.00186415	yes
Tapbp	Tapbp	Tapbp	chr20:5109806-5117758	TAP Ctrl	TAP Rest-knockdown	OK	23.5205	107.004	4.54939	2.18567	1.78518	0.00047	0.00156312	yes
Oaf	Oaf	Oaf	chr8:46224860-46242832	TAP Ctrl	TAP Rest-knockdown	OK	11.3209	51.3865	4.53908	2.1824	2.32162	4.5e-05	0.000381568	yes
Lrp11	Lrp11	Lrp11	chr1:2255891-2284328	TAP Ctrl	TAP Rest-knockdown	OK	8.63348	39.1624	4.53611	2.18146	0.992293	0.00763	0.00473688	yes
Cabp1	Cabp1	Cabp1	chr12:42696382-42720566	TAP Ctrl	TAP Rest-knockdown	OK	0.31444	1.41334	4.49478	2.16825	1.95742	0.00014	0.000784333	yes
Cbr3	Cbr3	Cbr3	chr11:33913960-33922221	TAP Ctrl	TAP Rest-knockdown	OK	17.943	80.6137	4.49277	2.1676	1.34015	0.001605	0.00280265	yes
Mfge8	Mfge8	Mfge8	chr1:134870028-134885431	TAP Ctrl	TAP Rest-knockdown	OK	216.269	970.171	4.48595	2.16541	1.99517	0.0001	0.000635946	yes
Rab4b	Rab4b	Rab4b	chr1:82242919-82254443	TAP Ctrl	TAP Rest-knockdown	OK	13.5941	60.8406	4.47552	2.16205	1.80377	0.000525	0.00165261	yes
Cd151	Cd151	Cd151	chr1:201653959-201657967	TAP Ctrl	TAP Rest-knockdown	OK	74.6163	331.687	4.44524	2.15226	1.96126	0.000185	0.000956299	yes
Arl6ip5	Arl6ip5	Arl6ip5	chr4:131929502-131953033	TAP Ctrl	TAP Rest-knockdown	OK	34.5083	153.011	4.43403	2.14862	1.70401	0.00092	0.00211712	yes
Hint2	Hint2	Hint2	chr5:60130992-60133248	TAP Ctrl	TAP Rest-knockdown	OK	26.0307	115.303	4.4295	2.14714	2.00047	0.000235	0.00105829	yes
Ccndbp1	Ccndbp1	Ccndbp1	chr3:107787373-107800798	TAP Ctrl	TAP Rest-knockdown	OK	8.48309	37.5318	4.42431	2.14545	1.75314	0.001305	0.00259676	yes
RGD1307554	RGD1307554	RGD1307554	chr1:82635297-82660248	TAP Ctrl	TAP Rest-knockdown	OK	3.74205	16.5198	4.41464	2.1423	0.0411741	0.02562	0.00664612	yes
RT1-CE1	RT1-CE1	RT1-CE1	chr20:3498935-3842500	TAP Ctrl	TAP Rest-knockdown	OK	0.767003	3.37554	4.40095	2.13781	1.66545	0.00039	0.0014118	yes
Atp5o	Atp5o	Atp5o	chr11:31914319-31920632	TAP Ctrl	TAP Rest-knockdown	OK	181.101	794.582	4.38751	2.1334	1.84123	0.000435	0.00148341	yes
Scn1b	Scn1b	Scn1b	chr1:86162253-86172128	TAP Ctrl	TAP Rest-knockdown	OK	2.66939	11.7086	4.38625	2.13299	1.66035	0.00139	0.00265127	yes
Tmprss13	Tmprss13	Tmprss13	chr8:48271469-48299410	TAP Ctrl	TAP Rest-knockdown	OK	0.573959	2.51662	4.38467	2.13247	1.69734	0.00135	0.00261984	yes
Mfsd10	Mfsd10	Mfsd10	chr14:81745996-81748824	TAP Ctrl	TAP Rest-knockdown	OK	10.2208	44.6674	4.37024	2.12771	1.60025	0.00156	0.00277032	yes
Igfbp2	Igfbp2	Igfbp2	chr9:71966876-71994208	TAP Ctrl	TAP Rest-knockdown	OK	3.5111	15.3119	4.361	2.12466	1.96829	0.0003	0.00124388	yes
Sufu	Sufu	Sufu	chr1:251612376-251708109	TAP Ctrl	TAP Rest-knockdown	OK	3.71184	16.1538	4.35197	2.12167	1.75978	0.00052	0.00165261	yes
Fam110a	Fam110a	Fam110a	chr3:142325679-142336270	TAP Ctrl	TAP Rest-knockdown	OK	2.93051	12.7476	4.34996	2.121	1.85887	0.00036	0.00138523	yes
Tm7sf2	Tm7sf2	Tm7sf2	chr1:208700769-208705093	TAP Ctrl	TAP Rest-knockdown	OK	8.18395	35.5961	4.3495	2.12085	1.70807	0.001225	0.00249022	yes
Mien1	Mien1	Mien1	chr10:87243038-87244331	TAP Ctrl	TAP Rest-knockdown	OK	44.6845	193.733	4.33557	2.11622	1.72012	0.001385	0.00265127	yes
Hspbp1	Hspbp1	Hspbp1	chr1:67882355-67905766	TAP Ctrl	TAP Rest-knockdown	OK	17.8225	76.7055	4.30386	2.10563	1.91055	0.00021	0.0010241	yes
Klhdc2	Klhdc2	Klhdc2	chr6:91259825-91274820	TAP Ctrl	TAP Rest-knockdown	OK	7.4853	32.2116	4.30331	2.10545	1.88125	0.00015	0.000820814	yes
Klf16	Klf16	Klf16	chr7:10656661-10658690	TAP Ctrl	TAP Rest-knockdown	OK	7.19607	30.7786	4.27714	2.09665	1.76935	0.00087	0.0020574	yes
Cdkn1a	Cdkn1a	Cdkn1a	chr20:7376324-7386778	TAP Ctrl	TAP Rest-knockdown	OK	5.70133	24.3464	4.2703	2.09434	1.70912	0.00479	0.00417053	yes
Med8	Med8	Med8	chr5:138895039-138895924	TAP Ctrl	TAP Rest-knockdown	OK	2.57212	10.9735	4.26633	2.09299	1.97663	9.5e-05	0.000620931	yes
LOC100360501	LOC100360501	LOC100360501	chr1:201358641-201371015	TAP Ctrl	TAP Rest-knockdown	OK	27.4409	117.066	4.26611	2.09292	1.91458	0.00023	0.00105598	yes
Zfp787	Zfp787	Zfp787	chr1:66193152-66205951	TAP Ctrl	TAP Rest-knockdown	OK	4.13991	17.6567	4.265	2.09254	1.21211	0.00722	0.00467363	yes
Gsta3	Gsta3	Gsta3	chr9:20051500-20068146	TAP Ctrl	TAP Rest-knockdown	OK	0.797306	3.39834	4.26228	2.09162	1.25085	0.006175	0.00451235	yes
Bdh2	Bdh2	Bdh2	chr2:232765048-232785694	TAP Ctrl	TAP Rest-knockdown	OK	0.62607	2.66344	4.25422	2.08889	1.24232	0.006425	0.00455705	yes
Cox4i1	Cox4i1	Cox4i1	chr19:51023959-51030200	TAP Ctrl	TAP Rest-knockdown	OK	296.127	1254.06	4.23487	2.08232	1.59395	0.00215	0.00312764	yes
Lck	Lck	Lck	chr5:148707504-148718296	TAP Ctrl	TAP Rest-knockdown	OK	1.01297	4.27582	4.22107	2.07761	1.89522	0.000265	0.00113372	yes
Bcl7c	Bcl7c	Bcl7c	chr1:186993654-186997484	TAP Ctrl	TAP Rest-knockdown	OK	19.727	82.9448	4.20463	2.07198	1.55995	0.001875	0.00295603	yes
Cd83	Cd83	Cd83	chr17:26705645-26725470	TAP Ctrl	TAP Rest-knockdown	OK	0.725293	3.04683	4.20083	2.07067	1.26497	0.007145	0.00467363	yes
Rpusd3	Rpusd3	Rpusd3	chr4:149297258-149301491	TAP Ctrl	TAP Rest-knockdown	OK	0.753953	3.16306	4.1953	2.06877	0.240693	0.02346	0.00653271	yes
Spsb2	Spsb2	Spsb2	chr4:160931692-160936871	TAP Ctrl	TAP Rest-knockdown	OK	3.76598	15.7825	4.19081	2.06723	1.67833	0.001315	0.00260353	yes
Elmod2	Elmod2	Elmod2	chr19:26504958-26524391	TAP Ctrl	TAP Rest-knockdown	OK	1.16113	4.84257	4.17057	2.06024	1.77477	0.00071	0.00186143	yes
Cdc42ep4	Cdc42ep4	Cdc42ep4	chr10:103365894-103390663	TAP Ctrl	TAP Rest-knockdown	OK	9.55767	39.8172	4.16599	2.05866	1.53688	0.002565	0.00342923	yes
Mlycd	Mlycd	Mlycd	chr19:49637192-49653016	TAP Ctrl	TAP Rest-knockdown	OK	1.18362	4.92811	4.16359	2.05783	1.80672	0.000445	0.0015012	yes
Pih1d1	Pih1d1	Pih1d1	chr1:95632211-95636284	TAP Ctrl	TAP Rest-knockdown	OK	2.56821	10.6805	4.15873	2.05614	0.244143	0.029865	0.00690977	yes
Nudt14	Nudt14	Nudt14	chr6:137660000-138143983	TAP Ctrl	TAP Rest-knockdown	OK	3.43882	14.2842	4.15381	2.05443	1.34649	0.00309	0.00362044	yes
Cox7b	Cox7b	Cox7b	chrX:94138055-94153668	TAP Ctrl	TAP Rest-knockdown	OK	634.881	2634.14	4.14903	2.05277	1.88613	0.0004	0.00142606	yes
Pfdn2	Pfdn2	Pfdn2	chr13:87246112-87266145	TAP Ctrl	TAP Rest-knockdown	OK	24.4877	101.491	4.14457	2.05122	1.84865	0.000545	0.00165469	yes
Ppp2r5b	Ppp2r5b	Ppp2r5b	chr1:208963377-209009757	TAP Ctrl	TAP Rest-knockdown	OK	10.5542	43.6307	4.13397	2.04753	1.57084	0.001665	0.00284215	yes
Ntng2	Ntng2	Ntng2	chr3:8171756-8225139	TAP Ctrl	TAP Rest-knockdown	OK	1.01304	4.1833	4.12945	2.04595	1.86919	0.000175	0.000925337	yes
Spns1	Spns1	Spns1	chr1:185455706-185462986	TAP Ctrl	TAP Rest-knockdown	OK	9.13801	37.6409	4.11916	2.04235	1.25281	0.002105	0.00310537	yes
Rplp0	Rplp0	Rplp0	chr12:42315763-42319032	TAP Ctrl	TAP Rest-knockdown	OK	926.416	3804.78	4.10699	2.03808	1.7117	0.00076	0.00192288	yes
Zfp498	Zfp498	Zfp498	chr12:9640242-9650703	TAP Ctrl	TAP Rest-knockdown	OK	2.09574	8.60324	4.10511	2.03742	1.37714	0.00324	0.00366085	yes
Id3	Id3	Id3	chr5:154934137-154935707	TAP Ctrl	TAP Rest-knockdown	OK	148.478	609.518	4.10511	2.03742	1.72222	0.00139	0.00265127	yes
Slc35c2	Slc35c2	Slc35c2	chr3:156317335-156328430	TAP Ctrl	TAP Rest-knockdown	OK	17.4819	71.7623	4.10495	2.03736	1.90048	0.000345	0.00134736	yes
Polrmt	Polrmt	Polrmt	chr7:11474464-11484680	TAP Ctrl	TAP Rest-knockdown	OK	3.2856	13.447	4.09271	2.03306	1.88484	0.000295	0.00123402	yes
Adprhl2	Adprhl2	Adprhl2	chr5:145685492-145690767	TAP Ctrl	TAP Rest-knockdown	OK	9.2927	37.9984	4.08906	2.03177	1.85169	0.000575	0.00171806	yes
Grhpr	Grhpr	Grhpr	chr5:61536651-61545982	TAP Ctrl	TAP Rest-knockdown	OK	6.57511	26.8783	4.08789	2.03135	1.7192	0.001065	0.002353	yes
Tmbim4	Tmbim4	Tmbim4	chr7:59473343-59487931	TAP Ctrl	TAP Rest-knockdown	OK	56.2595	229.469	4.07876	2.02813	1.81683	0.00024	0.00106551	yes
Fmc1	Fmc1	Fmc1	chr4:66107929-66115963	TAP Ctrl	TAP Rest-knockdown	OK	5.60095	22.8394	4.07777	2.02778	1.74449	0.000765	0.00193034	yes
Tmem132a	Tmem132a	Tmem132a	chr1:213356269-213367559	TAP Ctrl	TAP Rest-knockdown	OK	19.2072	78.3217	4.07773	2.02776	1.42956	0.00292	0.00352347	yes
Mospd1	Mospd1	Mospd1	chrX:140301919-140329537	TAP Ctrl	TAP Rest-knockdown	OK	1.03595	4.22249	4.07596	2.02714	1.68124	0.00112	0.00240672	yes
Trex1	Trex1	Trex1	chr8:114071507-114072510	TAP Ctrl	TAP Rest-knockdown	OK	20.705	84.2842	4.07072	2.02528	1.75131	0.00063	0.00179811	yes
Taf1c	Taf1c	Taf1c	chr19:49842370-49848891	TAP Ctrl	TAP Rest-knockdown	OK	1.8318	7.44814	4.06602	2.02362	1.1793	0.008615	0.00489027	yes
Tgm2	Tgm2	Tgm2	chr3:148832866-148862385	TAP Ctrl	TAP Rest-knockdown	OK	0.430193	1.74829	4.06397	2.02289	1.95037	0.000185	0.000956299	yes
Tex261	Tex261	Tex261	chr4:117963578-117968532	TAP Ctrl	TAP Rest-knockdown	OK	38.3346	155.726	4.06228	2.02229	1.26067	0.0057	0.00438383	yes
Rhoc	Rhoc	Rhoc	chr2:200048055-200075536	TAP Ctrl	TAP Rest-knockdown	OK	55.8792	226.648	4.05604	2.02007	1.89657	0.00022	0.00104578	yes
Prdx5	Prdx5	Prdx5	chr1:209583413-209586399	TAP Ctrl	TAP Rest-knockdown	OK	32.2971	130.903	4.05309	2.01902	1.57827	0.001785	0.00291209	yes
Prph	Prph	Prph	chr7:137836151-137839931	TAP Ctrl	TAP Rest-knockdown	OK	0.924789	3.74582	4.05046	2.01809	1.26346	0.00483	0.00417593	yes
Rpl32	Rpl32	Rpl32	chr6:145146072-145191663	TAP Ctrl	TAP Rest-knockdown	OK	251.438	1017.74	4.04768	2.01709	1.91352	0.000115	0.000693833	yes
Igsf8	Igsf8	Igsf8	chr13:88301141-88309250	TAP Ctrl	TAP Rest-knockdown	OK	11.3104	45.7078	4.04122	2.01479	1.89985	0.00013	0.00075065	yes
Abhd8	Abhd8	Abhd8	chr16:18628137-18634875	TAP Ctrl	TAP Rest-knockdown	OK	14.4447	58.331	4.03823	2.01372	1.33531	0.00637	0.00455235	yes
Smad6	Smad6	Smad6	chr8:68144881-68212701	TAP Ctrl	TAP Rest-knockdown	OK	0.990059	3.9963	4.03643	2.01308	1.85768	0.00024	0.00106551	yes
Dyt1	Dyt1	Dyt1	chr3:10026128-10033125	TAP Ctrl	TAP Rest-knockdown	OK	17.4772	70.5129	4.03457	2.01241	1.88172	0.00038	0.00140809	yes
Rce1	Rce1	Rce1	chr1:207213713-207216814	TAP Ctrl	TAP Rest-knockdown	OK	8.83504	35.6116	4.03072	2.01104	1.07357	0.02898	0.00685735	yes
Sncb	Sncb	Sncb	chr17:15907497-15915705	TAP Ctrl	TAP Rest-knockdown	OK	0.39549	1.58822	4.01583	2.0057	1.52529	0.000685	0.00183681	yes
Oas1a	Oas1a	Oas1a	chr12:36806060-36816722	TAP Ctrl	TAP Rest-knockdown	OK	104.298	417.982	4.00757	2.00273	1.8499	0.000415	0.00145204	yes
Ghdc	Ghdc	Ghdc	chr10:89703250-89707472	TAP Ctrl	TAP Rest-knockdown	OK	4.22525	16.9066	4.00133	2.00048	0.991273	0.00869	0.00490314	yes
Aurkc	Aurkc	Aurkc	chr1:65242015-65244450	TAP Ctrl	TAP Rest-knockdown	OK	1.14878	4.5856	3.99171	1.99701	1.01543	0.037145	0.00737412	yes
Gng8	Gng8	Gng8	chr1:77221300-77223313	TAP Ctrl	TAP Rest-knockdown	OK	0.723939	2.88523	3.98546	1.99475	1.99474	0.000225	0.00105598	yes
Syt4	Syt4	Syt4	chr18:23805079-23814489	TAP Ctrl	TAP Rest-knockdown	OK	3.9801	15.852	3.98281	1.99379	1.84961	0.000255	0.00111114	yes
Emilin1	Emilin1	Emilin1	chr6:25438940-25446658	TAP Ctrl	TAP Rest-knockdown	OK	7.45083	29.6582	3.98052	1.99296	1.64902	0.00076	0.00192288	yes
Sppl2b	Sppl2b	Sppl2b	chr7:10354553-10367210	TAP Ctrl	TAP Rest-knockdown	OK	30.1636	119.848	3.97327	1.99033	1.6986	0.00071	0.00186143	yes
LOC497934	LOC497934	LOC497934	chr10:55814040-55815898	TAP Ctrl	TAP Rest-knockdown	OK	1.82405	7.21443	3.95517	1.98374	1.50921	0.002415	0.00330859	yes
Rxrb	Rxrb	Rxrb	chr20:4954337-4960880	TAP Ctrl	TAP Rest-knockdown	OK	6.43069	25.4308	3.9546	1.98353	1.87211	0.000455	0.00152945	yes
Il17rc	Il17rc	Il17rc	chr4:149362503-149374934	TAP Ctrl	TAP Rest-knockdown	OK	3.83716	15.17	3.95344	1.98311	1.1631	0.00862	0.00489027	yes
Ldhd	Ldhd	Ldhd	chr19:41532050-41553996	TAP Ctrl	TAP Rest-knockdown	OK	0.853018	3.35571	3.93393	1.97597	1.28173	0.00571	0.00438383	yes
Uqcrq	Uqcrq	Uqcrq	chr10:38889264-38892552	TAP Ctrl	TAP Rest-knockdown	OK	75.8968	298.315	3.93053	1.97473	1.71489	0.00039	0.0014118	yes
RGD620382	RGD620382	RGD620382	chr9:9865095-9867833	TAP Ctrl	TAP Rest-knockdown	OK	23.2535	91.3397	3.928	1.97379	1.75936	0.000635	0.00179811	yes
Eci1	Eci1	Eci1	chr10:13682999-13697176	TAP Ctrl	TAP Rest-knockdown	OK	5.72039	22.4444	3.92358	1.97217	1.44991	0.002305	0.00322577	yes
Cryl1	Cryl1	Cryl1	chr15:36320074-36440579	TAP Ctrl	TAP Rest-knockdown	OK	1.22803	4.81724	3.92274	1.97186	1.55361	0.00189	0.00296852	yes
Polr2f	Polr2f	Polr2f	chr7:117122868-117135482	TAP Ctrl	TAP Rest-knockdown	OK	121.107	474.051	3.91432	1.96876	1.85683	0.00023	0.00105598	yes
Arf5	Arf5	Arf5	chr4:55293824-55296751	TAP Ctrl	TAP Rest-knockdown	OK	35.5124	138.86	3.91018	1.96724	1.26485	0.00738	0.00467433	yes
Akr1c13	Akr1c13	Akr1c13	chr17:77203588-77219705	TAP Ctrl	TAP Rest-knockdown	OK	0.889639	3.47614	3.90736	1.96619	1.97474	0.00023	0.00105598	yes
Resp18	Resp18	Resp18	chr9:74551808-74558151	TAP Ctrl	TAP Rest-knockdown	OK	17.5436	68.4424	3.90127	1.96395	1.46182	0.00287	0.00350811	yes
Syngr1	Syngr1	Syngr1	chr7:118328187-118351610	TAP Ctrl	TAP Rest-knockdown	OK	3.74477	14.5894	3.89594	1.96197	1.17469	0.00904	0.00494376	yes
Tinagl1	Tinagl1	Tinagl1	chr5:149198273-149207653	TAP Ctrl	TAP Rest-knockdown	OK	0.639841	2.48915	3.89026	1.95987	1.17454	0.009055	0.00494602	yes
Samd14	Samd14	Samd14	chr10:83695828-83710239	TAP Ctrl	TAP Rest-knockdown	OK	0.872141	3.39148	3.88868	1.95928	1.8161	0.000405	0.00143303	yes
Mecr	Mecr	Mecr	chr5:150700129-150725219	TAP Ctrl	TAP Rest-knockdown	OK	7.26889	28.2598	3.88777	1.95894	1.82698	0.00063	0.00179811	yes
Cd82	Cd82	Cd82	chr3:77831770-77875764	TAP Ctrl	TAP Rest-knockdown	OK	5.59401	21.6946	3.87818	1.95538	0.583554	0.0271	0.00673706	yes
Esrra	Esrra	Esrra	chr1:209586878-209597677	TAP Ctrl	TAP Rest-knockdown	OK	6.1827	23.9681	3.87664	1.95481	1.47554	0.002925	0.00352498	yes
Nudt22	Nudt22	Nudt22	chr1:209666128-209669604	TAP Ctrl	TAP Rest-knockdown	OK	3.1956	12.3702	3.87101	1.95271	1.50964	0.002145	0.00312764	yes
Fxc1	Fxc1	Fxc1	chr1:163369730-163372577	TAP Ctrl	TAP Rest-knockdown	OK	16.1188	62.318	3.86617	1.9509	1.65846	0.00092	0.00211712	yes
Banf1	Banf1	Banf1	chr1:208008343-208010342	TAP Ctrl	TAP Rest-knockdown	OK	146.812	567.537	3.86574	1.95074	1.59139	0.001995	0.0030482	yes
RGD1359158	RGD1359158	RGD1359158	chr1:224820923-224887275	TAP Ctrl	TAP Rest-knockdown	OK	9.26693	35.8195	3.8653	1.95058	1.80579	0.00049	0.00160693	yes
Bad	Bad	Bad	chr1:209617372-209626292	TAP Ctrl	TAP Rest-knockdown	OK	12.5983	48.6005	3.8577	1.94774	1.61264	0.001525	0.00275341	yes
Etv4	Etv4	Etv4	chr10:90808438-90824019	TAP Ctrl	TAP Rest-knockdown	OK	9.60025	37.0222	3.85638	1.94725	0.485407	0.045205	0.00779105	yes
Phf11	Phf11	Phf11	chr15:38372721-38640590	TAP Ctrl	TAP Rest-knockdown	OK	2.55986	9.86254	3.85277	1.94589	1.78284	0.000285	0.00119751	yes
Phf23	Phf23	Phf23	chr10:56841623-56846146	TAP Ctrl	TAP Rest-knockdown	OK	14.6889	56.5439	3.84943	1.94465	1.46247	0.002725	0.00345992	yes
Nat14	Nat14	Nat14	chr1:67649230-67651318	TAP Ctrl	TAP Rest-knockdown	OK	1.38473	5.32483	3.84539	1.94313	1.38303	0.003315	0.00367934	yes
Sphk1	Sphk1	Sphk1	chr10:106641508-106645579	TAP Ctrl	TAP Rest-knockdown	OK	0.521486	2.00255	3.84008	1.94114	1.56628	0.0006	0.00177028	yes
Lmna	Lmna	Lmna	chr2:180595723-180616354	TAP Ctrl	TAP Rest-knockdown	OK	36.4415	139.918	3.83952	1.94093	1.0951	0.01059	0.00511932	yes
Cebpa	Cebpa	Cebpa	chr1:87626110-87627499	TAP Ctrl	TAP Rest-knockdown	OK	0.933461	3.58361	3.83906	1.94075	1.12964	0.0121	0.00533523	yes
Lrrc46	Lrrc46	Lrrc46	chr10:85757230-85761727	TAP Ctrl	TAP Rest-knockdown	OK	0.507975	1.94993	3.83863	1.94059	1.56613	0.00226	0.00322577	yes
Mrps14	Mrps14	Mrps14	chr13:75614840-75620586	TAP Ctrl	TAP Rest-knockdown	OK	19.2223	73.7136	3.8348	1.93915	1.50835	0.00236	0.00326652	yes
Bmyc	Bmyc	Bmyc	chr3:3864739-3865499	TAP Ctrl	TAP Rest-knockdown	OK	5.50946	21.1254	3.83439	1.939	1.07425	0.01142	0.00522965	yes
Elmo3	Elmo3	Elmo3	chr19:35119812-35124187	TAP Ctrl	TAP Rest-knockdown	OK	0.391408	1.49853	3.82856	1.9368	1.83632	0.00054	0.00165469	yes
Ptges2	Ptges2	Ptges2	chr3:11521213-11528395	TAP Ctrl	TAP Rest-knockdown	OK	6.67192	25.5274	3.8261	1.93587	1.72768	0.000365	0.00138523	yes
Tnfrsf12a	Tnfrsf12a	Tnfrsf12a	chr10:12940333-12942343	TAP Ctrl	TAP Rest-knockdown	OK	9.74413	37.2681	3.82467	1.93534	1.65684	0.001895	0.00296852	yes
Pygo2	Pygo2	Pygo2	chr2:181628692-181633360	TAP Ctrl	TAP Rest-knockdown	OK	12.3187	47.1114	3.82438	1.93523	1.50148	0.00208	0.00309273	yes
Mrps16	Mrps16	Mrps16	chr15:4147259-4149662	TAP Ctrl	TAP Rest-knockdown	OK	24.0323	91.7195	3.81651	1.93225	1.92562	0.000225	0.00105598	yes
Hcn2	Hcn2	Hcn2	chr7:11485256-11503614	TAP Ctrl	TAP Rest-knockdown	OK	3.16293	12.0704	3.81621	1.93214	1.10587	0.010095	0.00504857	yes
Rtn4rl2	Rtn4rl2	Rtn4rl2	chr3:68098434-68113874	TAP Ctrl	TAP Rest-knockdown	OK	0.854126	3.25568	3.81171	1.93044	1.16	0.00829	0.00482227	yes
Ppm1j	Ppm1j	Ppm1j	chr2:200039683-200044698	TAP Ctrl	TAP Rest-knockdown	OK	0.485351	1.84892	3.80945	1.92958	1.87094	0.000345	0.00134736	yes
Qprt	Qprt	Qprt	chr1:186358522-186374681	TAP Ctrl	TAP Rest-knockdown	OK	21.0216	79.8861	3.80019	1.92607	1.43182	0.00278	0.00347944	yes
Traf3ip2	Traf3ip2	Traf3ip2	chr20:43747621-43792255	TAP Ctrl	TAP Rest-knockdown	OK	0.952849	3.613	3.79179	1.92288	1.12793	0.00275	0.00346659	yes
Rpl19	Rpl19	Rpl19	chr10:86788837-86792126	TAP Ctrl	TAP Rest-knockdown	OK	1131.17	4287.34	3.79018	1.92227	1.83672	0.00049	0.00160693	yes
Mier2	Mier2	Mier2	chr7:11671222-11687698	TAP Ctrl	TAP Rest-knockdown	OK	4.45219	16.8627	3.78751	1.92125	1.73246	0.00052	0.00165261	yes
Acaa1a	Acaa1a	Acaa1a	chr8:124305096-124313887	TAP Ctrl	TAP Rest-knockdown	OK	5.60236	21.1846	3.78137	1.91891	1.5932	0.00153	0.00275341	yes
Atp5d	Atp5d	Atp5d	chr7:11072819-11075906	TAP Ctrl	TAP Rest-knockdown	OK	131.006	494.367	3.77362	1.91595	1.54838	0.0023	0.00322577	yes
Diras1	Diras1	Diras1	chr7:10171726-10176591	TAP Ctrl	TAP Rest-knockdown	OK	2.06381	7.78454	3.77193	1.9153	1.40399	0.002615	0.00343446	yes
Zdhhc24	Zdhhc24	Zdhhc24	chr1:207493086-207499194	TAP Ctrl	TAP Rest-knockdown	OK	0.930237	3.50049	3.76301	1.91189	1.76868	0.00044	0.00149505	yes
Mmp2	Mmp2	Mmp2	chr19:15246035-15275061	TAP Ctrl	TAP Rest-knockdown	OK	2.36266	8.87846	3.75782	1.9099	0.877871	0.026595	0.00670863	yes
LOC100366030	LOC100366030	LOC100366030	chr14:5950941-6046037	TAP Ctrl	TAP Rest-knockdown	OK	2.17194	8.16161	3.75775	1.90987	1.4706	0.002895	0.00351131	yes
Npr1	Npr1	Npr1	chr2:182724915-182740242	TAP Ctrl	TAP Rest-knockdown	OK	0.494986	1.85822	3.75409	1.90846	1.76709	0.00056	0.00168394	yes
Gins1	Gins1	Gins1	chr3:141535209-141557391	TAP Ctrl	TAP Rest-knockdown	OK	13.3095	49.95	3.75296	1.90803	1.72901	0.00055	0.0016645	yes
Tarbp2	Tarbp2	Tarbp2	chr7:141272041-141273188	TAP Ctrl	TAP Rest-knockdown	OK	13.6874	51.3681	3.75295	1.90802	1.59963	0.00123	0.00249499	yes
Ssr2	Ssr2	Ssr2	chr2:180705120-180713872	TAP Ctrl	TAP Rest-knockdown	OK	119.107	446.981	3.75277	1.90796	1.75781	0.00054	0.00165469	yes
Tmem109	Tmem109	Tmem109	chr1:213368573-213379148	TAP Ctrl	TAP Rest-knockdown	OK	8.17855	30.6312	3.74531	1.90508	1.75918	0.00032	0.00129264	yes
Mrpl27	Mrpl27	Mrpl27	chr10:83287374-83293135	TAP Ctrl	TAP Rest-knockdown	OK	51.1848	191.469	3.74074	1.90332	1.57102	0.001085	0.00236389	yes
Mapk11	Mapk11	Mapk11	chr7:127444054-127449990	TAP Ctrl	TAP Rest-knockdown	OK	2.37845	8.89432	3.73954	1.90286	1.77571	0.000565	0.00169356	yes
Acads	Acads	Acads	chr12:42765283-42774528	TAP Ctrl	TAP Rest-knockdown	OK	12.1705	45.5079	3.7392	1.90273	1.77912	0.000475	0.00157419	yes
Psmd9	Psmd9	Psmd9	chr12:34472252-34500731	TAP Ctrl	TAP Rest-knockdown	OK	21.282	79.5172	3.73636	1.90163	1.55968	0.001305	0.00259676	yes
Ubl5	Ubl5	Ubl5	chr8:19663625-19665339	TAP Ctrl	TAP Rest-knockdown	OK	125.574	468.745	3.73282	1.90027	1.55715	0.00147	0.0027182	yes
LOC690349	LOC690349	LOC690349	chr1:211562022-211563989	TAP Ctrl	TAP Rest-knockdown	OK	31.3985	116.832	3.72094	1.89567	1.34956	0.00234	0.003258	yes
Fam176a	Fam176a	Fam176a	chr4:116280879-116330122	TAP Ctrl	TAP Rest-knockdown	OK	0.83378	3.09045	3.70655	1.89008	1.5926	0.00139	0.00265127	yes
Fcgrt	Fcgrt	Fcgrt	chr1:95566716-95575645	TAP Ctrl	TAP Rest-knockdown	OK	2.58369	9.56504	3.70209	1.88834	1.26458	0.004945	0.00419347	yes
RGD1310324	RGD1310324	RGD1310324	chr10:48438717-48450809	TAP Ctrl	TAP Rest-knockdown	OK	3.56096	13.1758	3.70007	1.88755	1.79858	0.000655	0.00181854	yes
Arf2	Arf2	Arf2	chr10:93114539-93136313	TAP Ctrl	TAP Rest-knockdown	OK	7.55884	27.9375	3.696	1.88597	1.60542	0.001855	0.00294224	yes
Snrpb	Snrpb	Snrpb	chr3:117770453-117778063	TAP Ctrl	TAP Rest-knockdown	OK	82.4854	304.304	3.68919	1.8833	1.56093	0.002285	0.00322577	yes
Tbcb	Tbcb	Tbcb	chr1:85490552-85496402	TAP Ctrl	TAP Rest-knockdown	OK	49.7977	183.68	3.68852	1.88304	1.7474	0.000405	0.00143303	yes
Tnk2	Tnk2	Tnk2	chr11:69927508-69966854	TAP Ctrl	TAP Rest-knockdown	OK	5.82433	21.4753	3.68717	1.88251	1.56695	0.001415	0.0026636	yes
Tradd	Tradd	Tradd	chr19:35073149-35075251	TAP Ctrl	TAP Rest-knockdown	OK	2.64457	9.75006	3.68682	1.88238	0.586492	0.05056	0.00801778	yes
RT1-A3	RT1-A3	RT1-A3	chr20:4998644-5060280	TAP Ctrl	TAP Rest-knockdown	OK	6.11702	22.5445	3.68554	1.88187	1.13483	0.008755	0.00490429	yes
Eef1b2	Eef1b2	Eef1b2	chr9:61832221-61834944	TAP Ctrl	TAP Rest-knockdown	OK	155.167	571.66	3.68416	1.88134	1.05321	0.009755	0.0050172	yes
Ubxn11	Ubxn11	Ubxn11	chr5:152853128-152876718	TAP Ctrl	TAP Rest-knockdown	OK	0.39883	1.46805	3.68089	1.88006	1.55161	0.001085	0.00236389	yes
RGD1559909	RGD1559909	RGD1559909	chr5:144182386-144183424	TAP Ctrl	TAP Rest-knockdown	OK	9.08184	33.2389	3.65993	1.87182	1.64916	0.00108	0.00236389	yes
Ptprn	Ptprn	Ptprn	chr9:74528094-74542756	TAP Ctrl	TAP Rest-knockdown	OK	17.869	65.3585	3.65765	1.87092	1.45893	0.00273	0.00345992	yes
Slc4a1	Slc4a1	Slc4a1	chr10:91454824-91471072	TAP Ctrl	TAP Rest-knockdown	OK	1.12852	4.12627	3.65636	1.87041	1.4964	0.00079	0.00197752	yes
Rfc4	Rfc4	Rfc4	chr11:79935272-79950589	TAP Ctrl	TAP Rest-knockdown	OK	42.4225	154.791	3.64879	1.86742	1.44884	0.003355	0.00368082	yes
Mtp18	Mtp18	Mtp18	chr14:84723112-84726953	TAP Ctrl	TAP Rest-knockdown	OK	2.22256	8.0951	3.64224	1.86483	1.73128	0.000715	0.00186415	yes
Asb6	Asb6	Asb6	chr3:9877183-9881794	TAP Ctrl	TAP Rest-knockdown	OK	6.76821	24.644	3.64114	1.86439	1.08404	0.010745	0.0051543	yes
Eif4ebp3	Eif4ebp3	Eif4ebp3	chr18:29303531-29305278	TAP Ctrl	TAP Rest-knockdown	OK	2.17794	7.92844	3.64034	1.86407	1.54741	0.001185	0.00246208	yes
Ppp2ca	Ppp2ca	Ppp2ca	chr10:37621255-37641008	TAP Ctrl	TAP Rest-knockdown	OK	30.7775	112.032	3.64006	1.86396	1.55639	0.001095	0.00238017	yes
Slc25a5	Slc25a5	Slc25a5	chrX:8072238-8075306	TAP Ctrl	TAP Rest-knockdown	OK	80.5645	292.873	3.63526	1.86206	1.41812	0.003685	0.00381011	yes
Rangrf	Rangrf	Rangrf	chr10:55727382-55732714	TAP Ctrl	TAP Rest-knockdown	OK	14.2313	51.6792	3.63138	1.86052	1.50037	0.00101	0.00226336	yes
Atp5j	Atp5j	Atp5j	chr11:24316747-24323800	TAP Ctrl	TAP Rest-knockdown	OK	165.018	598.814	3.62878	1.85948	1.70789	0.00062	0.00179001	yes
Tmem176b	Tmem176b	Tmem176b	chr4:76911921-76918859	TAP Ctrl	TAP Rest-knockdown	OK	13.8517	50.2605	3.62847	1.85936	1.77621	0.000325	0.00130166	yes
Mat2a	Mat2a	Mat2a	chr4:105739942-105745472	TAP Ctrl	TAP Rest-knockdown	OK	21.0758	76.4568	3.62771	1.85906	1.44954	0.003165	0.0036328	yes
Slc36a1	Slc36a1	Slc36a1	chr10:40609219-40639096	TAP Ctrl	TAP Rest-knockdown	OK	1.46362	5.29823	3.61995	1.85597	0.759248	0.02876	0.00684725	yes
Mfsd3	Mfsd3	Mfsd3	chr7:114750870-114760027	TAP Ctrl	TAP Rest-knockdown	OK	3.28212	11.88	3.61961	1.85583	1.32243	0.00277	0.00347154	yes
Gsta4	Gsta4	Gsta4	chr8:83165138-83183055	TAP Ctrl	TAP Rest-knockdown	OK	2.05255	7.41979	3.61491	1.85396	1.7425	0.00072	0.00186951	yes
Dtymk	Dtymk	Dtymk	chr9:93065332-93074168	TAP Ctrl	TAP Rest-knockdown	OK	8.12596	29.3744	3.61488	1.85395	1.45638	0.002185	0.00316388	yes
RGD1563438	RGD1563438	RGD1563438	chr10:56679234-56680346	TAP Ctrl	TAP Rest-knockdown	OK	44.8027	161.947	3.61467	1.85386	1.5728	0.00146	0.00270502	yes
Akr1a1	Akr1a1	Akr1a1	chr5:136920560-136937422	TAP Ctrl	TAP Rest-knockdown	OK	159.294	575.414	3.61228	1.85291	1.3759	0.004025	0.00391761	yes
Vwa5b2	Vwa5b2	Vwa5b2	chr11:82535710-82552800	TAP Ctrl	TAP Rest-knockdown	OK	0.51682	1.86531	3.60921	1.85168	1.56477	0.001575	0.00277082	yes
Psmb10	Psmb10	Psmb10	chr19:35777709-35780194	TAP Ctrl	TAP Rest-knockdown	OK	72.5366	261.699	3.60782	1.85113	1.75435	0.000305	0.00125906	yes
Sdhc	Sdhc	Sdhc	chr13:87014568-87035239	TAP Ctrl	TAP Rest-knockdown	OK	59.301	213.928	3.60749	1.851	0.718161	0.050975	0.00802797	yes
Armc6	Armc6	Armc6	chr16:19644373-19684605	TAP Ctrl	TAP Rest-knockdown	OK	7.03697	25.3807	3.60677	1.85071	1.53782	0.00135	0.00261984	yes
Ppp1r35	Ppp1r35	Ppp1r35	chr12:19846199-19847393	TAP Ctrl	TAP Rest-knockdown	OK	4.27777	15.4143	3.60335	1.84934	1.56159	0.00124	0.00250448	yes
Cct7	Cct7	Cct7	chr4:119706129-119722975	TAP Ctrl	TAP Rest-knockdown	OK	69.2669	249.25	3.5984	1.84736	1.54302	0.00112	0.00240672	yes
Lime1	Lime1	Lime1	chr3:170522419-170524743	TAP Ctrl	TAP Rest-knockdown	OK	1.81045	6.5013	3.59099	1.84438	1.70004	0.00096	0.00218249	yes
Impdh1	Impdh1	Impdh1	chr4:56075235-56090775	TAP Ctrl	TAP Rest-knockdown	OK	4.97135	17.8424	3.58905	1.8436	1.7215	0.00088	0.00207064	yes
Cotl1	Cotl1	Cotl1	chr19:50096619-50130253	TAP Ctrl	TAP Rest-knockdown	OK	12.6039	45.2309	3.58864	1.84344	1.69545	0.00094	0.00215262	yes
Nat8l	Nat8l	Nat8l	chr14:82450003-82456639	TAP Ctrl	TAP Rest-knockdown	OK	2.81927	10.1087	3.58557	1.8422	1.55884	0.00179	0.00291209	yes
Gadd45b	Gadd45b	Gadd45b	chr7:10289072-10291102	TAP Ctrl	TAP Rest-knockdown	OK	7.7704	27.8562	3.58491	1.84194	1.5243	0.00245	0.00333711	yes
Serf2	Serf2	Serf2	chr3:108255259-108262904	TAP Ctrl	TAP Rest-knockdown	OK	36.9905	132.482	3.58151	1.84057	1.78842	0.000675	0.00183616	yes
Usp20	Usp20	Usp20	chr3:10048392-10081866	TAP Ctrl	TAP Rest-knockdown	OK	3.76759	13.4807	3.57807	1.83918	1.09382	0.008415	0.00484315	yes
Fosl1	Fosl1	Fosl1	chr1:208090611-208099118	TAP Ctrl	TAP Rest-knockdown	OK	0.469061	1.67636	3.57386	1.83748	1.16397	0.0071	0.00467363	yes
Snrpd2	Snrpd2	Snrpd2	chr1:78509141-78511992	TAP Ctrl	TAP Rest-knockdown	OK	394.345	1406.68	3.56713	1.83476	1.7029	0.00054	0.00165469	yes
Irf2bp1	Irf2bp1	Irf2bp1	chr1:78358170-78360872	TAP Ctrl	TAP Rest-knockdown	OK	7.58839	27.058	3.56571	1.83419	1.20832	0.004845	0.00417593	yes
Gnb2l1	Gnb2l1	Gnb2l1	chr10:34067237-34072593	TAP Ctrl	TAP Rest-knockdown	OK	624.866	2224.64	3.56019	1.83195	1.79653	0.000615	0.00178654	yes
Arhgef1	Arhgef1	Arhgef1	chr1:80209458-80226353	TAP Ctrl	TAP Rest-knockdown	OK	10.5048	37.3299	3.5536	1.82928	1.80454	0.000685	0.00183681	yes
Tbc1d14	Tbc1d14	Tbc1d14	chr14:79753479-79852987	TAP Ctrl	TAP Rest-knockdown	OK	5.91854	21.0152	3.55074	1.82812	1.75071	0.000505	0.00163335	yes
Tspan14	Tspan14	Tspan14	chr16:17340945-17397964	TAP Ctrl	TAP Rest-knockdown	OK	21.6816	76.8923	3.54643	1.82637	1.69351	0.00075	0.00190784	yes
Exosc4	Exosc4	Exosc4	chr7:114374912-114377655	TAP Ctrl	TAP Rest-knockdown	OK	10.936	38.7438	3.54278	1.82488	1.39045	0.002645	0.0034385	yes
Mt3	Mt3	Mt3	chr19:11284553-11286402	TAP Ctrl	TAP Rest-knockdown	OK	45.3426	160.468	3.53901	1.82335	1.49053	0.001545	0.00276824	yes
Slc39a11	Slc39a11	Slc39a11	chr10:102863398-103189081	TAP Ctrl	TAP Rest-knockdown	OK	2.47991	8.77297	3.53762	1.82278	1.0677	0.008575	0.0048824	yes
Acot8	Acot8	Acot8	chr3:155828208-155855040	TAP Ctrl	TAP Rest-knockdown	OK	4.6002	16.257	3.53398	1.82129	1.25818	0.00466	0.0041183	yes
Rpl5	Rpl5	Rpl5	chr14:2397639-2404072	TAP Ctrl	TAP Rest-knockdown	OK	271.467	958.166	3.52959	1.8195	1.53697	0.001265	0.0025495	yes
Ppp1r14b	Ppp1r14b	Ppp1r14b	chr1:209648656-209650767	TAP Ctrl	TAP Rest-knockdown	OK	106.332	375.174	3.52833	1.81898	1.46556	0.002885	0.00350977	yes
Anxa2	Anxa2	Anxa2	chr8:73897617-73934041	TAP Ctrl	TAP Rest-knockdown	OK	37.8502	133.329	3.52254	1.81662	1.73684	0.000435	0.00148341	yes
Samm50	Samm50	Samm50	chr7:122176823-122201032	TAP Ctrl	TAP Rest-knockdown	OK	32.185	113.253	3.51881	1.81509	1.33801	0.00265	0.00344025	yes
Ccdc23	Ccdc23	Ccdc23	chr5:139782651-139788290	TAP Ctrl	TAP Rest-knockdown	OK	7.25747	25.4486	3.50654	1.81005	0.929232	0.03663	0.00735432	yes
RGD1561459	RGD1561459	RGD1561459	chr1:154786524-154817248	TAP Ctrl	TAP Rest-knockdown	OK	0.629444	2.20663	3.50568	1.80969	1.10373	0.003375	0.00368082	yes
Rpsa	Rpsa	Rpsa	chr8:125100238-125104096	TAP Ctrl	TAP Rest-knockdown	OK	863.756	3026.84	3.50428	1.80912	1.69079	0.00091	0.00211712	yes
Slc35a2	Slc35a2	Slc35a2	chrX:26642693-26651223	TAP Ctrl	TAP Rest-knockdown	OK	4.60939	16.1507	3.50387	1.80895	1.5966	0.00054	0.00165469	yes
Bok	Bok	Bok	chr9:92970068-92980974	TAP Ctrl	TAP Rest-knockdown	OK	4.4952	15.7466	3.50298	1.80858	1.61419	0.001005	0.00225753	yes
Ier5	Ier5	Ier5	chr13:70058817-70060910	TAP Ctrl	TAP Rest-knockdown	OK	2.80645	9.81959	3.49894	1.80692	1.52423	0.003155	0.00362575	yes
Timp1	Timp1	Timp1	chrX:12512242-12556160	TAP Ctrl	TAP Rest-knockdown	OK	42.372	148.23	3.4983	1.80665	1.45128	0.00133	0.00260791	yes
Ndufa5	Ndufa5	Ndufa5	chr4:50649499-50657853	TAP Ctrl	TAP Rest-knockdown	OK	104.925	366.919	3.49696	1.8061	1.66512	0.000605	0.0017775	yes
Vdac1	Vdac1	Vdac1	chr10:37795720-37823253	TAP Ctrl	TAP Rest-knockdown	OK	78.8084	275.189	3.49187	1.804	1.42453	0.002995	0.00357728	yes
Trim47	Trim47	Trim47	chr10:106211264-106215736	TAP Ctrl	TAP Rest-knockdown	OK	1.8982	6.62672	3.49105	1.80366	1.65405	0.00075	0.00190784	yes
B4galt5	B4galt5	B4galt5	chr3:158440188-158449421	TAP Ctrl	TAP Rest-knockdown	OK	12.0396	41.9993	3.48843	1.80258	1.44817	0.00163	0.00282533	yes
Ndufb8	Ndufb8	Ndufb8	chr1:249597401-249602443	TAP Ctrl	TAP Rest-knockdown	OK	208.101	725.692	3.48721	1.80207	1.55092	0.000415	0.00145204	yes
Ndufa8	Ndufa8	Ndufa8	chr3:15146310-15159529	TAP Ctrl	TAP Rest-knockdown	OK	49.722	173.382	3.48703	1.802	1.47453	0.00165	0.00283391	yes
Cmc1	Cmc1	Cmc1	chr8:122988365-123046368	TAP Ctrl	TAP Rest-knockdown	OK	37.2108	129.561	3.48181	1.79984	1.12186	0.008925	0.00492681	yes
RGD1310212	RGD1310212	RGD1310212	chr7:13774180-13777684	TAP Ctrl	TAP Rest-knockdown	OK	0.342852	1.19182	3.47619	1.79751	1.66406	0.00065	0.00181854	yes
Pxdc1	Pxdc1	Pxdc1	chr17:36613790-36642260	TAP Ctrl	TAP Rest-knockdown	OK	15.5184	53.921	3.47465	1.79687	1.43545	0.001505	0.00273457	yes
Chchd1	Chchd1	Chchd1	chr15:3818168-3819351	TAP Ctrl	TAP Rest-knockdown	OK	83.634	290.528	3.4738	1.79652	1.00765	0.01188	0.00531517	yes
Slc16a2	Slc16a2	Slc16a2	chrX:91700555-91825108	TAP Ctrl	TAP Rest-knockdown	OK	0.384299	1.33186	3.46569	1.79314	1.55629	0.0015	0.00273457	yes
Mypop	Mypop	Mypop	chr1:78345205-78355988	TAP Ctrl	TAP Rest-knockdown	OK	2.16311	7.4897	3.46247	1.7918	1.64332	0.00113	0.00241717	yes
Gpr162	Gpr162	Gpr162	chr4:160980643-160986565	TAP Ctrl	TAP Rest-knockdown	OK	2.75844	9.53615	3.45708	1.78955	1.53256	0.00165	0.00283391	yes
C2	C2	C2	chr20:4051145-4071909	TAP Ctrl	TAP Rest-knockdown	OK	2.28619	7.89376	3.4528	1.78777	1.71448	0.000545	0.00165469	yes
Tmem9	Tmem9	Tmem9	chr13:49060165-49077515	TAP Ctrl	TAP Rest-knockdown	OK	21.6989	74.5241	3.43446	1.78009	1.02679	0.01293	0.00544861	yes
Car6	Car6	Car6	chr5:167332218-167350880	TAP Ctrl	TAP Rest-knockdown	OK	0.450544	1.54591	3.43121	1.77872	1.50108	0.0018	0.00291209	yes
Uqcrc1	Uqcrc1	Uqcrc1	chr8:113955929-113967675	TAP Ctrl	TAP Rest-knockdown	OK	77.8404	267.022	3.43038	1.77837	1.62028	0.000695	0.00185589	yes
Plbd2	Plbd2	Plbd2	chr12:37260665-37279849	TAP Ctrl	TAP Rest-knockdown	OK	17.7338	60.7513	3.42574	1.77641	1.5153	0.00193	0.00298769	yes
Kcnq2	Kcnq2	Kcnq2	chr3:170227937-170282887	TAP Ctrl	TAP Rest-knockdown	OK	0.0404535	0.138461	3.42272	1.77514	1.2675	0.005575	0.0043476	yes
Ssr4	Ssr4	Ssr4	chrX:159710429-159714302	TAP Ctrl	TAP Rest-knockdown	OK	65.3616	223.186	3.41463	1.77173	1.63854	0.000795	0.00197951	yes
Psmd13	Psmd13	Psmd13	chr1:201044402-201057026	TAP Ctrl	TAP Rest-knockdown	OK	48.7859	166.481	3.41248	1.77082	1.06305	0.00962	0.00499948	yes
Mrpl20	Mrpl20	Mrpl20	chr5:172657922-172662453	TAP Ctrl	TAP Rest-knockdown	OK	106.64	363.772	3.41122	1.77029	1.52484	0.00181	0.00291209	yes
Itfg2	Itfg2	Itfg2	chr4:165429676-165442930	TAP Ctrl	TAP Rest-knockdown	OK	2.17247	7.40641	3.40921	1.76944	1.03684	0.00878	0.00490429	yes
Pomp	Pomp	Pomp	chr12:7719720-7732544	TAP Ctrl	TAP Rest-knockdown	OK	383.131	1305.63	3.40779	1.76884	1.63548	0.00115	0.00242686	yes
Mpi	Mpi	Mpi	chr8:61298819-61306727	TAP Ctrl	TAP Rest-knockdown	OK	8.02896	27.1875	3.38618	1.75966	1.48229	0.00184	0.00294224	yes
Ppp2r4	Ppp2r4	Ppp2r4	chr3:9461717-9492181	TAP Ctrl	TAP Rest-knockdown	OK	46.4717	157.346	3.38585	1.75952	1.7232	0.000835	0.00202031	yes
Pabpc4	Pabpc4	Pabpc4	chr5:142599705-142615003	TAP Ctrl	TAP Rest-knockdown	OK	10.7	36.1985	3.38304	1.75832	1.64615	0.000895	0.00209026	yes
Glrx5	Glrx5	Glrx5	chr6:129233208-129243293	TAP Ctrl	TAP Rest-knockdown	OK	7.27487	24.6016	3.38172	1.75776	1.40546	0.00395	0.00390038	yes
Htra1	Htra1	Htra1	chr1:190257898-190308325	TAP Ctrl	TAP Rest-knockdown	OK	1.60428	5.42466	3.38137	1.75761	1.45119	0.00275	0.00346659	yes
Erp29	Erp29	Erp29	chr12:36225109-36231363	TAP Ctrl	TAP Rest-knockdown	OK	68.2225	230.541	3.37925	1.7567	1.64391	0.000995	0.00224042	yes
RGD1359378	RGD1359378	RGD1359378	chr7:112835300-112838479	TAP Ctrl	TAP Rest-knockdown	OK	12.8643	43.4232	3.37548	1.75509	1.62664	0.00121	0.00247577	yes
Creld1	Creld1	Creld1	chr4:149375372-149384981	TAP Ctrl	TAP Rest-knockdown	OK	14.655	49.4521	3.37442	1.75464	1.58812	0.000675	0.00183616	yes
Tomm40	Tomm40	Tomm40	chr1:79008894-79020420	TAP Ctrl	TAP Rest-knockdown	OK	28.0006	94.4462	3.37301	1.75404	1.60019	0.00086	0.00203887	yes
Plekhh3	Plekhh3	Plekhh3	chr10:90183689-90192105	TAP Ctrl	TAP Rest-knockdown	OK	4.4084	14.8611	3.37109	1.75321	1.4422	0.002915	0.00352195	yes
Lppr3	Lppr3	Lppr3	chr7:11344162-11355318	TAP Ctrl	TAP Rest-knockdown	OK	27.8726	93.9308	3.37	1.75275	1.62557	0.001395	0.00265127	yes
Abcb8	Abcb8	Abcb8	chr4:6133927-6148509	TAP Ctrl	TAP Rest-knockdown	OK	4.54616	15.2806	3.36121	1.74898	1.49305	0.002405	0.00329969	yes
Dhcr24	Dhcr24	Dhcr24	chr5:127637437-127662621	TAP Ctrl	TAP Rest-knockdown	OK	69.3663	232.725	3.35502	1.74632	1.43129	0.002825	0.00350013	yes
Tmem14c	Tmem14c	Tmem14c	chr17:29701922-29708044	TAP Ctrl	TAP Rest-knockdown	OK	53.782	180.245	3.3514	1.74476	0.600843	0.057255	0.00834037	yes
Atf6b	Atf6b	Atf6b	chr20:4106122-4315881	TAP Ctrl	TAP Rest-knockdown	OK	18.567	62.1492	3.34729	1.743	0.178833	0.02527	0.0066288	yes
Dalrd3	Dalrd3	Dalrd3	chr8:113615938-113624757	TAP Ctrl	TAP Rest-knockdown	OK	1.181	3.953	3.34716	1.74294	1.66546	0.000725	0.00186951	yes
Tmem128	Tmem128	Tmem128	chr14:77819030-77828030	TAP Ctrl	TAP Rest-knockdown	OK	19.3789	64.8469	3.34626	1.74255	1.48785	0.001575	0.00277082	yes
Tbcc	Tbcc	Tbcc	chr9:9294923-9296075	TAP Ctrl	TAP Rest-knockdown	OK	5.09999	17.0621	3.34552	1.74223	1.49497	0.001785	0.00291209	yes
Cyp4f5	Cyp4f5	Cyp4f5	chr7:13119550-13134015	TAP Ctrl	TAP Rest-knockdown	OK	1.75341	5.8657	3.34531	1.74214	1.03772	0.012535	0.00540446	yes
Spata25	Spata25	Spata25	chr3:155859543-155861498	TAP Ctrl	TAP Rest-knockdown	OK	0.636302	2.12731	3.34324	1.74125	1.14859	0.00766	0.00473688	yes
Hmgn2	Hmgn2	Hmgn2	chr5:152712157-152715527	TAP Ctrl	TAP Rest-knockdown	OK	179.474	599.727	3.34158	1.74053	1.42043	0.0034	0.00368484	yes
Cdt1	Cdt1	Cdt1	chr19:52848558-52853880	TAP Ctrl	TAP Rest-knockdown	OK	7.10339	23.7306	3.34074	1.74017	1.43143	0.003265	0.0036652	yes
Sult1c2	Sult1c2	Sult1c2	chr9:972521-998125	TAP Ctrl	TAP Rest-knockdown	OK	3.73888	12.4829	3.33867	1.73928	1.51401	0.00176	0.00290616	yes
Grasp	Grasp	Grasp	chr7:139970172-139977939	TAP Ctrl	TAP Rest-knockdown	OK	4.00553	13.3693	3.33771	1.73886	1.09653	0.008755	0.00490429	yes
Rps5	Rps5	Rps5	chr1:72828980-72833277	TAP Ctrl	TAP Rest-knockdown	OK	397.576	1325.85	3.33483	1.73761	1.60274	0.000725	0.00186951	yes
Unc119b	Unc119b	Unc119b	chr12:42750443-42763067	TAP Ctrl	TAP Rest-knockdown	OK	9.18629	30.6023	3.3313	1.73609	1.53604	0.001415	0.0026636	yes
Rassf1	Rassf1	Rassf1	chr8:112798862-112810004	TAP Ctrl	TAP Rest-knockdown	OK	4.04959	13.4433	3.31967	1.73104	1.70031	0.00084	0.00202202	yes
Rnaseh2a	Rnaseh2a	Rnaseh2a	chr19:24841613-24851834	TAP Ctrl	TAP Rest-knockdown	OK	25.7695	85.3725	3.31293	1.72811	1.4935	0.00176	0.00290616	yes
Tmem132e	Tmem132e	Tmem132e	chr10:70584563-70640639	TAP Ctrl	TAP Rest-knockdown	OK	1.7141	5.67613	3.31143	1.72746	1.45394	0.002815	0.00350013	yes
Mtch1	Mtch1	Mtch1	chr20:7649781-7673289	TAP Ctrl	TAP Rest-knockdown	OK	55.1768	182.694	3.31107	1.7273	1.45889	0.003045	0.00361863	yes
Mrpl50	Mrpl50	Mrpl50	chr5:66261552-66266710	TAP Ctrl	TAP Rest-knockdown	OK	17.6141	58.3197	3.31097	1.72725	1.59827	0.00098	0.00221725	yes
Rnf121	Rnf121	Rnf121	chr1:159477284-159542438	TAP Ctrl	TAP Rest-knockdown	OK	12.6656	41.8991	3.3081	1.726	0.969245	0.01235	0.0053786	yes
Hsd11b1	Hsd11b1	Hsd11b1	chr13:109063492-109089468	TAP Ctrl	TAP Rest-knockdown	OK	0.391082	1.29163	3.30271	1.72365	1.51084	0.002215	0.00317315	yes
Maz	Maz	Maz	chr1:186201082-186204364	TAP Ctrl	TAP Rest-knockdown	OK	35.7922	118.211	3.3027	1.72365	1.62528	0.0014	0.00265127	yes
Pcyt2	Pcyt2	Pcyt2	chr10:110002022-110009335	TAP Ctrl	TAP Rest-knockdown	OK	18.9413	62.515	3.30046	1.72267	1.43764	0.001515	0.00274743	yes
Srsf3	Srsf3	Srsf3	chr20:7316652-7326586	TAP Ctrl	TAP Rest-knockdown	OK	46.7697	154.335	3.29989	1.72242	1.47865	0.00211	0.00310787	yes
Nradd	Nradd	Nradd	chr8:115002318-115005292	TAP Ctrl	TAP Rest-knockdown	OK	6.17268	20.3532	3.2973	1.72129	1.01761	0.011425	0.00522965	yes
Dlgap3	Dlgap3	Dlgap3	chr5:146638704-146684878	TAP Ctrl	TAP Rest-knockdown	OK	0.555402	1.82951	3.29403	1.71985	1.39395	0.00376	0.00382585	yes
Uba2	Uba2	Uba2	chr13:91565218-91567831	TAP Ctrl	TAP Rest-knockdown	OK	13.8235	45.4758	3.28975	1.71798	0.574868	0.021425	0.00641333	yes
Eef1a1	Eef1a1	Eef1a1	chr8:83463590-83466813	TAP Ctrl	TAP Rest-knockdown	OK	1223.68	4024.75	3.28905	1.71767	1.77166	0.000655	0.00181854	yes
Cacna1b	Cacna1b	Cacna1b	chr3:2873390-3039747	TAP Ctrl	TAP Rest-knockdown	OK	1.93728	6.35947	3.28268	1.71487	1.32239	0.00144	0.00268382	yes
Ndufa7	Ndufa7	Ndufa7	chr7:16321200-16333980	TAP Ctrl	TAP Rest-knockdown	OK	268.042	878.726	3.27831	1.71295	1.36276	0.00213	0.00312754	yes
Irf7	Irf7	Irf7	chr1:201456688-201459756	TAP Ctrl	TAP Rest-knockdown	OK	54.2532	177.827	3.27772	1.71269	0.829811	0.03891	0.0074581	yes
LOC171573	LOC171573	LOC171573	chr8:37773471-37776296	TAP Ctrl	TAP Rest-knockdown	OK	0.632493	2.06933	3.2717	1.71004	1.47502	0.002405	0.00329969	yes
Olig1	Olig1	Olig1	chr11:31244278-31246421	TAP Ctrl	TAP Rest-knockdown	OK	53.7393	175.262	3.26134	1.70546	1.07796	0.008465	0.00484315	yes
S100a10	S100a10	S100a10	chr2:186645673-186654321	TAP Ctrl	TAP Rest-knockdown	OK	397.735	1296.81	3.26049	1.70509	1.53803	0.000945	0.00215882	yes
LOC288913	LOC288913	LOC288913	chr19:25598804-25601584	TAP Ctrl	TAP Rest-knockdown	OK	48.6569	158.401	3.25547	1.70287	1.55824	0.0012	0.00247577	yes
N6amt2	N6amt2	N6amt2	chr15:36589141-36602237	TAP Ctrl	TAP Rest-knockdown	OK	8.18134	26.5626	3.24673	1.69899	1.61184	0.000635	0.00179811	yes
Nek2	Nek2	Nek2	chr13:107895670-107908904	TAP Ctrl	TAP Rest-knockdown	OK	5.59849	18.1635	3.24436	1.69793	1.57839	0.001325	0.00260353	yes
Pop5	Pop5	Pop5	chr12:42644911-42649407	TAP Ctrl	TAP Rest-knockdown	OK	12.2648	39.7792	3.24336	1.69749	1.07784	0.00968	0.00501387	yes
Tecr	Tecr	Tecr	chr19:26232601-26259288	TAP Ctrl	TAP Rest-knockdown	OK	164.757	534.185	3.24226	1.697	1.40693	0.00246	0.00333821	yes
LOC361128	LOC361128	LOC361128	chr16:19764912-19774045	TAP Ctrl	TAP Rest-knockdown	OK	15.523	50.3293	3.24224	1.69699	1.39219	0.00318	0.00364114	yes
Phlda3	Phlda3	Phlda3	chr13:48789677-48793999	TAP Ctrl	TAP Rest-knockdown	OK	20.2066	65.5104	3.24203	1.6969	1.46086	0.00284	0.00350329	yes
Serpine1	Serpine1	Serpine1	chr12:20931995-20942374	TAP Ctrl	TAP Rest-knockdown	OK	16.9132	54.7949	3.23977	1.69589	1.43938	0.00238	0.00328454	yes
Prx	Prx	Prx	chr1:82577849-82598184	TAP Ctrl	TAP Rest-knockdown	OK	0.646841	2.09449	3.23803	1.69512	1.32286	0.002035	0.00307439	yes
Apol9a	Apol9a	Apol9a	chr7:115472724-115479486	TAP Ctrl	TAP Rest-knockdown	OK	102.517	331.89	3.23741	1.69484	1.26579	0.004255	0.00402158	yes
Ccdc64	Ccdc64	Ccdc64	chr12:42139164-42227651	TAP Ctrl	TAP Rest-knockdown	OK	0.49743	1.61002	3.23668	1.69451	1.00657	0.01195	0.00532176	yes
RGD1308059	RGD1308059	RGD1308059	chr5:99599573-99647041	TAP Ctrl	TAP Rest-knockdown	OK	1.36951	4.43041	3.23503	1.69378	1.42004	0.00323	0.00365833	yes
Src	Src	Src	chr3:148157255-148170524	TAP Ctrl	TAP Rest-knockdown	OK	25.633	82.8151	3.2308	1.69189	1.28851	0.00519	0.00425879	yes
Cytl1	Cytl1	Cytl1	chr14:78349877-78354888	TAP Ctrl	TAP Rest-knockdown	OK	1.27869	4.12751	3.22792	1.69061	1.2542	0.00792	0.00475093	yes
Abcc10	Abcc10	Abcc10	chr9:10219821-10244071	TAP Ctrl	TAP Rest-knockdown	OK	0.450856	1.45477	3.22668	1.69005	1.64445	0.001045	0.00231424	yes
Npc2	Npc2	Npc2	chr6:108793934-108814703	TAP Ctrl	TAP Rest-knockdown	OK	24.4522	78.8688	3.22543	1.68949	1.64843	0.00092	0.00211712	yes
Mgat1	Mgat1	Mgat1	chr10:34706907-34724328	TAP Ctrl	TAP Rest-knockdown	OK	7.76183	25.0215	3.22366	1.6887	3.44803	0.033725	0.00718682	yes
Pemt	Pemt	Pemt	chr10:46300120-46302889	TAP Ctrl	TAP Rest-knockdown	OK	18.4628	59.5069	3.22307	1.68844	1.64004	0.00077	0.0019326	yes
Flcn	Flcn	Flcn	chr10:46110526-46129613	TAP Ctrl	TAP Rest-knockdown	OK	7.23065	23.2984	3.22217	1.68803	1.56227	0.001365	0.00264349	yes
Pdrg1	Pdrg1	Pdrg1	chr3:143353053-143359223	TAP Ctrl	TAP Rest-knockdown	OK	12.1969	39.2843	3.22084	1.68744	0.316135	0.040025	0.00751031	yes
RGD1359127	RGD1359127	RGD1359127	chr7:10901593-10920010	TAP Ctrl	TAP Rest-knockdown	OK	8.61217	27.7128	3.21786	1.6861	1.37438	0.003645	0.00381011	yes
B3gat3	B3gat3	B3gat3	chr1:211597623-211604142	TAP Ctrl	TAP Rest-knockdown	OK	34.8048	111.87	3.21421	1.68447	1.45168	0.0024	0.00329969	yes
Dak	Dak	Dak	chr1:213081824-213095034	TAP Ctrl	TAP Rest-knockdown	OK	2.46716	7.92156	3.2108	1.68293	1.04033	0.005055	0.00423331	yes
Atp5l	Atp5l	Atp5l	chr8:47869991-47876824	TAP Ctrl	TAP Rest-knockdown	OK	1148.04	3685.98	3.21067	1.68288	1.22304	0.004735	0.00413412	yes
Asb1	Asb1	Asb1	chr9:90758692-90774541	TAP Ctrl	TAP Rest-knockdown	OK	0.685914	2.20191	3.21018	1.68266	1.58668	0.00129	0.00259433	yes
Lemd2	Lemd2	Lemd2	chr20:5425688-5436856	TAP Ctrl	TAP Rest-knockdown	OK	4.98293	15.9931	3.20958	1.68238	1.30598	0.004235	0.00402158	yes
Nme3	Nme3	Nme3	chr10:14145487-14146444	TAP Ctrl	TAP Rest-knockdown	OK	6.2777	20.1439	3.2088	1.68204	1.46299	0.002215	0.00317315	yes
Ube2i	Ube2i	Ube2i	chr10:14509948-14524551	TAP Ctrl	TAP Rest-knockdown	OK	62.8825	201.693	3.20746	1.68143	1.58971	0.001175	0.00245758	yes
Asf1b	Asf1b	Asf1b	chr19:25867383-25881909	TAP Ctrl	TAP Rest-knockdown	OK	13.2581	42.5196	3.20707	1.68125	0.445762	0.04853	0.00793959	yes
Txnrd2	Txnrd2	Txnrd2	chr11:84513361-84581712	TAP Ctrl	TAP Rest-knockdown	OK	2.713	8.70002	3.20679	1.68113	1.44101	0.00311	0.00362044	yes
Cers1	Cers1	Cers1	chr16:19580809-19596415	TAP Ctrl	TAP Rest-knockdown	OK	17.0891	54.7985	3.20663	1.68106	1.42155	0.00205	0.00307499	yes
Unc13d	Unc13d	Unc13d	chr10:106170474-106185215	TAP Ctrl	TAP Rest-knockdown	OK	0.70691	2.26674	3.20655	1.68102	1.23362	0.005325	0.00429468	yes
Gjb1	Gjb1	Gjb1	chrX:89448872-89456811	TAP Ctrl	TAP Rest-knockdown	OK	1.76371	5.65524	3.20645	1.68097	1.54653	0.00163	0.00282533	yes
Vrk3	Vrk3	Vrk3	chr1:95231169-95258494	TAP Ctrl	TAP Rest-knockdown	OK	9.6564	30.9374	3.20382	1.67979	1.48419	0.00244	0.0033283	yes
Tcea1	Tcea1	Tcea1	chr5:14834044-14871291	TAP Ctrl	TAP Rest-knockdown	OK	19.397	62.0835	3.20068	1.67838	1.59829	0.00138	0.00265127	yes
RGD1311066	RGD1311066	RGD1311066	chr3:146962601-146983950	TAP Ctrl	TAP Rest-knockdown	OK	7.37866	23.615	3.20045	1.67827	1.608	0.00086	0.00203887	yes
Mrps23	Mrps23	Mrps23	chr10:76500620-76508379	TAP Ctrl	TAP Rest-knockdown	OK	34.7752	111.162	3.19659	1.67653	0.394919	0.02182	0.00641981	yes
Psma3	Psma3,Psma3l	Psma3,Psma3l	chr6:93092165-93112167	TAP Ctrl	TAP Rest-knockdown	OK	11.7552	37.5721	3.19621	1.67636	1.08965	0.009455	0.00498267	yes
Eif4a1	Eif4a1	Eif4a1	chr10:56484231-56489739	TAP Ctrl	TAP Rest-knockdown	OK	273.661	873.762	3.19286	1.67485	1.59598	0.0014	0.00265127	yes
Ogdhl	Ogdhl	Ogdhl	chr16:7837197-7859438	TAP Ctrl	TAP Rest-knockdown	OK	7.92527	25.2896	3.19101	1.67401	1.56682	0.001205	0.00247577	yes
Fbxl6	Fbxl6	Fbxl6	chr7:114587757-114590656	TAP Ctrl	TAP Rest-knockdown	OK	11.5066	36.7003	3.1895	1.67333	0.993393	0.013445	0.00554222	yes
Nat8b	Nat8b	Nat8b	chr4:120082554-120083899	TAP Ctrl	TAP Rest-knockdown	OK	1.13239	3.61011	3.18804	1.67267	1.28203	0.004015	0.00391761	yes
Rpp21	Rpp21	Rpp21	chr20:2106818-2108749	TAP Ctrl	TAP Rest-knockdown	OK	41.7438	132.826	3.18193	1.6699	1.22927	0.003755	0.00382585	yes
Tmem17	Tmem17	Tmem17	chr14:103162309-103167728	TAP Ctrl	TAP Rest-knockdown	OK	1.2987	4.12983	3.17997	1.66901	1.54438	0.001665	0.00284215	yes
Mgat4b	Mgat4b	Mgat4b	chr10:35775756-35785551	TAP Ctrl	TAP Rest-knockdown	OK	6.30639	20.0383	3.17746	1.66787	1.43834	0.00269	0.00345406	yes
RT1-M3-1	RT1-M3-1	RT1-M3-1	chr20:1412552-1416692	TAP Ctrl	TAP Rest-knockdown	OK	4.5407	14.418	3.17528	1.66688	0.958288	0.01446	0.00564915	yes
Spsb1	Spsb1	Spsb1	chr5:167014270-167025579	TAP Ctrl	TAP Rest-knockdown	OK	0.766815	2.43225	3.17189	1.66534	1.51921	0.001855	0.00294224	yes
Zfand2b	Zfand2b	Zfand2b	chr9:74451778-74454698	TAP Ctrl	TAP Rest-knockdown	OK	7.84248	24.8634	3.17035	1.66464	1.52956	0.00174	0.00290616	yes
Eif2d	Eif2d	Eif2d	chr13:44099724-44118652	TAP Ctrl	TAP Rest-knockdown	OK	7.31017	23.1625	3.16853	1.66381	1.53889	0.001175	0.00245758	yes
Lrrc68	Lrrc68	Lrrc68	chr1_random:1513789-1542282	TAP Ctrl	TAP Rest-knockdown	OK	8.8687	28.0074	3.15801	1.65901	1.2675	0.005575	0.0043476	yes
Fbxl16	Fbxl16	Fbxl16	chr10:15082198-15085374	TAP Ctrl	TAP Rest-knockdown	OK	1.80925	5.70906	3.15548	1.65786	1.26037	0.00616	0.00450839	yes
Sema3g	Sema3g	Sema3g	chr16:6651365-6662999	TAP Ctrl	TAP Rest-knockdown	OK	0.591848	1.86471	3.15066	1.65565	0.825952	0.029125	0.00686287	yes
Slirp	Slirp	Slirp	chr6:111662505-111712826	TAP Ctrl	TAP Rest-knockdown	OK	14.1539	44.5768	3.14944	1.65509	1.38904	0.003325	0.00368082	yes
Stx1a	Stx1a	Stx1a	chr12_random:690406-731265	TAP Ctrl	TAP Rest-knockdown	OK	2.30515	7.23816	3.14	1.65076	1.54707	0.00115	0.00242686	yes
Rbck1	Rbck1	Rbck1	chr3:142644155-142660799	TAP Ctrl	TAP Rest-knockdown	OK	16.3865	51.4534	3.13999	1.65076	1.56138	0.00167	0.00284215	yes
Gstm4	Gstm4	Gstm4	chr2:203605592-203610817	TAP Ctrl	TAP Rest-knockdown	OK	13.326	41.8352	3.13937	1.65047	1.0338	0.009825	0.0050172	yes
Rpl14	Rpl14	Rpl14	chr8:125582094-125584968	TAP Ctrl	TAP Rest-knockdown	OK	458.394	1438.32	3.13774	1.64972	0.116904	0.038105	0.00742381	yes
RT1-T24-3	RT1-T24-3	RT1-T24-3	chr20:2741033-2888872	TAP Ctrl	TAP Rest-knockdown	OK	0.444654	1.39342	3.13372	1.64788	1.15446	0.007875	0.00475093	yes
Shisa8	Shisa8	Shisa8	chr7:120581769-120587220	TAP Ctrl	TAP Rest-knockdown	OK	1.0601	3.32129	3.133	1.64754	1.34175	0.00434	0.00406449	yes
Rfx1	Rfx1	Rfx1	chr19:25745411-25776702	TAP Ctrl	TAP Rest-knockdown	OK	2.43928	7.64111	3.13253	1.64733	0.93536	0.01357	0.00554222	yes
Pc	Pc	Pc	chr1:207112852-207212737	TAP Ctrl	TAP Rest-knockdown	OK	7.7528	24.2606	3.12927	1.64583	1.38633	0.002545	0.00341705	yes
Nagk	Nagk	Nagk	chr4:117989936-117997260	TAP Ctrl	TAP Rest-knockdown	OK	3.10873	9.7206	3.12687	1.64472	0.880051	0.03178	0.00703134	yes
Pitpnm1	Pitpnm1	Pitpnm1	chr1:206684109-206704457	TAP Ctrl	TAP Rest-knockdown	OK	6.00312	18.7694	3.12661	1.6446	1.27934	0.00492	0.00418689	yes
Kcnmb4	Kcnmb4	Kcnmb4	chr7:55751632-55807075	TAP Ctrl	TAP Rest-knockdown	OK	3.41298	10.6694	3.12612	1.64438	1.53222	0.0013	0.00259676	yes
Trappc4	Trappc4	Trappc4	chr8:47370775-47373913	TAP Ctrl	TAP Rest-knockdown	OK	16.916	52.8065	3.12169	1.64233	0.836994	0.021685	0.0064162	yes
Dkk1	Dkk1	Dkk1	chr1:234392742-234396426	TAP Ctrl	TAP Rest-knockdown	OK	0.40497	1.26361	3.12026	1.64166	1.50421	0.0019	0.00296852	yes
Rab3c	Rab3c	Rab3c	chr2:41457251-41672559	TAP Ctrl	TAP Rest-knockdown	OK	6.01098	18.753	3.11979	1.64145	1.46011	0.002115	0.00311037	yes
Coro1a	Coro1a	Coro1a	chr1:185852740-185857715	TAP Ctrl	TAP Rest-knockdown	OK	4.06997	12.6881	3.11749	1.64039	1.05037	0.00934	0.00496067	yes
Oaz1	Oaz1	Oaz1	chr7:10394494-10396952	TAP Ctrl	TAP Rest-knockdown	OK	376.519	1172.32	3.11357	1.63857	1.11876	0.008515	0.00486001	yes
Mmp15	Mmp15	Mmp15	chr19:10122552-10143853	TAP Ctrl	TAP Rest-knockdown	OK	80.9491	251.884	3.11163	1.63767	0.294669	0.04299	0.007656	yes
Klhdc9	Klhdc9	Klhdc9	chr13:87246112-87266145	TAP Ctrl	TAP Rest-knockdown	OK	0.44181	1.37454	3.11116	1.63745	1.52566	0.00142	0.00266767	yes
Adh5	Adh5	Adh5	chr2:235979107-235991515	TAP Ctrl	TAP Rest-knockdown	OK	51.3041	159.377	3.10652	1.6353	1.36942	0.0026	0.00343446	yes
St13	St13	St13	chr7:119694122-119728936	TAP Ctrl	TAP Rest-knockdown	OK	46.6974	144.931	3.10362	1.63395	1.5714	0.000915	0.00211712	yes
Arfgap1	Arfgap1	Arfgap1	chr3:170075312-170100744	TAP Ctrl	TAP Rest-knockdown	OK	12.2078	37.884	3.10326	1.63379	1.05257	0.009235	0.00495214	yes
Chat	Chat	Chat	chr16:7911693-7973201	TAP Ctrl	TAP Rest-knockdown	OK	0.0539625	0.167348	3.10119	1.63282	1.2675	0.005575	0.0043476	yes
Fdps	Fdps	Fdps	chr2:181168901-181177903	TAP Ctrl	TAP Rest-knockdown	OK	559.427	1731.95	3.09594	1.63038	0.0245024	0.037825	0.00739849	yes
RT1-CE2	RT1-CE2	RT1-CE2	chr20:3498935-3842500	TAP Ctrl	TAP Rest-knockdown	OK	0.659273	2.03907	3.09291	1.62896	1.33992	0.003735	0.00382523	yes
Bnip3	Bnip3	Bnip3	chr1:198683008-198700111	TAP Ctrl	TAP Rest-knockdown	OK	19.0225	58.8328	3.0928	1.62891	1.50511	0.00068	0.00183681	yes
LOC100362005	LOC100362005	LOC100362005	chr4:160869349-160870984	TAP Ctrl	TAP Rest-knockdown	OK	56.4726	174.478	3.0896	1.62742	1.24816	0.00458	0.0041183	yes
Cxcl10	Cxcl10	Cxcl10	chr14:17198267-17280642	TAP Ctrl	TAP Rest-knockdown	OK	133.583	412.696	3.08944	1.62734	1.21153	0.00231	0.00322577	yes
Atp5i	Atp5i	Atp5i	chr14:1867343-1868472	TAP Ctrl	TAP Rest-knockdown	OK	624.643	1928.68	3.08765	1.62651	1.46769	0.002135	0.00312764	yes
Abt1	Abt1	Abt1	chr17:48901758-48903853	TAP Ctrl	TAP Rest-knockdown	OK	12.6814	39.0876	3.08228	1.624	1.59741	0.000965	0.00218857	yes
Dnpep	Dnpep	Dnpep	chr9:74586543-74595414	TAP Ctrl	TAP Rest-knockdown	OK	32.7176	100.833	3.08192	1.62383	1.5481	0.000885	0.00207204	yes
Tmem222	Tmem222	Tmem222	chr5:151848196-151859986	TAP Ctrl	TAP Rest-knockdown	OK	16.6312	51.2354	3.08068	1.62325	1.31495	0.004635	0.0041183	yes
Scp2	Scp2	Scp2	chr5:129152835-129230391	TAP Ctrl	TAP Rest-knockdown	OK	27.7854	85.5171	3.07777	1.62189	0.750274	0.041215	0.00758644	yes
Ocm	Ocm	Ocm	chr12:10916094-10925595	TAP Ctrl	TAP Rest-knockdown	OK	0.520107	1.60008	3.07644	1.62126	1.23902	0.00507	0.00423415	yes
LOC691153	LOC691153	LOC691153	chr10:86378058-86379579	TAP Ctrl	TAP Rest-knockdown	OK	2.13449	6.56382	3.07512	1.62064	1.355	0.00369	0.00381011	yes
MGC95208	MGC95208	MGC95208	chr11:2100190-2104839	TAP Ctrl	TAP Rest-knockdown	OK	10.9531	33.6315	3.0705	1.61847	1.59091	0.00115	0.00242686	yes
Man2c1	Man2c1	Man2c1	chr8:60887363-60898465	TAP Ctrl	TAP Rest-knockdown	OK	10.6662	32.7491	3.07036	1.61841	1.34003	0.003895	0.00388345	yes
Psmd8	Psmd8	Psmd8	chr1:84308347-84315180	TAP Ctrl	TAP Rest-knockdown	OK	58.9978	181.127	3.07006	1.61827	0.752438	0.041005	0.00757835	yes
RGD1565787	RGD1565787	RGD1565787	chr1:79827537-79832891	TAP Ctrl	TAP Rest-knockdown	OK	0.423919	1.30131	3.06971	1.6181	1.46104	0.00121	0.00247577	yes
Rgs10	Rgs10	Rgs10	chr1:187622487-187664295	TAP Ctrl	TAP Rest-knockdown	OK	25.2352	77.4339	3.06849	1.61753	1.57919	0.001115	0.00240672	yes
Traf2	Traf2	Traf2	chr3:3692739-3717332	TAP Ctrl	TAP Rest-knockdown	OK	9.21275	28.2657	3.06811	1.61735	1.23769	0.005565	0.0043476	yes
Tigd5	Tigd5	Tigd5	chr7:113885758-113888278	TAP Ctrl	TAP Rest-knockdown	OK	0.662889	2.03346	3.06757	1.6171	1.3273	0.0023	0.00322577	yes
Inm02	Inm02	Inm02	chr1:94967721-94974041	TAP Ctrl	TAP Rest-knockdown	OK	63.6226	194.896	3.06331	1.61509	1.53437	0.00172	0.00289083	yes
Akr7a2	Akr7a2	Akr7a2	chr5:158097678-158106217	TAP Ctrl	TAP Rest-knockdown	OK	16.1565	49.4665	3.06171	1.61434	1.35965	0.00286	0.00350499	yes
Cib1	Cib1	Cib1	chr1:136031864-136045153	TAP Ctrl	TAP Rest-knockdown	OK	8.0435	24.623	3.06123	1.61411	1.41146	0.001835	0.00294224	yes
Spire2	Spire2	Spire2	chr19:53658620-53697285	TAP Ctrl	TAP Rest-knockdown	OK	1.37437	4.20463	3.05931	1.61321	1.35987	0.00365	0.00381011	yes
Pim3	Pim3	Pim3	chr7:127167983-127172018	TAP Ctrl	TAP Rest-knockdown	OK	34.5095	105.573	3.05924	1.61318	1.21619	0.00502	0.00423331	yes
Pkdcc	Pkdcc	Pkdcc	chr6:6554312-6563630	TAP Ctrl	TAP Rest-knockdown	OK	0.987063	3.01724	3.05679	1.61202	1.57233	0.00157	0.00277082	yes
Csk	Csk	Csk	chr8:61381335-61386013	TAP Ctrl	TAP Rest-knockdown	OK	22.6981	69.3567	3.05562	1.61146	1.46828	0.002095	0.00310034	yes
Tmem86a	Tmem86a	Tmem86a	chr1:97604510-97608861	TAP Ctrl	TAP Rest-knockdown	OK	2.2488	6.87076	3.0553	1.61131	1.52916	0.00158	0.00277443	yes
Nrxn2	Nrxn2	Nrxn2	chr1:209211739-209318064	TAP Ctrl	TAP Rest-knockdown	OK	4.70224	14.3652	3.05497	1.61116	1.35339	0.00357	0.00377114	yes
Nat5	Nat5	Nat5	chr3:134522184-134537185	TAP Ctrl	TAP Rest-knockdown	OK	42.9835	131.283	3.05427	1.61083	1.51078	0.001455	0.00270502	yes
Tsen54	Tsen54	Tsen54	chr10:105916406-105923991	TAP Ctrl	TAP Rest-knockdown	OK	6.25327	19.0941	3.05346	1.61044	1.39325	0.00257	0.00343104	yes
Znhit2	Znhit2	Znhit2	chr1:208699135-208700417	TAP Ctrl	TAP Rest-knockdown	OK	3.85823	11.7782	3.05275	1.61011	1.36304	0.003215	0.00365454	yes
Bcat2	Bcat2	Bcat2	chr1:96038286-96055622	TAP Ctrl	TAP Rest-knockdown	OK	4.4327	13.5297	3.05225	1.60987	1.49036	0.00201	0.00306118	yes
Atp1a3	Atp1a3	Atp1a3	chr1:80280713-80309834	TAP Ctrl	TAP Rest-knockdown	OK	7.20683	21.9545	3.04635	1.60708	1.33688	0.004355	0.00406892	yes
Dohh	Dohh	Dohh	chr7:9806004-9810744	TAP Ctrl	TAP Rest-knockdown	OK	37.2911	113.445	3.04215	1.60509	1.37376	0.003065	0.00361955	yes
Cks1b	Cks1b	Cks1b	chr2:181611638-181616222	TAP Ctrl	TAP Rest-knockdown	OK	27.991	85.1384	3.04163	1.60485	0.755661	0.042	0.00763011	yes
Aarsd1	Aarsd1	Aarsd1	chr10:89948285-90072302	TAP Ctrl	TAP Rest-knockdown	OK	8.44727	25.6802	3.04006	1.6041	1.13889	0.004785	0.00417004	yes
Mgmt	Mgmt	Mgmt	chr1:196629365-196866937	TAP Ctrl	TAP Rest-knockdown	OK	2.86151	8.69872	3.03991	1.60403	1.50104	0.001955	0.00301153	yes
Rab34	Rab34	Rab34	chr10:64443110-64446635	TAP Ctrl	TAP Rest-knockdown	OK	32.527	98.872	3.03969	1.60392	1.51446	0.001685	0.00284215	yes
Chchd4	Chchd4	Chchd4	chr4:125647268-125656403	TAP Ctrl	TAP Rest-knockdown	OK	11.6997	35.5458	3.03818	1.60321	0.953525	0.01257	0.00540868	yes
Plekha4	Plekha4	Plekha4	chr1:96000019-96024447	TAP Ctrl	TAP Rest-knockdown	OK	0.43121	1.30842	3.0343	1.60136	1.48773	0.0018	0.00291209	yes
Ddx39a	Ddx39a	Ddx39a	chr19:26109093-26117042	TAP Ctrl	TAP Rest-knockdown	OK	26.5964	80.6592	3.03271	1.60061	1.29417	0.00469	0.00413092	yes
Brk1	Brk1	Brk1	chr4:149507732-149522965	TAP Ctrl	TAP Rest-knockdown	OK	57.8477	175.294	3.03027	1.59945	0.995685	0.010225	0.00506458	yes
Hspe1	Hspe1	Hspe1	chr9:53895332-53898420	TAP Ctrl	TAP Rest-knockdown	OK	301.468	913.136	3.02896	1.59882	1.16713	0.005825	0.00441424	yes
Cyb5d2	Cyb5d2	Cyb5d2	chr10:59667010-59683247	TAP Ctrl	TAP Rest-knockdown	OK	1.03001	3.11662	3.02582	1.59732	1.23978	0.005675	0.00438383	yes
Cacna1i	Cacna1i	Cacna1i	chr7:118582278-118681537	TAP Ctrl	TAP Rest-knockdown	OK	0.923338	2.79382	3.02578	1.59731	1.46702	0.002345	0.00326014	yes
Med22	Med22	Med22	chr3:5802593-5807676	TAP Ctrl	TAP Rest-knockdown	OK	7.10439	21.4932	3.02534	1.5971	1.48375	0.0016	0.00279911	yes
Cops6	Cops6	Cops6	chr12:17604016-17606856	TAP Ctrl	TAP Rest-knockdown	OK	69.091	208.901	3.02356	1.59625	1.20581	0.003735	0.00382523	yes
Hes1	Hes1	Hes1	chr11:72603481-72605673	TAP Ctrl	TAP Rest-knockdown	OK	3.66799	11.0775	3.02005	1.59457	1.28468	0.00506	0.00423331	yes
Mcrs1	Mcrs1	Mcrs1	chr7:137984617-138011365	TAP Ctrl	TAP Rest-knockdown	OK	36.4466	109.946	3.01663	1.59294	1.3644	0.00312	0.00362044	yes
Fkbp8	Fkbp8	Fkbp8	chr16:19401882-19407188	TAP Ctrl	TAP Rest-knockdown	OK	82.5899	248.628	3.01039	1.58995	1.36803	0.003565	0.00377009	yes
Cdc42se1	Cdc42se1	Cdc42se1	chr2:190138390-190146015	TAP Ctrl	TAP Rest-knockdown	OK	39.3114	118.253	3.00811	1.58886	1.49218	0.0022	0.00316612	yes
Ankrd52	Ankrd52	Ankrd52	chr7:1668980-1682632	TAP Ctrl	TAP Rest-knockdown	OK	11.2062	33.6782	3.00532	1.58752	0.591627	0.04925	0.00795419	yes
Egfl7	Egfl7	Egfl7	chr3:4760573-4781045	TAP Ctrl	TAP Rest-knockdown	OK	1.18299	3.54962	3.00055	1.58523	1.59294	0.00086	0.00203887	yes
Grik5	Grik5	Grik5	chr1:80313803-80384390	TAP Ctrl	TAP Rest-knockdown	OK	7.94519	23.8375	3.00024	1.58508	1.35482	0.00381	0.00384761	yes
Mthfd2	Mthfd2	Mthfd2	chr4:117517610-117529128	TAP Ctrl	TAP Rest-knockdown	OK	39.6311	118.901	3.00019	1.58506	0.197049	0.030045	0.00691768	yes
Abhd16a	Abhd16a	Abhd16a	chr20:3498935-3842500	TAP Ctrl	TAP Rest-knockdown	OK	19.7081	59.0327	2.99535	1.58273	1.06966	0.00822	0.00481694	yes
S100a13	S100a13	S100a13	chr2:182790172-182796668	TAP Ctrl	TAP Rest-knockdown	OK	8.43203	25.2477	2.99426	1.5822	1.48167	0.00186	0.00294224	yes
Slc27a4	Slc27a4	Slc27a4	chr3:8789962-8802884	TAP Ctrl	TAP Rest-knockdown	OK	8.53138	25.5413	2.99381	1.58198	1.40031	0.00191	0.00297139	yes
Adck1	Adck1	Adck1	chr6:111872314-111992613	TAP Ctrl	TAP Rest-knockdown	OK	1.62113	4.84427	2.98821	1.57928	1.49032	0.00262	0.00343446	yes
Bles03	Bles03	Bles03	chr1:208070685-208072937	TAP Ctrl	TAP Rest-knockdown	OK	11.2913	33.6623	2.98126	1.57592	1.57407	0.001215	0.0024806	yes
Mknk1	Mknk1	Mknk1	chr5:136100235-136141341	TAP Ctrl	TAP Rest-knockdown	OK	4.34484	12.9529	2.98121	1.5759	1.3102	0.00253	0.00341151	yes
Gpr56	Gpr56	Gpr56	chr19:10438331-10475607	TAP Ctrl	TAP Rest-knockdown	OK	43.5064	129.666	2.98039	1.5755	1.54516	0.0016	0.00279911	yes
Wdtc1	Wdtc1	Wdtc1	chr5:151784745-151834368	TAP Ctrl	TAP Rest-knockdown	OK	7.67602	22.811	2.97172	1.5713	1.43478	0.001775	0.00291209	yes
Ppm1n	Ppm1n	Ppm1n	chr1:78641172-78644507	TAP Ctrl	TAP Rest-knockdown	OK	4.71033	13.9803	2.96801	1.5695	1.27423	0.00514	0.00424406	yes
Tmem126a	Tmem126a	Tmem126a	chr1:147129329-147137259	TAP Ctrl	TAP Rest-knockdown	OK	6.16893	18.2868	2.96434	1.56771	0.961084	0.01273	0.00543163	yes
Ifi27	Ifi27	Ifi27	chr6:127725193-127731665	TAP Ctrl	TAP Rest-knockdown	OK	738.754	2188.82	2.96285	1.56699	1.45076	0.002055	0.00307499	yes
Chchd6	Chchd6	Chchd6	chr4:123458140-123681700	TAP Ctrl	TAP Rest-knockdown	OK	17.3797	51.452	2.96047	1.56582	1.43799	0.002585	0.00343446	yes
Engase	Engase	Engase	chr10:108478621-108491272	TAP Ctrl	TAP Rest-knockdown	OK	0.889586	2.63232	2.95904	1.56513	1.21439	0.00624	0.00452472	yes
Plk3	Plk3	Plk3	chr5:137443539-137448715	TAP Ctrl	TAP Rest-knockdown	OK	1.09993	3.25027	2.95498	1.56315	1.29654	0.00426	0.00402158	yes
Chrac1	Chrac1	Chrac1	chr7:110811565-110814954	TAP Ctrl	TAP Rest-knockdown	OK	34.9392	103.231	2.95459	1.56296	1.42446	0.002565	0.00342923	yes
Cryz	Cryz	Cryz	chr2:252433558-252461038	TAP Ctrl	TAP Rest-knockdown	OK	1.95219	5.76676	2.954	1.56267	1.45422	0.00168	0.00284215	yes
Nup85	Nup85	Nup85	chr10:105645504-105665079	TAP Ctrl	TAP Rest-knockdown	OK	24.8191	73.2787	2.95251	1.56194	1.42062	0.001505	0.00273457	yes
Wdr18	Wdr18	Wdr18	chr7:11253372-11261805	TAP Ctrl	TAP Rest-knockdown	OK	31.4596	92.8312	2.95081	1.56111	1.27764	0.00334	0.00368082	yes
H2afj	H2afj	H2afj	chr4:173818669-173819154	TAP Ctrl	TAP Rest-knockdown	OK	26.1113	76.8696	2.94392	1.55774	1.34487	0.00367	0.00381011	yes
Gpaa1	Gpaa1	Gpaa1	chr7:114378977-114382561	TAP Ctrl	TAP Rest-knockdown	OK	31.8121	93.5923	2.94203	1.55681	1.50486	0.001745	0.00290616	yes
Lrrc42	Lrrc42	Lrrc42	chr5:128322283-128343332	TAP Ctrl	TAP Rest-knockdown	OK	19.1982	56.4733	2.94159	1.5566	0.452624	0.056815	0.00833582	yes
RGD1311847	RGD1311847	RGD1311847	chr16:17785630-17814175	TAP Ctrl	TAP Rest-knockdown	OK	3.52377	10.3643	2.94125	1.55643	1.62674	0.0007	0.00185589	yes
Rtn2	Rtn2	Rtn2	chr1:78647098-78660389	TAP Ctrl	TAP Rest-knockdown	OK	16.008	47.0056	2.93638	1.55404	1.43172	0.001805	0.00291209	yes
Egln2	Egln2	Egln2	chr1:82229580-82240355	TAP Ctrl	TAP Rest-knockdown	OK	14.8537	43.5879	2.93448	1.55311	1.4689	0.001905	0.00296852	yes
Wibg	Wibg	Wibg	chr7:2048476-2069380	TAP Ctrl	TAP Rest-knockdown	OK	19.8813	58.3352	2.93417	1.55295	1.45501	0.001115	0.00240672	yes
Cisd1	Cisd1	Cisd1	chr20:17985984-17999366	TAP Ctrl	TAP Rest-knockdown	OK	83.1374	243.569	2.92972	1.55076	1.50038	0.001315	0.00260353	yes
Ciapin1	Ciapin1	Ciapin1	chr19:10619170-10632187	TAP Ctrl	TAP Rest-knockdown	OK	29.2639	85.7047	2.92868	1.55025	1.47059	0.002085	0.00309527	yes
Vat1	Vat1	Vat1	chr10:90483844-90491463	TAP Ctrl	TAP Rest-knockdown	OK	11.7384	34.3694	2.92795	1.54989	1.52299	0.00155	0.00276824	yes
LOC688495	LOC688495	LOC688495	chr16:17685243-17689151	TAP Ctrl	TAP Rest-knockdown	OK	33.1854	96.9885	2.92263	1.54727	1.30278	0.003285	0.00367202	yes
LOC689755	LOC689755	LOC689755	chr20:8014953-8029711	TAP Ctrl	TAP Rest-knockdown	OK	4.76969	13.9396	2.92254	1.54722	1.14439	0.00665	0.00457537	yes
Mgst3	Mgst3	Mgst3	chr13:83038049-83058802	TAP Ctrl	TAP Rest-knockdown	OK	9.8752	28.8284	2.91927	1.54561	1.42537	0.00198	0.00303514	yes
Brpf3	Brpf3	Brpf3	chr20:7090876-7121564	TAP Ctrl	TAP Rest-knockdown	OK	1.7865	5.21507	2.91915	1.54555	1.42554	0.002535	0.00341336	yes
St3gal4	St3gal4	St3gal4	chr8:34845950-34894795	TAP Ctrl	TAP Rest-knockdown	OK	6.42622	18.7546	2.91845	1.5452	1.17962	0.006275	0.00453612	yes
Fam213b	Fam213b	Fam213b	chr5:171704246-171706850	TAP Ctrl	TAP Rest-knockdown	OK	3.52765	10.2944	2.9182	1.54508	1.52128	0.00201	0.00306118	yes
Qsox1	Qsox1	Qsox1	chr13:70739792-70777526	TAP Ctrl	TAP Rest-knockdown	OK	4.90864	14.3184	2.91698	1.54448	1.30107	0.002955	0.00355204	yes
Scamp3	Scamp3	Scamp3	chr2:181257916-181263702	TAP Ctrl	TAP Rest-knockdown	OK	30.6179	89.2296	2.9143	1.54315	0.902811	0.016695	0.00589927	yes
Rab40c	Rab40c	Rab40c	chr10:15139986-15181653	TAP Ctrl	TAP Rest-knockdown	OK	3.50156	10.1951	2.91159	1.54181	1.32623	0.004015	0.00391761	yes
Mis18a	Mis18a	Mis18a	chr11:30695877-30708888	TAP Ctrl	TAP Rest-knockdown	OK	10.1563	29.513	2.90588	1.53898	1.28077	0.00539	0.00431017	yes
Bap1	Bap1	Bap1	chr16:6684469-6693296	TAP Ctrl	TAP Rest-knockdown	OK	24.0164	69.7484	2.9042	1.53814	1.42017	0.00236	0.00326652	yes
Osbpl7	Osbpl7	Osbpl7	chr10:85771940-85789490	TAP Ctrl	TAP Rest-knockdown	OK	2.63063	7.63388	2.90192	1.53701	1.40421	0.001695	0.00285391	yes
Yipf3	Yipf3	Yipf3	chr9:10292857-10298168	TAP Ctrl	TAP Rest-knockdown	OK	11.1557	32.3595	2.90071	1.53641	1.49801	0.00139	0.00265127	yes
M6pr	M6pr	M6pr	chr4:158727541-158736681	TAP Ctrl	TAP Rest-knockdown	OK	30.3241	87.9565	2.90055	1.53633	0.977499	0.00731	0.00467433	yes
Rpl24	Rpl24	Rpl24	chr11:45628841-45634180	TAP Ctrl	TAP Rest-knockdown	OK	1172.38	3398.23	2.89857	1.53534	1.42712	0.002065	0.00308504	yes
Arpc1a	Arpc1a	Arpc1a	chr12:9816605-9839117	TAP Ctrl	TAP Rest-knockdown	OK	83.3962	241.585	2.89683	1.53448	1.41182	0.00231	0.00322577	yes
Mxd4	Mxd4	Mxd4	chr14:82253308-82264705	TAP Ctrl	TAP Rest-knockdown	OK	13.3483	38.647	2.89528	1.5337	1.36263	0.00222	0.00317548	yes
Mrpl49	Mrpl49	Mrpl49	chr1:208692088-208694860	TAP Ctrl	TAP Rest-knockdown	OK	27.8569	80.6462	2.89502	1.53357	1.29596	0.003335	0.00368082	yes
Mbd3	Mbd3	Mbd3	chr7:10824259-10831460	TAP Ctrl	TAP Rest-knockdown	OK	63.5687	184.01	2.89466	1.5334	1.58859	0.0008	0.00198147	yes
Cox19	Cox19	Cox19	chr12:15804314-15813793	TAP Ctrl	TAP Rest-knockdown	OK	6.17733	17.8784	2.8942	1.53316	0.884683	0.01747	0.0059879	yes
Cnksr1	Cnksr1	Cnksr1	chr5:152972550-152983208	TAP Ctrl	TAP Rest-knockdown	OK	0.636846	1.84021	2.88957	1.53085	1.35101	0.001905	0.00296852	yes
Mrps33	Mrps33	Mrps33	chr4:67330935-67334373	TAP Ctrl	TAP Rest-knockdown	OK	61.2129	176.797	2.88823	1.53019	1.3986	0.002735	0.00345992	yes
Cplx1	Cplx1	Cplx1	chr14:1732343-1763172	TAP Ctrl	TAP Rest-knockdown	OK	2.03035	5.86001	2.88621	1.52917	0.85456	0.016775	0.00590835	yes
Ly6h	Ly6h	Ly6h	chr7:113510428-113512281	TAP Ctrl	TAP Rest-knockdown	OK	0.841293	2.42798	2.88601	1.52908	0.528747	0.0604	0.00845079	yes
Plekhj1	Plekhj1	Plekhj1	chr7:10426510-10466913	TAP Ctrl	TAP Rest-knockdown	OK	18.367	52.9534	2.88307	1.52761	1.51788	0.001425	0.00267047	yes
Snap47	Snap47	Snap47	chr10:45712923-45754443	TAP Ctrl	TAP Rest-knockdown	OK	5.31611	15.3179	2.88141	1.52678	1.52632	0.001555	0.00277032	yes
Lrrc14	Lrrc14	Lrrc14	chr7:114760918-114766477	TAP Ctrl	TAP Rest-knockdown	OK	3.45045	9.91666	2.87402	1.52307	1.38943	0.0031	0.00362044	yes
Mob2	Mob2	Mob2	chr1:202138581-202195532	TAP Ctrl	TAP Rest-knockdown	OK	8.67448	24.9105	2.8717	1.5219	1.02629	0.00904	0.00494376	yes
Rps11	Rps11	Rps11	chr1:95596743-95598852	TAP Ctrl	TAP Rest-knockdown	OK	1099.8	3155.81	2.86944	1.52077	1.46474	0.002015	0.00306384	yes
Ddx56	Ddx56	Ddx56	chr14:86985892-86994552	TAP Ctrl	TAP Rest-knockdown	OK	15.6727	44.9373	2.86723	1.51966	0.945189	0.01271	0.00543163	yes
Gstp1	Gstp1	Gstp1	chr1:206627397-206629866	TAP Ctrl	TAP Rest-knockdown	OK	509.482	1460.68	2.86699	1.51954	1.47973	0.001755	0.00290616	yes
Rcl1	Rcl1	Rcl1	chr1:232766488-232787901	TAP Ctrl	TAP Rest-knockdown	OK	12.3905	35.5099	2.8659	1.51899	1.43333	0.003305	0.00367257	yes
Pfdn6	Pfdn6	Pfdn6	chr20:5097724-5099199	TAP Ctrl	TAP Rest-knockdown	OK	82.8726	237.385	2.86446	1.51826	1.38197	0.002645	0.0034385	yes
Pwwp2b	Pwwp2b	Pwwp2b	chr1:199023640-199042277	TAP Ctrl	TAP Rest-knockdown	OK	2.57057	7.35792	2.86237	1.51721	1.41344	0.00261	0.00343446	yes
RGD1560212	RGD1560212	RGD1560212	chr18:77105747-77112140	TAP Ctrl	TAP Rest-knockdown	OK	19.7848	56.5484	2.85817	1.51509	1.39328	0.00185	0.00294224	yes
Pias4	Pias4	Pias4	chr7:10030124-10043650	TAP Ctrl	TAP Rest-knockdown	OK	9.47551	27.0793	2.85782	1.51491	1.43045	0.00113	0.00241717	yes
Ndufv1	Ndufv1	Ndufv1	chr1:206590022-206595056	TAP Ctrl	TAP Rest-knockdown	OK	54.514	155.755	2.85716	1.51458	1.15615	0.00688	0.00462869	yes
Serp2	Serp2	Serp2	chr15:57532188-57556372	TAP Ctrl	TAP Rest-knockdown	OK	2.31492	6.61242	2.85644	1.51422	1.38114	0.003125	0.00362044	yes
Krtcap2	Krtcap2	Krtcap2	chr2:181417283-181421280	TAP Ctrl	TAP Rest-knockdown	OK	23.4972	67.1097	2.85607	1.51403	1.36691	0.002055	0.00307499	yes
Akr1c12	Akr1c12	Akr1c12	chr17:77142940-77155823	TAP Ctrl	TAP Rest-knockdown	OK	8.09984	23.1299	2.8556	1.51379	1.42108	0.002305	0.00322577	yes
Unc45a	Unc45a	Unc45a	chr1:136143883-136158600	TAP Ctrl	TAP Rest-knockdown	OK	9.33695	26.648	2.85404	1.513	1.40475	0.00269	0.00345406	yes
Gorasp1	Gorasp1	Gorasp1	chr8:124883444-124895149	TAP Ctrl	TAP Rest-knockdown	OK	6.59323	18.8171	2.854	1.51299	1.21483	0.005305	0.00429468	yes
Snrpn	Snrpn	Snrpn	chr1:111570604-111592853	TAP Ctrl	TAP Rest-knockdown	OK	10.0289	28.5969	2.85145	1.5117	1.21905	0.00605	0.00448737	yes
Junb	Junb	Junb	chr19:24831535-24833320	TAP Ctrl	TAP Rest-knockdown	OK	7.88624	22.4483	2.84651	1.5092	1.16802	0.00713	0.00467363	yes
RGD1306000	RGD1306000	RGD1306000	chr17_random:31537-33230	TAP Ctrl	TAP Rest-knockdown	OK	1.60487	4.56801	2.84634	1.50911	1.26208	0.005115	0.00424406	yes
Olfm2	Olfm2	Olfm2	chr8:19685432-19746974	TAP Ctrl	TAP Rest-knockdown	OK	23.8792	67.9506	2.8456	1.50873	1.40973	0.002195	0.00316612	yes
Kat2a	Kat2a	Kat2a	chr10:89642001-89649953	TAP Ctrl	TAP Rest-knockdown	OK	23.6374	67.2175	2.84369	1.50777	1.36906	0.00325	0.00366335	yes
Carkd	Carkd	Carkd	chr16:82840228-82856671	TAP Ctrl	TAP Rest-knockdown	OK	10.8889	30.9508	2.84242	1.50712	1.39344	0.001405	0.00265539	yes
Ndufs8	Ndufs8	Ndufs8	chr1:206433595-206437478	TAP Ctrl	TAP Rest-knockdown	OK	81.1914	230.32	2.83675	1.50424	1.22202	0.00615	0.00450839	yes
Map2k3	Map2k3	Map2k3	chr10:47075269-47096604	TAP Ctrl	TAP Rest-knockdown	OK	12.2186	34.6607	2.83672	1.50422	1.37194	0.003145	0.0036231	yes
RGD1306772	RGD1306772	RGD1306772	chr12:37117950-37121530	TAP Ctrl	TAP Rest-knockdown	OK	9.03905	25.6143	2.83374	1.50271	1.36964	0.00339	0.00368437	yes
Sdc1	Sdc1	Sdc1	chr6:32253351-32275812	TAP Ctrl	TAP Rest-knockdown	OK	4.36644	12.3636	2.83151	1.50157	1.38406	0.001685	0.00284215	yes
Ggt7	Ggt7	Ggt7	chr3:145987530-146010922	TAP Ctrl	TAP Rest-knockdown	OK	17.4018	49.2705	2.83135	1.50149	0.71872	0.04311	0.007656	yes
Lrsam1	Lrsam1	Lrsam1	chr3:11862603-11951806	TAP Ctrl	TAP Rest-knockdown	OK	4.41001	12.4859	2.83126	1.50145	1.42199	0.00276	0.00346824	yes
Wbscr16	Wbscr16	Wbscr16	chr12:23697691-23727908	TAP Ctrl	TAP Rest-knockdown	OK	8.75482	24.7786	2.83028	1.50095	1.45324	0.00164	0.00282705	yes
Ruvbl1	Ruvbl1	Ruvbl1	chr4:122556856-122591769	TAP Ctrl	TAP Rest-knockdown	OK	22.949	64.8283	2.82489	1.49819	1.36786	0.0022	0.00316612	yes
Nqo1	Nqo1	Nqo1	chr19:37251146-37266040	TAP Ctrl	TAP Rest-knockdown	OK	11.0715	31.2218	2.82002	1.4957	1.47522	0.001895	0.00296852	yes
Dap3	Dap3	Dap3	chr2:180987241-181014360	TAP Ctrl	TAP Rest-knockdown	OK	28.7059	80.9061	2.81845	1.4949	1.45294	0.00167	0.00284215	yes
Sirt3	Sirt3	Sirt3	chr1:201021392-201043756	TAP Ctrl	TAP Rest-knockdown	OK	8.42484	23.7432	2.81824	1.49479	1.37262	0.00266	0.00344373	yes
Pla2g15	Pla2g15	Pla2g15	chr19:35997757-36015531	TAP Ctrl	TAP Rest-knockdown	OK	1.90973	5.38138	2.81787	1.49461	1.03495	0.010895	0.0051804	yes
Ccl20	Ccl20	Ccl20	chr9:82440964-82443542	TAP Ctrl	TAP Rest-knockdown	OK	2.85149	8.02906	2.81574	1.49352	1.38228	0.00306	0.00361955	yes
Nosip	Nosip	Nosip	chr1:95534181-95551203	TAP Ctrl	TAP Rest-knockdown	OK	14.5174	40.8713	2.81533	1.49331	1.19154	0.006395	0.00455638	yes
Mettl10	Mettl10	Mettl10	chr1:192296931-192320995	TAP Ctrl	TAP Rest-knockdown	OK	12.1974	34.3383	2.81521	1.49324	1.34654	0.00283	0.00350013	yes
Tst	Tst	Tst	chr7:116349578-116355921	TAP Ctrl	TAP Rest-knockdown	OK	5.26282	14.8148	2.81499	1.49313	1.38188	0.00311	0.00362044	yes
Trappc9	Trappc9	Trappc9	chr7:110316543-110796675	TAP Ctrl	TAP Rest-knockdown	OK	8.28109	23.3028	2.81398	1.49261	1.26901	0.003975	0.00390122	yes
Ppp1ca	Ppp1ca	Ppp1ca	chr1:206774718-206778336	TAP Ctrl	TAP Rest-knockdown	OK	154.704	435.235	2.81334	1.49228	1.36611	0.002815	0.00350013	yes
Med10	Med10	Med10	chr17:3621203-3626864	TAP Ctrl	TAP Rest-knockdown	OK	24.7452	69.6078	2.81298	1.4921	1.24595	0.005215	0.00427557	yes
Fzd9	Fzd9	Fzd9	chr12:22581509-22583824	TAP Ctrl	TAP Rest-knockdown	OK	6.06431	17.0455	2.81079	1.49098	1.28854	0.003715	0.0038172	yes
Fbxw9	Fbxw9	Fbxw9	chr19:24746819-24753726	TAP Ctrl	TAP Rest-knockdown	OK	2.66955	7.49427	2.80732	1.48919	1.27531	0.00505	0.00423331	yes
Abcb9	Abcb9	Abcb9	chr12:33623382-33656242	TAP Ctrl	TAP Rest-knockdown	OK	1.19618	3.35526	2.80498	1.48799	1.3314	0.003145	0.0036231	yes
RT1-DMa	RT1-DMa	RT1-DMa	chr20:4843457-4846861	TAP Ctrl	TAP Rest-knockdown	OK	5.8738	16.4729	2.80447	1.48773	1.31946	0.003215	0.00365454	yes
Dhodh	Dhodh	Dhodh	chr19:39463110-39477178	TAP Ctrl	TAP Rest-knockdown	OK	4.31725	12.0996	2.80262	1.48677	1.43257	0.00231	0.00322577	yes
Ung	Ung	Ung	chr12:43520628-43528873	TAP Ctrl	TAP Rest-knockdown	OK	9.81351	27.4619	2.79838	1.48459	1.25653	0.004735	0.00413412	yes
Fbl	Fbl	Fbl	chr1:83271966-83281069	TAP Ctrl	TAP Rest-knockdown	OK	109.392	305.791	2.79537	1.48304	1.14402	0.00701	0.00465618	yes
Sf3a2	Sf3a2	Sf3a2	chr7:10419995-10426019	TAP Ctrl	TAP Rest-knockdown	OK	26.6592	74.4552	2.79285	1.48174	1.24935	0.003705	0.00381109	yes
Dctn2	Dctn2	Dctn2	chr7:67223892-67239157	TAP Ctrl	TAP Rest-knockdown	OK	183.443	511.868	2.79034	1.48044	1.35271	0.00345	0.00370255	yes
Zfp593	Zfp593	Zfp593	chr5:152987724-152990053	TAP Ctrl	TAP Rest-knockdown	OK	6.80731	18.9939	2.79022	1.48038	1.13791	0.01125	0.00521013	yes
Fkbp2	Fkbp2	Fkbp2	chr1:209651170-209653729	TAP Ctrl	TAP Rest-knockdown	OK	120.869	336.818	2.78664	1.47852	1.27987	0.004325	0.00405851	yes
Slc35e4	Slc35e4	Slc35e4	chr14:84569020-84575885	TAP Ctrl	TAP Rest-knockdown	OK	16.7384	46.5803	2.78284	1.47656	1.37386	0.00209	0.00309781	yes
Eif3f	Eif3f	Eif3f	chr1:166398518-166407783	TAP Ctrl	TAP Rest-knockdown	OK	70.1864	195.282	2.78233	1.4763	1.30922	0.00383	0.00385952	yes
Smarcd3	Smarcd3	Smarcd3	chr4:5928214-5959791	TAP Ctrl	TAP Rest-knockdown	OK	3.05452	8.49282	2.78041	1.4753	0.891782	0.013665	0.00554853	yes
Atp5g2	Atp5g2	Atp5g2	chr7:141412891-141421263	TAP Ctrl	TAP Rest-knockdown	OK	663.461	1844.26	2.77976	1.47496	0.818307	0.02065	0.00632622	yes
Aspg	Aspg	Aspg	chr6:136909406-136928801	TAP Ctrl	TAP Rest-knockdown	OK	0.457166	1.26893	2.77564	1.47282	1.34368	0.003435	0.00369911	yes
Dmap1	Dmap1	Dmap1	chr5:137997647-138005652	TAP Ctrl	TAP Rest-knockdown	OK	6.45883	17.9266	2.77552	1.47276	1.4489	0.002025	0.00306913	yes
Mmp17	Mmp17	Mmp17	chr12:28142946-28168483	TAP Ctrl	TAP Rest-knockdown	OK	3.50991	9.73466	2.77348	1.4717	1.40775	0.00155	0.00276824	yes
Fam57b	Fam57b	Fam57b	chr1:186002135-186008480	TAP Ctrl	TAP Rest-knockdown	OK	4.99608	13.8535	2.77287	1.47138	1.3253	0.003755	0.00382585	yes
Hexim2	Hexim2	Hexim2	chr10:92306493-92312256	TAP Ctrl	TAP Rest-knockdown	OK	8.90276	24.6593	2.76985	1.46981	0.726459	0.03893	0.0074581	yes
Zfyve21	Zfyve21	Zfyve21	chr6:136603710-136659341	TAP Ctrl	TAP Rest-knockdown	OK	2.08694	5.77972	2.76947	1.46961	1.27654	0.004655	0.0041183	yes
Fbxl12	Fbxl12	Fbxl12	chr8:19656937-19661560	TAP Ctrl	TAP Rest-knockdown	OK	2.56816	7.1105	2.76871	1.46922	1.16095	0.00695	0.00464918	yes
Cyp4f17	Cyp4f17	Cyp4f17	chr7:13095556-13111627	TAP Ctrl	TAP Rest-knockdown	OK	8.9106	24.6687	2.76847	1.46909	1.35245	0.003485	0.00373161	yes
Chid1	Chid1	Chid1	chr1:201683718-201718785	TAP Ctrl	TAP Rest-knockdown	OK	10.7524	29.7542	2.76721	1.46843	1.34958	0.003545	0.00375315	yes
Ppap2c	Ppap2c	Ppap2c	chr7:11694271-11702348	TAP Ctrl	TAP Rest-knockdown	OK	5.34997	14.789	2.76431	1.46692	1.19129	0.006405	0.0045566	yes
Ndufab1	Ndufab1	Ndufab1	chr1:180908330-180921734	TAP Ctrl	TAP Rest-knockdown	OK	19.553	53.9818	2.76079	1.46508	1.33785	0.00338	0.00368201	yes
Ccs	Ccs	Ccs	chr1:207429927-207450996	TAP Ctrl	TAP Rest-knockdown	OK	19.6433	54.2193	2.76019	1.46477	1.3475	0.002855	0.00350499	yes
RGD1310376	RGD1310376	RGD1310376	chr5:59975689-59979259	TAP Ctrl	TAP Rest-knockdown	OK	5.24403	14.4707	2.75946	1.46439	1.20319	0.004625	0.0041183	yes
Shfm1	Shfm1	Shfm1	chr4:31316083-31336240	TAP Ctrl	TAP Rest-knockdown	OK	233.614	643.953	2.75648	1.46283	1.44225	0.001725	0.00289406	yes
Tubb3	Tubb3	Tubb3	chr19:53742651-53751706	TAP Ctrl	TAP Rest-knockdown	OK	21.3696	58.8782	2.75523	1.46217	0.353353	0.04697	0.00786034	yes
C4-2	C4-2	C4-2	chr20:4106122-4315881	TAP Ctrl	TAP Rest-knockdown	OK	4.81444	13.2648	2.75521	1.46216	1.37283	0.001505	0.00273457	yes
Prdx4	Prdx4	Prdx4	chrX:61501210-61516286	TAP Ctrl	TAP Rest-knockdown	OK	48.4087	133.26	2.75281	1.46091	1.22018	0.00396	0.00390038	yes
Rbx1	Rbx1	Rbx1	chr7:119794975-119805104	TAP Ctrl	TAP Rest-knockdown	OK	147.9	406.908	2.75124	1.46008	1.40108	0.002855	0.00350499	yes
Rpap1	Rpap1	Rpap1	chr3:106278215-106299720	TAP Ctrl	TAP Rest-knockdown	OK	4.67913	12.8679	2.75006	1.45946	1.2486	0.004885	0.00417978	yes
Tgfb1	Tgfb1	Tgfb1	chr1:80894704-80911020	TAP Ctrl	TAP Rest-knockdown	OK	4.4406	12.2106	2.74976	1.45931	1.38882	0.003135	0.00362044	yes
Snx11	Snx11	Snx11	chr10:85516530-85526895	TAP Ctrl	TAP Rest-knockdown	OK	4.89358	13.4546	2.74944	1.45914	1.2492	0.004375	0.00406892	yes
Acat3	Acat3	Acat3	chr1:41922019-41940074	TAP Ctrl	TAP Rest-knockdown	OK	141.303	388.444	2.74901	1.45891	1.11447	0.00809	0.00480047	yes
Ephx1	Ephx1	Ephx1	chr13:96722972-96799046	TAP Ctrl	TAP Rest-knockdown	OK	0.95402	2.62229	2.74867	1.45874	1.48443	0.00215	0.00312764	yes
Smpd3	Smpd3	Smpd3	chr19:36112165-36195564	TAP Ctrl	TAP Rest-knockdown	OK	4.73241	13.0048	2.74803	1.4584	1.52707	0.046405	0.00784586	yes
Camk2n2	Camk2n2	Camk2n2	chr11:82519330-82519584	TAP Ctrl	TAP Rest-knockdown	OK	6.7618	18.5608	2.74495	1.45678	1.12092	0.008465	0.00484315	yes
Ccdc120	Ccdc120	Ccdc120	chrX:26804332-26810830	TAP Ctrl	TAP Rest-knockdown	OK	0.871374	2.39081	2.74372	1.45614	1.39408	0.00178	0.00291209	yes
Armc5	Armc5	Armc5	chr1:187496188-187502956	TAP Ctrl	TAP Rest-knockdown	OK	7.02821	19.2752	2.74255	1.45552	0.590728	0.052085	0.0081069	yes
RGD1563528	RGD1563528	RGD1563528	chrX:22209322-22230714	TAP Ctrl	TAP Rest-knockdown	OK	13.2544	36.33	2.74098	1.45469	1.24021	0.004595	0.0041183	yes
Ctsd	Ctsd	Ctsd	chr1:202619668-202631545	TAP Ctrl	TAP Rest-knockdown	OK	86.0172	235.626	2.73929	1.4538	1.41374	0.00192	0.00298202	yes
Tex264	Tex264	Tex264	chr8:111852792-111879691	TAP Ctrl	TAP Rest-knockdown	OK	20.9236	57.2748	2.73733	1.45277	1.20906	0.00417	0.00399675	yes
Ssna1	Ssna1	Ssna1	chr3:3435746-3436469	TAP Ctrl	TAP Rest-knockdown	OK	12.8704	35.2044	2.7353	1.4517	1.18955	0.004735	0.00413412	yes
LOC680254	LOC680254	LOC680254	chr13:72673243-72679870	TAP Ctrl	TAP Rest-knockdown	OK	8.0498	21.9957	2.73245	1.4502	1.37614	0.002735	0.00345992	yes
Rfc5	Rfc5	Rfc5	chr12:40395941-40405483	TAP Ctrl	TAP Rest-knockdown	OK	29.231	79.848	2.73162	1.44976	1.24566	0.004575	0.0041183	yes
Plk5	Plk5	Plk5	chr7:10858117-10866537	TAP Ctrl	TAP Rest-knockdown	OK	3.37428	9.21412	2.73069	1.44927	1.06265	0.003525	0.00374462	yes
Atp5e	Atp5e	Atp5e	chr14:83615557-83615919	TAP Ctrl	TAP Rest-knockdown	OK	318.454	869.025	2.72889	1.44831	1.31721	0.002825	0.00350013	yes
Wash2	Wash2	Wash2	chr9:104885754-104896516	TAP Ctrl	TAP Rest-knockdown	OK	3.56404	9.72471	2.72856	1.44814	1.379	0.00186	0.00294224	yes
Cdk5	Cdk5	Cdk5	chr4:6119703-6124186	TAP Ctrl	TAP Rest-knockdown	OK	22.1189	60.3181	2.72699	1.44731	1.33534	0.00293	0.00352649	yes
Bri3	Bri3	Bri3	chr12:10670022-10678705	TAP Ctrl	TAP Rest-knockdown	OK	31.6308	86.1189	2.72263	1.445	1.3049	0.003605	0.00379958	yes
Hemk1	Hemk1	Hemk1	chr8:112568382-112578938	TAP Ctrl	TAP Rest-knockdown	OK	3.17748	8.62753	2.71521	1.44106	1.4064	0.00203	0.00307176	yes
Cnppd1	Cnppd1	Cnppd1	chr9:74419727-74426115	TAP Ctrl	TAP Rest-knockdown	OK	14.6707	39.8196	2.71423	1.44054	1.40402	0.001955	0.00301153	yes
Adck3	Adck3	Adck3	chr13:95869375-95896742	TAP Ctrl	TAP Rest-knockdown	OK	2.68984	7.30006	2.71394	1.44039	1.36066	0.00261	0.00343446	yes
Aldh2	Aldh2	Aldh2	chr12:36081777-36116444	TAP Ctrl	TAP Rest-knockdown	OK	21.0183	57.0385	2.71375	1.44029	1.17991	0.00657	0.0045636	yes
Cpsf4	Cpsf4	Cpsf4	chr12:9743023-9759615	TAP Ctrl	TAP Rest-knockdown	OK	20.8156	56.4835	2.71352	1.44016	0.443931	0.04703	0.00786507	yes
Msto1	Msto1	Msto1	chr2:180899343-180978117	TAP Ctrl	TAP Rest-knockdown	OK	8.57925	23.2719	2.71258	1.43967	1.11302	0.00881	0.0049082	yes
Prelid1	Prelid1	Prelid1	chr17:15350083-15355291	TAP Ctrl	TAP Rest-knockdown	OK	72.4698	196.531	2.7119	1.43931	1.19688	0.00473	0.00413412	yes
Ears2	Ears2	Ears2	chr1:180861634-180889473	TAP Ctrl	TAP Rest-knockdown	OK	1.49634	4.05573	2.71043	1.43852	0.878275	0.01635	0.00584853	yes
Wnt7b	Wnt7b	Wnt7b	chr7:123533712-123554333	TAP Ctrl	TAP Rest-knockdown	OK	1.47642	3.99893	2.70853	1.43751	1.35532	0.003115	0.00362044	yes
Bcap29	Bcap29	Bcap29	chr6:49464361-49504424	TAP Ctrl	TAP Rest-knockdown	OK	12.3745	33.4883	2.70623	1.43629	1.05466	0.008705	0.00490314	yes
Fam129b	Fam129b	Fam129b	chr3:11862603-11951806	TAP Ctrl	TAP Rest-knockdown	OK	14.5386	39.3296	2.70518	1.43573	1.16546	0.005395	0.0043105	yes
Lsm7	Lsm7	Lsm7	chr7:10367328-10369755	TAP Ctrl	TAP Rest-knockdown	OK	193.276	522.775	2.70481	1.43553	0.420476	0.056675	0.00832826	yes
Rrnad1	Rrnad1	Rrnad1	chr2:179995712-180018762	TAP Ctrl	TAP Rest-knockdown	OK	2.1523	5.81572	2.7021	1.43408	1.40394	0.00186	0.00294224	yes
Taf11	Taf11	Taf11	chr20:6113416-6119513	TAP Ctrl	TAP Rest-knockdown	OK	12.5948	33.9803	2.69796	1.43187	1.20236	0.00602	0.00448737	yes
Akr1b1	Akr1b1	Akr1b1	chr4:61645437-61659530	TAP Ctrl	TAP Rest-knockdown	OK	91.2423	246.044	2.6966	1.43114	1.39895	0.002545	0.00341705	yes
LOC294154	LOC294154	LOC294154	chr20:5964920-6033724	TAP Ctrl	TAP Rest-knockdown	OK	17.7227	47.7807	2.69602	1.43083	1.32744	0.003435	0.00369911	yes
Itpa	Itpa	Itpa	chr3:118298329-118310110	TAP Ctrl	TAP Rest-knockdown	OK	19.5293	52.6393	2.6954	1.4305	1.23543	0.00423	0.00402158	yes
Sema7a	Sema7a	Sema7a	chr8:61717448-61739529	TAP Ctrl	TAP Rest-knockdown	OK	6.74863	18.1897	2.69532	1.43046	1.19166	0.00621	0.00452095	yes
Prkacb	Prkacb	Prkacb	chr2:244949302-245035266	TAP Ctrl	TAP Rest-knockdown	OK	5.00311	13.4782	2.69396	1.42973	1.15474	0.00683	0.00462869	yes
Tmed9	Tmed9	Tmed9	chr17:15070667-15075182	TAP Ctrl	TAP Rest-knockdown	OK	69.8712	188.216	2.69376	1.42962	1.33783	0.003025	0.00360853	yes
Sae1	Sae1	Sae1	chr1:76584875-76640465	TAP Ctrl	TAP Rest-knockdown	OK	44.5943	120.126	2.69375	1.42962	1.3403	0.003355	0.00368082	yes
Podxl2	Podxl2	Podxl2	chr4:122937317-122969158	TAP Ctrl	TAP Rest-knockdown	OK	11.1061	29.9144	2.69351	1.42949	0.315615	0.04354	0.00766386	yes
Ppt2	Ppt2	Ppt2	chr20:4106122-4315881	TAP Ctrl	TAP Rest-knockdown	OK	12.2858	33.0846	2.69291	1.42917	1.19496	0.00623	0.00452095	yes
Gabarapl2	Gabarapl2	Gabarapl2	chr19:41880237-41891074	TAP Ctrl	TAP Rest-knockdown	OK	52.8157	142.207	2.69251	1.42895	1.39484	0.002465	0.00333821	yes
Rnpep	Rnpep	Rnpep	chr13:48267922-48286295	TAP Ctrl	TAP Rest-knockdown	OK	15.1724	40.8242	2.69069	1.42798	0.784548	0.0184	0.00610602	yes
Pycard	Pycard	Pycard	chr1:187276088-187277122	TAP Ctrl	TAP Rest-knockdown	OK	1.98234	5.32723	2.68734	1.42618	1.20711	0.0047	0.00413092	yes
Alg1	Alg1	Alg1	chr10:10450533-10470815	TAP Ctrl	TAP Rest-knockdown	OK	3.60934	9.68629	2.68367	1.42421	1.38855	0.002265	0.00322577	yes
Cobra1	Cobra1	Cobra1	chr3:3360221-3376609	TAP Ctrl	TAP Rest-knockdown	OK	17.1091	45.8553	2.68017	1.42232	1.16716	0.00715	0.00467363	yes
Med16	Med16	Med16	chr7:11311062-11323562	TAP Ctrl	TAP Rest-knockdown	OK	21.2537	56.9577	2.6799	1.42218	1.28776	0.003845	0.00386223	yes
Mrps12	Mrps12	Mrps12	chr1:83845160-83848056	TAP Ctrl	TAP Rest-knockdown	OK	30.3653	81.3226	2.67814	1.42123	0.841717	0.01946	0.00622726	yes
Cish	Cish	Cish	chr8:112541033-112545982	TAP Ctrl	TAP Rest-knockdown	OK	0.441505	1.1821	2.67743	1.42085	1.30972	0.003425	0.0036968	yes
Isoc2b	Isoc2b	Isoc2b	chr1:67689183-67710260	TAP Ctrl	TAP Rest-knockdown	OK	12.0184	32.133	2.67365	1.41881	1.38736	0.002605	0.00343446	yes
Mrpl17	Mrpl17	Mrpl17	chr1:163554719-163556294	TAP Ctrl	TAP Rest-knockdown	OK	34.3902	91.8394	2.67051	1.41712	1.3636	0.001955	0.00301153	yes
Get4	Get4	Get4	chr12:15878542-15895587	TAP Ctrl	TAP Rest-knockdown	OK	23.1159	61.7063	2.66943	1.41653	1.13362	0.00533	0.00429503	yes
Sqstm1	Sqstm1	Sqstm1	chr10:35751299-35762630	TAP Ctrl	TAP Rest-knockdown	OK	62.4843	166.779	2.66913	1.41637	1.29599	0.00394	0.0038994	yes
Smyd5	Smyd5	Smyd5	chr4:119686586-119701588	TAP Ctrl	TAP Rest-knockdown	OK	9.02546	24.07	2.6669	1.41516	1.28715	0.003275	0.0036652	yes
Nip7	Nip7	Nip7	chr19:36915151-36917294	TAP Ctrl	TAP Rest-knockdown	OK	27.7417	73.9501	2.66567	1.4145	1.16404	0.00495	0.00419347	yes
Psmb1	Psmb1	Psmb1	chr1:54369774-54388816	TAP Ctrl	TAP Rest-knockdown	OK	245.556	654.085	2.66369	1.41343	1.35064	0.00215	0.00312764	yes
Bcam	Bcam	Bcam	chr1:79067351-79081739	TAP Ctrl	TAP Rest-knockdown	OK	2.47974	6.594	2.65915	1.41097	1.30875	0.00341	0.00368484	yes
Fads3	Fads3	Fads3	chr1:212489223-212506444	TAP Ctrl	TAP Rest-knockdown	OK	10.834	28.7856	2.65697	1.40978	1.42032	0.00263	0.0034385	yes
Wbscr17	Wbscr17	Wbscr17	chr12:26294279-26820070	TAP Ctrl	TAP Rest-knockdown	OK	5.15406	13.6818	2.65457	1.40848	1.30869	0.00379	0.00383977	yes
Dpcd	Dpcd	Dpcd	chr1:250726986-250746863	TAP Ctrl	TAP Rest-knockdown	OK	8.92106	23.6236	2.64807	1.40494	1.2056	0.005905	0.00444979	yes
Pgk1	Pgk1	Pgk1	chrX:94324218-94340193	TAP Ctrl	TAP Rest-knockdown	OK	89.6851	237.409	2.64714	1.40443	1.29785	0.00349	0.00373179	yes
Rabac1	Rabac1	Rabac1	chr1:80271950-80275050	TAP Ctrl	TAP Rest-knockdown	OK	40.014	105.917	2.647	1.40436	1.32557	0.003265	0.0036652	yes
Tmem115	Tmem115	Tmem115	chr8:112781303-112786168	TAP Ctrl	TAP Rest-knockdown	OK	11.5157	30.4777	2.64662	1.40415	1.28187	0.004415	0.00408497	yes
Tmem103	Tmem103	Tmem103	chr8:114680297-114695519	TAP Ctrl	TAP Rest-knockdown	OK	9.28786	24.541	2.64227	1.40178	0.718006	0.045425	0.00780298	yes
RGD1564776	RGD1564776	RGD1564776	chr5_random:1619531-1622323	TAP Ctrl	TAP Rest-knockdown	OK	0.60126	1.58845	2.64187	1.40156	1.30246	0.00283	0.00350013	yes
Slc4a2	Slc4a2	Slc4a2	chr4:6100782-6117982	TAP Ctrl	TAP Rest-knockdown	OK	8.23528	21.755	2.64168	1.40146	1.25239	0.004625	0.0041183	yes
Gas2l1	Gas2l1	Gas2l1	chr14:85716616-85726368	TAP Ctrl	TAP Rest-knockdown	OK	3.68916	9.74272	2.6409	1.40103	0.223652	0.043485	0.00766386	yes
C8g	C8g	C8g	chr3:3671281-3677876	TAP Ctrl	TAP Rest-knockdown	OK	1.02149	2.69518	2.63848	1.39971	1.16691	0.004825	0.00417593	yes
Ncln	Ncln	Ncln	chr7:9695950-9705989	TAP Ctrl	TAP Rest-knockdown	OK	41.3546	109.094	2.63801	1.39945	1.29145	0.00282	0.00350013	yes
RGD1303130	RGD1303130	RGD1303130	chr2:180438069-180441660	TAP Ctrl	TAP Rest-knockdown	OK	22.642	59.6807	2.63584	1.39826	1.30459	0.003115	0.00362044	yes
Suclg1	Suclg1	Suclg1	chr4:106572139-106601495	TAP Ctrl	TAP Rest-knockdown	OK	66.3871	174.862	2.63398	1.39724	1.3113	0.00389	0.00388257	yes
Arhgef19	Arhgef19	Arhgef19	chr5:160091793-160109955	TAP Ctrl	TAP Rest-knockdown	OK	3.98179	10.4855	2.63336	1.39691	1.17906	0.00558	0.0043476	yes
Atp6v0c	Atp6v0c	Atp6v0c	chr10:13415670-13420715	TAP Ctrl	TAP Rest-knockdown	OK	121.955	321.144	2.6333	1.39687	1.17073	0.005715	0.00438383	yes
Relt	Relt	Relt	chr1:158293360-158300581	TAP Ctrl	TAP Rest-knockdown	OK	1.81978	4.78057	2.627	1.39342	1.16132	0.0066	0.00457432	yes
Rnf187	Rnf187	Rnf187	chr10:45221783-45227683	TAP Ctrl	TAP Rest-knockdown	OK	84.2899	221.212	2.62442	1.392	0.274489	0.04732	0.00788918	yes
Spns2	Spns2	Spns2	chr10:59325647-59374485	TAP Ctrl	TAP Rest-knockdown	OK	3.72047	9.76251	2.624	1.39177	1.26197	0.003275	0.0036652	yes
Asmtl	Asmtl	Asmtl	chr12:16823031-16825697	TAP Ctrl	TAP Rest-knockdown	OK	15.9945	41.9623	2.62355	1.39152	1.30633	0.00364	0.00381011	yes
Fam73b	Fam73b	Fam73b	chr3:9408139-9430785	TAP Ctrl	TAP Rest-knockdown	OK	7.03974	18.4653	2.62301	1.39122	0.615541	0.029325	0.00687674	yes
RGD1309410	RGD1309410	RGD1309410	chr8:12328340-12347918	TAP Ctrl	TAP Rest-knockdown	OK	0.581232	1.52315	2.62055	1.38987	1.30538	0.00377	0.00383188	yes
Nle1	Nle1	Nle1	chr10:71109015-71125696	TAP Ctrl	TAP Rest-knockdown	OK	11.688	30.5943	2.61758	1.38823	1.16132	0.005975	0.00447388	yes
RGD1308923	RGD1308923	RGD1308923	chr5:172049604-172057673	TAP Ctrl	TAP Rest-knockdown	OK	3.49583	9.15004	2.61742	1.38814	1.34027	0.003055	0.00361955	yes
Pnp	Pnp	Pnp	chr15:26929783-26937434	TAP Ctrl	TAP Rest-knockdown	OK	26.7477	69.9877	2.61659	1.38769	1.16223	0.005135	0.00424406	yes
Irf1	Irf1	Irf1	chr10:39220599-39227602	TAP Ctrl	TAP Rest-knockdown	OK	21.4774	56.1934	2.6164	1.38758	1.17978	0.006285	0.00453986	yes
Ubtd1	Ubtd1	Ubtd1	chr1:248817735-248820279	TAP Ctrl	TAP Rest-knockdown	OK	4.30334	11.2591	2.61636	1.38756	1.16529	0.00647	0.0045636	yes
Phb2	Phb2	Phb2	chr4:160835327-160839932	TAP Ctrl	TAP Rest-knockdown	OK	121.735	318.489	2.61625	1.3875	0.907015	0.01336	0.00553307	yes
Btf3	Btf3	Btf3	chr2:28900450-28907561	TAP Ctrl	TAP Rest-knockdown	OK	492.429	1288.18	2.61597	1.38735	0.60892	0.056905	0.00834026	yes
Ltbp3	Ltbp3	Ltbp3	chr1:208369473-208399265	TAP Ctrl	TAP Rest-knockdown	OK	9.23291	24.1488	2.61551	1.38709	1.08013	0.0063	0.00454025	yes
Col5a3	Col5a3	Col5a3	chr8:19789060-19834241	TAP Ctrl	TAP Rest-knockdown	OK	40.4525	105.585	2.6101	1.3841	1.24705	0.0037	0.00381011	yes
Fdx1	Fdx1	Fdx1	chr8:55291395-55310507	TAP Ctrl	TAP Rest-knockdown	OK	10.0864	26.2901	2.60649	1.38211	1.04102	0.010155	0.00505404	yes
Wbp4	Wbp4	Wbp4	chr15:61517400-61543453	TAP Ctrl	TAP Rest-knockdown	OK	2.55018	6.64556	2.60592	1.38179	1.11844	0.008085	0.00480047	yes
Kifc1	Kifc1	Kifc1	chr20:5150809-5169264	TAP Ctrl	TAP Rest-knockdown	OK	26.403	68.74	2.60349	1.38045	1.07487	0.009905	0.0050172	yes
Acvr2b	Acvr2b	Acvr2b	chr8:124364329-124395739	TAP Ctrl	TAP Rest-knockdown	OK	1.61195	4.19474	2.60228	1.37977	0.859594	0.015195	0.00573668	yes
Ran	Ran	Ran	chr12:28736785-28739921	TAP Ctrl	TAP Rest-knockdown	OK	411.077	1069.09	2.6007	1.3789	1.2851	0.003365	0.00368082	yes
Dpp7	Dpp7	Dpp7	chr3:3514967-3519220	TAP Ctrl	TAP Rest-knockdown	OK	27.1326	70.5454	2.60002	1.37852	1.1843	0.00579	0.00440214	yes
Ltbp1	Ltbp1	Ltbp1	chr6:19942625-20355085	TAP Ctrl	TAP Rest-knockdown	OK	0.570557	1.48303	2.59927	1.3781	1.14957	0.00738	0.00467433	yes
Tymp	Tymp	Tymp	chr7:127666517-127671624	TAP Ctrl	TAP Rest-knockdown	OK	10.2929	26.7416	2.59806	1.37744	0.799778	0.02053	0.00632575	yes
RT1-S3	RT1-S3	RT1-S3	chr20:2741033-2888872	TAP Ctrl	TAP Rest-knockdown	OK	26.5792	68.9516	2.59419	1.37529	1.16756	0.006515	0.0045636	yes
Ocel1	Ocel1	Ocel1	chr1_random:2090988-2092757	TAP Ctrl	TAP Rest-knockdown	OK	8.78192	22.7757	2.59348	1.37489	1.33607	0.002795	0.00349356	yes
Yipf1	Yipf1	Yipf1	chr5:128425972-128461233	TAP Ctrl	TAP Rest-knockdown	OK	22.4101	58.0585	2.59073	1.37336	1.25812	0.00354	0.00375208	yes
Siva1	Siva1	Siva1	chr6:137631407-137635722	TAP Ctrl	TAP Rest-knockdown	OK	7.23403	18.72	2.58777	1.37171	1.39575	0.00351	0.00373289	yes
Grk6	Grk6	Grk6	chr17:15220991-15236617	TAP Ctrl	TAP Rest-knockdown	OK	13.9533	36.078	2.58562	1.37051	1.32562	0.002585	0.00343446	yes
Ints5	Ints5	Ints5	chr1:211568312-211573091	TAP Ctrl	TAP Rest-knockdown	OK	11.5914	29.9688	2.58543	1.37041	1.34369	0.002755	0.00346659	yes
Pnkp	Pnkp	Pnkp	chr1:95330454-95335468	TAP Ctrl	TAP Rest-knockdown	OK	9.15105	23.6551	2.58496	1.37014	1.26366	0.00455	0.00410591	yes
2016-03-02	2016-03-02	2016-03-02	chr7:16193113-16219081	TAP Ctrl	TAP Rest-knockdown	OK	21.1175	54.5073	2.58114	1.36801	0.985495	0.00914	0.00494602	yes
RGD1566239	RGD1566239	RGD1566239	chr16:19428803-19431276	TAP Ctrl	TAP Rest-knockdown	OK	4.47432	11.5486	2.58108	1.36798	1.1545	0.005835	0.00441826	yes
RGD1309735	RGD1309735	RGD1309735	chr12:17839248-17843070	TAP Ctrl	TAP Rest-knockdown	OK	122.094	315.061	2.58048	1.36764	1.1159	0.00762	0.00473688	yes
Sbno2	Sbno2	Sbno2	chr7:11117834-11161863	TAP Ctrl	TAP Rest-knockdown	OK	7.21463	18.6147	2.58013	1.36745	1.02464	0.008385	0.00483576	yes
Romo1	Romo1	Romo1	chr3:146551219-146552819	TAP Ctrl	TAP Rest-knockdown	OK	164.476	424.355	2.58004	1.36739	1.21971	0.00542	0.00431582	yes
Mapk12	Mapk12	Mapk12	chr7:127430880-127441274	TAP Ctrl	TAP Rest-knockdown	OK	3.07291	7.92358	2.57853	1.36655	1.05933	0.009225	0.00495214	yes
Pmp2	Pmp2	Pmp2	chr2:93566283-93570202	TAP Ctrl	TAP Rest-knockdown	OK	1.89297	4.87576	2.57572	1.36498	0.790672	0.022745	0.00649863	yes
Acad10	Acad10	Acad10	chr12:36070279-36075844	TAP Ctrl	TAP Rest-knockdown	OK	1.55437	4.00117	2.57414	1.36409	1.28434	0.004025	0.00391761	yes
Pfas	Pfas	Pfas	chr10:55745616-55761944	TAP Ctrl	TAP Rest-knockdown	OK	17.7803	45.7645	2.57389	1.36395	1.16057	0.006955	0.00464918	yes
Glis2	Glis2	Glis2	chr10:11080701-11100905	TAP Ctrl	TAP Rest-knockdown	OK	5.45437	14.0337	2.57293	1.36341	1.2424	0.003655	0.00381011	yes
Psmg4	Psmg4	Psmg4	chr17:37050866-37058209	TAP Ctrl	TAP Rest-knockdown	OK	60.5526	155.7	2.57132	1.36251	1.27128	0.00446	0.00409138	yes
Dnajb2	Dnajb2	Dnajb2	chr9:74517646-74525857	TAP Ctrl	TAP Rest-knockdown	OK	13.759	35.3767	2.57117	1.36242	1.13208	0.00702	0.00465625	yes
Ska2	Ska2	Ska2	chr10:75383080-75400888	TAP Ctrl	TAP Rest-knockdown	OK	19.8032	50.8461	2.56757	1.3604	1.14123	0.00734	0.00467433	yes
Il3ra	Il3ra	Il3ra	chr12:16825701-16831739	TAP Ctrl	TAP Rest-knockdown	OK	5.30333	13.6078	2.5659	1.35946	0.768173	0.022205	0.00644735	yes
Ovca2	Ovca2	Ovca2	chr10:62483078-62497371	TAP Ctrl	TAP Rest-knockdown	OK	4.35188	11.1542	2.56308	1.35788	1.07979	0.00716	0.00467363	yes
Atp1a1	Atp1a1	Atp1a1	chr2:196332546-196697894	TAP Ctrl	TAP Rest-knockdown	OK	77.7609	199.295	2.56292	1.35779	1.32367	0.002715	0.00345992	yes
Tp53rk	Tp53rk	Tp53rk	chr3:157949563-157953323	TAP Ctrl	TAP Rest-knockdown	OK	4.11386	10.5426	2.5627	1.35767	1.15953	0.00678	0.00461079	yes
Msi1	Msi1	Msi1	chr12:42425956-42447099	TAP Ctrl	TAP Rest-knockdown	OK	8.42208	21.5784	2.56212	1.35734	1.15404	0.007275	0.00467433	yes
Mcm5	Mcm5	Mcm5	chr19:13978939-14000641	TAP Ctrl	TAP Rest-knockdown	OK	23.4137	59.9787	2.56169	1.3571	1.3209	0.00339	0.00368437	yes
Ctsa	Ctsa	Ctsa	chr3:155866334-155889959	TAP Ctrl	TAP Rest-knockdown	OK	31.2933	80.0749	2.55885	1.3555	1.25912	0.00399	0.00390779	yes
Csrp1	Csrp1	Csrp1	chr13:48750201-48775815	TAP Ctrl	TAP Rest-knockdown	OK	45.1673	115.318	2.55313	1.35227	1.28258	0.004375	0.00406892	yes
Derl1	Derl1	Derl1	chr7:94573471-94596148	TAP Ctrl	TAP Rest-knockdown	OK	30.7397	78.1768	2.54319	1.34664	1.16456	0.00455	0.00410591	yes
Gls2	Gls2	Gls2	chr7:1484396-1495283	TAP Ctrl	TAP Rest-knockdown	OK	1.22695	3.11777	2.54107	1.34544	1.28675	0.004115	0.00396421	yes
Itpkb	Itpkb	Itpkb	chr13:96044259-96138456	TAP Ctrl	TAP Rest-knockdown	OK	4.28266	10.8818	2.5409	1.34534	1.28101	0.00406	0.00394352	yes
Gcs1	Gcs1	Gcs1	chr4:117327608-117331012	TAP Ctrl	TAP Rest-knockdown	OK	6.37254	16.1784	2.53877	1.34413	1.17833	0.004225	0.00402158	yes
Eif3k	Eif3k	Eif3k	chr1:84083645-84088799	TAP Ctrl	TAP Rest-knockdown	OK	85.8877	217.927	2.53735	1.34332	1.2888	0.00363	0.00381011	yes
Rpo1-3	Rpo1-3	Rpo1-3	chr12:8421462-8454852	TAP Ctrl	TAP Rest-knockdown	OK	48.7171	123.599	2.53708	1.34317	1.26301	0.0045	0.00410127	yes
Gipc1	Gipc1	Gipc1	chr19:26165657-26169474	TAP Ctrl	TAP Rest-knockdown	OK	18.8619	47.8356	2.5361	1.34261	0.97951	0.01051	0.00510403	yes
Mxd3	Mxd3	Mxd3	chr17:15346164-15349891	TAP Ctrl	TAP Rest-knockdown	OK	3.72238	9.44005	2.53603	1.34257	1.13902	0.00668	0.00458261	yes
Rsad2	Rsad2	Rsad2	chr6:44100774-44113910	TAP Ctrl	TAP Rest-knockdown	OK	31.4712	79.8084	2.53592	1.34251	0.781222	0.019995	0.00626215	yes
Ctf1	Ctf1	Ctf1	chr1:187001444-187006655	TAP Ctrl	TAP Rest-knockdown	OK	0.940284	2.38392	2.53532	1.34217	1.28258	0.00286	0.00350499	yes
Acot7	Acot7	Acot7	chr5:169409305-169501907	TAP Ctrl	TAP Rest-knockdown	OK	42.471	107.675	2.53526	1.34213	1.30192	0.00322	0.00365581	yes
Alad	Alad	Alad	chr5:79505644-79515983	TAP Ctrl	TAP Rest-knockdown	OK	10.3066	26.0906	2.53145	1.33996	1.28099	0.00368	0.00381011	yes
Srprb	Srprb	Srprb	chr8:108196683-108210631	TAP Ctrl	TAP Rest-knockdown	OK	42.464	107.479	2.53106	1.33974	1.24952	0.005145	0.00424406	yes
Spryd3	Spryd3	Spryd3	chr7:140857094-140874240	TAP Ctrl	TAP Rest-knockdown	OK	6.13218	15.5093	2.52917	1.33866	1.27425	0.002735	0.00345992	yes
Med28	Med28	Med28	chr14:70666488-70675285	TAP Ctrl	TAP Rest-knockdown	OK	29.3411	74.0492	2.52374	1.33556	1.32953	0.002855	0.00350499	yes
Tle2	Tle2	Tle2	chr7:9592237-9607487	TAP Ctrl	TAP Rest-knockdown	OK	4.56455	11.5194	2.52367	1.33552	1.22279	0.004535	0.00410591	yes
Hps6	Hps6	Hps6	chr1:251226343-251228953	TAP Ctrl	TAP Rest-knockdown	OK	3.30703	8.34356	2.52298	1.33513	1.2073	0.00559	0.00435178	yes
Adcy3	Adcy3	Adcy3	chr6:27118324-27202275	TAP Ctrl	TAP Rest-knockdown	OK	0.968526	2.44237	2.52174	1.33442	1.22576	0.00423	0.00402158	yes
C1galt1c1	C1galt1c1	C1galt1c1	chrX:6744669-6749116	TAP Ctrl	TAP Rest-knockdown	OK	18.4137	46.4162	2.52074	1.33385	1.10322	0.00823	0.00481694	yes
Slc27a1	Slc27a1	Slc27a1	chr16:18769908-18786988	TAP Ctrl	TAP Rest-knockdown	OK	13.8104	34.812	2.52071	1.33383	1.29834	0.003405	0.00368484	yes
Trappc3	Trappc3	Trappc3	chr5:145630444-145644032	TAP Ctrl	TAP Rest-knockdown	OK	35.2899	88.9392	2.52025	1.33356	1.08277	0.00549	0.0043352	yes
Metap2	Metap2	Metap2	chr7:30974070-31001641	TAP Ctrl	TAP Rest-knockdown	OK	62.8813	158.435	2.51959	1.33319	1.13027	0.00725	0.00467433	yes
Slc22a5	Slc22a5	Slc22a5	chr10:39311728-39338718	TAP Ctrl	TAP Rest-knockdown	OK	1.23904	3.12046	2.51845	1.33254	1.35943	0.00176	0.00290616	yes
Golga3	Golga3	Golga3	chr12:46601637-46647274	TAP Ctrl	TAP Rest-knockdown	OK	2.89547	7.28128	2.51471	1.33039	1.22547	0.00375	0.00382585	yes
Gnb1	Gnb1	Gnb1	chr5:172341134-172386772	TAP Ctrl	TAP Rest-knockdown	OK	80.8366	203.262	2.51448	1.33026	1.3354	0.0027	0.00345747	yes
Cmip	Cmip	Cmip	chr19:47364494-47572096	TAP Ctrl	TAP Rest-knockdown	OK	12.0128	30.1744	2.51185	1.32875	1.18971	0.00558	0.0043476	yes
Fhod1	Fhod1	Fhod1	chr19:35144279-35163130	TAP Ctrl	TAP Rest-knockdown	OK	1.53669	3.85751	2.51027	1.32784	1.29536	0.00368	0.00381011	yes
Aimp2	Aimp2	Aimp2	chr12:11028967-11038458	TAP Ctrl	TAP Rest-knockdown	OK	36.7925	92.317	2.50913	1.32718	1.1109	0.007715	0.00474583	yes
Clstn1	Clstn1	Clstn1	chr5:166671091-166734907	TAP Ctrl	TAP Rest-knockdown	OK	36.8538	92.4689	2.50907	1.32715	1.09487	0.00792	0.00475093	yes
Vps28	Vps28	Vps28	chr7:114670490-114674339	TAP Ctrl	TAP Rest-knockdown	OK	90.9555	228.013	2.50686	1.32588	1.12206	0.007035	0.00465964	yes
Stmn1	Stmn1	Stmn1	chr5:153226422-153232084	TAP Ctrl	TAP Rest-knockdown	OK	250.711	628.271	2.50596	1.32536	0.525543	0.063345	0.00858959	yes
Blcap	Blcap	Blcap	chr3:148265614-148275959	TAP Ctrl	TAP Rest-knockdown	OK	17.58	43.994	2.5025	1.32337	1.28195	0.003875	0.00387171	yes
Sv2a	Sv2a	Sv2a	chr2:190989186-191000847	TAP Ctrl	TAP Rest-knockdown	OK	9.63404	24.1062	2.50219	1.32319	1.22235	0.00549	0.0043352	yes
Thap3	Thap3	Thap3	chr5:169209739-169215409	TAP Ctrl	TAP Rest-knockdown	OK	11.3429	28.3772	2.50176	1.32294	1.11647	0.00748	0.00469032	yes
Abcd4	Abcd4	Abcd4	chr6:108667268-108681707	TAP Ctrl	TAP Rest-knockdown	OK	1.37275	3.4281	2.49725	1.32034	1.29823	0.006115	0.00450762	yes
Rpp14	Rpp14	Rpp14	chr15:18824568-18834740	TAP Ctrl	TAP Rest-knockdown	OK	18.6275	46.5069	2.49668	1.32001	1.21051	0.00518	0.00425801	yes
Hspb8	Hspb8	Hspb8	chr12:41407165-41421565	TAP Ctrl	TAP Rest-knockdown	OK	8.1933	20.4433	2.49512	1.31911	1.28828	0.00374	0.00382585	yes
Chmp1a	Chmp1a	Chmp1a	chr19:53521980-53530261	TAP Ctrl	TAP Rest-knockdown	OK	20.2492	50.5005	2.49395	1.31843	1.2849	0.0033	0.00367257	yes
Tmem120a	Tmem120a	Tmem120a	chr12:22069813-22078476	TAP Ctrl	TAP Rest-knockdown	OK	30.4247	75.8432	2.49282	1.31778	1.29131	0.00346	0.00370906	yes
Taf5l	Taf5l	Taf5l	chr19:54190449-54209389	TAP Ctrl	TAP Rest-knockdown	OK	9.00409	22.4427	2.4925	1.31759	1.37396	0.001855	0.00294224	yes
Rap2ip	Rap2ip	Rap2ip	chr10:91501017-91510151	TAP Ctrl	TAP Rest-knockdown	OK	36.02	89.7599	2.49195	1.31727	1.31163	0.00256	0.00342923	yes
Nploc4	Nploc4	Nploc4	chr10:109809120-109847709	TAP Ctrl	TAP Rest-knockdown	OK	16.669	41.522	2.49097	1.31671	1.20831	0.00542	0.00431582	yes
Stard3nl	Stard3nl	Stard3nl	chr17:53402077-53436083	TAP Ctrl	TAP Rest-knockdown	OK	14.842	36.9706	2.49094	1.31669	1.14134	0.006765	0.00460392	yes
Uap1	Uap1	Uap1	chr13:85953071-85987137	TAP Ctrl	TAP Rest-knockdown	OK	2.08201	5.17854	2.48728	1.31457	0.764263	0.030035	0.00691768	yes
Pkmyt1	Pkmyt1	Pkmyt1	chr10:12982318-12997295	TAP Ctrl	TAP Rest-knockdown	OK	6.36459	15.827	2.48673	1.31425	0.900133	0.016475	0.00587493	yes
Bmf	Bmf	Bmf	chr3:104966651-104984752	TAP Ctrl	TAP Rest-knockdown	OK	1.03563	2.57426	2.48569	1.31365	1.11983	0.007795	0.00475093	yes
Pold4	Pold4	Pold4	chr1:206815461-206817130	TAP Ctrl	TAP Rest-knockdown	OK	7.18746	17.845	2.4828	1.31197	1.06851	0.009165	0.00494602	yes
Tubb2a	Tubb2a	Tubb2a	chr17:37139176-37143049	TAP Ctrl	TAP Rest-knockdown	OK	56.7246	140.739	2.48109	1.31098	1.26828	0.003915	0.00389274	yes
Nelf	Nelf	Nelf	chr3:5201580-5210256	TAP Ctrl	TAP Rest-knockdown	OK	8.57236	21.2512	2.47904	1.30978	1.30257	0.003355	0.00368082	yes
Sec14l1	Sec14l1	Sec14l1	chr10:107220733-107267940	TAP Ctrl	TAP Rest-knockdown	OK	25.03	61.949	2.47499	1.30742	1.07467	0.00519	0.00425879	yes
Eif4g2	Eif4g2	Eif4g2	chr9:29447661-29451444	TAP Ctrl	TAP Rest-knockdown	OK	55.1055	136.34	2.47416	1.30694	1.09022	0.005765	0.0043971	yes
Maff	Maff	Maff	chr7:117328923-117340276	TAP Ctrl	TAP Rest-knockdown	OK	1.98843	4.91902	2.47382	1.30674	1.19055	0.004605	0.0041183	yes
Tcirg1	Tcirg1	Tcirg1	chr1:206420105-206429495	TAP Ctrl	TAP Rest-knockdown	OK	4.05342	10.0211	2.47226	1.30583	1.11901	0.007445	0.00468715	yes
Sumo1	Sumo1	Sumo1	chr9:58212537-58242760	TAP Ctrl	TAP Rest-knockdown	OK	98.8907	244.431	2.47173	1.30552	1.29035	0.00324	0.00366085	yes
Slc35d1	Slc35d1	Slc35d1	chr5:124107947-124154018	TAP Ctrl	TAP Rest-knockdown	OK	3.76335	9.29493	2.46986	1.30443	1.30135	0.003175	0.00363984	yes
Nipsnap3b	Nipsnap3b	Nipsnap3b	chr5:70448726-70481754	TAP Ctrl	TAP Rest-knockdown	OK	14.0461	34.671	2.46837	1.30356	1.31066	0.00411	0.00396345	yes
Gpd1l	Gpd1l	Gpd1l	chr8:119317527-119347194	TAP Ctrl	TAP Rest-knockdown	OK	7.25366	17.8981	2.46746	1.30303	1.30876	0.00335	0.00368082	yes
Wdr24	Wdr24	Wdr24	chr10:15089473-15094256	TAP Ctrl	TAP Rest-knockdown	OK	4.08571	10.0808	2.46733	1.30295	0.956796	0.011045	0.00520491	yes
Arl4d	Arl4d	Arl4d	chr10:90700468-90702625	TAP Ctrl	TAP Rest-knockdown	OK	1.44684	3.56852	2.46642	1.30242	1.26752	0.004165	0.00399675	yes
RGD1309922	RGD1309922	RGD1309922	chr15:50539433-50554576	TAP Ctrl	TAP Rest-knockdown	OK	13.4168	33.0646	2.46442	1.30125	1.28392	0.003505	0.00373179	yes
Hmgcl	Hmgcl	Hmgcl	chr5:154730231-154743974	TAP Ctrl	TAP Rest-knockdown	OK	7.20221	17.7415	2.46334	1.30062	1.21754	0.005475	0.0043352	yes
Zfp219	Zfp219	Zfp219	chr15:27434139-27437773	TAP Ctrl	TAP Rest-knockdown	OK	10.7944	26.5824	2.46261	1.30019	1.10449	0.00772	0.00474583	yes
Zfp691	Zfp691	Zfp691	chr5:139754765-139759457	TAP Ctrl	TAP Rest-knockdown	OK	2.78784	6.84943	2.45689	1.29684	0.855428	0.01632	0.00584853	yes
Oasl	Oasl	Oasl	chr12:42956465-42969826	TAP Ctrl	TAP Rest-knockdown	OK	110.563	271.542	2.45599	1.29631	1.19498	0.003855	0.00386493	yes
Map3k11	Map3k11	Map3k11	chr1:208312954-208326288	TAP Ctrl	TAP Rest-knockdown	OK	11.501	28.2375	2.45522	1.29585	1.26947	0.00419	0.00401183	yes
Snx8	Snx8	Snx8	chr12:14724879-14773455	TAP Ctrl	TAP Rest-knockdown	OK	9.7422	23.9111	2.45438	1.29536	1.06207	0.00575	0.00439278	yes
Phgdh	Phgdh	Phgdh	chr2:193147942-193177137	TAP Ctrl	TAP Rest-knockdown	OK	185.741	455.68	2.45331	1.29473	0.782676	0.016665	0.00589927	yes
Atp5h	Atp5h	Atp5h	chr5:172393074-172422858	TAP Ctrl	TAP Rest-knockdown	OK	639.262	1568.15	2.45306	1.29458	1.18497	0.003945	0.00390025	yes
Nptxr	Nptxr	Nptxr	chr7:118023652-118041729	TAP Ctrl	TAP Rest-knockdown	OK	15.6819	38.4447	2.45153	1.29368	1.19875	0.006015	0.00448737	yes
Sh3bp5l	Sh3bp5l	Sh3bp5l	chr10:43969244-43983533	TAP Ctrl	TAP Rest-knockdown	OK	11.0415	27.0549	2.45029	1.29295	1.09948	0.00688	0.00462869	yes
Lage3	Lage3	Lage3	chrX:160253756-160255180	TAP Ctrl	TAP Rest-knockdown	OK	89.1532	218.34	2.44904	1.29222	1.28081	0.00366	0.00381011	yes
Arfgap2	Arfgap2	Arfgap2	chr3:75620197-75633343	TAP Ctrl	TAP Rest-knockdown	OK	21.9795	53.814	2.44837	1.29182	0.985667	0.01107	0.00520491	yes
Ctss	Ctss	Ctss	chr2:190422646-190466877	TAP Ctrl	TAP Rest-knockdown	OK	2.3987	5.87169	2.44786	1.29152	0.777283	0.02064	0.00632575	yes
Apool	Apool	Apool	chrX:100911058-100979133	TAP Ctrl	TAP Rest-knockdown	OK	0.580362	1.41879	2.44466	1.28964	0.941154	0.01248	0.0053999	yes
Fam195a	Fam195a	Fam195a	chr10:15129197-15134137	TAP Ctrl	TAP Rest-knockdown	OK	4.06477	9.91754	2.43988	1.28681	1.16886	0.004365	0.00406892	yes
Aph1a	Aph1a	Aph1a	chr2:190679691-190683202	TAP Ctrl	TAP Rest-knockdown	OK	31.3526	76.4725	2.43911	1.28636	0.815293	0.0163	0.00584799	yes
Pfn1	Pfn1	Pfn1	chr10:57531660-57534366	TAP Ctrl	TAP Rest-knockdown	OK	466.803	1138.3	2.4385	1.286	1.16879	0.006335	0.00455153	yes
Arfrp1	Arfrp1	Arfrp1	chr3:170499593-170505513	TAP Ctrl	TAP Rest-knockdown	OK	20.3632	49.6436	2.43791	1.28564	1.19702	0.005685	0.00438383	yes
Ankrd54	Ankrd54	Ankrd54	chr7:117026118-117037050	TAP Ctrl	TAP Rest-knockdown	OK	6.79549	16.5666	2.43788	1.28563	1.20378	0.005275	0.00429468	yes
Llgl1	Llgl1	Llgl1	chr10:46845809-46859100	TAP Ctrl	TAP Rest-knockdown	OK	14.603	35.5925	2.43734	1.28531	1.21702	0.004645	0.0041183	yes
Sphk2	Sphk2	Sphk2	chr1:96178614-96182920	TAP Ctrl	TAP Rest-knockdown	OK	10.5305	25.6462	2.43542	1.28417	1.2182	0.00538	0.00431017	yes
Eif2b2	Eif2b2	Eif2b2	chr6:109266353-109272778	TAP Ctrl	TAP Rest-knockdown	OK	35.0315	85.252	2.43358	1.28308	0.970065	0.0126	0.00541169	yes
Sertad3	Sertad3	Sertad3	chr1:82553825-82557545	TAP Ctrl	TAP Rest-knockdown	OK	4.25407	10.3473	2.43233	1.28234	1.21924	0.005245	0.00429269	yes
Ube2z	Ube2z	Ube2z	chr10:84762404-84781526	TAP Ctrl	TAP Rest-knockdown	OK	24.3705	59.2309	2.43043	1.28121	1.24858	0.003995	0.00390862	yes
Mrpl2	Mrpl2	Mrpl2	chr9:10016259-10020033	TAP Ctrl	TAP Rest-knockdown	OK	13.9295	33.8502	2.43011	1.28102	0.957664	0.013365	0.00553307	yes
Stxbp2	Stxbp2	Stxbp2	chr12:2511792-2522818	TAP Ctrl	TAP Rest-knockdown	OK	1.20934	2.93831	2.42968	1.28077	0.621585	0.04616	0.00784136	yes
Lrrc3	Lrrc3	Lrrc3	chr20:11107144-11108095	TAP Ctrl	TAP Rest-knockdown	OK	0.554042	1.34593	2.42929	1.28054	1.07841	0.009105	0.00494602	yes
Wdr73	Wdr73	Wdr73	chr1:137088346-137096492	TAP Ctrl	TAP Rest-knockdown	OK	4.44495	10.7967	2.42898	1.28035	0.756958	0.023295	0.0065132	yes
Ctu2	Ctu2	Ctu2	chr19:52765785-52834347	TAP Ctrl	TAP Rest-knockdown	OK	9.14632	22.202	2.42742	1.27943	1.11194	0.007445	0.00468715	yes
Zfp428	Zfp428	Zfp428	chr1:79792086-79801516	TAP Ctrl	TAP Rest-knockdown	OK	10.2311	24.8339	2.4273	1.27935	1.16479	0.00643	0.00455717	yes
Srd5a3	Srd5a3	Srd5a3	chr14:34318369-34333413	TAP Ctrl	TAP Rest-knockdown	OK	12.1915	29.5913	2.42721	1.2793	1.18066	0.00536	0.00430446	yes
Timm10	Timm10	Timm10	chr3:68036887-68040361	TAP Ctrl	TAP Rest-knockdown	OK	16.5583	40.1845	2.42685	1.27908	1.1579	0.0037	0.00381011	yes
Igtp	Igtp	Igtp	chr10:43829272-43837086	TAP Ctrl	TAP Rest-knockdown	OK	33.2185	80.4973	2.42327	1.27695	1.14107	0.00619	0.0045198	yes
Hsd17b8	Hsd17b8	Hsd17b8	chr20:4964859-4966855	TAP Ctrl	TAP Rest-knockdown	OK	8.27176	20.0423	2.42298	1.27678	1.04342	0.009455	0.00498267	yes
Rbm42	Rbm42	Rbm42	chr1:85692753-85702684	TAP Ctrl	TAP Rest-knockdown	OK	36.7892	89.0439	2.42038	1.27523	1.26108	0.004035	0.00392329	yes
Ei24	Ei24	Ei24	chr8:38028044-38044316	TAP Ctrl	TAP Rest-knockdown	OK	38.4808	93.127	2.42009	1.27506	0.937178	0.011345	0.00522659	yes
Ephx2	Ephx2	Ephx2	chr15:45497659-45556101	TAP Ctrl	TAP Rest-knockdown	OK	0.859031	2.07858	2.41968	1.27482	1.17865	0.00453	0.00410591	yes
Hdac5	Hdac5	Hdac5	chr10:91266511-91277688	TAP Ctrl	TAP Rest-knockdown	OK	28.5966	69.1893	2.41949	1.27471	0.668721	0.033265	0.00714818	yes
Cklf	Cklf	Cklf	chr19:655879-665215	TAP Ctrl	TAP Rest-knockdown	OK	1.98111	4.79213	2.41891	1.27436	0.541356	0.05899	0.00840103	yes
Trnt1	Trnt1	Trnt1	chr4:142124814-142154730	TAP Ctrl	TAP Rest-knockdown	OK	7.00404	16.9418	2.41886	1.27433	1.26568	0.004235	0.00402158	yes
Fbxw8	Fbxw8	Fbxw8	chr12:39574257-39666586	TAP Ctrl	TAP Rest-knockdown	OK	9.56887	23.0969	2.41375	1.27128	1.15569	0.00402	0.00391761	yes
Ube2l6	Ube2l6	Ube2l6	chr3:68000238-68016331	TAP Ctrl	TAP Rest-knockdown	OK	59.4966	143.598	2.41355	1.27116	1.06233	0.0095	0.00498406	yes
Csrnp1	Csrnp1	Csrnp1	chr8:124933471-124939576	TAP Ctrl	TAP Rest-knockdown	OK	5.38498	12.9962	2.41342	1.27108	0.885305	0.01671	0.00589927	yes
Phf1	Phf1	Phf1	chr20:5170269-5175027	TAP Ctrl	TAP Rest-knockdown	OK	0.955289	2.30478	2.41265	1.27062	1.06818	0.008105	0.00480047	yes
Scamp4	Scamp4	Scamp4	chr7:10612353-10624775	TAP Ctrl	TAP Rest-knockdown	OK	26.0229	62.7749	2.41229	1.27041	1.2159	0.005325	0.00429468	yes
Ccm2	Ccm2	Ccm2	chr14:87330611-87353553	TAP Ctrl	TAP Rest-knockdown	OK	15.6481	37.7462	2.41219	1.27034	0.623257	0.040075	0.00751031	yes
RT1-N3	RT1-N3	RT1-N3	chr20:2741033-2888872	TAP Ctrl	TAP Rest-knockdown	OK	26.1449	63.034	2.41095	1.2696	1.17412	0.005145	0.00424406	yes
Cables1	Cables1	Cables1	chr18:3425889-3529998	TAP Ctrl	TAP Rest-knockdown	OK	8.0091	19.3042	2.41028	1.2692	1.17569	0.00386	0.00386493	yes
Trafd1	Trafd1	Trafd1	chr12:36301823-36315741	TAP Ctrl	TAP Rest-knockdown	OK	46.964	113.167	2.40965	1.26883	0.947376	0.011755	0.00530864	yes
Six2	Six2	Six2	chr6:9094654-9097973	TAP Ctrl	TAP Rest-knockdown	OK	1.32252	3.18583	2.40891	1.26838	0.963325	0.01346	0.00554222	yes
Nid67	Nid67	Nid67	chr18:56425790-56452712	TAP Ctrl	TAP Rest-knockdown	OK	1.64264	3.95619	2.40843	1.2681	0.5617	0.03335	0.00715986	yes
Neurl	Neurl	Neurl	chr1:252502663-252573249	TAP Ctrl	TAP Rest-knockdown	OK	0.711324	1.71313	2.40837	1.26806	1.20748	0.00363	0.00381011	yes
Fis1	Fis1	Fis1	chr12:20806839-20821766	TAP Ctrl	TAP Rest-knockdown	OK	57.0548	137.134	2.40355	1.26517	0.943089	0.01401	0.00559924	yes
Sqrdl	Sqrdl	Sqrdl	chr3_random:1169460-1176747	TAP Ctrl	TAP Rest-knockdown	OK	2.73505	6.56553	2.40052	1.26334	1.16972	0.00503	0.00423331	yes
G6pc3	G6pc3	G6pc3	chr10:91260521-91264754	TAP Ctrl	TAP Rest-knockdown	OK	26.5484	63.5911	2.39529	1.2602	1.1565	0.00657	0.0045636	yes
Tmem63a	Tmem63a	Tmem63a	chr13:96671526-96704177	TAP Ctrl	TAP Rest-knockdown	OK	3.78123	9.05563	2.39489	1.25996	0.635464	0.05736	0.00834037	yes
Itgb5	Itgb5	Itgb5	chr11:68073472-68794879	TAP Ctrl	TAP Rest-knockdown	OK	5.1626	12.3606	2.39426	1.25958	1.24123	0.004435	0.00408497	yes
Zfand2a	Zfand2a	Zfand2a	chr12:15661608-15672672	TAP Ctrl	TAP Rest-knockdown	OK	8.7458	20.9394	2.39422	1.25956	1.3021	0.00236	0.00326652	yes
Chka	Chka	Chka	chr1:206368962-206418526	TAP Ctrl	TAP Rest-knockdown	OK	11.1447	26.6345	2.38988	1.25694	0.336244	0.044045	0.00770803	yes
Pex19	Pex19	Pex19	chr13:88029290-88186506	TAP Ctrl	TAP Rest-knockdown	OK	19.2169	45.8751	2.38723	1.25534	1.16581	0.004545	0.00410591	yes
Raver1	Raver1	Raver1	chr8:20096978-20115289	TAP Ctrl	TAP Rest-knockdown	OK	27.2292	64.9953	2.38697	1.25518	1.03848	0.00856	0.00487692	yes
Pdlim2	Pdlim2	Pdlim2	chr15:50564107-50575871	TAP Ctrl	TAP Rest-knockdown	OK	1.90731	4.55257	2.38691	1.25514	1.29285	0.0026	0.00343446	yes
Fbxo23	Fbxo23	Fbxo23	chr17:15879924-15887485	TAP Ctrl	TAP Rest-knockdown	OK	18.8963	45.0983	2.38662	1.25497	0.936151	0.01142	0.00522965	yes
Map4k1	Map4k1	Map4k1	chr1:84094588-84116015	TAP Ctrl	TAP Rest-knockdown	OK	0.642526	1.53327	2.38632	1.25479	1.18167	0.00568	0.00438383	yes
Triap1	Triap1	Triap1	chr12:42535654-42538148	TAP Ctrl	TAP Rest-knockdown	OK	23.7917	56.7595	2.38568	1.2544	1.18143	0.0037	0.00381011	yes
Nxt1	Nxt1	Nxt1	chr3:137404956-137407879	TAP Ctrl	TAP Rest-knockdown	OK	35.9406	85.729	2.3853	1.25417	1.16135	0.006335	0.00455153	yes
Kctd17	Kctd17	Kctd17	chr7:116379780-116390554	TAP Ctrl	TAP Rest-knockdown	OK	13.1559	31.3581	2.38358	1.25313	0.722008	0.025565	0.00664612	yes
Lman2l	Lman2l	Lman2l	chr9:35381996-35384072	TAP Ctrl	TAP Rest-knockdown	OK	2.26939	5.40765	2.38286	1.2527	1.20096	0.00511	0.00424406	yes
Nubp1	Nubp1	Nubp1	chr10:5173465-5217205	TAP Ctrl	TAP Rest-knockdown	OK	28.6116	68.1619	2.38232	1.25237	1.07479	0.006615	0.00457537	yes
Cwc15	Cwc15	Cwc15	chr8:11248218-11259120	TAP Ctrl	TAP Rest-knockdown	OK	61.4422	146.284	2.38084	1.25147	1.00982	0.00912	0.00494602	yes
Magmas	Magmas	Magmas	chr10:11072401-11079980	TAP Ctrl	TAP Rest-knockdown	OK	97.4772	231.953	2.37956	1.2507	1.2295	0.00312	0.00362044	yes
Mast3	Mast3	Mast3	chr16:19155245-19169436	TAP Ctrl	TAP Rest-knockdown	OK	7.30229	17.3499	2.37595	1.24851	1.14037	0.00672	0.00459664	yes
Nat9	Nat9	Nat9	chr10:105256790-105261562	TAP Ctrl	TAP Rest-knockdown	OK	6.98277	16.5896	2.37579	1.24841	1.16151	0.00495	0.00419347	yes
LOC683626	LOC683626	LOC683626	chr6:22662375-22664663	TAP Ctrl	TAP Rest-knockdown	OK	37.6375	89.4118	2.3756	1.24829	1.16012	0.005455	0.0043254	yes
Cdc34	Cdc34	Cdc34	chr7:11534542-11539941	TAP Ctrl	TAP Rest-knockdown	OK	48.5132	115.16	2.37379	1.24719	0.882702	0.01165	0.00527924	yes
Taf1a	Taf1a	Taf1a	chr13:99475708-99484662	TAP Ctrl	TAP Rest-knockdown	OK	1.98013	4.7001	2.37363	1.2471	0.621596	0.0474	0.00789211	yes
Plcg2	Plcg2	Plcg2	chr19:47875571-47947573	TAP Ctrl	TAP Rest-knockdown	OK	0.663137	1.57207	2.37066	1.24529	1.0904	0.008275	0.00482227	yes
Arhgap22	Arhgap22	Arhgap22	chr16:8863536-8913459	TAP Ctrl	TAP Rest-knockdown	OK	2.18694	5.18414	2.3705	1.24519	1.19666	0.005645	0.00438372	yes
L3mbtl2	L3mbtl2	L3mbtl2	chr7:120016772-120037852	TAP Ctrl	TAP Rest-knockdown	OK	12.9348	30.641	2.36888	1.24421	1.20093	0.005175	0.00425761	yes
Ptpn1	Ptpn1	Ptpn1	chr3:159070472-159116791	TAP Ctrl	TAP Rest-knockdown	OK	12.8818	30.5139	2.36876	1.24413	1.19486	0.00549	0.0043352	yes
Chkb	Chkb	Chkb	chr7:127746748-127750104	TAP Ctrl	TAP Rest-knockdown	OK	16.2095	38.3718	2.36724	1.24321	1.17884	0.003725	0.0038233	yes
Map2k2	Map2k2	Map2k2	chr7:10074655-10094003	TAP Ctrl	TAP Rest-knockdown	OK	69.1803	163.764	2.36721	1.24319	1.22158	0.00386	0.00386493	yes
Gpr172a	Gpr172a	Gpr172a	chr7:114590751-114594162	TAP Ctrl	TAP Rest-knockdown	OK	2.7704	6.55785	2.36711	1.24313	1.144	0.007215	0.00467363	yes
Slc19a1	Slc19a1	Slc19a1	chr20:11984282-12001865	TAP Ctrl	TAP Rest-knockdown	OK	5.65497	13.3838	2.36673	1.2429	0.931913	0.01212	0.00533523	yes
Efcab11	Efcab11	Efcab11	chr6:123936251-124094113	TAP Ctrl	TAP Rest-knockdown	OK	1.26175	2.98447	2.36534	1.24205	1.1854	0.005675	0.00438383	yes
Fbxl19	Fbxl19	Fbxl19	chr1:187034147-187053401	TAP Ctrl	TAP Rest-knockdown	OK	6.45934	15.2629	2.36292	1.24057	1.04242	0.007655	0.00473688	yes
Ndufa6	Ndufa6	Ndufa6	chr7:120726070-120729928	TAP Ctrl	TAP Rest-knockdown	OK	260.92	616.473	2.36269	1.24043	1.04616	0.009495	0.00498406	yes
Vars	Vars	Vars	chr20:3874446-3888969	TAP Ctrl	TAP Rest-knockdown	OK	41.1607	97.247	2.36262	1.24039	1.1127	0.00736	0.00467433	yes
Tmed3	Tmed3	Tmed3	chr8:94590176-94598090	TAP Ctrl	TAP Rest-knockdown	OK	14.5574	34.3735	2.36124	1.23954	1.01518	0.009425	0.00498034	yes
Apold1	Apold1	Apold1	chr4:171904803-171907686	TAP Ctrl	TAP Rest-knockdown	OK	55.8502	131.853	2.36083	1.2393	1.13942	0.005965	0.00447351	yes
Tapbpl	Tapbpl	Tapbpl	chr4:161342550-161350002	TAP Ctrl	TAP Rest-knockdown	OK	8.76055	20.6779	2.36034	1.239	1.20649	0.00483	0.00417593	yes
Ufc1	Ufc1	Ufc1	chr13:87181636-87188347	TAP Ctrl	TAP Rest-knockdown	OK	36.0078	84.95	2.35921	1.2383	1.1512	0.006445	0.0045575	yes
Nrm	Nrm	Nrm	chr20:3035769-3039251	TAP Ctrl	TAP Rest-knockdown	OK	7.5531	17.8069	2.35756	1.2373	1.21606	0.004325	0.00405851	yes
Ctsf	Ctsf	Ctsf	chr1:207469264-207475013	TAP Ctrl	TAP Rest-knockdown	OK	8.20738	19.3315	2.35538	1.23596	1.02003	0.00932	0.00496067	yes
Cby1	Cby1	Cby1	chr7:117903216-117908964	TAP Ctrl	TAP Rest-knockdown	OK	27.12	63.8752	2.35528	1.2359	1.13753	0.0072	0.00467363	yes
Tmem55b	Tmem55b	Tmem55b	chr15:26906296-26910119	TAP Ctrl	TAP Rest-knockdown	OK	9.26183	21.8135	2.3552	1.23585	1.17736	0.005775	0.00440116	yes
Pomgnt1	Pomgnt1	Pomgnt1	chr5:136429378-136439254	TAP Ctrl	TAP Rest-knockdown	OK	12.5607	29.5725	2.35437	1.23534	1.16454	0.00589	0.0044456	yes
Acy1	Acy1	Acy1	chr8:111576887-111581571	TAP Ctrl	TAP Rest-knockdown	OK	15.5375	36.5614	2.35311	1.23457	1.17977	0.00539	0.00431017	yes
Slc25a11	Slc25a11	Slc25a11	chr10:57524560-57526676	TAP Ctrl	TAP Rest-knockdown	OK	32.2304	75.8195	2.35242	1.23415	1.13273	0.006865	0.00462869	yes
Nmral1	Nmral1	Nmral1	chr10:10971189-10979379	TAP Ctrl	TAP Rest-knockdown	OK	8.8667	20.8539	2.35193	1.23385	1.04391	0.00987	0.0050172	yes
Itga5	Itga5	Itga5	chr7:142254255-142277464	TAP Ctrl	TAP Rest-knockdown	OK	1.52234	3.58011	2.35172	1.23371	1.1881	0.005315	0.00429468	yes
RGD1303003	RGD1303003	RGD1303003	chr20:10851554-10859652	TAP Ctrl	TAP Rest-knockdown	OK	50.2758	118.192	2.35087	1.2332	1.01611	0.00978	0.0050172	yes
Fndc1	Fndc1	Fndc1	chr1:41522018-41583357	TAP Ctrl	TAP Rest-knockdown	OK	0.54714	1.28546	2.34942	1.2323	1.24721	0.004595	0.0041183	yes
Cndp2	Cndp2	Cndp2	chr18:81215850-81232949	TAP Ctrl	TAP Rest-knockdown	OK	7.75498	18.2013	2.34705	1.23085	1.05563	0.009325	0.00496067	yes
Slc26a6	Slc26a6	Slc26a6	chr8:113925290-113935357	TAP Ctrl	TAP Rest-knockdown	OK	1.82091	4.26831	2.34405	1.22901	1.15943	0.006425	0.00455705	yes
Rpa2	Rpa2	Rpa2	chr5:152369549-152380370	TAP Ctrl	TAP Rest-knockdown	OK	25.44	59.6318	2.34402	1.22898	0.708169	0.025645	0.00664612	yes
Ly86	Ly86	Ly86	chr17:33667679-33768108	TAP Ctrl	TAP Rest-knockdown	OK	1.35513	3.17348	2.34183	1.22763	1.00505	0.011495	0.00524435	yes
Mfsd5	Mfsd5	Mfsd5	chr7:141032927-141035209	TAP Ctrl	TAP Rest-knockdown	OK	21.5983	50.5402	2.34001	1.22651	1.22789	0.004875	0.00417978	yes
Tspan9	Tspan9	Tspan9	chr4:164416320-164490755	TAP Ctrl	TAP Rest-knockdown	OK	1.66876	3.90321	2.33899	1.22588	1.14779	0.00608	0.00449176	yes
Slc25a22	Slc25a22	Slc25a22	chr1:201617688-201625537	TAP Ctrl	TAP Rest-knockdown	OK	4.76945	11.1507	2.33794	1.22524	1.16013	0.005955	0.00446957	yes
Yrdc	Yrdc	Yrdc	chr5:144183572-144188417	TAP Ctrl	TAP Rest-knockdown	OK	12.5596	29.3613	2.33776	1.22513	1.01184	0.010285	0.00507824	yes
Erh	Erh	Erh	chr6:104396469-104406985	TAP Ctrl	TAP Rest-knockdown	OK	99.6972	232.988	2.33696	1.22463	1.10488	0.00551	0.00433976	yes
RGD1564093	RGD1564093	RGD1564093	chr19:24781363-24784781	TAP Ctrl	TAP Rest-knockdown	OK	89.4083	208.871	2.33615	1.22413	1.19559	0.00527	0.00429468	yes
Slc25a25	Slc25a25	Slc25a25	chr3:11539414-11549538	TAP Ctrl	TAP Rest-knockdown	OK	10.8158	25.2405	2.33367	1.2226	0.973395	0.0117	0.00529906	yes
Tmem126b	Tmem126b	Tmem126b	chr1:147146180-147158120	TAP Ctrl	TAP Rest-knockdown	OK	16.304	38.0365	2.33296	1.22216	1.20178	0.005125	0.00424406	yes
Cln6	Cln6	Cln6	chr8:66987056-67002013	TAP Ctrl	TAP Rest-knockdown	OK	6.83564	15.9319	2.33071	1.22077	1.18088	0.005565	0.0043476	yes
Snrpa	Snrpa	Snrpa	chr1:82265659-82274283	TAP Ctrl	TAP Rest-knockdown	OK	42.9124	100.013	2.33063	1.22072	0.7968	0.019365	0.00621423	yes
Slc7a5	Slc7a5	Slc7a5	chr19:52120727-52149332	TAP Ctrl	TAP Rest-knockdown	OK	109.202	254.484	2.3304	1.22058	1.21587	0.004445	0.00408558	yes
RGD1309906	RGD1309906	RGD1309906	chr10:53738761-53751242	TAP Ctrl	TAP Rest-knockdown	OK	11.1438	25.9674	2.33021	1.22046	0.951521	0.012525	0.00540446	yes
Psmb9	Psmb9	Psmb9	chr20:4801186-4806608	TAP Ctrl	TAP Rest-knockdown	OK	105.266	245.178	2.32913	1.21979	1.124	0.007365	0.00467433	yes
Fam69b	Fam69b	Fam69b	chr3:4809287-4817041	TAP Ctrl	TAP Rest-knockdown	OK	13.8076	32.1533	2.32867	1.2195	0.909293	0.01258	0.00540868	yes
Ece2	Ece2	Ece2	chr11:82492974-82507876	TAP Ctrl	TAP Rest-knockdown	OK	0.534528	1.2443	2.32785	1.219	0.682068	0.025525	0.00664612	yes
Spata24	Spata24	Spata24	chr18:28279114-28281228	TAP Ctrl	TAP Rest-knockdown	OK	1.98111	4.6083	2.32612	1.21793	0.927154	0.01283	0.00543946	yes
Ilk	Ilk	Ilk	chr1:163481298-163488786	TAP Ctrl	TAP Rest-knockdown	OK	63.758	148.296	2.32592	1.2178	1.05441	0.0091	0.00494602	yes
Dnlz	Dnlz	Dnlz	chr3:4522914-4524662	TAP Ctrl	TAP Rest-knockdown	OK	24.8139	57.7049	2.32551	1.21755	0.777315	0.026185	0.00668983	yes
Rgs20	Rgs20	Rgs20	chr5:14737676-14816606	TAP Ctrl	TAP Rest-knockdown	OK	0.699333	1.62482	2.32339	1.21623	1.25476	0.00288	0.00350977	yes
Dvl1	Dvl1	Dvl1	chr5:172705950-172717626	TAP Ctrl	TAP Rest-knockdown	OK	10.2491	23.8046	2.3226	1.21574	1.14271	0.00574	0.00439227	yes
Mpst	Mpst	Mpst	chr7:116359464-116364147	TAP Ctrl	TAP Rest-knockdown	OK	43.1125	100.098	2.32179	1.21524	1.18873	0.00455	0.00410591	yes
Pycrl	Pycrl	Pycrl	chr7:113895787-113926200	TAP Ctrl	TAP Rest-knockdown	OK	57.2198	132.82	2.32122	1.21489	1.25064	0.00283	0.00350013	yes
Apbb1	Apbb1	Apbb1	chr1:163282917-163299333	TAP Ctrl	TAP Rest-knockdown	OK	18.3924	42.6721	2.32009	1.21418	0.91919	0.014895	0.00570117	yes
Umps	Umps	Umps	chr11:68073472-68794879	TAP Ctrl	TAP Rest-knockdown	OK	31.2105	72.4109	2.32008	1.21418	1.14137	0.006365	0.00455235	yes
Zfp513	Zfp513	Zfp513	chr6:25150225-25153500	TAP Ctrl	TAP Rest-knockdown	OK	6.495	15.0611	2.31888	1.21343	1.14815	0.00664	0.00457537	yes
Taf6l	Taf6l	Taf6l	chr1:211445310-211457839	TAP Ctrl	TAP Rest-knockdown	OK	8.80587	20.4171	2.31858	1.21324	1.04481	0.0103	0.00507824	yes
Trim65	Trim65	Trim65	chr10:106232273-106237808	TAP Ctrl	TAP Rest-knockdown	OK	2.15399	4.99396	2.31847	1.21317	1.18089	0.004905	0.00418548	yes
Ppp1r12c	Ppp1r12c	Ppp1r12c	chr1:68048781-68071624	TAP Ctrl	TAP Rest-knockdown	OK	17.3605	40.2454	2.31822	1.21302	1.11221	0.00562	0.00437152	yes
Cmpk2	Cmpk2	Cmpk2	chr6:44128543-44139346	TAP Ctrl	TAP Rest-knockdown	OK	26.6105	61.6885	2.3182	1.21301	1.0406	0.008175	0.00481182	yes
Tbxas1	Tbxas1	Tbxas1	chr4:66502252-66677538	TAP Ctrl	TAP Rest-knockdown	OK	3.39174	7.8616	2.31787	1.2128	1.13824	0.00608	0.00449176	yes
Scamp2	Scamp2	Scamp2	chr8:61316259-61342886	TAP Ctrl	TAP Rest-knockdown	OK	13.8744	32.1578	2.31778	1.21274	1.18298	0.00485	0.00417641	yes
Fahd2a	Fahd2a	Fahd2a	chr3:114939358-114947515	TAP Ctrl	TAP Rest-knockdown	OK	9.44719	21.8819	2.31623	1.21178	1.2292	0.00506	0.00423331	yes
Sec14l2	Sec14l2	Sec14l2	chr14:84728484-84748418	TAP Ctrl	TAP Rest-knockdown	OK	10.0045	23.157	2.31466	1.2108	1.11847	0.006965	0.00465256	yes
LOC500251	LOC500251	LOC500251	chr4:122136273-122154853	TAP Ctrl	TAP Rest-knockdown	OK	7.21054	16.686	2.31411	1.21046	1.14888	0.006125	0.00450762	yes
Agap3	Agap3	Agap3	chr4:6038278-6064813	TAP Ctrl	TAP Rest-knockdown	OK	7.5077	17.3728	2.314	1.21039	0.992092	0.01112	0.00520491	yes
Phf5a	Phf5a	Phf5a	chr7:120216587-120223146	TAP Ctrl	TAP Rest-knockdown	OK	116.934	270.584	2.31399	1.21038	1.15939	0.0049	0.00418501	yes
RGD1307218	RGD1307218	RGD1307218	chr5:66327276-66329047	TAP Ctrl	TAP Rest-knockdown	OK	3.18457	7.36876	2.31389	1.21032	1.13216	0.007415	0.00468389	yes
Elof1	Elof1	Elof1	chr8:21225263-21231059	TAP Ctrl	TAP Rest-knockdown	OK	27.8173	64.3136	2.312	1.20914	1.11044	0.007065	0.00466965	yes
Mef2bnb	Mef2bnb	Mef2bnb	chr16:19757637-19764480	TAP Ctrl	TAP Rest-knockdown	OK	43.4741	100.499	2.3117	1.20895	1.18529	0.005295	0.00429468	yes
Trabd	Trabd	Trabd	chr7:127379629-127390602	TAP Ctrl	TAP Rest-knockdown	OK	16.3455	37.7715	2.31082	1.2084	0.990897	0.010895	0.0051804	yes
Ccl2	Ccl2	Ccl2	chr10:70256262-70258061	TAP Ctrl	TAP Rest-knockdown	OK	32.2594	74.5284	2.31028	1.20807	1.12684	0.006575	0.00456371	yes
Fbxo46	Fbxo46	Fbxo46	chr1:78480913-78497104	TAP Ctrl	TAP Rest-knockdown	OK	4.32163	9.98056	2.30944	1.20755	0.863807	0.01319	0.00549276	yes
Rasip1	Rasip1	Rasip1	chr1:96097667-96108543	TAP Ctrl	TAP Rest-knockdown	OK	0.57063	1.31681	2.30764	1.20642	1.08896	0.006935	0.00464918	yes
Dnai2	Dnai2	Dnai2	chr10:104606687-104641181	TAP Ctrl	TAP Rest-knockdown	OK	1.42783	3.29395	2.30696	1.20599	0.992619	0.00558	0.0043476	yes
Ndufs6	Ndufs6	Ndufs6	chr2:26295709-26296123	TAP Ctrl	TAP Rest-knockdown	OK	102.041	235.397	2.30689	1.20595	1.14539	0.00573	0.00439176	yes
Lama5	Lama5	Lama5	chr3:169233896-169282410	TAP Ctrl	TAP Rest-knockdown	OK	6.86274	15.8288	2.30648	1.2057	0.95344	0.009595	0.00499948	yes
Ogfr	Ogfr	Ogfr	chr3:169679761-169686048	TAP Ctrl	TAP Rest-knockdown	OK	135.19	311.688	2.30556	1.20511	1.11395	0.006585	0.00456728	yes
C1s	C1s	C1s	chr4:160736132-160748137	TAP Ctrl	TAP Rest-knockdown	OK	2.39569	5.52298	2.30538	1.20501	1.1178	0.007735	0.00474583	yes
Myd88	Myd88	Myd88	chr8:124299728-124303798	TAP Ctrl	TAP Rest-knockdown	OK	5.56395	12.8162	2.30344	1.20379	1.12563	0.007255	0.00467433	yes
Pex14	Pex14	Pex14	chr5:166038316-166174652	TAP Ctrl	TAP Rest-knockdown	OK	14.0691	32.4042	2.30322	1.20365	1.11697	0.00765	0.00473688	yes
Rhot2	Rhot2	Rhot2	chr10:15104340-15110135	TAP Ctrl	TAP Rest-knockdown	OK	6.38268	14.6973	2.30268	1.20332	1.11865	0.005955	0.00446957	yes
Hbxip	Hbxip	Hbxip	chr2:202753680-202759037	TAP Ctrl	TAP Rest-knockdown	OK	42.8416	98.6449	2.30255	1.20323	1.25185	0.00413	0.0039746	yes
Ttpal	Ttpal	Ttpal	chr3:154516212-154534434	TAP Ctrl	TAP Rest-knockdown	OK	6.14132	14.1389	2.30226	1.20305	1.128	0.006315	0.0045441	yes
Ppie	Ppie	Ppie	chr5:142445475-142455367	TAP Ctrl	TAP Rest-knockdown	OK	31.8494	73.3196	2.30207	1.20293	1.12308	0.00745	0.00468715	yes
Gsn	Gsn	Gsn	chr3:14360244-14386313	TAP Ctrl	TAP Rest-knockdown	OK	21.9545	50.4546	2.29814	1.20047	0.78942	0.01925	0.00620695	yes
Lipt2	Lipt2	Lipt2	chr1:157538703-157541031	TAP Ctrl	TAP Rest-knockdown	OK	0.730067	1.67734	2.29752	1.20007	1.12091	0.00728	0.00467433	yes
Zbtb48	Zbtb48	Zbtb48	chr5:169247666-169255998	TAP Ctrl	TAP Rest-knockdown	OK	4.63653	10.6463	2.29618	1.19923	1.19092	0.00473	0.00413412	yes
Zbtb22	Zbtb22	Zbtb22	chr20:5118096-5121262	TAP Ctrl	TAP Rest-knockdown	OK	8.37519	19.2301	2.29608	1.19917	1.10585	0.006885	0.00462869	yes
Snf8	Snf8	Snf8	chr10:84749032-84761230	TAP Ctrl	TAP Rest-knockdown	OK	53.0531	121.77	2.29525	1.19865	1.15637	0.005295	0.00429468	yes
Arl2	Arl2	Arl2	chr1:208909457-208921401	TAP Ctrl	TAP Rest-knockdown	OK	37.6403	86.3336	2.29365	1.19764	1.0891	0.00782	0.00475093	yes
Pgbd5	Pgbd5	Pgbd5	chr19:54542069-54608511	TAP Ctrl	TAP Rest-knockdown	OK	4.04816	9.28492	2.29361	1.19762	1.19642	0.005565	0.0043476	yes
Ralb	Ralb	Ralb	chr13:32229645-32238401	TAP Ctrl	TAP Rest-knockdown	OK	7.30143	16.7455	2.29345	1.19752	1.13257	0.007345	0.00467433	yes
Zfyve27	Zfyve27	Zfyve27	chr1:248663071-248683668	TAP Ctrl	TAP Rest-knockdown	OK	11.6513	26.7102	2.29247	1.1969	1.09746	0.00508	0.00423498	yes
Tle3	Tle3	Tle3	chr8:65485757-65531052	TAP Ctrl	TAP Rest-knockdown	OK	6.27855	14.3925	2.29233	1.19681	1.12158	0.005745	0.00439252	yes
Gria2	Gria2	Gria2	chr2:172265158-172385285	TAP Ctrl	TAP Rest-knockdown	OK	26.4808	60.6932	2.29197	1.19659	1.07804	0.006685	0.00458261	yes
Eif3b	Eif3b	Eif3b	chr12:14666974-14692130	TAP Ctrl	TAP Rest-knockdown	OK	71.9307	164.825	2.29144	1.19626	0.0605417	0.038775	0.00745453	yes
Nfkbil1	Nfkbil1	Nfkbil1	chr20:3498935-3842500	TAP Ctrl	TAP Rest-knockdown	OK	5.29893	12.1347	2.29003	1.19537	-0.918733	0.014945	0.00570476	yes
Cdkn2a	Cdkn2a	Cdkn2a	chr5:108908748-108916380	TAP Ctrl	TAP Rest-knockdown	OK	82.9715	189.926	2.28905	1.19475	1.15824	0.005175	0.00425761	yes
RGD1562079	RGD1562079	RGD1562079	chr1:85267792-85268742	TAP Ctrl	TAP Rest-knockdown	OK	37.4113	85.6267	2.28879	1.19459	1.01031	0.010295	0.00507824	yes
Slc4a3	Slc4a3	Slc4a3	chr9:74823768-74835860	TAP Ctrl	TAP Rest-knockdown	OK	0.945107	2.16238	2.28797	1.19407	1.18996	0.00603	0.00448737	yes
Selenbp1	Selenbp1	Selenbp1	chr2:189840449-189847640	TAP Ctrl	TAP Rest-knockdown	OK	5.59633	12.7988	2.287	1.19346	1.18604	0.005565	0.0043476	yes
Tyro3	Tyro3	Tyro3	chr3:106309670-106328607	TAP Ctrl	TAP Rest-knockdown	OK	2.5571	5.84408	2.28543	1.19247	0.976648	0.010155	0.00505404	yes
Zfp865	Zfp865	Zfp865	chr1:67543948-67548427	TAP Ctrl	TAP Rest-knockdown	OK	1.31798	3.01088	2.28447	1.19186	1.10965	0.00774	0.00474583	yes
Cdadc1	Cdadc1	Cdadc1	chr15:38675338-38687199	TAP Ctrl	TAP Rest-knockdown	OK	7.64409	17.4475	2.28248	1.1906	1.17091	0.005795	0.00440214	yes
Sorcs2	Sorcs2	Sorcs2	chr14:79968071-80344330	TAP Ctrl	TAP Rest-knockdown	OK	4.4886	10.2333	2.27984	1.18893	1.11533	0.00588	0.00444162	yes
Actr1a	Actr1a	Actr1a	chr1:251592428-251611097	TAP Ctrl	TAP Rest-knockdown	OK	61.7586	140.762	2.27923	1.18855	1.01461	0.010335	0.00508268	yes
Pigv	Pigv	Pigv	chr5:151404857-151416746	TAP Ctrl	TAP Rest-knockdown	OK	1.42923	3.25565	2.2779	1.18771	1.09022	0.00648	0.0045636	yes
Arf1	Arf1	Arf1	chr10:45516608-45532091	TAP Ctrl	TAP Rest-knockdown	OK	167.079	380.529	2.27754	1.18748	1.13843	0.00531	0.00429468	yes
Sec22a	Sec22a	Sec22a	chr11:67267959-67281677	TAP Ctrl	TAP Rest-knockdown	OK	6.32155	14.3703	2.27322	1.18474	0.945673	0.00686	0.00462869	yes
Rpa3	Rpa3	Rpa3	chr4:33304333-33307365	TAP Ctrl	TAP Rest-knockdown	OK	151.491	344.318	2.27286	1.18451	1.18996	0.005135	0.00424406	yes
Nkiras2	Nkiras2	Nkiras2	chr10:89567629-89571657	TAP Ctrl	TAP Rest-knockdown	OK	6.48425	14.7274	2.27126	1.18349	1.11731	0.00727	0.00467433	yes
Poldip2	Poldip2	Poldip2	chr10:64623180-64632020	TAP Ctrl	TAP Rest-knockdown	OK	59.6618	135.46	2.27046	1.18299	0.956311	0.011215	0.00520491	yes
Rnf114	Rnf114	Rnf114	chr3:158650309-158662425	TAP Ctrl	TAP Rest-knockdown	OK	105.734	239.936	2.26924	1.18221	1.09872	0.008295	0.00482227	yes
RGD1310964	RGD1310964	RGD1310964	chr12:19797888-19809160	TAP Ctrl	TAP Rest-knockdown	OK	4.17051	9.46241	2.26889	1.18198	0.992706	0.011105	0.00520491	yes
Rhob	Rhob	Rhob	chr6:32052354-32054504	TAP Ctrl	TAP Rest-knockdown	OK	65.0335	147.54	2.26868	1.18185	1.12219	0.007545	0.004706	yes
Vasp	Vasp	Vasp	chr1:78621494-78636762	TAP Ctrl	TAP Rest-knockdown	OK	11.6435	26.4105	2.26826	1.18159	1.16027	0.00563	0.00437569	yes
Tbrg4	Tbrg4	Tbrg4	chr14:87372274-87378266	TAP Ctrl	TAP Rest-knockdown	OK	17.4056	39.4668	2.26748	1.18109	0.714065	0.024075	0.00658515	yes
Galr2	Galr2	Galr2	chr10:106394005-106396171	TAP Ctrl	TAP Rest-knockdown	OK	0.760915	1.72348	2.26501	1.17952	0.650202	0.03101	0.00698804	yes
Slc17a7	Slc17a7	Slc17a7	chr1:95640749-95651938	TAP Ctrl	TAP Rest-knockdown	OK	0.600822	1.36005	2.26365	1.17865	1.0731	0.00888	0.0049135	yes
Gale	Gale	Gale	chr5:154745852-154750357	TAP Ctrl	TAP Rest-knockdown	OK	11.4372	25.8896	2.26363	1.17864	0.983229	0.010475	0.0051004	yes
Rassf4	Rassf4	Rassf4	chr4:152987395-153021524	TAP Ctrl	TAP Rest-knockdown	OK	4.85061	10.9737	2.26233	1.17781	1.09041	0.00784	0.00475093	yes
Furin	Furin	Furin	chr1:136209968-136222057	TAP Ctrl	TAP Rest-knockdown	OK	5.40966	12.2379	2.26223	1.17775	0.966751	0.01197	0.00532176	yes
Hn1	Hn1	Hn1	chr10:105579879-105598071	TAP Ctrl	TAP Rest-knockdown	OK	114.168	258.204	2.26161	1.17735	1.13504	0.005495	0.0043352	yes
Sft2d1	Sft2d1	Sft2d1	chr1:47049662-47065559	TAP Ctrl	TAP Rest-knockdown	OK	45.455	102.796	2.26149	1.17727	0.924991	0.01246	0.0053987	yes
Bloc1s1	Bloc1s1	Bloc1s1	chr7:2218117-2221726	TAP Ctrl	TAP Rest-knockdown	OK	180.525	408.236	2.26138	1.1772	1.17625	0.005705	0.00438383	yes
Asl	Asl	Asl	chr12:27702881-27720230	TAP Ctrl	TAP Rest-knockdown	OK	8.83328	19.9541	2.25897	1.17566	1.12052	0.00743	0.00468715	yes
Trim41	Trim41	Trim41	chr10:34072992-34084077	TAP Ctrl	TAP Rest-knockdown	OK	11.3879	25.7109	2.25774	1.17488	1.09662	0.007065	0.00466965	yes
Ndufa9	Ndufa9	Ndufa9	chr4:163208780-163237542	TAP Ctrl	TAP Rest-knockdown	OK	85.4221	192.805	2.25709	1.17446	0.78403	0.026685	0.00671264	yes
Spon2	Spon2	Spon2	chr14:82972884-82975463	TAP Ctrl	TAP Rest-knockdown	OK	1.26582	2.85695	2.257	1.1744	0.875204	0.014065	0.00559982	yes
LOC684352	LOC684352	LOC684352	chr3:99559659-99561179	TAP Ctrl	TAP Rest-knockdown	OK	1.24925	2.81735	2.25523	1.17328	1.05863	0.00834	0.00483015	yes
Gmpr	Gmpr	Gmpr	chr17:25147729-25185385	TAP Ctrl	TAP Rest-knockdown	OK	2.9148	6.55604	2.24922	1.16943	0.97338	0.00959	0.00499948	yes
Tcp1	Tcp1	Tcp1	chr1:42103542-42111222	TAP Ctrl	TAP Rest-knockdown	OK	76.0392	170.81	2.24634	1.16758	1.07018	0.009535	0.00499391	yes
Nxph1	Nxph1	Nxph1	chr4:34024057-34339465	TAP Ctrl	TAP Rest-knockdown	OK	4.13147	9.27782	2.24565	1.16713	0.353651	0.064535	0.00863681	yes
Pusl1	Pusl1	Pusl1	chr5:172728159-172749571	TAP Ctrl	TAP Rest-knockdown	OK	3.05936	6.8639	2.24357	1.1658	1.15743	0.00543	0.00431648	yes
LOC691024	LOC691024	LOC691024	chr5:58939481-58988651	TAP Ctrl	TAP Rest-knockdown	OK	7.85487	17.6183	2.24298	1.16542	1.14463	0.006135	0.00450762	yes
Pigc	Pigc	Pigc	chr13:77632786-77676972	TAP Ctrl	TAP Rest-knockdown	OK	10.5933	23.7559	2.24254	1.16513	0.930148	0.012935	0.00544861	yes
Jak3	Jak3	Jak3	chr16:18878138-18889454	TAP Ctrl	TAP Rest-knockdown	OK	0.935197	2.09683	2.24213	1.16487	1.05102	0.008185	0.00481182	yes
Qtrt1	Qtrt1	Qtrt1	chr8:20515247-20522519	TAP Ctrl	TAP Rest-knockdown	OK	4.67151	10.4711	2.24148	1.16445	0.934677	0.01377	0.00555489	yes
Tsta3	Tsta3	Tsta3	chr7:113929476-113934330	TAP Ctrl	TAP Rest-knockdown	OK	50.4968	113.179	2.24131	1.16434	0.823598	0.013805	0.00555489	yes
Lrrc29	Lrrc29	Lrrc29	chr19:35126136-35141288	TAP Ctrl	TAP Rest-knockdown	OK	0.594911	1.33316	2.24094	1.1641	1.11325	0.0055	0.00433551	yes
Zdhhc7	Zdhhc7	Zdhhc7	chr19:50406073-50423220	TAP Ctrl	TAP Rest-knockdown	OK	9.88603	22.1374	2.23926	1.16302	0.646947	0.067965	0.00879143	yes
Cox6a2	Cox6a2	Cox6a2	chr1:187464578-187465325	TAP Ctrl	TAP Rest-knockdown	OK	1.09277	2.44673	2.23902	1.16287	0.962545	0.01008	0.00504857	yes
Bhlhe40	Bhlhe40	Bhlhe40	chr4:144139485-144145186	TAP Ctrl	TAP Rest-knockdown	OK	3.31232	7.41415	2.23836	1.16244	1.11052	0.006845	0.00462869	yes
Pcif1	Pcif1	Pcif1	chr3:155914226-155927159	TAP Ctrl	TAP Rest-knockdown	OK	8.72403	19.517	2.23715	1.16166	1.11429	0.004815	0.00417593	yes
Cyth2	Cyth2	Cyth2	chr1:96284657-96291450	TAP Ctrl	TAP Rest-knockdown	OK	43.3643	96.9908	2.23665	1.16134	1.10009	0.00716	0.00467363	yes
Rnf112	Rnf112	Rnf112	chr10:47599957-47605503	TAP Ctrl	TAP Rest-knockdown	OK	6.54505	14.6363	2.23624	1.16107	1.07877	0.006755	0.00460377	yes
Vegfb	Vegfb	Vegfb	chr1:209657646-209661271	TAP Ctrl	TAP Rest-knockdown	OK	19.2389	43.0213	2.23616	1.16102	0.969076	0.0112	0.00520491	yes
RGD1561997	RGD1561997	RGD1561997	chrX:79295351-79364435	TAP Ctrl	TAP Rest-knockdown	OK	2.09556	4.68453	2.23545	1.16057	1.1137	0.007115	0.00467363	yes
Nsg1	Nsg1	Nsg1	chr14:77931946-77953690	TAP Ctrl	TAP Rest-knockdown	OK	31.0545	69.4133	2.23521	1.16041	1.10862	0.007185	0.00467363	yes
Rfc2	Rfc2	Rfc2	chr12:23185549-23198655	TAP Ctrl	TAP Rest-knockdown	OK	36.1166	80.7121	2.23476	1.16012	1.14482	0.006725	0.00459664	yes
Med4	Med4	Med4	chr15:54158385-54168660	TAP Ctrl	TAP Rest-knockdown	OK	11.287	25.1955	2.23226	1.1585	0.664277	0.03005	0.00691768	yes
Cml1	Cml1	Cml1	chr4:120059310-120065996	TAP Ctrl	TAP Rest-knockdown	OK	0.522234	1.16524	2.23126	1.15786	1.11678	0.007745	0.00474583	yes
Atic	Atic	Atic	chr9:70676743-70696865	TAP Ctrl	TAP Rest-knockdown	OK	52.9701	118.158	2.23065	1.15747	1.14192	0.00608	0.00449176	yes
Ctdnep1	Ctdnep1	Ctdnep1	chr10:56826123-56836718	TAP Ctrl	TAP Rest-knockdown	OK	43.634	97.2995	2.2299	1.15698	1.13745	0.005815	0.00441377	yes
Mob3a	Mob3a	Mob3a	chr7:10521113-10538158	TAP Ctrl	TAP Rest-knockdown	OK	15.9588	35.5463	2.22738	1.15535	1.0578	0.009285	0.00496067	yes
Ptdss2	Ptdss2	Ptdss2	chr1:201330785-201355312	TAP Ctrl	TAP Rest-knockdown	OK	11.0756	24.6525	2.22584	1.15435	1.04217	0.00938	0.00496539	yes
Chpf2	Chpf2	Chpf2	chr4:5959922-5965385	TAP Ctrl	TAP Rest-knockdown	OK	5.26493	11.7136	2.22483	1.1537	0.985375	0.0112	0.00520491	yes
Prpf19	Prpf19	Prpf19	chr1:213390563-213401942	TAP Ctrl	TAP Rest-knockdown	OK	111.014	246.806	2.2232	1.15264	0.983584	0.009835	0.0050172	yes
Apol3	Apol3	Apol3	chr7:115625471-115634307	TAP Ctrl	TAP Rest-knockdown	OK	13.9652	31.0449	2.22302	1.15252	0.872217	0.01699	0.0059357	yes
Coq4	Coq4	Coq4	chr3:8775411-8783745	TAP Ctrl	TAP Rest-knockdown	OK	1.83235	4.07269	2.22266	1.15229	1.161	0.006525	0.0045636	yes
Vps33a	Vps33a	Vps33a	chr12:34163537-34189019	TAP Ctrl	TAP Rest-knockdown	OK	14.9162	33.1492	2.22236	1.15209	0.859257	0.01363	0.00554389	yes
LOC100188933	LOC100188933	LOC100188933	chr20:43266781-43279959	TAP Ctrl	TAP Rest-knockdown	OK	4.79676	10.66	2.22233	1.15208	1.11415	0.0064	0.00455649	yes
Commd9	Commd9	Commd9	chr3:87041200-87055633	TAP Ctrl	TAP Rest-knockdown	OK	42.5567	94.5732	2.22229	1.15205	0.723981	0.019205	0.00619992	yes
Cox7c	Cox7c	Cox7c	chr2:15254039-15256065	TAP Ctrl	TAP Rest-knockdown	OK	729.185	1619.9	2.22152	1.15155	1.12181	0.006915	0.00464554	yes
Lrrc47	Lrrc47	Lrrc47	chr5:170798637-170808075	TAP Ctrl	TAP Rest-knockdown	OK	16.8912	37.513	2.22086	1.15112	1.13182	0.006135	0.00450762	yes
Rapgef3	Rapgef3	Rapgef3	chr7:136452944-136474659	TAP Ctrl	TAP Rest-knockdown	OK	10.7927	23.9671	2.22068	1.151	1.07548	0.00875	0.00490429	yes
Tppp3	Tppp3	Tppp3	chr19:35284038-35287705	TAP Ctrl	TAP Rest-knockdown	OK	14.1508	31.4226	2.22055	1.15092	0.855032	0.01775	0.00601191	yes
Dtwd1	Dtwd1	Dtwd1	chr3:113583393-113594982	TAP Ctrl	TAP Rest-knockdown	OK	1.60731	3.56629	2.21879	1.14978	1.08753	0.00746	0.00468715	yes
Zc3hc1	Zc3hc1	Zc3hc1	chr4:57280828-57302839	TAP Ctrl	TAP Rest-knockdown	OK	17.4202	38.6444	2.21837	1.1495	1.05546	0.00927	0.00495734	yes
Timm17b	Timm17b	Timm17b	chrX:26630878-26637962	TAP Ctrl	TAP Rest-knockdown	OK	20.457	45.367	2.21768	1.14905	1.09501	0.00846	0.00484315	yes
Nfkb2	Nfkb2	Nfkb2	chr1:251521558-251527815	TAP Ctrl	TAP Rest-knockdown	OK	2.77766	6.15983	2.21763	1.14902	0.95042	0.015425	0.00576774	yes
Lrfn1	Lrfn1	Lrfn1	chr1:83567055-83580643	TAP Ctrl	TAP Rest-knockdown	OK	1.75736	3.89651	2.21725	1.14877	1.081	0.008675	0.00490314	yes
Vps37c	Vps37c	Vps37c	chr1:213185209-213210283	TAP Ctrl	TAP Rest-knockdown	OK	8.22286	18.2298	2.21697	1.14859	1.15468	0.00655	0.0045636	yes
Coasy	Coasy	Coasy	chr10:90099615-90103476	TAP Ctrl	TAP Rest-knockdown	OK	7.39313	16.3892	2.21681	1.14849	1.11281	0.006655	0.00457537	yes
Urgcp	Urgcp	Urgcp	chr14:86367016-86392064	TAP Ctrl	TAP Rest-knockdown	OK	4.93492	10.9384	2.21653	1.1483	0.916305	0.014075	0.00560143	yes
Bop1	Bop1	Bop1	chr7:114500154-114524030	TAP Ctrl	TAP Rest-knockdown	OK	46.9725	104.083	2.21583	1.14785	1.04882	0.0094	0.00497318	yes
Pde2a	Pde2a	Pde2a	chr1:158921606-159013829	TAP Ctrl	TAP Rest-knockdown	OK	0.817988	1.81165	2.21476	1.14715	1.14238	0.007035	0.00465964	yes
Hsdl1	Hsdl1	Hsdl1	chr19:49807246-49814030	TAP Ctrl	TAP Rest-knockdown	OK	6.52836	14.4567	2.21445	1.14695	0.958993	0.009435	0.00498034	yes
Clip2	Clip2	Clip2	chr12:23228308-23292105	TAP Ctrl	TAP Rest-knockdown	OK	55.0614	121.914	2.21415	1.14675	1.12774	0.006515	0.0045636	yes
Rab35	Rab35	Rab35	chr12:42228637-42242719	TAP Ctrl	TAP Rest-knockdown	OK	27.6676	61.2097	2.21232	1.14556	0.842794	0.015155	0.00573036	yes
Rnd1	Rnd1	Rnd1	chr7:137418518-137425590	TAP Ctrl	TAP Rest-knockdown	OK	1.01666	2.24833	2.21149	1.14502	0.758217	0.02125	0.00639734	yes
Fam38a	Fam38a	Fam38a	chr19:52765785-52834347	TAP Ctrl	TAP Rest-knockdown	OK	1.8894	4.17473	2.20955	1.14375	0.951729	0.0129	0.00544705	yes
Frmd8	Frmd8	Frmd8	chr1:208489336-208509947	TAP Ctrl	TAP Rest-knockdown	OK	37.6871	83.2497	2.20897	1.14337	1.03973	0.00968	0.00501387	yes
Spryd4	Spryd4	Spryd4	chr7:1495474-1497060	TAP Ctrl	TAP Rest-knockdown	OK	11.6434	25.7191	2.2089	1.14333	0.707884	0.01609	0.00583789	yes
Rpl18a	Rpl18a	Rpl18a	chr16:19042062-19044069	TAP Ctrl	TAP Rest-knockdown	OK	2422.42	5350.05	2.20856	1.1431	1.09168	0.008125	0.00480047	yes
Itpk1	Itpk1	Itpk1	chr6:126837134-126969350	TAP Ctrl	TAP Rest-knockdown	OK	9.19256	20.2973	2.20801	1.14275	1.0592	0.007815	0.00475093	yes
Fam108a1	Fam108a1	Fam108a1	chr7:10635488-10641920	TAP Ctrl	TAP Rest-knockdown	OK	39.6613	87.526	2.20684	1.14198	0.438608	0.070415	0.00890788	yes
Tmod1	Tmod1	Tmod1	chr5:62578141-62690961	TAP Ctrl	TAP Rest-knockdown	OK	1.1538	2.54605	2.20666	1.14187	0.830099	0.017755	0.00601191	yes
Aip	Aip	Aip	chr1:206684109-206704457	TAP Ctrl	TAP Rest-knockdown	OK	34.9307	77.0708	2.20639	1.14169	1.06962	0.00935	0.00496067	yes
Ipo13	Ipo13	Ipo13	chr5:138359939-138380170	TAP Ctrl	TAP Rest-knockdown	OK	12.2208	26.9609	2.20615	1.14153	0.915656	0.012735	0.00543163	yes
Plec	Plec	Plec	chr7:114202741-114262385	TAP Ctrl	TAP Rest-knockdown	OK	19.635	43.2937	2.20492	1.14073	1.11036	0.00626	0.00452876	yes
Dnajb1	Dnajb1	Dnajb1	chr19:26213738-26217480	TAP Ctrl	TAP Rest-knockdown	OK	19.0116	41.861	2.20187	1.13873	1.05425	0.009495	0.00498406	yes
Tmem161a	Tmem161a	Tmem161a	chr16:19721496-19731098	TAP Ctrl	TAP Rest-knockdown	OK	9.83134	21.6453	2.20166	1.13859	1.07081	0.00883	0.0049082	yes
Baiap2	Baiap2	Baiap2	chr10:109351200-109413703	TAP Ctrl	TAP Rest-knockdown	OK	5.62361	12.3787	2.2012	1.13829	1.10974	0.00617	0.0045122	yes
Slc35a4	Slc35a4	Slc35a4	chr18:29318678-29321847	TAP Ctrl	TAP Rest-knockdown	OK	21.2401	46.6909	2.19824	1.13635	0.87812	0.00908	0.00494602	yes
Mif	Mif	Mif	chr20:13191985-13192851	TAP Ctrl	TAP Rest-knockdown	OK	531.106	1166.73	2.19679	1.1354	1.05614	0.00697	0.0046526	yes
Pole3	Pole3	Pole3	chr5:79517590-79520825	TAP Ctrl	TAP Rest-knockdown	OK	22.5483	49.5065	2.19558	1.1346	1.02165	0.01	0.00503298	yes
mrpl11	mrpl11	mrpl11	chr1:207580239-207583065	TAP Ctrl	TAP Rest-knockdown	OK	28.5417	62.5708	2.19226	1.13242	1.07452	0.007275	0.00467433	yes
Ncaph2	Ncaph2	Ncaph2	chr7:127650767-127666461	TAP Ctrl	TAP Rest-knockdown	OK	45.7467	100.268	2.19181	1.13212	1.04374	0.00922	0.00495214	yes
Echs1	Echs1	Echs1	chr1:199901584-199934938	TAP Ctrl	TAP Rest-knockdown	OK	26.1452	57.2924	2.19132	1.1318	0.970477	0.01356	0.00554222	yes
Hnrnpl	Hnrnpl	Hnrnpl	chr1:83919014-83929698	TAP Ctrl	TAP Rest-knockdown	OK	169.573	371.554	2.19112	1.13167	1.10507	0.006055	0.00448737	yes
Prkag1	Prkag1	Prkag1	chr7:137582340-137599762	TAP Ctrl	TAP Rest-knockdown	OK	43.4609	95.1985	2.19044	1.13122	1.0703	0.007785	0.00475093	yes
Rai12	Rai12	Rai12	chr10:56813487-56825043	TAP Ctrl	TAP Rest-knockdown	OK	35.9817	78.8064	2.19018	1.13105	1.02245	0.00962	0.00499948	yes
Kirrel3	Kirrel3	Kirrel3	chr8:34300349-34835957	TAP Ctrl	TAP Rest-knockdown	OK	0.887831	1.94339	2.18892	1.13022	0.949467	0.013725	0.00555489	yes
Bgn	Bgn	Bgn	chrX:159380556-159393409	TAP Ctrl	TAP Rest-knockdown	OK	2.14944	4.70492	2.18891	1.13021	1.14083	0.006805	0.00462445	yes
Tdrkh	Tdrkh	Tdrkh	chr2:189384570-189406109	TAP Ctrl	TAP Rest-knockdown	OK	9.11861	19.9597	2.1889	1.1302	1.07522	0.006605	0.00457441	yes
Aqp1	Aqp1	Aqp1	chr4:84098345-84110524	TAP Ctrl	TAP Rest-knockdown	OK	1.92122	4.19804	2.18509	1.12769	1.16556	0.00397	0.00390038	yes
Pccb	Pccb	Pccb	chr8:105946481-105996472	TAP Ctrl	TAP Rest-knockdown	OK	24.8394	54.2707	2.18486	1.12754	1.09439	0.006655	0.00457537	yes
Ppp1r18	Ppp1r18	Ppp1r18	chr20:3025492-3034973	TAP Ctrl	TAP Rest-knockdown	OK	9.85887	21.5196	2.18277	1.12616	1.08694	0.007635	0.00473688	yes
Espl1	Espl1	Espl1	chr7:141047820-141074675	TAP Ctrl	TAP Rest-knockdown	OK	8.38197	18.2745	2.18022	1.12447	0.365873	0.060425	0.00845165	yes
Glrx2	Glrx2	Glrx2	chr13:57567016-57605648	TAP Ctrl	TAP Rest-knockdown	OK	13.035	28.4191	2.18021	1.12447	1.12416	0.006435	0.00455728	yes
Zfp444	Zfp444	Zfp444	chr1:66145323-66162706	TAP Ctrl	TAP Rest-knockdown	OK	10.4637	22.808	2.17973	1.12415	1.11794	0.00656	0.0045636	yes
Crmp1	Crmp1	Crmp1	chr14:79076299-79118498	TAP Ctrl	TAP Rest-knockdown	OK	30.9621	67.4633	2.1789	1.1236	0.955222	0.015215	0.00573962	yes
Slc39a7	Slc39a7	Slc39a7	chr20:4961279-4964652	TAP Ctrl	TAP Rest-knockdown	OK	46.0487	100.335	2.17889	1.12359	1.0526	0.00766	0.00473688	yes
Rgs3	Rgs3	Rgs3	chr5:79624387-79709035	TAP Ctrl	TAP Rest-knockdown	OK	14.5024	31.5947	2.17858	1.12339	1.03693	0.009305	0.00496067	yes
Lmo1	Lmo1	Lmo1	chr1:166706024-166741550	TAP Ctrl	TAP Rest-knockdown	OK	11.8816	25.8842	2.17851	1.12334	0.656295	0.03406	0.00720388	yes
Pmel	Pmel	Pmel	chr7:2007881-2045336	TAP Ctrl	TAP Rest-knockdown	OK	31.2656	68.0887	2.17775	1.12284	1.02141	0.00996	0.00502899	yes
Polg2	Polg2	Polg2	chr10:96120204-96130221	TAP Ctrl	TAP Rest-knockdown	OK	2.0207	4.39852	2.17673	1.12216	0.895979	0.01583	0.00580931	yes
Fgfr3	Fgfr3	Fgfr3	chr14:82683190-82697229	TAP Ctrl	TAP Rest-knockdown	OK	29.9686	65.1977	2.17553	1.12137	1.03923	0.00872	0.00490429	yes
Mapk8ip1	Mapk8ip1	Mapk8ip1	chr3:76780755-76790661	TAP Ctrl	TAP Rest-knockdown	OK	38.3533	83.4345	2.17542	1.12129	0.706374	0.024325	0.0065884	yes
Atp5b	Atp5b	Atp5b	chr7:1376551-1383228	TAP Ctrl	TAP Rest-knockdown	OK	1028.25	2235.95	2.17452	1.1207	0.401472	0.071675	0.00896533	yes
Agpat1	Agpat1	Agpat1	chr20:4106122-4315881	TAP Ctrl	TAP Rest-knockdown	OK	29.5843	64.3117	2.17385	1.12025	1.07753	0.00774	0.00474583	yes
Manbal	Manbal	Manbal	chr3:148066720-148096306	TAP Ctrl	TAP Rest-knockdown	OK	44.0998	95.8578	2.17366	1.12012	0.911731	0.0144	0.00564015	yes
Sema4c	Sema4c	Sema4c	chr9:35492646-35503102	TAP Ctrl	TAP Rest-knockdown	OK	5.51009	11.9741	2.17312	1.11977	1.14563	0.00448	0.00409774	yes
Alkbh3	Alkbh3	Alkbh3	chr3:78386097-78418432	TAP Ctrl	TAP Rest-knockdown	OK	17.5101	38.0315	2.17198	1.11901	1.09352	0.006125	0.00450762	yes
Pi4k2a	Pi4k2a	Pi4k2a	chr1:248736383-248760679	TAP Ctrl	TAP Rest-knockdown	OK	6.33342	13.7514	2.17124	1.11852	1.03629	0.00934	0.00496067	yes
Spsb3	Spsb3	Spsb3	chr10:14135817-14140923	TAP Ctrl	TAP Rest-knockdown	OK	7.36851	15.9979	2.17112	1.11844	1.08402	0.00881	0.0049082	yes
Dynll2	Dynll2	Dynll2	chr10:76263882-76271908	TAP Ctrl	TAP Rest-knockdown	OK	28.5186	61.9111	2.1709	1.11829	1.11133	0.00648	0.0045636	yes
Khdrbs1	Khdrbs1	Khdrbs1	chr5:148872073-148899225	TAP Ctrl	TAP Rest-knockdown	OK	46.8123	101.557	2.16945	1.11733	1.08386	0.007295	0.00467433	yes
Lcmt2	Lcmt2	Lcmt2	chr3:107929443-107931568	TAP Ctrl	TAP Rest-knockdown	OK	2.56356	5.55251	2.16594	1.11499	1.02333	0.010115	0.00505052	yes
Spr	Spr	Spr	chr4:119365577-119369308	TAP Ctrl	TAP Rest-knockdown	OK	9.35698	20.2657	2.16584	1.11493	1.00636	0.010135	0.00505404	yes
Snupn	Snupn	Snupn	chr8:60694017-60726691	TAP Ctrl	TAP Rest-knockdown	OK	6.83618	14.7944	2.16413	1.11379	1.00063	0.01036	0.00508268	yes
Pdcd2l	Pdcd2l	Pdcd2l	chr1:86640487-86653181	TAP Ctrl	TAP Rest-knockdown	OK	9.2515	19.9918	2.16093	1.11165	1.09887	0.006545	0.0045636	yes
Gsdmd	Gsdmd	Gsdmd	chr7:113832419-113837005	TAP Ctrl	TAP Rest-knockdown	OK	15.0642	32.5246	2.15907	1.11041	1.09554	0.007095	0.00467363	yes
Wrap53	Wrap53	Wrap53	chr10:56380913-56398501	TAP Ctrl	TAP Rest-knockdown	OK	7.13526	15.4006	2.15838	1.10995	1.03412	0.00772	0.00474583	yes
Fkbp10	Fkbp10	Fkbp10	chr10:89354312-89366410	TAP Ctrl	TAP Rest-knockdown	OK	37.2736	80.4416	2.15814	1.10979	1.02786	0.009005	0.00494157	yes
Rnf19b	Rnf19b	Rnf19b	chr5:148230182-148243398	TAP Ctrl	TAP Rest-knockdown	OK	9.14091	19.7259	2.15798	1.10968	1.10556	0.00644	0.00455739	yes
Shank3	Shank3	Shank3	chr7:127816969-127877874	TAP Ctrl	TAP Rest-knockdown	OK	1.47433	3.18058	2.15731	1.10923	0.650073	0.031	0.00698804	yes
Tceanc	Tceanc	Tceanc	chrX:48642413-48643490	TAP Ctrl	TAP Rest-knockdown	OK	1.11514	2.40545	2.15708	1.10908	0.889273	0.013125	0.00549033	yes
Stat2	Stat2	Stat2	chr7:1564384-1580652	TAP Ctrl	TAP Rest-knockdown	OK	100.062	215.715	2.15581	1.10823	0.930282	0.012145	0.00533844	yes
Mea1	Mea1	Mea1	chr9:10052297-10054121	TAP Ctrl	TAP Rest-knockdown	OK	107.009	230.673	2.15564	1.10812	1.00295	0.00884	0.0049082	yes
Ctdsp1	Ctdsp1	Ctdsp1	chr9:73731538-73736764	TAP Ctrl	TAP Rest-knockdown	OK	26.3599	56.808	2.15509	1.10775	1.14235	0.004585	0.0041183	yes
Adrbk1	Adrbk1	Adrbk1	chr1:206873001-206881111	TAP Ctrl	TAP Rest-knockdown	OK	15.4165	33.1876	2.15273	1.10617	0.930847	0.013815	0.00555489	yes
Homer3	Homer3	Homer3	chr16:19617525-19624915	TAP Ctrl	TAP Rest-knockdown	OK	6.87402	14.7942	2.15219	1.10581	1.02764	0.009785	0.0050172	yes
Amn1	Amn1	Amn1	chr4:186585327-186612239	TAP Ctrl	TAP Rest-knockdown	OK	19.7803	42.5563	2.15145	1.10531	1.05058	0.00875	0.00490429	yes
Usf1	Usf1	Usf1	chr13:87336704-87344466	TAP Ctrl	TAP Rest-knockdown	OK	25.8045	55.472	2.1497	1.10414	1.02934	0.01039	0.00508268	yes
Laptm4b	Laptm4b	Laptm4b	chr7:69654989-69697850	TAP Ctrl	TAP Rest-knockdown	OK	59.6822	128.233	2.1486	1.10339	1.14749	0.00481	0.00417593	yes
Spry2	Spry2	Spry2	chr15:90009104-90011940	TAP Ctrl	TAP Rest-knockdown	OK	16.0433	34.4512	2.14739	1.10258	0.887542	0.01285	0.00544204	yes
Ccnd1	Ccnd1	Ccnd1	chr1:205357234-205366757	TAP Ctrl	TAP Rest-knockdown	OK	133.311	286.195	2.14682	1.1022	0.941255	0.012885	0.0054456	yes
Impa2	Impa2	Impa2	chr18:63809335-63840069	TAP Ctrl	TAP Rest-knockdown	OK	2.9342	6.296	2.14573	1.10147	0.692603	0.025705	0.00665206	yes
Lrfn4	Lrfn4	Lrfn4	chr1:207112852-207212737	TAP Ctrl	TAP Rest-knockdown	OK	18.6694	40.0424	2.14481	1.10085	0.97786	0.012015	0.00532667	yes
Cdca3	Cdca3	Cdca3	chr4:160952985-160956574	TAP Ctrl	TAP Rest-knockdown	OK	44.2997	94.9957	2.14439	1.10057	0.387348	0.05896	0.00840103	yes
Yipf2	Yipf2	Yipf2	chr8:20650467-20701435	TAP Ctrl	TAP Rest-knockdown	OK	11.8646	25.4278	2.14317	1.09974	1.01102	0.008115	0.00480047	yes
Elavl3	Elavl3	Elavl3	chr8:21124167-21158232	TAP Ctrl	TAP Rest-knockdown	OK	9.80835	21.0194	2.14301	1.09964	0.706447	0.02129	0.00639734	yes
Paqr4	Paqr4	Paqr4	chr10:12982318-12997295	TAP Ctrl	TAP Rest-knockdown	OK	10.2502	21.9572	2.14212	1.09904	1.08775	0.007005	0.00465618	yes
Chst7	Chst7	Chst7	chrX:13817185-13853694	TAP Ctrl	TAP Rest-knockdown	OK	3.8928	8.33642	2.1415	1.09862	1.02579	0.009935	0.00502462	yes
Mageh1	Mageh1	Mageh1	chrX:38583718-38584975	TAP Ctrl	TAP Rest-knockdown	OK	11.4398	24.4972	2.1414	1.09856	1.05987	0.008205	0.00481694	yes
Trmt1	Trmt1	Trmt1	chr19:25119863-25130026	TAP Ctrl	TAP Rest-knockdown	OK	15.3723	32.9079	2.14073	1.0981	0.936853	0.013175	0.00549276	yes
Arpc1b	Arpc1b	Arpc1b	chr15:36798137-36799628	TAP Ctrl	TAP Rest-knockdown	OK	136.761	292.741	2.14053	1.09797	0.972328	0.01129	0.00521401	yes
RGD1307357	RGD1307357	RGD1307357	chr19:35535885-35540340	TAP Ctrl	TAP Rest-knockdown	OK	3.95541	8.4593	2.13867	1.09671	1.11122	0.007145	0.00467363	yes
Ifngr1	Ifngr1	Ifngr1	chr1:14846368-14864804	TAP Ctrl	TAP Rest-knockdown	OK	9.2879	19.8559	2.13782	1.09614	0.993892	0.011385	0.00522965	yes
Actr5	Actr5	Actr5	chr3:149357983-149371469	TAP Ctrl	TAP Rest-knockdown	OK	4.08775	8.73652	2.13724	1.09575	0.717891	0.023055	0.00651046	yes
Cxcl14	Cxcl14	Cxcl14	chr17:14286746-14295500	TAP Ctrl	TAP Rest-knockdown	OK	0.934275	1.99519	2.13555	1.09461	1.07922	0.007765	0.00475093	yes
Klhl25	Klhl25	Klhl25	chr1:131540948-131566141	TAP Ctrl	TAP Rest-knockdown	OK	6.55287	13.9852	2.13421	1.0937	1.0842	0.00843	0.00484315	yes
Peli1	Peli1	Peli1	chr14:101870271-101924228	TAP Ctrl	TAP Rest-knockdown	OK	5.56692	11.8783	2.13373	1.09338	1.15767	0.005795	0.00440214	yes
Top1	Top1	Top1	chr3:151428930-151512884	TAP Ctrl	TAP Rest-knockdown	OK	11.4588	24.4471	2.13348	1.09321	0.933228	0.01152	0.00525014	yes
Ndufb11	Ndufb11	Ndufb11	chrX:12989911-12992170	TAP Ctrl	TAP Rest-knockdown	OK	106.912	228.029	2.13287	1.09279	1.08798	0.00794	0.0047539	yes
Slc25a33	Slc25a33	Slc25a33	chr5:166836556-166861525	TAP Ctrl	TAP Rest-knockdown	OK	6.3388	13.5134	2.13185	1.09211	0.531506	0.03893	0.0074581	yes
Fxyd3	Fxyd3	Fxyd3	chr1:86113705-86120488	TAP Ctrl	TAP Rest-knockdown	OK	2.53854	5.41138	2.13169	1.092	0.839434	0.01784	0.00602692	yes
Ldlrap1	Ldlrap1	Ldlrap1	chr5:153504534-153527523	TAP Ctrl	TAP Rest-knockdown	OK	0.541131	1.15253	2.12985	1.09075	1.06337	0.00708	0.004673	yes
Panx1	Panx1	Panx1	chr8:11809751-11849392	TAP Ctrl	TAP Rest-knockdown	OK	2.32559	4.95174	2.12924	1.09034	1.00735	0.00959	0.00499948	yes
Gpr137	Gpr137	Gpr137	chr1:209613156-209616143	TAP Ctrl	TAP Rest-knockdown	OK	5.42498	11.5492	2.12889	1.0901	0.867953	0.016025	0.00582977	yes
Ddx41	Ddx41	Ddx41	chr17:15147007-15152401	TAP Ctrl	TAP Rest-knockdown	OK	15.1875	32.3317	2.12884	1.09006	1.02662	0.00952	0.00499161	yes
Qdpr	Qdpr	Qdpr	chr14:70741997-70755600	TAP Ctrl	TAP Rest-knockdown	OK	59.2698	126.152	2.12844	1.08979	1.06212	0.00748	0.00469032	yes
Sigmar1	Sigmar1	Sigmar1	chr5:59162536-59165310	TAP Ctrl	TAP Rest-knockdown	OK	46.4976	98.9184	2.12739	1.08908	1.00885	0.010825	0.00516896	yes
Bcs1l	Bcs1l	Bcs1l	chr9:73939023-73943055	TAP Ctrl	TAP Rest-knockdown	OK	8.86367	18.8454	2.12614	1.08824	0.0804354	0.04347	0.00766386	yes
Gpank1	Gpank1	Gpank1	chr20:3498935-3842500	TAP Ctrl	TAP Rest-knockdown	OK	11.6693	24.806	2.12575	1.08797	1.00715	0.011145	0.00520491	yes
Thsd1	Thsd1	Thsd1	chr16:74423525-74453530	TAP Ctrl	TAP Rest-knockdown	OK	0.89392	1.89977	2.12521	1.08761	0.960007	0.01309	0.00548789	yes
Ogdh	Ogdh	Ogdh	chr14:87022993-87090768	TAP Ctrl	TAP Rest-knockdown	OK	29.6502	62.9785	2.12405	1.08682	0.835018	0.018035	0.00606017	yes
Trpv2	Trpv2	Trpv2	chr10:48764893-48786150	TAP Ctrl	TAP Rest-knockdown	OK	0.667672	1.41577	2.12046	1.08438	0.817188	0.01883	0.00613359	yes
Jph4	Jph4	Jph4	chr15:33214542-33221059	TAP Ctrl	TAP Rest-knockdown	OK	1.2408	2.631	2.12041	1.08434	0.900349	0.0146	0.00565649	yes
Lzts2	Lzts2	Lzts2	chr1:250087883-250111782	TAP Ctrl	TAP Rest-knockdown	OK	18.0506	38.2399	2.11848	1.08303	1.05412	0.00787	0.00475093	yes
Myg1	Myg1	Myg1	chr7:141080468-141087672	TAP Ctrl	TAP Rest-knockdown	OK	52.0312	110.18	2.11758	1.08241	1.03255	0.008435	0.00484315	yes
Stx5	Stx5	Stx5	chr1:211409652-211426725	TAP Ctrl	TAP Rest-knockdown	OK	30.6759	64.9545	2.11744	1.08232	1.01788	0.009345	0.00496067	yes
Hdac1	Hdac1	Hdac1	chr5:148672514-148699810	TAP Ctrl	TAP Rest-knockdown	OK	38.1658	80.8137	2.11744	1.08232	1.0435	0.00875	0.00490429	yes
Ppil2	Ppil2	Ppil2	chr11:85903198-85925790	TAP Ctrl	TAP Rest-knockdown	OK	21.9137	46.3815	2.11655	1.08172	1.03033	0.00721	0.00467363	yes
Mrps11	Mrps11	Mrps11	chr1:134507835-134517222	TAP Ctrl	TAP Rest-knockdown	OK	52.9795	112.126	2.1164	1.08161	1.02423	0.009295	0.00496067	yes
Ldhb	Ldhb	Ldhb	chr4:180061566-180079473	TAP Ctrl	TAP Rest-knockdown	OK	129.485	274.037	2.11636	1.08159	1.0091	0.010165	0.00505404	yes
Coq6	Coq6	Coq6	chr6:108425609-108436950	TAP Ctrl	TAP Rest-knockdown	OK	5.69544	12.0478	2.11534	1.08089	1.08026	0.00734	0.00467433	yes
Tssc1	Tssc1	Tssc1	chr6:46633906-46747548	TAP Ctrl	TAP Rest-knockdown	OK	9.2669	19.5998	2.11503	1.08068	0.9984	0.010795	0.00516273	yes
Stard3	Stard3	Stard3	chr10:87132236-87160074	TAP Ctrl	TAP Rest-knockdown	OK	21.3694	45.1691	2.11373	1.07979	0.833168	0.017185	0.00595527	yes
Dok4	Dok4	Dok4	chr19:10585646-10596322	TAP Ctrl	TAP Rest-knockdown	OK	1.61553	3.41304	2.11264	1.07905	1.02325	0.00876	0.00490429	yes
Ipo4	Ipo4	Ipo4	chr15:33761274-33771195	TAP Ctrl	TAP Rest-knockdown	OK	32.1214	67.7878	2.11036	1.07749	0.891682	0.0145	0.00565343	yes
Tnfrsf1a	Tnfrsf1a	Tnfrsf1a	chr4:162172562-162185252	TAP Ctrl	TAP Rest-knockdown	OK	19.3926	40.9165	2.1099	1.07718	1.08066	0.00749	0.00469034	yes
Sbk1	Sbk1	Sbk1	chr1:185344266-185366109	TAP Ctrl	TAP Rest-knockdown	OK	6.59983	13.9238	2.10972	1.07705	1.07398	0.008695	0.00490314	yes
Tmem185a	Tmem185a	Tmem185a	chrX:156926467-156951202	TAP Ctrl	TAP Rest-knockdown	OK	5.6846	11.9852	2.10836	1.07612	1.05106	0.007245	0.00467433	yes
Mrto4	Mrto4	Mrto4	chr5:158149142-158154671	TAP Ctrl	TAP Rest-knockdown	OK	47.789	100.723	2.10766	1.07564	0.994592	0.00825	0.00481694	yes
Dstn	Dstn	Dstn	chr3:132358483-132385197	TAP Ctrl	TAP Rest-knockdown	OK	104.283	219.74	2.10715	1.07529	1.10866	0.005385	0.00431017	yes
Esyt1	Esyt1	Esyt1	chr7:1790699-1808060	TAP Ctrl	TAP Rest-knockdown	OK	9.6459	20.2814	2.10259	1.07217	0.978988	0.01132	0.00522018	yes
Haus4	Haus4	Haus4	chr15:32600967-32613182	TAP Ctrl	TAP Rest-knockdown	OK	7.90544	16.6178	2.10207	1.07181	1.04134	0.007395	0.00467754	yes
Acpl2	Acpl2	Acpl2	chr8:101917841-101983158	TAP Ctrl	TAP Rest-knockdown	OK	12.5304	26.3395	2.10205	1.0718	0.9939	0.011715	0.00530104	yes
Gpsm1	Gpsm1	Gpsm1	chr3:4493827-4520795	TAP Ctrl	TAP Rest-knockdown	OK	17.395	36.5616	2.10185	1.07166	0.61519	0.032745	0.00711382	yes
Itpka	Itpka	Itpka	chr3:106257481-106266160	TAP Ctrl	TAP Rest-knockdown	OK	0.552604	1.16123	2.10138	1.07134	1.02773	0.009235	0.00495214	yes
Kansl3	Kansl3	Kansl3	chr9:35259027-35303816	TAP Ctrl	TAP Rest-knockdown	OK	6.37008	13.385	2.10123	1.07123	0.896793	0.014485	0.00565343	yes
Nlrx1	Nlrx1	Nlrx1	chr8:47230799-47246976	TAP Ctrl	TAP Rest-knockdown	OK	0.94207	1.97874	2.10042	1.07068	0.899612	0.012865	0.00544204	yes
Fkbp1a	Fkbp1a	Fkbp1a	chr3:141861236-141880797	TAP Ctrl	TAP Rest-knockdown	OK	269.268	565.561	2.10036	1.07064	0.916118	0.01279	0.00543163	yes
Nagpa	Nagpa	Nagpa	chr10:10495243-10503572	TAP Ctrl	TAP Rest-knockdown	OK	1.84445	3.87384	2.10027	1.07057	0.626812	0.031155	0.00699232	yes
Gnb3	Gnb3	Gnb3	chr4:160957523-160963226	TAP Ctrl	TAP Rest-knockdown	OK	0.523865	1.09998	2.09974	1.07021	0.895525	0.015475	0.00577292	yes
RGD1311249	RGD1311249	RGD1311249	chr5:59523799-59530806	TAP Ctrl	TAP Rest-knockdown	OK	2.29716	4.82252	2.09934	1.06994	0.966823	0.01239	0.00538356	yes
Thap7	Thap7	Thap7	chr11:85474475-85477575	TAP Ctrl	TAP Rest-knockdown	OK	9.37746	19.68	2.09865	1.06946	0.977924	0.01179	0.00531199	yes
Fastk	Fastk	Fastk	chr4:6096674-6100690	TAP Ctrl	TAP Rest-knockdown	OK	8.29288	17.3978	2.09792	1.06896	0.997661	0.0099	0.0050172	yes
Mrps34	Mrps34	Mrps34	chr10:14144108-14145240	TAP Ctrl	TAP Rest-knockdown	OK	36.4769	76.4722	2.09646	1.06795	1.09081	0.00535	0.0043001	yes
Tmem98	Tmem98	Tmem98	chr10:69028337-69039246	TAP Ctrl	TAP Rest-knockdown	OK	14.2505	29.8544	2.09497	1.06693	0.996425	0.010205	0.00506037	yes
Ehd1	Ehd1	Ehd1	chr1:209055233-209077608	TAP Ctrl	TAP Rest-knockdown	OK	27.8563	58.3211	2.09364	1.06601	1.03684	0.00844	0.00484315	yes
Mtvr2	Mtvr2	Mtvr2	chr1:208355216-208356772	TAP Ctrl	TAP Rest-knockdown	OK	40.6942	85.1386	2.09216	1.06499	1.01962	0.009065	0.00494602	yes
Wbscr22	Wbscr22	Wbscr22	chr12:22724687-22735895	TAP Ctrl	TAP Rest-knockdown	OK	34.3511	71.7988	2.09015	1.0636	0.970281	0.01058	0.00511711	yes
Htatip2	Htatip2	Htatip2	chr1:99563186-99577801	TAP Ctrl	TAP Rest-knockdown	OK	5.48561	11.4623	2.08952	1.06317	1.03518	0.00793	0.00475093	yes
Gss	Gss	Gss	chr3:146057516-146087820	TAP Ctrl	TAP Rest-knockdown	OK	9.46763	19.7728	2.08846	1.06244	0.972567	0.012005	0.00532667	yes
Tmem42	Tmem42	Tmem42	chr8:127767069-127769567	TAP Ctrl	TAP Rest-knockdown	OK	6.06449	12.6651	2.0884	1.0624	0.402048	0.063575	0.00859846	yes
Adat3	Adat3	Adat3	chr7:10612353-10624775	TAP Ctrl	TAP Rest-knockdown	OK	7.52926	15.717	2.08746	1.06175	0.994317	0.01145	0.00523371	yes
Pold1	Pold1	Pold1	chr1:95010718-95021686	TAP Ctrl	TAP Rest-knockdown	OK	13.6695	28.5162	2.08612	1.06082	0.99703	0.01141	0.00522965	yes
Srek1ip1	Srek1ip1	Srek1ip1	chr2:35825855-35849470	TAP Ctrl	TAP Rest-knockdown	OK	8.50448	17.7402	2.08598	1.06073	0.983299	0.011245	0.00521013	yes
Pou3f1	Pou3f1	Pou3f1	chr5:143981546-143984527	TAP Ctrl	TAP Rest-knockdown	OK	4.89292	10.2061	2.08589	1.06066	1.01307	0.007355	0.00467433	yes
Fzr1	Fzr1	Fzr1	chr7:9816567-9828492	TAP Ctrl	TAP Rest-knockdown	OK	28.0334	58.4743	2.08588	1.06066	0.998707	0.01121	0.00520491	yes
Rtcd1	Rtcd1	Rtcd1	chr2:212732741-212754018	TAP Ctrl	TAP Rest-knockdown	OK	56.8142	118.504	2.08582	1.06061	0.924878	0.013525	0.00554222	yes
Cx3cl1	Cx3cl1	Cx3cl1	chr19:10666939-10676424	TAP Ctrl	TAP Rest-knockdown	OK	2.61361	5.45059	2.08546	1.06037	1.05452	0.00822	0.00481694	yes
Plxnd1	Plxnd1	Plxnd1	chr4:152080258-152119942	TAP Ctrl	TAP Rest-knockdown	OK	2.89198	6.0238	2.08293	1.05862	0.96908	0.01189	0.00531517	yes
B4galt7	B4galt7	B4galt7	chr17:15059957-15068556	TAP Ctrl	TAP Rest-knockdown	OK	7.81594	16.2781	2.08268	1.05844	0.981941	0.01182	0.00531504	yes
Ppp1r16a	Ppp1r16a	Ppp1r16a	chr7:114721077-114744220	TAP Ctrl	TAP Rest-knockdown	OK	6.40224	13.3279	2.08176	1.0578	1.06182	0.008695	0.00490314	yes
Pth1r	Pth1r	Pth1r	chr8:115099762-115119362	TAP Ctrl	TAP Rest-knockdown	OK	4.84944	10.094	2.08148	1.05761	0.994318	0.01044	0.00509126	yes
Kdelr1	Kdelr1	Kdelr1	chr1:96348395-96359282	TAP Ctrl	TAP Rest-knockdown	OK	68.6479	142.82	2.08047	1.05691	1.04906	0.008915	0.00492418	yes
Suv420h2	Suv420h2	Suv420h2	chr1:67815980-67823611	TAP Ctrl	TAP Rest-knockdown	OK	3.55624	7.39213	2.07864	1.05564	0.931377	0.011135	0.00520491	yes
Yars	Yars	Yars	chr5:148350362-148378989	TAP Ctrl	TAP Rest-knockdown	OK	83.6165	173.794	2.07847	1.05552	0.90214	0.013215	0.0054938	yes
Mlf1	Mlf1	Mlf1	chr2:157230782-157263847	TAP Ctrl	TAP Rest-knockdown	OK	5.32425	11.0647	2.07817	1.05531	0.999342	0.01075	0.0051543	yes
Sdhd	Sdhd	Sdhd	chr8:53955066-53964547	TAP Ctrl	TAP Rest-knockdown	OK	88.9783	184.908	2.07812	1.05528	1.00083	0.009775	0.0050172	yes
Tmub2	Tmub2	Tmub2	chr10:91364902-91369066	TAP Ctrl	TAP Rest-knockdown	OK	12.6461	26.2746	2.07768	1.05498	0.882956	0.01476	0.00566794	yes
Stard5	Stard5	Stard5	chr1:139896267-139906134	TAP Ctrl	TAP Rest-knockdown	OK	3.04418	6.32453	2.07758	1.0549	0.803194	0.02025	0.00629851	yes
Prima1	Prima1	Prima1	chr6:127473126-127524588	TAP Ctrl	TAP Rest-knockdown	OK	0.643992	1.33712	2.0763	1.05401	1.00107	0.010505	0.00510403	yes
Dbnl	Dbnl	Dbnl	chr14:86450447-86464922	TAP Ctrl	TAP Rest-knockdown	OK	32.5056	67.4888	2.07622	1.05396	0.982408	0.010875	0.0051804	yes
Pdlim7	Pdlim7	Pdlim7	chr17:15168834-15183983	TAP Ctrl	TAP Rest-knockdown	OK	9.36451	19.4367	2.07557	1.05351	1.05984	0.00903	0.00494376	yes
Arhgef25	Arhgef25	Arhgef25	chr7:67137451-67144481	TAP Ctrl	TAP Rest-knockdown	OK	7.72864	16.0379	2.07513	1.0532	0.993845	0.01153	0.00525014	yes
Nup37	Nup37	Nup37	chr7:24847158-24875363	TAP Ctrl	TAP Rest-knockdown	OK	18.2014	37.7451	2.07375	1.05224	1.01758	0.008365	0.00483015	yes
Cd320	Cd320	Cd320	chr7:16338135-16343892	TAP Ctrl	TAP Rest-knockdown	OK	45.0706	93.4558	2.07354	1.0521	1.10757	0.00635	0.00455188	yes
Rbms2	Rbms2	Rbms2	chr7:1426634-1462518	TAP Ctrl	TAP Rest-knockdown	OK	24.4724	50.7292	2.07291	1.05166	0.908905	0.01471	0.00566335	yes
Zdhhc18	Zdhhc18	Zdhhc18	chr5:151447125-151474022	TAP Ctrl	TAP Rest-knockdown	OK	4.39318	9.10152	2.07174	1.05084	0.788163	0.02151	0.00641524	yes
Dusp4	Dusp4	Dusp4	chr16:61109625-61119981	TAP Ctrl	TAP Rest-knockdown	OK	2.29034	4.74496	2.07173	1.05083	1.04606	0.00912	0.00494602	yes
Ptp4a3	Ptp4a3	Ptp4a3	chr7:111462190-111468045	TAP Ctrl	TAP Rest-knockdown	OK	13.7616	28.5031	2.07121	1.05047	0.804245	0.01988	0.00624483	yes
Calr3	Calr3	Calr3	chr16:17814236-17842744	TAP Ctrl	TAP Rest-knockdown	OK	1.57501	3.25819	2.06868	1.04871	0.777726	0.018195	0.00608353	yes
Mocs1	Mocs1	Mocs1	chr9:6759530-6779930	TAP Ctrl	TAP Rest-knockdown	OK	1.50827	3.11974	2.06842	1.04853	0.841618	0.01625	0.00584162	yes
Ifi47	Ifi47	Ifi47	chr10:34197629-34205260	TAP Ctrl	TAP Rest-knockdown	OK	10.7785	22.2937	2.06835	1.04848	0.965557	0.009765	0.0050172	yes
Nudt3	Nudt3	Nudt3	chr20:5789032-5841633	TAP Ctrl	TAP Rest-knockdown	OK	50.1447	103.713	2.06827	1.04843	1.02655	0.00889	0.00491602	yes
Nans	Nans	Nans	chr5:63072672-63090183	TAP Ctrl	TAP Rest-knockdown	OK	36.714	75.917	2.06779	1.04809	1.0928	0.00599	0.00447799	yes
Nup93	Nup93	Nup93	chr19:11124683-11223870	TAP Ctrl	TAP Rest-knockdown	OK	23.9678	49.5357	2.06676	1.04737	0.962814	0.011155	0.00520491	yes
RGD1311188	RGD1311188	RGD1311188	chr7:113996965-114003913	TAP Ctrl	TAP Rest-knockdown	OK	3.74065	7.72886	2.06618	1.04697	0.686364	0.0229	0.00650072	yes
Cfl1	Cfl1	Cfl1	chr1:208133875-208137408	TAP Ctrl	TAP Rest-knockdown	OK	1100.54	2273.76	2.06604	1.04687	0.943319	0.009345	0.00496067	yes
Sod1	Sod1	Sod1	chr11:29810765-29816342	TAP Ctrl	TAP Rest-knockdown	OK	388.663	802.348	2.06438	1.04571	0.883096	0.016345	0.00584853	yes
Cuta	Cuta	Cuta	chr20:5175112-5176689	TAP Ctrl	TAP Rest-knockdown	OK	67.3491	139.002	2.0639	1.04538	1.0557	0.008025	0.00478652	yes
Tp53i11	Tp53i11	Tp53i11	chr3:77587545-77602708	TAP Ctrl	TAP Rest-knockdown	OK	10.5371	21.7364	2.06284	1.04464	0.991603	0.010515	0.00510403	yes
Ptdss1	Ptdss1	Ptdss1	chr7:67988401-68062192	TAP Ctrl	TAP Rest-knockdown	OK	54.731	112.9	2.06282	1.04462	0.923697	0.01563	0.0057987	yes
Bcan	Bcan	Bcan	chr2:180067864-180080942	TAP Ctrl	TAP Rest-knockdown	OK	69.6526	143.666	2.06261	1.04447	0.804721	0.020615	0.00632575	yes
Entpd5	Entpd5	Entpd5	chr6:108439832-108469757	TAP Ctrl	TAP Rest-knockdown	OK	1.11665	2.30277	2.06221	1.04419	1.03776	0.00931	0.00496067	yes
Prosapip1	Prosapip1	Prosapip1	chr3:118264578-118268363	TAP Ctrl	TAP Rest-knockdown	OK	2.73105	5.62762	2.06061	1.04307	1.02841	0.008555	0.00487692	yes
Tbl3	Tbl3	Tbl3	chr10:13953945-13959159	TAP Ctrl	TAP Rest-knockdown	OK	15.3115	31.5386	2.0598	1.0425	0.845669	0.01777	0.00601191	yes
Eny2	Eny2	Eny2	chr7:80299883-80308682	TAP Ctrl	TAP Rest-knockdown	OK	41.6962	85.8686	2.05939	1.04221	1.02723	0.009115	0.00494602	yes
Anapc2	Anapc2	Anapc2	chr3:3436568-3448278	TAP Ctrl	TAP Rest-knockdown	OK	28.8502	59.4054	2.0591	1.04201	0.97969	0.01008	0.00504857	yes
Spry4	Spry4	Spry4	chr18:31532679-31547586	TAP Ctrl	TAP Rest-knockdown	OK	12.8331	26.4233	2.059	1.04194	1.09435	0.006225	0.00452095	yes
Rragc	Rragc	Rragc	chr5:143208627-143228469	TAP Ctrl	TAP Rest-knockdown	OK	13.8515	28.5154	2.05865	1.0417	0.827976	0.01536	0.0057574	yes
Trappc2l	Trappc2l	Trappc2l	chr19:52890719-52894406	TAP Ctrl	TAP Rest-knockdown	OK	80.0753	164.761	2.05758	1.04095	0.864324	0.014965	0.00570476	yes
Tmem151a	Tmem151a	Tmem151a	chr1:207703693-207705638	TAP Ctrl	TAP Rest-knockdown	OK	1.64983	3.39309	2.05663	1.04028	0.787311	0.02142	0.00641333	yes
Cds1	Cds1	Cds1	chr14:9074825-9135391	TAP Ctrl	TAP Rest-knockdown	OK	1.11317	2.2888	2.05611	1.03992	1.03328	0.008645	0.00489571	yes
Oplah	Oplah	Oplah	chr7:114326738-114341949	TAP Ctrl	TAP Rest-knockdown	OK	3.07193	6.31302	2.05507	1.03918	1.04196	0.009915	0.0050172	yes
Mcat	Mcat	Mcat	chr7:121363759-121374689	TAP Ctrl	TAP Rest-knockdown	OK	4.11141	8.4452	2.05409	1.0385	0.983567	0.01136	0.00522838	yes
Slc25a1	Slc25a1	Slc25a1	chr11:85043901-85046919	TAP Ctrl	TAP Rest-knockdown	OK	36.3199	74.5625	2.05294	1.03769	0.994195	0.0111	0.00520491	yes
Ndfip1	Ndfip1	Ndfip1	chr18:31351537-31401736	TAP Ctrl	TAP Rest-knockdown	OK	72.2466	148.271	2.05229	1.03723	0.972367	0.01023	0.00506458	yes
Mrps18a	Mrps18a	Mrps18a	chr9:10405161-10435570	TAP Ctrl	TAP Rest-knockdown	OK	30.8148	63.2145	2.05143	1.03663	0.956609	0.012585	0.00540868	yes
Rrp9	Rrp9	Rrp9	chr8:111621967-111630963	TAP Ctrl	TAP Rest-knockdown	OK	35.8134	73.457	2.0511	1.0364	0.0857281	0.05348	0.00817398	yes
Comtd1	Comtd1	Comtd1	chr15:2512203-2528969	TAP Ctrl	TAP Rest-knockdown	OK	0.725511	1.48685	2.04938	1.03519	0.847032	0.01708	0.00594076	yes
Prdx3	Prdx3	Prdx3	chr1:267468370-267481273	TAP Ctrl	TAP Rest-knockdown	OK	91.2234	186.878	2.04858	1.03462	0.911185	0.014585	0.00565649	yes
Ndufb6	Ndufb6	Ndufb6	chr5:57677224-57687302	TAP Ctrl	TAP Rest-knockdown	OK	84.0221	172.102	2.04829	1.03442	1.01212	0.008895	0.00491602	yes
Akr7a3	Akr7a3	Akr7a3	chr5:158139985-158147514	TAP Ctrl	TAP Rest-knockdown	OK	6.94579	14.2175	2.04692	1.03346	0.827355	0.018405	0.00610602	yes
LOC619574	LOC619574	LOC619574	chr10:110436881-110462225	TAP Ctrl	TAP Rest-knockdown	OK	12.0675	24.6978	2.04664	1.03326	1.00865	0.00991	0.0050172	yes
Tfip11	Tfip11	Tfip11	chr19:14307575-14319808	TAP Ctrl	TAP Rest-knockdown	OK	13.6769	27.9871	2.0463	1.03302	0.977496	0.01083	0.00516896	yes
Gtpbp5	Gtpbp5	Gtpbp5	chr3:169129430-169144778	TAP Ctrl	TAP Rest-knockdown	OK	20.7545	42.456	2.04563	1.03254	0.677501	0.025755	0.0066534	yes
Slc25a29	Slc25a29	Slc25a29	chr6:133166811-133177600	TAP Ctrl	TAP Rest-knockdown	OK	0.888829	1.81821	2.04562	1.03254	0.779916	0.018725	0.00612745	yes
Pgc	Pgc	Pgc	chr9:8723618-8731837	TAP Ctrl	TAP Rest-knockdown	OK	2.21597	4.53157	2.04496	1.03207	0.852972	0.015835	0.00580931	yes
Nlgn2	Nlgn2	Nlgn2	chr10:56646082-56678057	TAP Ctrl	TAP Rest-knockdown	OK	19.8546	40.5861	2.04417	1.03151	1.06039	0.0063	0.00454024	yes
Bwk1	Bwk1	Bwk1	chr3:169807327-169813809	TAP Ctrl	TAP Rest-knockdown	OK	47.5862	97.2575	2.04382	1.03127	1.0883	0.00706	0.00466965	yes
Alg9	Alg9	Alg9	chr8:54131721-54194200	TAP Ctrl	TAP Rest-knockdown	OK	10.4064	21.2633	2.04329	1.03089	0.97046	0.011215	0.00520491	yes
Polr2e	Polr2e	Polr2e	chr7:11179282-11183205	TAP Ctrl	TAP Rest-knockdown	OK	123.538	252.298	2.04227	1.03017	0.793883	0.0198	0.00624002	yes
LOC100360880	LOC100360880	LOC100360880	chr1:78666630-78673491	TAP Ctrl	TAP Rest-knockdown	OK	1.02987	2.10159	2.04064	1.02902	0.855559	0.01576	0.00580517	yes
Rnf181	Rnf181	Rnf181	chr4:105661173-105671321	TAP Ctrl	TAP Rest-knockdown	OK	15.029	30.6678	2.04057	1.02898	0.95987	0.00788	0.00475093	yes
Sf3b5	Sf3b5	Sf3b5	chr1:7746648-7747361	TAP Ctrl	TAP Rest-knockdown	OK	100.966	205.984	2.04013	1.02866	0.966393	0.012465	0.0053987	yes
Itpkc	Itpkc	Itpkc	chr1:82284845-82306422	TAP Ctrl	TAP Rest-knockdown	OK	2.57219	5.24517	2.03918	1.02799	0.670657	0.02886	0.00684725	yes
mrpl24	mrpl24	mrpl24	chr2:179995712-180018762	TAP Ctrl	TAP Rest-knockdown	OK	19.7893	40.3485	2.0389	1.02779	1.05857	0.005875	0.00444162	yes
Maged2	Maged2	Maged2	chrX:40056331-40064505	TAP Ctrl	TAP Rest-knockdown	OK	23.4186	47.7471	2.03885	1.02776	0.983408	0.010455	0.00509593	yes
Coq5	Coq5	Coq5	chr12:42585094-42602004	TAP Ctrl	TAP Rest-knockdown	OK	26.3886	53.7764	2.03786	1.02706	0.976058	0.011085	0.00520491	yes
Ankrd24	Ankrd24	Ankrd24	chr7:9534365-9554062	TAP Ctrl	TAP Rest-knockdown	OK	5.41357	11.0201	2.03564	1.02549	0.406061	0.0757	0.00915274	yes
Ptpmt1	Ptpmt1	Ptpmt1	chr3:75256382-75279872	TAP Ctrl	TAP Rest-knockdown	OK	11.833	24.086	2.03549	1.02538	0.626839	0.03098	0.00698804	yes
RGD1564719	RGD1564719	RGD1564719	chr1:87853619-87923706	TAP Ctrl	TAP Rest-knockdown	OK	2.39293	4.86955	2.03497	1.02501	0.865397	0.01466	0.00566335	yes
Gpd1	Gpd1	Gpd1	chr7:138458874-138466265	TAP Ctrl	TAP Rest-knockdown	OK	1.0941	2.22588	2.03444	1.02463	1.01612	0.009475	0.00498406	yes
Pdhx	Pdhx	Pdhx	chr3:88240249-88270914	TAP Ctrl	TAP Rest-knockdown	OK	6.18606	12.585	2.03441	1.02461	0.838406	0.017695	0.00601191	yes
Tomm22	Tomm22	Tomm22	chr7:117913210-117914960	TAP Ctrl	TAP Rest-knockdown	OK	178.115	362.287	2.03401	1.02432	0.995148	0.01014	0.00505404	yes
Exog	Exog	Exog	chr8:124410415-124430163	TAP Ctrl	TAP Rest-knockdown	OK	3.82397	7.77544	2.03334	1.02385	0.934744	0.013495	0.00554222	yes
Slc5a6	Slc5a6	Slc5a6	chr6:25301629-25312901	TAP Ctrl	TAP Rest-knockdown	OK	5.181	10.5337	2.03314	1.02371	0.984217	0.01129	0.00521401	yes
Cbx6	Cbx6	Cbx6	chr7:118062272-118070004	TAP Ctrl	TAP Rest-knockdown	OK	17.8612	36.2804	2.03124	1.02236	0.954172	0.012585	0.00540868	yes
Hyal3	Hyal3	Hyal3	chr8:112828149-112833785	TAP Ctrl	TAP Rest-knockdown	OK	6.14714	12.4858	2.03116	1.0223	0.925809	0.013575	0.00554222	yes
Hook2	Hook2	Hook2	chr19:24808197-24819480	TAP Ctrl	TAP Rest-knockdown	OK	1.94719	3.95447	2.03086	1.02209	0.957239	0.010735	0.0051543	yes
Gar1	Gar1	Gar1	chr2:227267774-227275054	TAP Ctrl	TAP Rest-knockdown	OK	27.6848	56.1851	2.02946	1.02109	0.837223	0.016645	0.00589623	yes
Dchs1	Dchs1	Dchs1	chr1:163497339-163517217	TAP Ctrl	TAP Rest-knockdown	OK	4.12541	8.36958	2.02879	1.02062	0.940054	0.010325	0.00508268	yes
Acap3	Acap3	Acap3	chr5:172749740-172764436	TAP Ctrl	TAP Rest-knockdown	OK	21.7565	44.0989	2.02693	1.0193	0.594248	0.032355	0.00707868	yes
Mpzl3	Mpzl3	Mpzl3	chr8:48004276-48024468	TAP Ctrl	TAP Rest-knockdown	OK	0.778341	1.57721	2.02637	1.0189	0.908213	0.012275	0.00536082	yes
Nubpl	Nubpl	Nubpl	chr6:72264448-72476212	TAP Ctrl	TAP Rest-knockdown	OK	4.26635	8.64358	2.02599	1.01863	0.999108	0.009795	0.0050172	yes
Fdxr	Fdxr	Fdxr	chr10:105342683-105351374	TAP Ctrl	TAP Rest-knockdown	OK	7.7492	15.6996	2.02596	1.01861	0.993518	0.00897	0.00493965	yes
Napa	Napa	Napa	chr1:76438615-76457212	TAP Ctrl	TAP Rest-knockdown	OK	43.2592	87.6328	2.02576	1.01846	0.852187	0.01724	0.00596289	yes
Rangap1	Rangap1	Rangap1	chr7:120055614-120083897	TAP Ctrl	TAP Rest-knockdown	OK	68.0131	137.74	2.0252	1.01806	0.981571	0.00829	0.00482227	yes
Tmem127	Tmem127	Tmem127	chr3:114746453-114759251	TAP Ctrl	TAP Rest-knockdown	OK	11.3455	22.9609	2.02379	1.01706	0.922064	0.014025	0.00559982	yes
Clcn7	Clcn7	Clcn7	chr10:14379802-14403898	TAP Ctrl	TAP Rest-knockdown	OK	4.84489	9.80308	2.02339	1.01677	0.780768	0.018165	0.00607566	yes
Apc2	Apc2	Apc2	chr7:10901593-10920010	TAP Ctrl	TAP Rest-knockdown	OK	30.2467	61.1914	2.02308	1.01655	0.944589	0.01309	0.00548789	yes
Tor1b	Tor1b	Tor1b	chr3:10018705-10024731	TAP Ctrl	TAP Rest-knockdown	OK	15.94	32.2305	2.02199	1.01577	0.937172	0.01062	0.00512592	yes
Rfc3	Rfc3	Rfc3	chr12:3224492-3235256	TAP Ctrl	TAP Rest-knockdown	OK	74.7835	151.15	2.02117	1.01519	0.9987	0.009825	0.0050172	yes
Ypel3	Ypel3	Ypel3	chr1:185952795-185956087	TAP Ctrl	TAP Rest-knockdown	OK	13.9717	28.238	2.02109	1.01513	0.948044	0.012045	0.00533126	yes
Cers5	Cers5	Cers5	chr7:138475150-138513647	TAP Ctrl	TAP Rest-knockdown	OK	40.865	82.5738	2.02065	1.01482	0.941081	0.013435	0.00554222	yes
Irgq	Irgq	Irgq	chr1:79816825-79824777	TAP Ctrl	TAP Rest-knockdown	OK	7.17002	14.4857	2.02032	1.01458	0.764197	0.01831	0.00609335	yes
Prr7	Prr7	Prr7	chr17:15209242-15210367	TAP Ctrl	TAP Rest-knockdown	OK	15.2422	30.7882	2.01993	1.01431	0.968375	0.01091	0.0051804	yes
Snx15	Snx15	Snx15	chr1:208892342-208901485	TAP Ctrl	TAP Rest-knockdown	OK	14.8966	30.0868	2.01971	1.01415	0.946979	0.01151	0.00524865	yes
Dolpp1	Dolpp1	Dolpp1	chr3:9437728-9446213	TAP Ctrl	TAP Rest-knockdown	OK	10.2871	20.7766	2.01968	1.01412	1.04992	0.007285	0.00467433	yes
Mxra8	Mxra8	Mxra8	chr5:172698248-172702599	TAP Ctrl	TAP Rest-knockdown	OK	8.12073	16.392	2.01854	1.01331	0.975437	0.01092	0.0051804	yes
Ncdn	Ncdn	Ncdn	chr5:146157062-146166823	TAP Ctrl	TAP Rest-knockdown	OK	25.6326	51.7288	2.01809	1.01299	1.01395	0.009615	0.00499948	yes
Fbxw4	Fbxw4	Fbxw4	chr1:250746868-250874460	TAP Ctrl	TAP Rest-knockdown	OK	5.43503	10.9681	2.01804	1.01295	0.99487	0.00947	0.00498406	yes
Col6a2	Col6a2	Col6a2	chr20:12436782-12464512	TAP Ctrl	TAP Rest-knockdown	OK	2.62509	5.29708	2.01787	1.01283	0.756806	0.022955	0.00650294	yes
Gstt1	Gstt1	Gstt1	chr20:13604354-13621456	TAP Ctrl	TAP Rest-knockdown	OK	3.2505	6.55484	2.01656	1.0119	0.983867	0.00999	0.00503081	yes
Rasgrp2	Rasgrp2	Rasgrp2	chr1:209183699-209199170	TAP Ctrl	TAP Rest-knockdown	OK	5.4585	11.0053	2.01618	1.01162	0.976747	0.010425	0.00508658	yes
Pmm1	Pmm1	Pmm1	chr7:120323807-120334065	TAP Ctrl	TAP Rest-knockdown	OK	35.1717	70.8975	2.01575	1.01132	0.951736	0.01147	0.00523802	yes
Slc37a4	Slc37a4	Slc37a4	chr8:47363895-47369980	TAP Ctrl	TAP Rest-knockdown	OK	8.53679	17.1992	2.01472	1.01058	0.997184	0.009105	0.00494602	yes
Solh	Solh	Solh	chr10:15218516-15245117	TAP Ctrl	TAP Rest-knockdown	OK	1.96887	3.96654	2.01463	1.01051	0.897821	0.014335	0.00563229	yes
Ltbp4	Ltbp4	Ltbp4	chr1:82385952-82418177	TAP Ctrl	TAP Rest-knockdown	OK	20.6862	41.6617	2.01399	1.01005	0.951143	0.0112	0.00520491	yes
Imp4	Imp4	Imp4	chr9:33175663-33184544	TAP Ctrl	TAP Rest-knockdown	OK	21.436	43.1254	2.01182	1.0085	0.929706	0.0111	0.00520491	yes
Maf1	Maf1	Maf1	chr7:114402297-114405331	TAP Ctrl	TAP Rest-knockdown	OK	74.4792	149.831	2.01172	1.00843	0.539367	0.031425	0.00700612	yes
Vamp5	Vamp5	Vamp5	chr4:105673888-105674890	TAP Ctrl	TAP Rest-knockdown	OK	19.6704	39.5483	2.01055	1.00759	0.826033	0.01603	0.00582977	yes
Cradd	Cradd	Cradd	chr7:32504278-32517581	TAP Ctrl	TAP Rest-knockdown	OK	6.15801	12.3791	2.01024	1.00737	0.969337	0.01186	0.00531517	yes
Celsr2	Celsr2	Celsr2	chr2:203960524-203983133	TAP Ctrl	TAP Rest-knockdown	OK	6.35104	12.7652	2.00994	1.00715	0.89754	0.01424	0.00563229	yes
Hps1	Hps1	Hps1	chr1:248109642-248134450	TAP Ctrl	TAP Rest-knockdown	OK	2.31209	4.6436	2.0084	1.00605	0.929801	0.012855	0.00544204	yes
Pop7	Pop7	Pop7	chr12:19570019-19571061	TAP Ctrl	TAP Rest-knockdown	OK	37.0207	74.3468	2.00825	1.00594	0.906229	0.01452	0.00565343	yes
Mrpl36	Mrpl36	Mrpl36	chr17:41264-42361	TAP Ctrl	TAP Rest-knockdown	OK	17.3724	34.8851	2.00808	1.00581	0.840157	0.015145	0.00572929	yes
Spred3	Spred3	Spred3	chr1:84295416-84304220	TAP Ctrl	TAP Rest-knockdown	OK	1.83795	3.69061	2.008	1.00576	0.73232	0.020745	0.00634141	yes
Gsx1	Gsx1	Gsx1	chr12:8551149-8552445	TAP Ctrl	TAP Rest-knockdown	OK	6.30034	12.6506	2.00792	1.0057	0.752897	0.023625	0.00654802	yes
RGD1304879	RGD1304879	RGD1304879	chr4:76081461-76093288	TAP Ctrl	TAP Rest-knockdown	OK	1.57712	3.16462	2.00658	1.00474	0.820862	0.017825	0.00602402	yes
Psmd3	Psmd3	Psmd3	chr10:87456441-87468383	TAP Ctrl	TAP Rest-knockdown	OK	68.3528	137.104	2.00583	1.0042	0.589755	0.03313	0.00713817	yes
Efna4	Efna4	Efna4	chr2:181521269-181525521	TAP Ctrl	TAP Rest-knockdown	OK	0.974972	1.95545	2.00565	1.00407	0.39602	0.07591	0.00915863	yes
Pelo	Pelo	Pelo	chr2:45839235-46479619	TAP Ctrl	TAP Rest-knockdown	OK	30.3841	60.9301	2.00533	1.00384	0.772443	0.02076	0.0063434	yes
Adap1	Adap1	Adap1	chr12:15825016-15877643	TAP Ctrl	TAP Rest-knockdown	OK	0.817837	1.6393	2.00443	1.00319	0.92623	0.013695	0.00555482	yes
Kcnip3	Kcnip3	Kcnip3	chr3:114961112-115025320	TAP Ctrl	TAP Rest-knockdown	OK	6.73316	13.4915	2.00374	1.0027	1.01409	0.01028	0.00507824	yes
Rpa1	Rpa1	Rpa1	chr10:62613168-62656565	TAP Ctrl	TAP Rest-knockdown	OK	23.1843	46.4155	2.00202	1.00146	0.753595	0.021865	0.00642406	yes
Tomm40b	Tomm40b	Tomm40b	chr13:87109485-87112175	TAP Ctrl	TAP Rest-knockdown	OK	2.77323	5.55079	2.00156	1.00113	-0.989797	0.010785	0.00516273	yes
Syndig1l	Syndig1l	Syndig1l	chr6:108719897-108741367	TAP Ctrl	TAP Rest-knockdown	OK	0.217944	0.129856	0.595823	-0.747045	1.57839	0.001325	0.00260353	yes
Myo3b	Myo3b	Myo3b	chr3:52262100-52645911	TAP Ctrl	TAP Rest-knockdown	OK	1.98888	1.17206	0.589307	-0.76291	1.07784	0.00968	0.00501387	yes
Slc24a2	Slc24a2	Slc24a2	chr5:106295253-106537714	TAP Ctrl	TAP Rest-knockdown	OK	0.243725	0.141708	0.581426	-0.782333	1.40693	0.00246	0.00333821	yes
Slitrk1	Slitrk1	Slitrk1	chr15:93205849-93209888	TAP Ctrl	TAP Rest-knockdown	OK	18.2583	10.5176	0.576045	-0.795747	1.39219	0.00318	0.00364114	yes
Neurod2	Neurod2	Neurod2	chr10:87097849-87099668	TAP Ctrl	TAP Rest-knockdown	OK	0.209642	0.120506	0.574818	-0.798823	1.46086	0.00284	0.00350329	yes
Xkr4	Xkr4	Xkr4	chr5:16150481-16552907	TAP Ctrl	TAP Rest-knockdown	OK	0.280548	0.148657	0.529881	-0.91626	1.43938	0.00238	0.00328454	yes
Gpr19	Gpr19	Gpr19	chr4:171791726-171809215	TAP Ctrl	TAP Rest-knockdown	OK	28.9117	14.9947	0.518638	-0.947201	1.32286	0.002035	0.00307439	yes
Cpz	Cpz	Cpz	chr14:80857370-80880592	TAP Ctrl	TAP Rest-knockdown	OK	0.0858423	0.0443533	0.516683	-0.952647	1.26579	0.004255	0.00402158	yes
Lhx5	Lhx5	Lhx5	chr12:37323826-37332257	TAP Ctrl	TAP Rest-knockdown	OK	0.100448	0.0516196	0.513894	-0.960458	1.00657	0.01195	0.00532176	yes
Mmachc	Mmachc	Mmachc	chr5:136995230-137001367	TAP Ctrl	TAP Rest-knockdown	OK	24.0472	12.2628	0.509947	-0.97158	-0.716006	0.02271	0.00649863	yes
Ddx58	Ddx58	Ddx58	chr5:57597130-57645147	TAP Ctrl	TAP Rest-knockdown	OK	260.982	132.982	0.509545	-0.972719	-0.776912	0.021625	0.0064162	yes
Eea1	Eea1	Eea1	chr7:33302848-33396666	TAP Ctrl	TAP Rest-knockdown	OK	39.8375	20.2948	0.50944	-0.973017	-0.816416	0.017425	0.0059829	yes
Shprh	Shprh	Shprh	chr1:5846061-5922176	TAP Ctrl	TAP Rest-knockdown	OK	36.1914	18.4191	0.508936	-0.974444	-0.178743	0.05588	0.00829934	yes
Slc17a6	Slc17a6	Slc17a6	chr1:101425974-101466023	TAP Ctrl	TAP Rest-knockdown	OK	0.127662	0.0649308	0.508615	-0.975354	1.42004	0.00323	0.00365833	yes
Slc25a40	Slc25a40	Slc25a40	chr4:22547414-22555088	TAP Ctrl	TAP Rest-knockdown	OK	6.94467	3.53174	0.508554	-0.975527	-0.780847	0.02147	0.00641456	yes
Usp47	Usp47	Usp47	chr1:169836252-169920055	TAP Ctrl	TAP Rest-knockdown	OK	97.7799	49.7171	0.508459	-0.975796	-0.896177	0.01437	0.00563505	yes
Sarnp	Sarnp	Sarnp	chr7:2121253-2176069	TAP Ctrl	TAP Rest-knockdown	OK	574.682	292.196	0.508448	-0.975827	-0.557094	0.03497	0.00727263	yes
Dab1	Dab1	Dab1	chr5:125434132-125694562	TAP Ctrl	TAP Rest-knockdown	OK	1.13759	0.578202	0.508269	-0.976335	-0.778745	0.021885	0.00642406	yes
Ptpn4	Ptpn4	Ptpn4	chr13:32430874-32611163	TAP Ctrl	TAP Rest-knockdown	OK	26.4142	13.4249	0.508246	-0.976402	-0.98389	0.01086	0.0051804	yes
Pdk1	Pdk1	Pdk1	chr3:54292075-54319243	TAP Ctrl	TAP Rest-knockdown	OK	35.4874	18.0328	0.508147	-0.976683	-0.966716	0.01082	0.00516896	yes
RGD1310552	RGD1310552	RGD1310552	chr8:79740705-79817592	TAP Ctrl	TAP Rest-knockdown	OK	12.3886	6.29225	0.507906	-0.977365	-0.95107	0.01206	0.00533126	yes
Dnajc21	Dnajc21	Dnajc21	chr2:59796393-59814160	TAP Ctrl	TAP Rest-knockdown	OK	51.7554	26.2829	0.507829	-0.977585	-0.921943	0.01461	0.00565649	yes
Cep19	Cep19	Cep19	chr11:70500061-70508772	TAP Ctrl	TAP Rest-knockdown	OK	71.7191	36.4041	0.507593	-0.978256	-0.674618	0.01384	0.00555489	yes
Rmrp	Rmrp	Rmrp	chr15:26789868-26790125	TAP Ctrl	TAP Rest-knockdown	OK	19973.5	10138.2	0.507583	-0.978286	-0.957751	0.012485	0.0053999	yes
Slu7	Slu7	Slu7	chr10:28536629-28551427	TAP Ctrl	TAP Rest-knockdown	OK	113.861	57.7429	0.507135	-0.979558	-0.841514	0.01583	0.00580931	yes
Phf3	Phf3	Phf3	chr9:29464631-29537291	TAP Ctrl	TAP Rest-knockdown	OK	37.9047	19.2162	0.506961	-0.980054	-0.0341119	0.05601	0.00830257	yes
Atp6v1g2	Atp6v1g2	Atp6v1g2	chr20:3498935-3842500	TAP Ctrl	TAP Rest-knockdown	OK	4.89157	2.4783	0.506647	-0.980947	-0.854876	0.014675	0.00566335	yes
Mmp16	Mmp16	Mmp16	chr5:32352310-32586469	TAP Ctrl	TAP Rest-knockdown	OK	102.074	51.7059	0.506553	-0.981215	-0.819085	0.01929	0.00621134	yes
Ccdc112	Ccdc112	Ccdc112	chr18:40455512-40489699	TAP Ctrl	TAP Rest-knockdown	OK	42.3983	21.4562	0.506063	-0.982612	-1.03178	0.00886	0.0049082	yes
Fam149b1	Fam149b1	Fam149b1	chr15:4157827-4196419	TAP Ctrl	TAP Rest-knockdown	OK	12.897	6.52464	0.505904	-0.983065	-0.953258	0.01154	0.00525215	yes
Erp44	Erp44	Erp44	chr5:64869535-64962569	TAP Ctrl	TAP Rest-knockdown	OK	231.55	117.14	0.505895	-0.98309	-0.93048	0.012035	0.00533126	yes
Limch1	Limch1	Limch1	chr14:43724479-44049555	TAP Ctrl	TAP Rest-knockdown	OK	26.4313	13.3714	0.505893	-0.983097	-0.99481	0.01102	0.00520491	yes
Crtc1	Crtc1	Crtc1	chr16:19494579-19536785	TAP Ctrl	TAP Rest-knockdown	OK	43.9206	22.2141	0.505779	-0.983422	-0.610683	0.030445	0.00696012	yes
Smc4	Smc4	Smc4	chr2:158987317-159015705	TAP Ctrl	TAP Rest-knockdown	OK	256.583	129.654	0.50531	-0.984759	-0.850343	0.01726	0.0059637	yes
Rbpj	Rbpj	Rbpj	chr5:4663782-4668189	TAP Ctrl	TAP Rest-knockdown	OK	61.4783	31.0629	0.505266	-0.984885	-0.954006	0.0127	0.00543163	yes
Mtus1	Mtus1	Mtus1	chr16:54611501-54664075	TAP Ctrl	TAP Rest-knockdown	OK	51.2321	25.8841	0.505232	-0.984982	-0.572172	0.0356	0.00729835	yes
Cpsf6	Cpsf6	Cpsf6	chr7:56658290-56689892	TAP Ctrl	TAP Rest-knockdown	OK	118.721	59.9815	0.505231	-0.984986	-0.916771	0.010655	0.00513973	yes
RGD1559904	RGD1559904	RGD1559904	chr5:25687471-25751655	TAP Ctrl	TAP Rest-knockdown	OK	45.9931	23.2345	0.505174	-0.985149	-0.746112	0.02423	0.00658515	yes
Fam167a	Fam167a	Fam167a	chr15:42719192-42734086	TAP Ctrl	TAP Rest-knockdown	OK	1.28669	0.64953	0.504807	-0.986196	-0.914692	0.013205	0.0054938	yes
Gm2a	Gm2a	Gm2a	chr10:40502174-40514708	TAP Ctrl	TAP Rest-knockdown	OK	188.056	94.9038	0.504657	-0.986625	-0.910293	0.012795	0.00543163	yes
Akap8	Akap8	Akap8	chr7:12873302-12889333	TAP Ctrl	TAP Rest-knockdown	OK	114.861	57.9372	0.504411	-0.987327	-0.94476	0.01275	0.00543163	yes
Klhl5	Klhl5	Klhl5	chr14:45846061-45886040	TAP Ctrl	TAP Rest-knockdown	OK	74.146	37.399	0.504397	-0.987369	-0.737833	0.02449	0.0066016	yes
Spag1	Spag1	Spag1	chr7:71699340-71759373	TAP Ctrl	TAP Rest-knockdown	OK	1.32024	0.665795	0.504298	-0.98765	-0.97515	0.01075	0.0051543	yes
Zcchc2	Zcchc2	Zcchc2	chr13:12148071-12196570	TAP Ctrl	TAP Rest-knockdown	OK	7.74419	3.90481	0.504224	-0.987862	-0.931015	0.012245	0.00535299	yes
Cirh1a	Cirh1a	Cirh1a	chr19:36742205-36770285	TAP Ctrl	TAP Rest-knockdown	OK	131.416	66.2511	0.504133	-0.988125	-0.861011	0.01713	0.00594716	yes
RGD1565192	RGD1565192	RGD1565192	chr14:62461059-62470889	TAP Ctrl	TAP Rest-knockdown	OK	142.809	71.9734	0.503984	-0.988551	-0.942271	0.01298	0.00545879	yes
Dnm1l	Dnm1l	Dnm1l	chr11:86617235-86665861	TAP Ctrl	TAP Rest-knockdown	OK	81.8637	41.2469	0.503848	-0.988938	-1.01021	0.01011	0.00505052	yes
Nt5dc1	Nt5dc1	Nt5dc1	chr20:38646200-38750613	TAP Ctrl	TAP Rest-knockdown	OK	24.0448	12.1145	0.50383	-0.98899	-0.993293	0.011705	0.00529906	yes
Cdkn1c	Cdkn1c	Cdkn1c	chr1:203835214-203837844	TAP Ctrl	TAP Rest-knockdown	OK	11.2144	5.64955	0.503776	-0.989145	-0.929111	0.01382	0.00555489	yes
Mapk9	Mapk9	Mapk9	chr10:35353485-35384319	TAP Ctrl	TAP Rest-knockdown	OK	54.6503	27.5272	0.503697	-0.989372	-1.01438	0.01038	0.00508268	yes
RGD1565496	RGD1565496	RGD1565496	chr8:69243484-69264608	TAP Ctrl	TAP Rest-knockdown	OK	101.195	50.9239	0.503225	-0.990723	-1.03605	0.009885	0.0050172	yes
Ndrg2	Ndrg2	Ndrg2	chr15:27338551-27347196	TAP Ctrl	TAP Rest-knockdown	OK	84.4829	42.5103	0.503182	-0.990847	-0.870148	0.01342	0.00554222	yes
Zfp167	Zfp167	Zfp167	chr8:127591812-127609194	TAP Ctrl	TAP Rest-knockdown	OK	1.19048	0.599012	0.503168	-0.990887	-0.947671	0.009245	0.00495214	yes
Bicc1	Bicc1	Bicc1	chr20:18288078-18477016	TAP Ctrl	TAP Rest-knockdown	OK	12.4403	6.25897	0.503121	-0.991024	-0.958445	0.011435	0.00522965	yes
Zfp251	Zfp251	Zfp251	chr7:114897921-114925890	TAP Ctrl	TAP Rest-knockdown	OK	39.2017	19.7225	0.503103	-0.991074	-0.0202469	0.054625	0.00823833	yes
Tnf	Tnf	Tnf	chr20:3498935-3842500	TAP Ctrl	TAP Rest-knockdown	OK	2.01479	1.01322	0.502891	-0.991682	-0.860103	0.017735	0.00601191	yes
Plod2	Plod2	Plod2	chr8:97525278-97623151	TAP Ctrl	TAP Rest-knockdown	OK	56.5886	28.454	0.502822	-0.99188	-1.0508	0.008145	0.00480324	yes
Bcl7b	Bcl7b	Bcl7b	chr12:22651274-22656141	TAP Ctrl	TAP Rest-knockdown	OK	64.3939	32.3782	0.502815	-0.991901	-0.788194	0.02122	0.00639734	yes
Zranb2	Zranb2	Zranb2	chr2:255645571-255659078	TAP Ctrl	TAP Rest-knockdown	OK	266.412	133.949	0.502789	-0.991975	-0.970625	0.012425	0.00539378	yes
Ndc80	Ndc80	Ndc80	chr9:110702934-110718894	TAP Ctrl	TAP Rest-knockdown	OK	45.3819	22.7942	0.502275	-0.99345	-1.00652	0.00886	0.0049082	yes
Mapk1	Mapk1	Mapk1	chr11:85968731-86030387	TAP Ctrl	TAP Rest-knockdown	OK	177.693	89.2455	0.502245	-0.993536	-1.04698	0.007535	0.004706	yes
Btbd9	Btbd9	Btbd9	chr20_random:185812-189710	TAP Ctrl	TAP Rest-knockdown	OK	41.0402	20.5956	0.50184	-0.994702	-0.974095	0.01163	0.00527271	yes
RGD1563235	RGD1563235	RGD1563235	chr19:54023535-54039295	TAP Ctrl	TAP Rest-knockdown	OK	12.6946	6.36816	0.501643	-0.995266	-0.976183	0.011255	0.00521013	yes
Aplf	Aplf	Aplf	chr4:121796924-121849584	TAP Ctrl	TAP Rest-knockdown	OK	5.48192	2.74872	0.501416	-0.995921	-0.810341	0.01911	0.00618087	yes
Zfp91	Zfp91	Zfp91	chr1:215846157-215882704	TAP Ctrl	TAP Rest-knockdown	OK	126.443	63.2998	0.500619	-0.998214	-0.563595	0.03882	0.00745453	yes
LRRTM1	LRRTM1	LRRTM1	chr4:110776323-111922482	TAP Ctrl	TAP Rest-knockdown	OK	1.49876	0.750181	0.500534	-0.998459	-1.01069	0.01066	0.00513973	yes
Dnajc17	Dnajc17	Dnajc17	chr3:105687464-105721953	TAP Ctrl	TAP Rest-knockdown	OK	41.241	20.6366	0.50039	-0.998874	-1.03408	0.008685	0.00490314	yes
Mutyh	Mutyh	Mutyh	chr5:137103957-137115897	TAP Ctrl	TAP Rest-knockdown	OK	17.9659	8.98784	0.500272	-0.999215	-1.05456	0.008315	0.00482793	yes
Kcnip2	Kcnip2	Kcnip2	chr1:251008675-251032402	TAP Ctrl	TAP Rest-knockdown	OK	0.342959	0.171555	0.50022	-0.999365	1.28851	0.00519	0.00425879	yes
Adat1	Adat1	Adat1	chr19:41902819-41926545	TAP Ctrl	TAP Rest-knockdown	OK	8.01961	4.00966	0.499982	-1.00005	-0.866724	0.022765	0.00649863	yes
Zmynd11	Zmynd11	Zmynd11	chr17:71296711-71418778	TAP Ctrl	TAP Rest-knockdown	OK	86.3143	43.13	0.499685	-1.00091	-1.03511	0.00937	0.00496539	yes
Arglu1	Arglu1	Arglu1	chr16:86143398-86181601	TAP Ctrl	TAP Rest-knockdown	OK	117.414	58.6635	0.49963	-1.00107	-0.914794	0.014105	0.00560626	yes
Pink1	Pink1	Pink1	chr5:157091180-157103293	TAP Ctrl	TAP Rest-knockdown	OK	27.3098	13.641	0.499491	-1.00147	-0.741292	0.02224	0.00644784	yes
Ccpg1	Ccpg1	Ccpg1	chr8:77660207-77861090	TAP Ctrl	TAP Rest-knockdown	OK	36.1493	18.0527	0.499393	-1.00175	-0.731486	0.0206	0.00632575	yes
Mok	Mok	Mok	chr6:135531655-135562497	TAP Ctrl	TAP Rest-knockdown	OK	1.93118	0.963777	0.499061	-1.00271	-0.777832	0.0144	0.00564015	yes
Tjp1	Tjp1	Tjp1	chr1:119684773-119750532	TAP Ctrl	TAP Rest-knockdown	OK	148.152	73.9359	0.499054	-1.00273	-0.923182	0.014685	0.00566335	yes
Uaca	Uaca	Uaca	chr8:64730635-65118809	TAP Ctrl	TAP Rest-knockdown	OK	2.98516	1.48953	0.498978	-1.00295	-1.02072	0.010325	0.00508268	yes
Lhpp	Lhpp	Lhpp	chr1:192082901-192174599	TAP Ctrl	TAP Rest-knockdown	OK	89.0567	44.3908	0.498455	-1.00446	-1.02349	0.01118	0.00520491	yes
Hadha	Hadha	Hadha	chr6_random:452695-468313	TAP Ctrl	TAP Rest-knockdown	OK	260.857	129.963	0.498215	-1.00516	-1.05485	0.00735	0.00467433	yes
Tia1	Tia1	Tia1	chr4:120590163-120617530	TAP Ctrl	TAP Rest-knockdown	OK	27.5122	13.7026	0.498055	-1.00562	-0.927452	0.01229	0.0053627	yes
Rtbdn	Rtbdn	Rtbdn	chr19:24853293-24860541	TAP Ctrl	TAP Rest-knockdown	OK	0.7027	0.349929	0.497978	-1.00585	1.2542	0.00792	0.00475093	yes
Tsg101	Tsg101	Tsg101	chr1:97445039-97475141	TAP Ctrl	TAP Rest-knockdown	OK	331.823	165.236	0.497964	-1.00589	-1.00725	0.009715	0.0050172	yes
Slc38a1	Slc38a1	Slc38a1	chr7:135252262-135316256	TAP Ctrl	TAP Rest-knockdown	OK	37.6023	18.7244	0.497959	-1.0059	-0.863112	0.01098	0.00519315	yes
Hnrph1	Hnrph1	Hnrph1	chr10:35922839-35930132	TAP Ctrl	TAP Rest-knockdown	OK	555.449	276.427	0.497664	-1.00676	-0.934972	0.01413	0.00561383	yes
Tbx1	Tbx1	Tbx1	chr11:84400979-84410631	TAP Ctrl	TAP Rest-knockdown	OK	6.08286	3.02609	0.497478	-1.00729	-0.893848	0.01513	0.00572592	yes
Cmtm6	Cmtm6	Cmtm6	chr8:119149809-119165515	TAP Ctrl	TAP Rest-knockdown	OK	29.2874	14.5632	0.497251	-1.00795	-0.557414	0.03888	0.0074581	yes
Top2a	Top2a	Top2a	chr10:87771336-87800962	TAP Ctrl	TAP Rest-knockdown	OK	345.849	171.848	0.496887	-1.00901	-1.08714	0.00789	0.00475093	yes
Pinx1	Pinx1	Pinx1	chr15:43124972-43184374	TAP Ctrl	TAP Rest-knockdown	OK	45.844	22.7783	0.496865	-1.00907	-0.593087	0.03466	0.00724394	yes
Tmem196	Tmem196	Tmem196	chr6:147554824-147617421	TAP Ctrl	TAP Rest-knockdown	OK	1.21523	0.603609	0.496704	-1.00954	-1.01528	0.01089	0.0051804	yes
Map7	Map7	Map7	chr1:15419522-15553258	TAP Ctrl	TAP Rest-knockdown	OK	19.3438	9.6067	0.496629	-1.00976	-0.93941	0.010085	0.00504857	yes
Gabpa	Gabpa	Gabpa	chr11:24323962-24352754	TAP Ctrl	TAP Rest-knockdown	OK	61.8805	30.728	0.49657	-1.00993	-0.894579	0.01534	0.00575636	yes
Dnajc3	Dnajc3	Dnajc3	chr15:103881633-103921295	TAP Ctrl	TAP Rest-knockdown	OK	184.526	91.6221	0.496527	-1.01006	-0.798217	0.01507	0.00571429	yes
Prpf40a	Prpf40a	Prpf40a	chr3:34661460-34721438	TAP Ctrl	TAP Rest-knockdown	OK	240.247	119.285	0.49651	-1.01011	-1.0442	0.008805	0.0049082	yes
Commd3	Commd3	Commd3	chr17:92775473-92779187	TAP Ctrl	TAP Rest-knockdown	OK	247.942	123.078	0.496398	-1.01043	-0.960103	0.01092	0.0051804	yes
Smarce1	Smarce1	Smarce1	chr19:27722429-28479977	TAP Ctrl	TAP Rest-knockdown	OK	276.357	137.175	0.496369	-1.01052	-0.84903	0.01753	0.00599225	yes
Lgr5	Lgr5	Lgr5	chr7:54737744-54876664	TAP Ctrl	TAP Rest-knockdown	OK	27.0674	13.4224	0.495888	-1.01191	-0.714863	0.028715	0.00684725	yes
Supt6h	Supt6h	Supt6h	chr10:64378702-64425858	TAP Ctrl	TAP Rest-knockdown	OK	126.196	62.5325	0.495519	-1.01299	-0.817182	0.01945	0.00622726	yes
Plxdc2	Plxdc2	Plxdc2	chr17:90572390-90982074	TAP Ctrl	TAP Rest-knockdown	OK	2.97319	1.47325	0.495512	-1.01301	-0.71622	0.020885	0.00635942	yes
Ranbp2	Ranbp2	Ranbp2	chr20:37271466-37322723	TAP Ctrl	TAP Rest-knockdown	OK	85.9969	42.5921	0.495275	-1.0137	-0.856232	0.016265	0.00584298	yes
Lrp6	Lrp6	Lrp6	chr4:171337113-171444932	TAP Ctrl	TAP Rest-knockdown	OK	39.2981	19.4596	0.495179	-1.01398	-0.681829	0.02626	0.00669122	yes
Taok1	Taok1	Taok1	chr10:66534552-66584625	TAP Ctrl	TAP Rest-knockdown	OK	227.036	112.417	0.495151	-1.01406	-0.809402	0.018765	0.00613181	yes
Ankrd29	Ankrd29	Ankrd29	chr18:3789060-3849409	TAP Ctrl	TAP Rest-knockdown	OK	2.56833	1.27096	0.494859	-1.01491	-1.01845	0.01054	0.0051109	yes
Fgf12	Fgf12	Fgf12	chr11:74208695-74481037	TAP Ctrl	TAP Rest-knockdown	OK	27.1659	13.4424	0.494826	-1.01501	-0.92129	0.013645	0.00554723	yes
Tram1	Tram1	Tram1	chr5:4844207-4869207	TAP Ctrl	TAP Rest-knockdown	OK	222.671	110.142	0.49464	-1.01555	-0.985945	0.01034	0.00508268	yes
Ryk	Ryk	Ryk	chr8:107822822-107894331	TAP Ctrl	TAP Rest-knockdown	OK	193.422	95.6738	0.494638	-1.01556	-0.974183	0.01123	0.0052093	yes
Fam172a	Fam172a	Fam172a	chr2:5266233-5742306	TAP Ctrl	TAP Rest-knockdown	OK	61.3894	30.365	0.494629	-1.01558	-0.628901	0.028565	0.0068289	yes
Zfp292	Zfp292	Zfp292	chr5:51438560-51518820	TAP Ctrl	TAP Rest-knockdown	OK	42.1512	20.847	0.494577	-1.01573	-1.03551	0.00825	0.00481694	yes
Sf3a3	Sf3a3	Sf3a3	chr5:144040060-144059688	TAP Ctrl	TAP Rest-knockdown	OK	144.525	71.4539	0.494405	-1.01623	-0.937614	0.00925	0.00495214	yes
Ythdf3	Ythdf3	Ythdf3	chr2:100852767-100885774	TAP Ctrl	TAP Rest-knockdown	OK	75.6433	37.3914	0.494312	-1.01651	-0.941403	0.013785	0.00555489	yes
Rufy3	Rufy3	Rufy3	chr14:21022764-21070152	TAP Ctrl	TAP Rest-knockdown	OK	33.3436	16.4806	0.494266	-1.01664	-0.815076	0.0196	0.0062339	yes
Cdc27	Cdc27	Cdc27	chr10:93678789-93725987	TAP Ctrl	TAP Rest-knockdown	OK	98.0615	48.4406	0.493982	-1.01747	-1.02117	0.009155	0.00494602	yes
Rffl	Rffl	Rffl	chr10:71025034-71047280	TAP Ctrl	TAP Rest-knockdown	OK	14.7996	7.31028	0.493951	-1.01756	-0.842452	0.018805	0.00613181	yes
Dnajc28	Dnajc28	Dnajc28	chr11:31584545-31587366	TAP Ctrl	TAP Rest-knockdown	OK	8.59798	4.24692	0.493944	-1.01758	-1.05203	0.009125	0.00494602	yes
Ndufb10	Ndufb10	Ndufb10	chr10:13977306-13979468	TAP Ctrl	TAP Rest-knockdown	OK	314.337	155.252	0.493903	-1.0177	-0.963617	0.010965	0.00518867	yes
Mrpl54	Mrpl54	Mrpl54	chr7:9936602-9939123	TAP Ctrl	TAP Rest-knockdown	OK	1012.56	499.968	0.493766	-1.0181	-1.05531	0.006685	0.00458261	yes
RGD1305178	RGD1305178	RGD1305178	chr3:10039721-10047993	TAP Ctrl	TAP Rest-knockdown	OK	47.8324	23.6165	0.493734	-1.01819	-0.948999	0.01068	0.00514433	yes
Cenpj	Cenpj	Cenpj	chr15:35487197-35550034	TAP Ctrl	TAP Rest-knockdown	OK	24.4141	12.0463	0.493416	-1.01912	-0.96714	0.011945	0.00532176	yes
Vprbp	Vprbp	Vprbp	chr8:112034907-112102320	TAP Ctrl	TAP Rest-knockdown	OK	40.3767	19.9052	0.492987	-1.02038	-0.97245	0.01249	0.0053999	yes
Ogfrl1	Ogfrl1	Ogfrl1	chr9:22233996-22247453	TAP Ctrl	TAP Rest-knockdown	OK	25.1812	12.4124	0.492923	-1.02056	-0.931973	0.012845	0.00544204	yes
Acot3	Acot3	Acot3	chr6:108089348-108095288	TAP Ctrl	TAP Rest-knockdown	OK	3.65062	1.79921	0.492851	-1.02078	-0.773085	0.02527	0.0066288	yes
Eapp	Eapp	Eapp	chr6:74985402-75012635	TAP Ctrl	TAP Rest-knockdown	OK	85.4011	42.0862	0.492806	-1.02091	-0.983335	0.012235	0.00535299	yes
Frmd4a	Frmd4a	Frmd4a	chr17:84783243-85068101	TAP Ctrl	TAP Rest-knockdown	OK	32.0418	15.787	0.4927	-1.02122	-0.971157	0.01176	0.00530864	yes
Spopl	Spopl	Spopl	chr3:1518950-1579141	TAP Ctrl	TAP Rest-knockdown	OK	29.8124	14.6867	0.492637	-1.0214	-0.999145	0.010665	0.00513973	yes
St8sia1	St8sia1	St8sia1	chr4:180722381-180852639	TAP Ctrl	TAP Rest-knockdown	OK	21.3664	10.5234	0.492521	-1.02174	-0.838843	0.018335	0.00609785	yes
Slc16a6	Slc16a6	Slc16a6	chr10:98853288-98875188	TAP Ctrl	TAP Rest-knockdown	OK	3.74924	1.84576	0.492302	-1.02238	-1.01029	0.009585	0.00499948	yes
Wdr19	Wdr19	Wdr19	chr14:45744197-45807531	TAP Ctrl	TAP Rest-knockdown	OK	8.94903	4.40262	0.491966	-1.02337	-1.06833	0.006555	0.0045636	yes
Eps15	Eps15	Eps15	chr5:130639804-130739014	TAP Ctrl	TAP Rest-knockdown	OK	22.9885	11.2969	0.491415	-1.02499	-0.839787	0.015635	0.0057987	yes
Atp2b1	Atp2b1	Atp2b1	chr7:36493660-36600280	TAP Ctrl	TAP Rest-knockdown	OK	76.5882	37.6255	0.49127	-1.02541	-0.887162	0.0145	0.00565343	yes
Zbtb20	Zbtb20	Zbtb20	chr11:58662836-59399213	TAP Ctrl	TAP Rest-knockdown	OK	28.5616	14.031	0.491254	-1.02546	-0.898904	0.01318	0.00549276	yes
Fam46a	Fam46a	Fam46a	chr8:90502440-90506129	TAP Ctrl	TAP Rest-knockdown	OK	62.79	30.8399	0.491159	-1.02574	-0.813204	0.01893	0.006148	yes
Smarcc1	Smarcc1	Smarcc1	chr8:114484490-114609850	TAP Ctrl	TAP Rest-knockdown	OK	189.228	92.9398	0.491152	-1.02576	-0.737751	0.024265	0.00658515	yes
Syn3	Syn3	Syn3	chr7:19544438-19940847	TAP Ctrl	TAP Rest-knockdown	OK	12.6124	6.19254	0.490988	-1.02624	-0.664239	0.026435	0.00670095	yes
Smc6	Smc6	Smc6	chr6:34710176-34763158	TAP Ctrl	TAP Rest-knockdown	OK	105.804	51.9481	0.490984	-1.02625	-0.956824	0.01109	0.00520491	yes
Shox2	Shox2	Shox2	chr2:156881043-156889653	TAP Ctrl	TAP Rest-knockdown	OK	20.8921	10.255	0.490855	-1.02663	-0.221364	0.057985	0.00837336	yes
Invs	Invs	Invs	chr5:64962872-65165336	TAP Ctrl	TAP Rest-knockdown	OK	3.44945	1.69304	0.490814	-1.02675	-0.908068	0.014155	0.00562061	yes
Rad18	Rad18	Rad18	chr4:148452668-148543743	TAP Ctrl	TAP Rest-knockdown	OK	112.041	54.9778	0.490694	-1.02711	-0.974752	0.01189	0.00531517	yes
Ythdc1	Ythdc1	Ythdc1	chr14:22805107-22835283	TAP Ctrl	TAP Rest-knockdown	OK	74.7138	36.6579	0.490644	-1.02725	-1.02029	0.00888	0.0049135	yes
Znhit6	Znhit6	Znhit6	chr2:243746295-243778317	TAP Ctrl	TAP Rest-knockdown	OK	89.0257	43.6759	0.490599	-1.02738	-0.834732	0.018105	0.00606637	yes
Akap9	Akap9	Akap9	chr4:26772458-26908320	TAP Ctrl	TAP Rest-knockdown	OK	33.5804	16.4668	0.490369	-1.02806	-0.814253	0.014315	0.00563229	yes
Kif5b	Kif5b	Kif5b	chr17:59697081-59727314	TAP Ctrl	TAP Rest-knockdown	OK	271.756	133.251	0.490333	-1.02817	-0.948567	0.01131	0.00521812	yes
Schip1	Schip1	Schip1	chr2:157848638-158631796	TAP Ctrl	TAP Rest-knockdown	OK	181.045	88.7512	0.490216	-1.02851	-0.963957	0.01016	0.00505404	yes
Aff1	Aff1	Aff1	chr14:7015190-7114671	TAP Ctrl	TAP Rest-knockdown	OK	9.4192	4.61703	0.490172	-1.02864	-0.601228	0.041035	0.00757835	yes
Rnf24	Rnf24	Rnf24	chr3:119011692-119012656	TAP Ctrl	TAP Rest-knockdown	OK	15.6907	7.69056	0.490135	-1.02875	-0.472885	0.063615	0.00859846	yes
Gnpda2	Gnpda2	Gnpda2	chr14:41048838-41086202	TAP Ctrl	TAP Rest-knockdown	OK	37.0747	18.1709	0.490116	-1.02881	-1.03867	0.009945	0.00502698	yes
Whamm	Whamm	Whamm	chr1:137785813-137814184	TAP Ctrl	TAP Rest-knockdown	OK	11.008	5.39472	0.490073	-1.02893	-0.991532	0.01058	0.00511711	yes
Thumpd1	Thumpd1	Thumpd1	chr1:177997216-178003994	TAP Ctrl	TAP Rest-knockdown	OK	112.273	55.0142	0.490004	-1.02914	-0.916502	0.01162	0.00527072	yes
Cdon	Cdon	Cdon	chr8:35238898-35291743	TAP Ctrl	TAP Rest-knockdown	OK	1.82367	0.893598	0.49	-1.02915	-0.86324	0.017045	0.00593865	yes
Zfp800	Zfp800	Zfp800	chr4:55036239-55058116	TAP Ctrl	TAP Rest-knockdown	OK	33.4927	16.4075	0.489883	-1.02949	-0.869347	0.016605	0.00589093	yes
Fem1b	Fem1b	Fem1b	chr8:66948713-66961986	TAP Ctrl	TAP Rest-knockdown	OK	133.552	65.4149	0.489808	-1.02971	-1.02007	0.01056	0.00511269	yes
Ccdc130	Ccdc130	Ccdc130	chr19:25582028-25589845	TAP Ctrl	TAP Rest-knockdown	OK	34.955	17.1204	0.489784	-1.02978	-0.926802	0.01506	0.00571429	yes
LOC297756	LOC297756	LOC297756	chr5:2501288-2505579	TAP Ctrl	TAP Rest-knockdown	OK	292.319	143.146	0.489691	-1.03006	-0.768169	0.02332	0.00651493	yes
Cdkl2	Cdkl2	Cdkl2	chr14:17598861-17621558	TAP Ctrl	TAP Rest-knockdown	OK	2.39904	1.17436	0.489512	-1.03058	-0.900479	0.01541	0.00576774	yes
Xrcc6	Xrcc6	Xrcc6	chr7:120401943-120422923	TAP Ctrl	TAP Rest-knockdown	OK	163.003	79.7828	0.489456	-1.03075	-0.945752	0.012355	0.0053786	yes
Pde7b	Pde7b	Pde7b	chr1:15701132-15929617	TAP Ctrl	TAP Rest-knockdown	OK	5.8708	2.87266	0.489313	-1.03117	-1.08542	0.00688	0.00462869	yes
LOC500475	LOC500475	LOC500475	chr5:79521873-79546222	TAP Ctrl	TAP Rest-knockdown	OK	26.2888	12.8601	0.489186	-1.03155	-0.813848	0.01435	0.00563229	yes
Pcm1	Pcm1	Pcm1	chr16:54321572-54419178	TAP Ctrl	TAP Rest-knockdown	OK	129.824	63.5017	0.489137	-1.03169	-0.957929	0.011435	0.00522965	yes
Incenp	Incenp	Incenp	chr1:212326515-212352859	TAP Ctrl	TAP Rest-knockdown	OK	109.445	53.5285	0.48909	-1.03183	-0.722237	0.0264	0.00670076	yes
Dqx1	Dqx1	Dqx1	chr4:117269043-117277882	TAP Ctrl	TAP Rest-knockdown	OK	1.34532	0.657889	0.48902	-1.03203	-0.985713	0.01019	0.00505827	yes
Taf7	Taf7	Taf7	chr18:30541431-30543568	TAP Ctrl	TAP Rest-knockdown	OK	102.713	50.2175	0.488911	-1.03236	-0.978072	0.01258	0.00540868	yes
MGC125002	MGC125002	MGC125002	chr5:114800965-114853305	TAP Ctrl	TAP Rest-knockdown	OK	33.4153	16.3323	0.488767	-1.03278	-0.907595	0.011985	0.0053234	yes
Dpp8	Dpp8	Dpp8	chr8:69277040-69332460	TAP Ctrl	TAP Rest-knockdown	OK	73.3011	35.8252	0.48874	-1.03286	-1.08128	0.006745	0.00460029	yes
LOC688765	LOC688765	LOC688765	chr16:58922098-58923997	TAP Ctrl	TAP Rest-knockdown	OK	19.0085	9.2898	0.488718	-1.03293	-0.842095	0.0186	0.00612026	yes
Zfp418	Zfp418	Zfp418	chr1:64978602-64989822	TAP Ctrl	TAP Rest-knockdown	OK	12.9245	6.31582	0.48867	-1.03307	-0.940253	0.01351	0.00554222	yes
Lyrm1	Lyrm1	Lyrm1	chr1:178216552-178265367	TAP Ctrl	TAP Rest-knockdown	OK	5.84071	2.85339	0.488535	-1.03347	-1.05771	0.00878	0.00490429	yes
P2rx4	P2rx4	P2rx4	chr12:34943900-34961551	TAP Ctrl	TAP Rest-knockdown	OK	58.9519	28.7961	0.488468	-1.03366	-0.961206	0.00924	0.00495214	yes
Fam76b	Fam76b	Fam76b	chr8:10628598-10647170	TAP Ctrl	TAP Rest-knockdown	OK	34.7754	16.9855	0.488434	-1.03376	-1.01989	0.009045	0.00494376	yes
Lin28a	Lin28a	Lin28a	chr5:152748984-152766317	TAP Ctrl	TAP Rest-knockdown	OK	0.246441	0.12028	0.488068	-1.03485	1.64445	0.001045	0.00231424	yes
Zbtb26	Zbtb26	Zbtb26	chr3:17194710-17204723	TAP Ctrl	TAP Rest-knockdown	OK	14.1829	6.92213	0.488062	-1.03486	-0.788205	0.02157	0.0064162	yes
LOC688613	LOC688613	LOC688613	chr7:120625485-120633487	TAP Ctrl	TAP Rest-knockdown	OK	7.98681	3.89617	0.487826	-1.03556	-1.05985	0.010695	0.00514629	yes
Pcnp	Pcnp	Pcnp	chr11:45572441-45580611	TAP Ctrl	TAP Rest-knockdown	OK	385.996	188.242	0.487679	-1.036	-0.927376	0.010725	0.0051543	yes
Dynlrb1	Dynlrb1	Dynlrb1	chr3:145718897-145740187	TAP Ctrl	TAP Rest-knockdown	OK	2343.08	1142.54	0.487623	-1.03616	-1.04961	0.008185	0.00481182	yes
Lman1	Lman1	Lman1	chr18:62504295-62524151	TAP Ctrl	TAP Rest-knockdown	OK	85.0755	41.4797	0.487563	-1.03634	-1.02809	0.009205	0.00495214	yes
LOC497978	LOC497978	LOC497978	chr10:77513433-77534864	TAP Ctrl	TAP Rest-knockdown	OK	13.7914	6.72345	0.48751	-1.0365	-0.997756	0.011825	0.00531504	yes
Zcrb1	Zcrb1	Zcrb1	chr7:131852633-131865971	TAP Ctrl	TAP Rest-knockdown	OK	180.507	87.9861	0.487439	-1.03671	-0.974146	0.009495	0.00498406	yes
Ccnd2	Ccnd2	Ccnd2	chr4:163523816-163546501	TAP Ctrl	TAP Rest-knockdown	OK	71.9066	35.0129	0.486922	-1.03824	-1.09769	0.00615	0.00450839	yes
Ick	Ick	Ick	chr8:83086345-83140977	TAP Ctrl	TAP Rest-knockdown	OK	33.3764	16.2508	0.486895	-1.03832	-0.83737	0.018765	0.00613181	yes
Plekhg1	Plekhg1	Plekhg1	chr1:34591854-34677812	TAP Ctrl	TAP Rest-knockdown	OK	33.559	16.3078	0.485944	-1.04114	-0.99608	0.011885	0.00531517	yes
Tas1r3	Tas1r3	Tas1r3	chr5:172718550-172721704	TAP Ctrl	TAP Rest-knockdown	OK	0.138319	0.0672095	0.485902	-1.04126	1.64843	0.00092	0.00211712	yes
Pde7a	Pde7a	Pde7a	chr2:104339909-104429820	TAP Ctrl	TAP Rest-knockdown	OK	9.99493	4.85556	0.485802	-1.04156	-0.978642	0.011895	0.00531517	yes
Ubxn8	Ubxn8	Ubxn8	chr16:62308481-62330075	TAP Ctrl	TAP Rest-knockdown	OK	22.1427	10.7556	0.48574	-1.04174	-0.995303	0.011125	0.00520491	yes
Strn	Strn	Strn	chr6:1428547-1510817	TAP Ctrl	TAP Rest-knockdown	OK	30.4653	14.7969	0.485697	-1.04187	-0.831485	0.018595	0.00612026	yes
Ncam1	Ncam1	Ncam1	chr8:52822349-53120572	TAP Ctrl	TAP Rest-knockdown	OK	173.969	84.4783	0.485594	-1.04218	-1.01511	0.010005	0.00503298	yes
Rxfp3	Rxfp3	Rxfp3	chr2:60390776-60392207	TAP Ctrl	TAP Rest-knockdown	OK	0.299213	0.145283	0.48555	-1.04231	3.44803	0.033725	0.00718682	yes
Kbtbd8	Kbtbd8	Kbtbd8	chr4:129486937-129498495	TAP Ctrl	TAP Rest-knockdown	OK	8.86356	4.30362	0.485541	-1.04234	-1.00168	0.010555	0.00511269	yes
Zfp438	Zfp438	Zfp438	chr17:60669932-60791050	TAP Ctrl	TAP Rest-knockdown	OK	6.06274	2.94326	0.485467	-1.04255	-0.198895	0.068835	0.00882183	yes
Ddc8	Ddc8	Ddc8	chr10:108310472-108358821	TAP Ctrl	TAP Rest-knockdown	OK	4.29755	2.08503	0.485167	-1.04345	-1.08693	0.00814	0.00480324	yes
Ppdpf	Ppdpf	Ppdpf	chr3:170329528-170330471	TAP Ctrl	TAP Rest-knockdown	OK	423.514	205.384	0.484952	-1.04409	-1.01241	0.008475	0.00484315	yes
Gramd1c	Gramd1c	Gramd1c	chr11:58201166-58283274	TAP Ctrl	TAP Rest-knockdown	OK	10.6941	5.18471	0.48482	-1.04448	-0.835199	0.01531	0.00575157	yes
Mybl1	Mybl1	Mybl1	chr5:9136979-9170799	TAP Ctrl	TAP Rest-knockdown	OK	43.405	21.0427	0.484799	-1.04454	-0.941578	0.01362	0.00554222	yes
Anp32a	Anp32a	Anp32a	chr8:66488187-66523421	TAP Ctrl	TAP Rest-knockdown	OK	768.146	372.225	0.484576	-1.04521	-0.851668	0.01611	0.00583789	yes
Pdzd8	Pdzd8	Pdzd8	chr1:265825443-265883170	TAP Ctrl	TAP Rest-knockdown	OK	50.4671	24.4493	0.48446	-1.04555	-1.08354	0.008105	0.00480047	yes
RGD1562218	RGD1562218	RGD1562218	chr19:55019195-55033524	TAP Ctrl	TAP Rest-knockdown	OK	41.2488	19.9834	0.48446	-1.04555	-0.876169	0.01692	0.00592186	yes
Fam48a	Fam48a	Fam48a	chr2:143921830-143961239	TAP Ctrl	TAP Rest-knockdown	OK	63.4421	30.7255	0.484308	-1.046	-1.08911	0.005925	0.00445772	yes
Vopp1	Vopp1	Vopp1	chr4:87116145-87186828	TAP Ctrl	TAP Rest-knockdown	OK	22.231	10.763	0.484144	-1.04649	-0.97665	0.00885	0.0049082	yes
LOC296884	LOC296884	LOC296884	chr4:33307638-33658282	TAP Ctrl	TAP Rest-knockdown	OK	81.0946	39.2581	0.484103	-1.04662	-0.729249	0.02379	0.00656385	yes
Tspan18	Tspan18	Tspan18	chr3:77602717-77742512	TAP Ctrl	TAP Rest-knockdown	OK	1.51285	0.732194	0.483983	-1.04697	-0.906207	0.014515	0.00565343	yes
Zcchc11	Zcchc11	Zcchc11	chr5:129565022-129860103	TAP Ctrl	TAP Rest-knockdown	OK	47.4234	22.9316	0.48355	-1.04826	-0.976126	0.011855	0.00531517	yes
Slitrk5	Slitrk5	Slitrk5	chr15:96407552-96412374	TAP Ctrl	TAP Rest-knockdown	OK	2.42599	1.17275	0.483411	-1.04868	-0.979715	0.01041	0.00508658	yes
Ptar1	Ptar1	Ptar1	chr1:227024688-227069914	TAP Ctrl	TAP Rest-knockdown	OK	38.6878	18.7014	0.483393	-1.04873	-0.854508	0.017875	0.00603225	yes
Zc3h6	Zc3h6	Zc3h6	chr3:116575643-116625370	TAP Ctrl	TAP Rest-knockdown	OK	1.92786	0.931695	0.483279	-1.04907	-0.952055	0.011175	0.00520491	yes
Slc46a3	Slc46a3	Slc46a3	chr12:7698888-7715296	TAP Ctrl	TAP Rest-knockdown	OK	3.3249	1.60627	0.483103	-1.0496	-0.834844	0.01711	0.0059446	yes
Abi2	Abi2	Abi2	chr9:59028650-59079880	TAP Ctrl	TAP Rest-knockdown	OK	139.98	67.6091	0.482991	-1.04993	-0.867012	0.014785	0.00567251	yes
Cebpz	Cebpz	Cebpz	chr6:1698161-1715846	TAP Ctrl	TAP Rest-knockdown	OK	82.8805	40.0295	0.482979	-1.04997	-0.827234	0.019535	0.00623214	yes
Picalm	Picalm	Picalm	chr1:146754084-146834197	TAP Ctrl	TAP Rest-knockdown	OK	162.84	78.5934	0.482642	-1.05098	-0.842389	0.016695	0.00589927	yes
Rad50	Rad50	Rad50	chr10:39112732-39164688	TAP Ctrl	TAP Rest-knockdown	OK	73.6691	35.5446	0.48249	-1.05143	-0.819696	0.019625	0.0062339	yes
Nr3c1	Nr3c1	Nr3c1	chr18:32371495-32459145	TAP Ctrl	TAP Rest-knockdown	OK	64.3938	31.0615	0.482368	-1.05179	-1.15253	0.004625	0.0041183	yes
RGD1562846	RGD1562846	RGD1562846	chr3_random:1564551-1589479	TAP Ctrl	TAP Rest-knockdown	OK	56.2185	27.1113	0.482249	-1.05215	-1.09397	0.00806	0.00480047	yes
Scrn1	Scrn1	Scrn1	chr4:82912922-82971950	TAP Ctrl	TAP Rest-knockdown	OK	171.198	82.5168	0.481996	-1.05291	-1.12339	0.00603	0.00448737	yes
Praf2	Praf2	Praf2	chrX:26812426-26816353	TAP Ctrl	TAP Rest-knockdown	OK	71.9536	34.6793	0.481968	-1.05299	-1.08681	0.008125	0.00480047	yes
Kpna1	Kpna1	Kpna1	chr11:66555858-66595898	TAP Ctrl	TAP Rest-knockdown	OK	44.5042	21.4481	0.481934	-1.05309	-1.01166	0.011055	0.00520491	yes
Papolg	Papolg	Papolg	chr14:104800057-104833509	TAP Ctrl	TAP Rest-knockdown	OK	16.6807	8.03443	0.48166	-1.05391	-1.071	0.008985	0.00493965	yes
Zfp414	Zfp414	Zfp414	chr7:16131617-16134226	TAP Ctrl	TAP Rest-knockdown	OK	107.009	51.5228	0.481481	-1.05445	-1.00812	0.01009	0.00504857	yes
RGD1308626	RGD1308626	RGD1308626	chr15:87720661-87770023	TAP Ctrl	TAP Rest-knockdown	OK	49.6454	23.8817	0.481046	-1.05575	-0.86424	0.016795	0.00590835	yes
Map4k4	Map4k4	Map4k4	chr9:39087923-39213053	TAP Ctrl	TAP Rest-knockdown	OK	126.932	61.0568	0.48102	-1.05583	-1.11213	0.00692	0.00464558	yes
Eif4e2	Eif4e2	Eif4e2	chr9:86020089-86034739	TAP Ctrl	TAP Rest-knockdown	OK	36.9153	17.7534	0.480923	-1.05612	-0.865161	0.017515	0.00599225	yes
Senp6	Senp6	Senp6	chr8:85123805-85183953	TAP Ctrl	TAP Rest-knockdown	OK	114.735	55.1323	0.480519	-1.05734	-0.840774	0.015965	0.00582326	yes
Usp25	Usp25	Usp25	chr11:15799828-15907792	TAP Ctrl	TAP Rest-knockdown	OK	181.3	87.1165	0.48051	-1.05736	-0.832842	0.013455	0.00554222	yes
Jmjd1c	Jmjd1c	Jmjd1c	chr20:22151773-22283264	TAP Ctrl	TAP Rest-knockdown	OK	98.6282	47.3918	0.48051	-1.05736	-1.02837	0.009725	0.0050172	yes
Rbm6	Rbm6	Rbm6	chr8:113027974-113128713	TAP Ctrl	TAP Rest-knockdown	OK	64.3232	30.893	0.480278	-1.05806	-0.923292	0.01499	0.00571157	yes
Wwtr1	Wwtr1	Wwtr1	chr2:146713976-146831603	TAP Ctrl	TAP Rest-knockdown	OK	7.43043	3.56746	0.480115	-1.05855	-1.03146	0.00738	0.00467433	yes
Nkap	Nkap	Nkap	chrX:7762214-7781862	TAP Ctrl	TAP Rest-knockdown	OK	56.2527	26.9937	0.479865	-1.0593	-1.00807	0.010995	0.00519764	yes
Tgfb2	Tgfb2	Tgfb2	chr13:102718703-102818768	TAP Ctrl	TAP Rest-knockdown	OK	44.564	21.3843	0.479856	-1.05933	-0.921793	0.014995	0.00571157	yes
Fxr1	Fxr1	Fxr1	chr2:120330046-120393231	TAP Ctrl	TAP Rest-knockdown	OK	348.432	167.196	0.479853	-1.05934	-0.625129	0.035025	0.00727395	yes
Adam4	Adam4	Adam4	chr6:105283373-105285820	TAP Ctrl	TAP Rest-knockdown	OK	1.13482	0.544491	0.479804	-1.05948	-1.1153	0.005695	0.00438383	yes
Map2k6	Map2k6	Map2k6	chr10:99859683-99974446	TAP Ctrl	TAP Rest-knockdown	OK	50.7737	24.3517	0.479612	-1.06006	-0.996023	0.0087	0.00490314	yes
Ttc14	Ttc14	Ttc14	chr2:120105438-120115123	TAP Ctrl	TAP Rest-knockdown	OK	62.4573	29.9395	0.479359	-1.06082	-1.01503	0.00917	0.00494602	yes
Zfp644	Zfp644	Zfp644	chr14:3645609-3720694	TAP Ctrl	TAP Rest-knockdown	OK	26.2915	12.6023	0.47933	-1.06091	-0.908553	0.00937	0.00496539	yes
Sf3b1	Sf3b1	Sf3b1	chr9:53796175-53837297	TAP Ctrl	TAP Rest-knockdown	OK	194.768	93.2646	0.47885	-1.06236	-1.10996	0.00836	0.00483015	yes
LOC682999	LOC682999	LOC682999	chr13:99339702-99357667	TAP Ctrl	TAP Rest-knockdown	OK	148.518	71.0601	0.478461	-1.06353	-1.02918	0.00985	0.0050172	yes
Ccdc127	Ccdc127	Ccdc127	chr1:29732941-29739285	TAP Ctrl	TAP Rest-knockdown	OK	64.9368	31.0669	0.478417	-1.06366	-1.02071	0.007355	0.00467433	yes
Slitrk2	Slitrk2	Slitrk2	chrX:152668555-152671996	TAP Ctrl	TAP Rest-knockdown	OK	16.9251	8.09681	0.478391	-1.06374	-0.995758	0.011785	0.00531199	yes
Phkb	Phkb	Phkb	chr19:22373354-22561509	TAP Ctrl	TAP Rest-knockdown	OK	14.2124	6.79897	0.478383	-1.06376	-0.95613	0.0118	0.00531366	yes
Gtf2h1	Gtf2h1	Gtf2h1	chr1:97352250-97380298	TAP Ctrl	TAP Rest-knockdown	OK	215.443	103.004	0.478103	-1.06461	-0.91364	0.014275	0.00563229	yes
Otud4	Otud4	Otud4	chr19:30124848-30167942	TAP Ctrl	TAP Rest-knockdown	OK	49.5864	23.6994	0.477942	-1.06509	-1.09189	0.00735	0.00467433	yes
Ciz1	Ciz1	Ciz1	chr3:11489383-11506431	TAP Ctrl	TAP Rest-knockdown	OK	52.029	24.8599	0.477809	-1.0655	-0.860179	0.014105	0.00560626	yes
Map2	Map2	Map2	chr9:65174378-65255997	TAP Ctrl	TAP Rest-knockdown	OK	102.259	48.8577	0.477784	-1.06557	-1.00626	0.008965	0.00493965	yes
Fnbp4	Fnbp4	Fnbp4	chr3:75111003-75141649	TAP Ctrl	TAP Rest-knockdown	OK	83.2042	39.747	0.477704	-1.06581	-0.896026	0.014865	0.00569432	yes
Scarb2	Scarb2	Scarb2	chr14:17119365-17170850	TAP Ctrl	TAP Rest-knockdown	OK	125.633	60.0087	0.477651	-1.06597	-1.01415	0.009005	0.00494157	yes
Ptbp3	Ptbp3	Ptbp3	chr5:77551328-77635122	TAP Ctrl	TAP Rest-knockdown	OK	46.2086	22.0664	0.477539	-1.06631	-1.07319	0.008945	0.00493206	yes
Crebzf	Crebzf	Crebzf	chr1:147124223-147129115	TAP Ctrl	TAP Rest-knockdown	OK	19.8172	9.45454	0.477088	-1.06767	-1.01089	0.00882	0.0049082	yes
Taf15	Taf15	Taf15	chr10:71555889-71587919	TAP Ctrl	TAP Rest-knockdown	OK	182.024	86.8385	0.477072	-1.06772	-0.950492	0.012785	0.00543163	yes
Rfc1	Rfc1	Rfc1	chr14:45665716-45741391	TAP Ctrl	TAP Rest-knockdown	OK	57.7145	27.5227	0.476877	-1.06831	-1.14364	0.005905	0.00444979	yes
Jkamp	Jkamp	Jkamp	chr6:94281852-94295840	TAP Ctrl	TAP Rest-knockdown	OK	49.5647	23.636	0.476872	-1.06833	-1.09039	0.00815	0.00480324	yes
Pcgf6	Pcgf6	Pcgf6	chr1:252357986-252377545	TAP Ctrl	TAP Rest-knockdown	OK	21.1497	10.0856	0.476867	-1.06834	-0.997825	0.007955	0.00475679	yes
Podxl	Podxl	Podxl	chr4:58611903-58658598	TAP Ctrl	TAP Rest-knockdown	OK	64.0428	30.5399	0.476867	-1.06834	-0.544759	0.03673	0.00735638	yes
Jmjd8	Jmjd8	Jmjd8	chr10:15094364-15098431	TAP Ctrl	TAP Rest-knockdown	OK	31.6646	15.0983	0.47682	-1.06848	-1.00429	0.008275	0.00482227	yes
Fndc3b	Fndc3b	Fndc3b	chr2:113315669-113558806	TAP Ctrl	TAP Rest-knockdown	OK	42.2792	20.1463	0.476506	-1.06943	-1.01629	0.01038	0.00508268	yes
Alkbh8	Alkbh8	Alkbh8	chr7:306103-378289	TAP Ctrl	TAP Rest-knockdown	OK	12.9088	6.15052	0.476459	-1.06957	-1.01691	0.009165	0.00494602	yes
Smad4	Smad4	Smad4	chr18:70432704-70461541	TAP Ctrl	TAP Rest-knockdown	OK	74.0952	35.2921	0.476308	-1.07003	-1.09007	0.007345	0.00467433	yes
Lrrc8c	Lrrc8c	Lrrc8c	chr14:5306226-5393820	TAP Ctrl	TAP Rest-knockdown	OK	14.6744	6.98873	0.476253	-1.0702	-0.995833	0.00954	0.00499391	yes
Sp4	Sp4	Sp4	chr6:145553511-145613957	TAP Ctrl	TAP Rest-knockdown	OK	12.7972	6.09189	0.476033	-1.07087	-1.04817	0.010235	0.00506458	yes
Lims1	Lims1	Lims1	chr20:37349187-37397427	TAP Ctrl	TAP Rest-knockdown	OK	62.5828	29.7873	0.475966	-1.07107	-1.0792	0.009195	0.00495099	yes
Abhd14b	Abhd14b	Abhd14b	chr8:111592328-111596366	TAP Ctrl	TAP Rest-knockdown	OK	32.4833	15.4529	0.475718	-1.07182	-1.07869	0.008745	0.00490429	yes
Gna13	Gna13	Gna13	chr10:98933204-98965821	TAP Ctrl	TAP Rest-knockdown	OK	68.0828	32.3539	0.475214	-1.07335	-0.532501	0.04104	0.00757835	yes
Nt5m	Nt5m	Nt5m	chr10:46174805-46200790	TAP Ctrl	TAP Rest-knockdown	OK	2.97166	1.41157	0.475011	-1.07397	-1.11461	0.00792	0.00475093	yes
Smad1	Smad1	Smad1	chr19:30348885-30409345	TAP Ctrl	TAP Rest-knockdown	OK	64.7193	30.7411	0.474991	-1.07403	-0.783824	0.01972	0.00623683	yes
Rp9	Rp9	Rp9	chr8:21775020-21795978	TAP Ctrl	TAP Rest-knockdown	OK	19.5074	9.25407	0.474388	-1.07586	-0.873177	0.01624	0.00584162	yes
Slc8a3	Slc8a3	Slc8a3	chr6:105012887-105159942	TAP Ctrl	TAP Rest-knockdown	OK	1.68517	0.799345	0.474341	-1.076	-1.05652	0.00748	0.00469032	yes
Arsk	Arsk	Arsk	chr2:3125171-3181562	TAP Ctrl	TAP Rest-knockdown	OK	26.1702	12.4107	0.47423	-1.07634	-0.89317	0.015245	0.00574592	yes
Sh3kbp1	Sh3kbp1	Sh3kbp1	chrX:56075534-56422980	TAP Ctrl	TAP Rest-knockdown	OK	192.798	91.3657	0.473893	-1.07737	-1.0674	0.007735	0.00474583	yes
Ezh1	Ezh1	Ezh1	chr10:90211248-90237563	TAP Ctrl	TAP Rest-knockdown	OK	17.9936	8.52582	0.473825	-1.07757	-1.11464	0.00813	0.00480047	yes
Arl3	Arl3	Arl3	chr1:251756116-251860131	TAP Ctrl	TAP Rest-knockdown	OK	332.94	157.737	0.47377	-1.07774	-0.871969	0.01357	0.00554222	yes
Dhx40	Dhx40	Dhx40	chr10:75043704-75080633	TAP Ctrl	TAP Rest-knockdown	OK	152.037	72.023	0.47372	-1.07789	-1.14006	0.006355	0.004552	yes
Nek7	Nek7	Nek7	chr13:51682258-51752032	TAP Ctrl	TAP Rest-knockdown	OK	65.2184	30.8895	0.473632	-1.07816	-1.02428	0.00844	0.00484315	yes
Pias1	Pias1	Pias1	chr8:67025247-67123016	TAP Ctrl	TAP Rest-knockdown	OK	77.6971	36.7993	0.473625	-1.07818	-1.02872	0.01019	0.00505827	yes
Smcr8	Smcr8	Smcr8	chr10:46924223-46931363	TAP Ctrl	TAP Rest-knockdown	OK	28.2462	13.3735	0.473462	-1.07868	-1.12401	0.005305	0.00429468	yes
Rps6ka5	Rps6ka5	Rps6ka5	chr6:124820622-124999790	TAP Ctrl	TAP Rest-knockdown	OK	11.3415	5.36951	0.473439	-1.07875	-1.01097	0.00924	0.00495214	yes
Rlim	Rlim	Rlim	chrX:91969452-91985349	TAP Ctrl	TAP Rest-knockdown	OK	58.2285	27.5669	0.473426	-1.07879	-0.341297	0.06955	0.00885981	yes
Lrrtm2	Lrrtm2	Lrrtm2	chr18:27629914-27769360	TAP Ctrl	TAP Rest-knockdown	OK	14.3226	6.77942	0.473337	-1.07906	-1.068	0.008065	0.00480047	yes
Wdr89	Wdr89	Wdr89	chr6:98231300-98237690	TAP Ctrl	TAP Rest-knockdown	OK	10.5397	4.98769	0.473229	-1.07939	-1.02182	0.008475	0.00484315	yes
Tlk2	Tlk2	Tlk2	chr10:94583880-94675624	TAP Ctrl	TAP Rest-knockdown	OK	69.5261	32.8948	0.473129	-1.0797	-1.04933	0.01024	0.00506458	yes
Cdca5	Cdca5	Cdca5	chr1:210247350-210247881	TAP Ctrl	TAP Rest-knockdown	OK	76.8356	36.3316	0.472849	-1.08055	-0.934105	0.012225	0.00535299	yes
Ppp3ca	Ppp3ca	Ppp3ca	chr2:234130175-234409232	TAP Ctrl	TAP Rest-knockdown	OK	174.962	82.6924	0.472631	-1.08121	-1.09594	0.00746	0.00468715	yes
RGD1309829	RGD1309829	RGD1309829	chr3:128353865-128384213	TAP Ctrl	TAP Rest-knockdown	OK	97.8236	46.2314	0.4726	-1.08131	-0.906876	0.014195	0.00562502	yes
Tcf4	Tcf4	Tcf4	chr18:66135862-66359980	TAP Ctrl	TAP Rest-knockdown	OK	140.918	66.5857	0.472514	-1.08157	-0.932084	0.01339	0.00553477	yes
Rasa1	Rasa1	Rasa1	chr2:14203814-14287824	TAP Ctrl	TAP Rest-knockdown	OK	79.9672	37.7736	0.472364	-1.08203	-1.07372	0.007825	0.00475093	yes
Mbip	Mbip	Mbip	chr6:76728024-76745263	TAP Ctrl	TAP Rest-knockdown	OK	23.4901	11.09	0.472114	-1.08279	-1.04055	0.009015	0.00494157	yes
Dixdc1	Dixdc1	Dixdc1	chr8:54018179-54073235	TAP Ctrl	TAP Rest-knockdown	OK	45.1119	21.2972	0.472097	-1.08284	-0.685252	0.02738	0.00675455	yes
Zeb2	Zeb2	Zeb2	chr3:25513008-25654964	TAP Ctrl	TAP Rest-knockdown	OK	451.063	212.728	0.471615	-1.08432	-0.842023	0.01656	0.00588161	yes
Giot1	Giot1	Giot1	chr7:11736233-11754679	TAP Ctrl	TAP Rest-knockdown	OK	9.69155	4.57058	0.471605	-1.08435	-1.05669	0.007645	0.00473688	yes
Lppr5	Lppr5	Lppr5	chr2:213925782-214036361	TAP Ctrl	TAP Rest-knockdown	OK	9.04985	4.26705	0.471505	-1.08465	-0.849515	0.016845	0.00590835	yes
Cdk12	Cdk12	Cdk12	chr10:86972427-87027794	TAP Ctrl	TAP Rest-knockdown	OK	103.523	48.7978	0.471372	-1.08506	-0.925569	0.01445	0.00564915	yes
Lpp	Lpp	Lpp	chr11:77963581-78416872	TAP Ctrl	TAP Rest-knockdown	OK	15.4692	7.2895	0.471227	-1.08551	-1.12021	0.005495	0.0043352	yes
Fyco1	Fyco1	Fyco1	chr8:128543894-128612184	TAP Ctrl	TAP Rest-knockdown	OK	9.18663	4.32849	0.471173	-1.08567	-0.931367	0.01279	0.00543163	yes
Erbb4	Erbb4	Erbb4	chr9:66843915-67967970	TAP Ctrl	TAP Rest-knockdown	OK	8.94496	4.21366	0.471065	-1.086	-1.1043	0.00836	0.00483015	yes
Sbds	Sbds	Sbds	chr12:27457312-27466472	TAP Ctrl	TAP Rest-knockdown	OK	99.1752	46.6652	0.470533	-1.08763	-1.06496	0.00847	0.00484315	yes
Zfp382	Zfp382	Zfp382	chr1:85175212-85184572	TAP Ctrl	TAP Rest-knockdown	OK	19.7553	9.28806	0.470155	-1.08879	-1.16097	0.00569	0.00438383	yes
Rbbp9	Rbbp9	Rbbp9	chr3:133091161-133097910	TAP Ctrl	TAP Rest-knockdown	OK	27.5374	12.9434	0.47003	-1.08918	-1.01982	0.00917	0.00494602	yes
Stam2	Stam2	Stam2	chr3:34213012-34259375	TAP Ctrl	TAP Rest-knockdown	OK	39.7663	18.6804	0.469755	-1.09002	-1.10538	0.00588	0.00444162	yes
Srp14	Srp14	Srp14	chr3:104906841-104910533	TAP Ctrl	TAP Rest-knockdown	OK	346.147	162.556	0.469616	-1.09045	-1.10278	0.00842	0.00484315	yes
Slc10a7	Slc10a7	Slc10a7	chr19:31160865-31309616	TAP Ctrl	TAP Rest-knockdown	OK	54.1621	25.4208	0.469347	-1.09127	-1.03239	0.007865	0.00475093	yes
Rnpc3	Rnpc3	Rnpc3	chr2:209600624-209626600	TAP Ctrl	TAP Rest-knockdown	OK	67.1961	31.5288	0.469206	-1.09171	-1.11655	0.00654	0.0045636	yes
Tmem106c	Tmem106c	Tmem106c	chr7:136668970-136674567	TAP Ctrl	TAP Rest-knockdown	OK	222.283	104.159	0.468587	-1.09361	-1.1132	0.007175	0.00467363	yes
Rfx5	Rfx5	Rfx5	chr2:189855437-189862953	TAP Ctrl	TAP Rest-knockdown	OK	39.0086	18.2717	0.468402	-1.09418	-1.02289	0.01073	0.0051543	yes
Klf9	Klf9	Klf9	chr1:226420948-226446376	TAP Ctrl	TAP Rest-knockdown	OK	24.8576	11.6384	0.468203	-1.09479	-1.07443	0.008235	0.00481694	yes
Kin	Kin	Kin	chr17:79728510-79738856	TAP Ctrl	TAP Rest-knockdown	OK	52.1629	24.4192	0.468133	-1.09501	-1.03516	0.00987	0.0050172	yes
Slc35e2b	Slc35e2b	Slc35e2b	chr5:172431713-172453798	TAP Ctrl	TAP Rest-knockdown	OK	15.3785	7.19633	0.467947	-1.09558	-1.11006	0.00724	0.00467433	yes
Utp23	Utp23	Utp23	chr7:88169420-88174702	TAP Ctrl	TAP Rest-knockdown	OK	115.936	54.2338	0.467791	-1.09606	-0.880107	0.016575	0.0058825	yes
Zfp280d	Zfp280d	Zfp280d	chr8:76868007-76942605	TAP Ctrl	TAP Rest-knockdown	OK	66.311	31.0161	0.467737	-1.09623	-0.882776	0.01435	0.00563229	yes
Ppp1r12a	Ppp1r12a	Ppp1r12a	chr7:46876551-46986022	TAP Ctrl	TAP Rest-knockdown	OK	144.51	67.5611	0.467519	-1.0969	-0.159371	0.046875	0.00786009	yes
Pcdhgc5	Pcdhgc5	Pcdhgc5	chr18:30568804-30754207	TAP Ctrl	TAP Rest-knockdown	OK	80.7679	37.7526	0.467421	-1.09721	-1.12436	0.006725	0.00459664	yes
Hscb	Hscb	Hscb	chr12:45966102-45976448	TAP Ctrl	TAP Rest-knockdown	OK	126.002	58.883	0.467318	-1.09752	-0.892782	0.014715	0.00566335	yes
Tab2	Tab2	Tab2	chr1:2568535-2617742	TAP Ctrl	TAP Rest-knockdown	OK	96.1416	44.9055	0.467077	-1.09827	-1.13747	0.00728	0.00467433	yes
Fxn	Fxn	Fxn	chr1:227647091-227671081	TAP Ctrl	TAP Rest-knockdown	OK	259.633	121.207	0.46684	-1.099	-0.896235	0.01718	0.00595527	yes
Magoh	Magoh	Magoh	chr5:128982275-128989723	TAP Ctrl	TAP Rest-knockdown	OK	1438.15	671.197	0.466709	-1.09941	-1.11301	0.007575	0.00471845	yes
RGD1309708	RGD1309708	RGD1309708	chr13:80040170-80053828	TAP Ctrl	TAP Rest-knockdown	OK	37.3969	17.4486	0.466579	-1.09981	-0.977406	0.012725	0.00543163	yes
Lamp2	Lamp2	Lamp2	chrX:6908284-6951772	TAP Ctrl	TAP Rest-knockdown	OK	239.821	111.886	0.46654	-1.09993	-1.01965	0.00825	0.00481694	yes
Magi2	Magi2	Magi2	chr4:9909447-11441302	TAP Ctrl	TAP Rest-knockdown	OK	16.3537	7.6288	0.466488	-1.10009	-1.05351	0.007985	0.00476871	yes
Bmi1	Bmi1	Bmi1	chr17:92784215-92787947	TAP Ctrl	TAP Rest-knockdown	OK	177.328	82.6417	0.466039	-1.10148	-1.04995	0.009195	0.00495099	yes
Sox12	Sox12	Sox12	chr3:142714835-142715855	TAP Ctrl	TAP Rest-knockdown	OK	63.8018	29.7311	0.465992	-1.10162	-0.914829	0.01444	0.00564915	yes
Ern2	Ern2	Ern2	chr1:181012794-181029728	TAP Ctrl	TAP Rest-knockdown	OK	0.0609281	0.0283892	0.465946	-1.10177	1.64004	0.00077	0.0019326	yes
Mettl4	Mettl4	Mettl4	chr9:110736287-110766258	TAP Ctrl	TAP Rest-knockdown	OK	4.79009	2.23177	0.465914	-1.10186	-0.73981	0.02211	0.0064427	yes
LOC500124	LOC500124	LOC500124	chr4:78837355-78862257	TAP Ctrl	TAP Rest-knockdown	OK	1.64131	0.764183	0.465593	-1.10286	-1.05894	0.009065	0.00494602	yes
Palb2	Palb2	Palb2	chr1:180928709-180952518	TAP Ctrl	TAP Rest-knockdown	OK	8.04194	3.7426	0.465385	-1.1035	-0.705655	0.02367	0.00654802	yes
Plagl1	Plagl1	Plagl1	chr1:7882673-7922504	TAP Ctrl	TAP Rest-knockdown	OK	138.634	64.4862	0.465154	-1.10422	-1.05432	0.00807	0.00480047	yes
Prkar2b	Prkar2b	Prkar2b	chr6:50234979-50325298	TAP Ctrl	TAP Rest-knockdown	OK	36	16.7208	0.464467	-1.10635	-1.09695	0.006945	0.00464918	yes
Efna2	Efna2	Efna2	chr7:11028431-11039064	TAP Ctrl	TAP Rest-knockdown	OK	15.7601	7.3131	0.464026	-1.10772	-1.06086	0.00982	0.0050172	yes
Ccny	Ccny	Ccny	chr17:66039496-66168042	TAP Ctrl	TAP Rest-knockdown	OK	115.482	53.5828	0.463993	-1.10783	-0.676361	0.023915	0.00656891	yes
Bclaf1	Bclaf1	Bclaf1	chr1:15605219-15632005	TAP Ctrl	TAP Rest-knockdown	OK	280.443	130.037	0.463684	-1.10879	-1.06159	0.008285	0.00482227	yes
Krcc1	Krcc1	Krcc1	chr4:104483864-104496846	TAP Ctrl	TAP Rest-knockdown	OK	43.7121	20.2684	0.463679	-1.1088	-1.10214	0.00758	0.00471845	yes
P2ry12	P2ry12	P2ry12	chr2:148611034-148613985	TAP Ctrl	TAP Rest-knockdown	OK	16.3474	7.57868	0.463602	-1.10904	-0.72277	0.02187	0.00642406	yes
Lnpep	Lnpep	Lnpep	chr1:56063360-56151257	TAP Ctrl	TAP Rest-knockdown	OK	82.706	38.3362	0.463524	-1.10928	-1.07517	0.00969	0.00501387	yes
Lrrc58	Lrrc58	Lrrc58	chr11:64637642-64646888	TAP Ctrl	TAP Rest-knockdown	OK	94.6882	43.8536	0.463137	-1.11049	-1.15175	0.004755	0.00414773	yes
Ptpn21	Ptpn21	Ptpn21	chr6:122840061-122910939	TAP Ctrl	TAP Rest-knockdown	OK	7.46949	3.45594	0.462674	-1.11193	-1.05919	0.008	0.00477464	yes
Tspan2	Tspan2	Tspan2	chr2:197861127-197902986	TAP Ctrl	TAP Rest-knockdown	OK	44.4571	20.5669	0.462624	-1.11209	-1.05401	0.007715	0.00474583	yes
Parg	Parg	Parg	chr16:7689491-7798104	TAP Ctrl	TAP Rest-knockdown	OK	53.937	24.9497	0.462571	-1.11225	-1.09052	0.0086	0.00488787	yes
Tbp	Tbp	Tbp	chr1:54390755-54407563	TAP Ctrl	TAP Rest-knockdown	OK	79.1865	36.6244	0.462508	-1.11245	-0.961925	0.01219	0.00534603	yes
Prkca	Prkca	Prkca	chr10:97367195-97618121	TAP Ctrl	TAP Rest-knockdown	OK	91.9563	42.5167	0.462358	-1.11292	-1.1865	0.00526	0.00429468	yes
Chn2	Chn2	Chn2	chr4:82649231-82678513	TAP Ctrl	TAP Rest-knockdown	OK	54.5044	25.1979	0.462309	-1.11307	-0.757147	0.0254	0.00664612	yes
[truncated: 583 more rows]
