# Supplementary material for: REST regulation of gene networks in adult neural stem cells
Source: Nat Commun. 2016 Nov 7;7:13360. doi: 10.1038/ncomms13360 (PMC5103073; doi:10.1038/ncomms13360)
Supplement: Supplementary Data 3 — Cuffdiff Control and Rest shRNA knock-down (kd) TAP conditions (electroporation) and differentially expressed genes atleast 2-fold in TAP Rest kd relative to TAP Control or atleast 2-fold in TAP Control relative to TAP Rest kd. [file ncomms13360-s4.xlsx]

## Sheet: ChIP-seq Rest iQNP
Supplementary Data 3 ChIP-seq Analysis of Rest HOMER peak calling in iQNP conditions
#name (cmd = mergePeaks RestQNP2 RestQNP1 -d 50 -venn RestQNP2RestQNP1Venn -prefix RestQNP2RestQNP1)	chr	start	end	strand	Stat	Parent files	Total subpeaks	RestQNP2	RestQNP1	#PeakID	chr	start	end	strand	Normalized Tag Count	focus ratio	findPeaks Score	Total Tags	Control Tags (normalized to IP Experiment)	Fold Change vs Control	p-value vs Control	Fold Change vs Local	p-value vs Local	Clonal Fold Change	#PeakID	chr	start	end	strand	Normalized Tag Count	focus ratio	findPeaks Score	Total Tags	Control Tags (normalized to IP Experiment)	Fold Change vs Control	p-value vs Control	Fold Change vs Local	p-value vs Local	Clonal Fold Change	PeakID (cmd=Galaxy18_QNPRest.c.bed.uniq rn4)
Merged-chr13-93196457-2	chr13	93196407	93196507	+	11.25	RestQNP2|RestQNP1	2	chr13-106	chr13-88	chr13-88	chr13	93196396	93196568	+	12.1	0.84	34	34	3.8	9	3.66e-21	14.52	1.27e-27	0.94	chr13-106	chr13	93196349	93196515	+	10.4	0.761	29	31	3	10.36	3.87e-21	14.46	2.82e-25	0.92
Merged-chr13-65385561-2	chr13	65385534	65385588	+	12.3	RestQNP2|RestQNP1	2	chr13-109	chr13-66	chr13-66	chr13	65385477	65385649	+	14.5	0.821	39	41	1.9	21.71	9.94e-40	19.74	4.1e-38	0.92	chr13-109	chr13	65385476	65385642	+	10.1	0.939	28	30	3	10.02	4.02e-20	17.09	1.48e-26	0.92
Merged-chr13-71010152-2	chr13	71010104	71010201	+	10.245	RestQNP2|RestQNP1	2	chr13-117	chr13-101	chr13-101	chr13	71010090	71010262	+	12.1	0.86	31	34	3.8	9	3.66e-21	14.31	2.05e-27	1.01	chr13-117	chr13	71010046	71010212	+	8.39	0.909	26	25	2	12.53	3.01e-19	12.04	7.51e-19	0.9
Merged-chr13-91211311-2	chr13	91211280	91211343	+	8.63	RestQNP2|RestQNP1	2	chr13-123	chr13-123	chr13-123	chr13	91211219	91211391	+	8.87	0.8	25	25	1.9	13.24	8.42e-20	14.79	6.34e-21	0.94	chr13-123	chr13	91211235	91211401	+	8.39	0.886	25	25	2	12.53	3.01e-19	15.59	1.85e-21	0.93
Merged-chr13-69211265-2	chr13	69211224	69211307	+	10.06	RestQNP2|RestQNP1	2	chr13-126	chr13-105	chr13-105	chr13	69211163	69211335	+	12.4	0.889	29	35	1.9	18.53	7.15e-32	18.58	6.55e-32	1.04	chr13-126	chr13	69211199	69211365	+	7.72	0.875	24	23	1	23.05	1.35e-23	11.35	6.26e-17	0.9
Merged-chr13-68508120-2	chr13	68508092	68508149	+	7.76	RestQNP2|RestQNP1	2	chr13-142	chr13-147	chr13-147	chr13	68508031	68508203	+	7.8	0.897	22	22	3.8	5.82	1.21e-10	10.59	1.18e-15	0.9	chr13-142	chr13	68508041	68508207	+	7.72	0.818	22	23	4	5.76	5.71e-11	11.85	2.55e-17	0.98
Merged-chr13-75614726-2	chr13	75614695	75614757	+	6.185	RestQNP2|RestQNP1	2	chr13-143	chr13-214	chr13-214	chr13	75614646	75614818	+	5.32	0.9	14	15	2.8	5.29	3.31e-07	5.93	2.12e-07	0.97	chr13-143	chr13	75614637	75614803	+	7.05	0.774	22	21	3	7.02	1.13e-11	10.11	1.25e-14	0.9
Merged-chr13-87672754-2	chr13	87672705	87672803	+	9.91	RestQNP2|RestQNP1	2	chr13-144	chr13-87	chr13-87	chr13	87672644	87672816	+	12.1	0.776	34	35	0.5	74.13	2.37e-52	18.05	1.22e-30	0.92	chr13-144	chr13	87672695	87672861	+	7.72	0.871	22	23	0.5	46.11	2.66e-30	9.66	1.82e-15	0.94
Merged-chr13-81184021-2	chr13	81183978	81184065	+	6.18	RestQNP2|RestQNP1	2	chr13-155	chr13-195	chr13-195	chr13	81183954	81184126	+	4.97	0.792	15	14	2.8	4.94	1.78e-06	5.85	2.53e-07	0.9	chr13-155	chr13	81183920	81184086	+	7.39	0.794	21	22	1	22.05	3.12e-22	10.34	1.9e-15	0.99
Merged-chr13-96856942-2	chr13	96856913	96856972	+	8.47	RestQNP2|RestQNP1	2	chr13-157	chr13-124	chr13-124	chr13	96856852	96857024	+	9.22	0.882	25	26	2.8	9.18	9.34e-17	15.55	3.18e-22	0.94	chr13-157	chr13	96856864	96857030	+	7.72	0.828	21	23	3	7.68	1.98e-13	14.81	2.18e-19	1.03
Merged-chr13-38422244-2	chr13	38422219	38422269	+	8.485	RestQNP2|RestQNP1	2	chr13-161	chr13-127	chr13-127	chr13	38422158	38422330	+	9.58	0.707	24	27	2.8	9.53	9.76e-18	10.65	6.47e-19	0.97	chr13-161	chr13	38422161	38422327	+	7.39	0.794	20	22	3	7.35	1.53e-12	9.51	1e-14	1.04
Merged-chr13-65595252-2	chr13	65595216	65595289	+	7.605	RestQNP2|RestQNP1	2	chr13-162	chr13-136	chr13-136	chr13	65595155	65595327	+	8.16	0.882	23	23	3.8	6.09	1.98e-11	11.77	2.93e-17	0.9	chr13-162	chr13	65595181	65595347	+	7.05	0.806	20	21	3	7.02	1.13e-11	10.63	4.8e-15	0.99
Merged-chr13-41989269-2	chr13	41989244	41989295	+	6.2	RestQNP2|RestQNP1	2	chr13-168	chr13-175	chr13-175	chr13	41989183	41989355	+	5.68	0.778	17	16	0.9	16.94	7.43e-15	7.77	7.27e-10	0.96	chr13-168	chr13	41989187	41989353	+	6.72	0.758	19	20	1	20.05	1.45e-19	9.18	2.98e-13	0.95
Merged-chr9-74541808-2	chr9	74541781	74541835	+	25.25	RestQNP2|RestQNP1	2	chr9-10	chr9-15	chr9-15	chr9	74541720	74541892	+	28	0.858	69	79	3.8	20.91	1.06e-73	28.05	2.35e-83	0.92	chr9-10	chr9	74541727	74541893	+	22.5	0.863	60	67	4	16.79	1e-56	22.68	4.92e-65	0.9
Merged-chr9-33325705-2	chr9	33325678	33325732	+	27.05	RestQNP2|RestQNP1	2	chr9-11	chr9-10	chr9-10	chr9	33325617	33325789	+	32.3	0.954	77	91	8.5	10.71	6.19e-60	47.42	6.35e-116	0.89	chr9-11	chr9	33325624	33325790	+	21.8	0.844	59	65	8	8.14	2.04e-36	32.63	4.83e-73	0.89
Merged-chr9-37928978-2	chr9	37928932	37929025	+	25.1	RestQNP2|RestQNP1	2	chr9-12	chr9-13	chr9-13	chr9	37928914	37929086	+	28.4	0.891	75	80	3.8	21.18	5.01e-75	39.52	6.07e-96	0.84	chr9-12	chr9	37928874	37929040	+	21.8	0.919	59	65	3	21.72	5.65e-62	32.63	4.83e-73	0.91
Merged-chr9-80405055-2	chr9	80405030	80405081	+	25.7	RestQNP2|RestQNP1	2	chr9-13	chr9-12	chr9-12	chr9	80404970	80405142	+	30.9	0.856	77	87	1.9	46.06	7.77e-110	23.76	1.4e-85	0.87	chr9-13	chr9	80404972	80405138	+	20.5	0.864	59	61	2	30.57	5.54e-67	20.3	1.43e-56	0.83
Merged-chr9-36156218-2	chr9	36156191	36156246	+	31.35	RestQNP2|RestQNP1	2	chr9-15	chr9-7	chr9-7	chr9	36156130	36156302	+	42.2	0.93	92	120	2.8	42.36	1.67e-146	67.03	3.59e-167	0.92	chr9-15	chr9	36156138	36156304	+	20.5	0.91	56	61	3	20.38	1.15e-56	34.42	5.01e-70	0.88
Merged-chr9-59249079-2	chr9	59249034	59249124	+	23	RestQNP2|RestQNP1	2	chr9-16	chr9-16	chr9-16	chr9	59249013	59249185	+	25.5	0.881	68	72	2.8	25.42	3.64e-73	21.87	1.15e-68	0.87	chr9-16	chr9	59248976	59249142	+	20.5	0.767	55	61	3	20.38	1.15e-56	22.31	5.98e-59	0.91
Merged-chr9-74194961-2	chr9	74194927	74194995	+	18.65	RestQNP2|RestQNP1	2	chr9-17	chr9-24	chr9-24	chr9	74194884	74195056	+	19.2	0.813	48	54	2.8	19.06	7.08e-49	19.79	1.04e-49	0.94	chr9-17	chr9	74194869	74195035	+	18.1	0.813	49	54	2	27.06	9.72e-57	20.77	8.58e-51	0.91
Merged-chr9-74754908-2	chr9	74754875	74754941	+	21.1	RestQNP2|RestQNP1	2	chr9-18	chr9-18	chr9-18	chr9	74754830	74755002	+	24.1	0.828	62	71	6.6	10.74	3e-47	20.8	1.26e-62	0.9	chr9-18	chr9	74754817	74754983	+	18.1	0.857	49	54	10	5.41	2.17e-22	20.38	2.31e-50	0.93
Merged-chr13-58292430-2	chr13	58292399	58292461	+	5.7	RestQNP2|RestQNP1	2	chr13-187	chr13-177	chr13-177	chr13	58292338	58292510	+	6.03	0.913	17	17	0.9	18	4.13e-16	6.95	1.14e-09	0.96	chr13-187	chr13	58292353	58292519	+	5.37	0.654	17	16	1	16.04	1.7e-14	7.64	9.11e-10	0.9
Merged-chr13-83471457-2	chr13	83471416	83471498	+	8.555	RestQNP2|RestQNP1	2	chr13-188	chr13-102	chr13-102	chr13	83471387	83471559	+	11.4	0.925	31	32	0.9	33.89	2.36e-37	21.64	2.48e-31	0.89	chr13-188	chr13	83471358	83471524	+	5.71	0.769	17	17	0.5	34.08	1.25e-20	10.95	1.16e-12	0.96
Merged-chr9-62926248-2	chr9	62926216	62926280	+	22.45	RestQNP2|RestQNP1	2	chr9-20	chr9-14	chr9-14	chr9	62926155	62926327	+	29.1	0.854	73	83	0.5	175.79	1.41e-152	39.14	5.76e-98	0.87	chr9-20	chr9	62926172	62926338	+	15.8	0.892	47	47	0.5	94.22	1.5e-74	23.8	4.36e-47	0.92
Merged-chr9-104071576-2	chr9	104071550	104071603	+	18.15	RestQNP2|RestQNP1	2	chr9-21	chr9-25	chr9-25	chr9	104071492	104071664	+	19.5	0.924	48	55	0.5	116.49	5.84e-92	63.9	2.09e-76	0.96	chr9-21	chr9	104071492	104071658	+	16.8	0.905	45	50	0.5	100.23	1.58e-80	53.86	3.17e-67	0.97
Merged-chr9-74224653-2	chr9	74224620	74224686	+	18.35	RestQNP2|RestQNP1	2	chr9-22	chr9-20	chr9-20	chr9	74224575	74224747	+	21.3	0.786	55	61	2.8	21.53	4.69e-58	23.19	5.64e-59	0.9	chr9-22	chr9	74224562	74224728	+	15.4	0.881	44	46	3	15.37	7.75e-38	19.06	6.9e-42	0.9
Merged-chr9-80417352-2	chr9	80417322	80417382	+	18.05	RestQNP2|RestQNP1	2	chr9-23	chr9-21	chr9-21	chr9	80417261	80417433	+	21.3	0.895	55	60	3.8	15.88	1.25e-49	20.91	2.11e-56	0.87	chr9-23	chr9	80417274	80417440	+	14.8	0.879	43	44	3	14.7	1.8e-35	13.86	1.98e-34	0.93
Merged-chr9-62272560-2	chr9	62272529	62272592	+	17.85	RestQNP2|RestQNP1	2	chr9-25	chr9-22	chr9-22	chr9	62272468	62272640	+	20.6	0.84	52	58	2.8	20.47	4.47e-54	27	9.27e-61	0.91	chr9-25	chr9	62272484	62272650	+	15.1	0.898	41	45	3	15.03	1.19e-36	21.33	4.16e-43	0.93
Merged-chr9-55690759-2	chr9	55690723	55690796	+	15.05	RestQNP2|RestQNP1	2	chr9-26	chr9-28	chr9-28	chr9	55690685	55690857	+	16.3	0.806	42	46	0.5	97.42	1.15e-73	19.95	9.4e-43	0.93	chr9-26	chr9	55690665	55690831	+	13.8	0.773	40	41	0.5	82.19	7.51e-63	17.6	3.52e-36	0.92
Merged-chr9-92542361-2	chr9	92542332	92542390	+	14.1	RestQNP2|RestQNP1	2	chr9-27	chr9-37	chr9-37	chr9	92542279	92542451	+	13.1	0.9	36	37	3.8	9.8	4.19e-24	36.87	3.11e-44	0.91	chr9-27	chr9	92542274	92542440	+	15.1	0.926	39	45	2	22.55	3.77e-44	57.95	4.38e-62	1
Merged-chr9-14076902-2	chr9	14076872	14076932	+	14.9	RestQNP2|RestQNP1	2	chr9-29	chr9-26	chr9-26	chr9	14076811	14076983	+	17.7	0.877	44	50	1.9	26.47	3.32e-52	38.38	5.07e-60	0.96	chr9-29	chr9	14076824	14076990	+	12.1	0.854	36	36	2	18.04	2.44e-32	23.7	2.12e-36	0.91
Merged-chr13-34051579-2	chr13	34051546	34051612	+	7.82	RestQNP2|RestQNP1	2	chr13-198	chr13-117	chr13-117	chr13	34051501	34051673	+	9.93	0.816	26	28	0.5	59.3	1.53e-39	14.73	3.41e-23	0.93	chr13-198	chr13	34051488	34051654	+	5.71	0.833	16	17	0.5	34.08	1.25e-20	9.68	7.69e-12	1.02
Merged-chr9-108566971-2	chr9	108566939	108567004	+	17.35	RestQNP2|RestQNP1	2	chr9-30	chr9-19	chr9-19	chr9	108566893	108567065	+	22.3	0.935	59	63	2.8	22.24	9.62e-61	76.14	1.45e-93	0.86	chr9-30	chr9	108566881	108567047	+	12.4	0.958	36	37	3	12.36	1.63e-27	34.25	4.43e-43	0.88
Merged-chr9-33765058-2	chr9	33765029	33765087	+	17.2	RestQNP2|RestQNP1	2	chr9-31	chr9-23	chr9-23	chr9	33764976	33765148	+	22.3	0.833	51	64	0.5	135.55	6.81e-111	46.48	2.8e-80	1	chr9-31	chr9	33764971	33765137	+	12.1	0.923	35	36	0.5	72.17	2.19e-53	27.34	1.49e-38	0.93
Merged-chr9-69390038-2	chr9	69390003	69390073	+	12.3	RestQNP2|RestQNP1	2	chr9-33	chr9-36	chr9-36	chr9	69389962	69390134	+	13.5	0.957	36	38	7.6	5.03	2.92e-15	13.49	1.52e-29	0.96	chr9-33	chr9	69389945	69390111	+	11.1	0.909	32	33	7	4.73	9.6e-13	13.12	1.66e-25	0.95
Merged-chr9-17943723-2	chr9	17943697	17943749	+	13.2	RestQNP2|RestQNP1	2	chr9-34	chr9-27	chr9-27	chr9	17943636	17943808	+	15.3	0.862	42	44	0.9	46.59	1.18e-56	23.04	1.19e-42	0.87	chr9-34	chr9	17943641	17943807	+	11.1	0.83	31	33	1	33.08	3.94e-38	22.22	1.28e-32	0.95
Merged-chr9-7300338-2	chr9	7300308	7300369	+	10.035	RestQNP2|RestQNP1	2	chr9-35	chr9-41	chr9-41	chr9	7300247	7300419	+	11	0.854	32	31	0.5	65.66	5.98e-45	37.47	1.5e-37	0.92	chr9-35	chr9	7300261	7300427	+	9.07	0.833	28	27	0.5	54.12	3.9e-37	37.2	7.77e-33	0.89
Merged-chr9-43633738-2	chr9	43633711	43633765	+	12.3	RestQNP2|RestQNP1	2	chr9-37	chr9-32	chr9-32	chr9	43633650	43633822	+	14.5	0.833	39	41	3.8	10.85	3.47e-28	21.56	1.29e-39	0.88	chr9-37	chr9	43633657	43633823	+	10.1	0.875	27	30	4	7.52	8.6e-17	19.53	3.34e-28	0.96
Merged-chr9-64777471-2	chr9	64777436	64777507	+	11.265	RestQNP2|RestQNP1	2	chr9-38	chr9-40	chr9-40	chr9	64777396	64777568	+	13.8	0.804	33	39	2.8	13.77	1.35e-30	13.35	4.15e-30	1.01	chr9-38	chr9	64777378	64777544	+	8.73	0.795	27	26	4	6.52	2.28e-13	9.11	1.1e-16	0.9
Merged-chr9-107746645-2	chr9	107746612	107746679	+	11.815	RestQNP2|RestQNP1	2	chr9-39	chr9-29	chr9-29	chr9	107746551	107746723	+	14.9	0.979	41	42	1.9	22.24	4.47e-41	53.02	1.82e-56	0.88	chr9-39	chr9	107746571	107746737	+	8.73	0.914	27	26	2	13.03	2.3e-20	29.62	3.48e-29	0.93
Merged-chr9-11069965-2	chr9	11069929	11070001	+	9.345	RestQNP2|RestQNP1	2	chr9-40	chr9-42	chr9-42	chr9	11069868	11070040	+	10.3	0.854	31	29	1.9	15.35	1.86e-24	16.81	1.58e-25	0.9	chr9-40	chr9	11069893	11070059	+	8.39	0.882	26	25	2	12.53	3.01e-19	15.43	2.37e-21	0.97
Merged-chr9-95734651-2	chr9	95734617	95734685	+	11.42	RestQNP2|RestQNP1	2	chr9-43	chr9-38	chr9-38	chr9	95734556	95734728	+	13.1	0.882	36	38	0.5	80.48	4.92e-58	51.26	2.04e-49	0.91	chr9-43	chr9	95734577	95734743	+	9.74	0.838	26	29	0.5	58.13	1.2e-40	33.69	6.21e-34	0.96
Merged-chr9-107652256-2	chr9	107652211	107652301	+	9.145	RestQNP2|RestQNP1	2	chr9-44	chr9-48	chr9-48	chr9	107652150	107652322	+	9.22	0.78	26	27	0.9	28.59	7.61e-30	20.8	2.46e-25	0.94	chr9-44	chr9	107652193	107652359	+	9.07	0.861	26	27	0.5	54.12	3.9e-37	23.87	8.57e-28	0.93
Merged-chr9-66134345-2	chr9	66134308	66134383	+	7.375	RestQNP2|RestQNP1	2	chr9-45	chr9-76	chr9-76	chr9	66134272	66134444	+	5.68	0.76	16	16	1.9	8.47	2.13e-10	4.91	3.64e-07	0.96	chr9-45	chr9	66134250	66134416	+	9.07	0.882	24	27	2	13.53	1.7e-21	7.76	1.33e-15	1.05
Merged-chr9-74150845-2	chr9	74150814	74150876	+	7.93	RestQNP2|RestQNP1	2	chr9-46	chr9-58	chr9-58	chr9	74150765	74150937	+	7.8	0.742	20	22	0.9	23.3	9.81e-23	8.28	1.55e-13	0.95	chr9-46	chr9	74150756	74150922	+	8.06	0.897	23	24	1	24.06	5.62e-25	9.67	4.44e-16	0.98
Merged-chr9-7388517-2	chr9	7388488	7388547	+	9.745	RestQNP2|RestQNP1	2	chr9-48	chr9-43	chr9-43	chr9	7388427	7388599	+	12.1	0.814	30	34	2.8	12	5.16e-25	24.14	9.82e-35	0.98	chr9-48	chr9	7388439	7388605	+	7.39	0.818	21	22	2	11.03	5.28e-16	18.36	1.52e-20	0.99
Merged-chr9-30677223-2	chr9	30677198	30677248	+	8.49	RestQNP2|RestQNP1	2	chr9-49	chr9-45	chr9-45	chr9	30677137	30677309	+	10.6	0.941	27	30	0.9	31.77	2.63e-34	21.57	1.95e-29	0.96	chr9-49	chr9	30677140	30677306	+	6.38	0.885	21	19	1	19.04	2.9e-18	11.72	1.7e-14	0.9
Merged-chr9-22909600-2	chr9	22909561	22909639	+	7.44	RestQNP2|RestQNP1	2	chr9-51	chr9-59	chr9-59	chr9	22909528	22909700	+	8.16	0.871	19	23	2.8	8.12	6.5e-14	15.93	4.51e-20	1.04	chr9-51	chr9	22909503	22909669	+	6.72	0.821	20	20	3	6.68	7.99e-11	16.01	1.07e-17	0.9
Merged-chr9-27616094-2	chr9	27616068	27616121	+	7.085	RestQNP2|RestQNP1	2	chr9-52	chr9-53	chr9-53	chr9	27616007	27616179	+	7.45	0.806	22	22	0.9	23.3	9.81e-23	17.8	2.04e-19	0.86	chr9-52	chr9	27616013	27616179	+	6.72	0.806	20	20	1	20.05	1.45e-19	16.46	6.4e-18	0.9
Merged-chr9-57053335-2	chr9	57053293	57053377	+	8.135	RestQNP2|RestQNP1	2	chr9-53	chr9-49	chr9-49	chr9	57053266	57053438	+	9.22	0.829	25	26	2.8	9.18	9.34e-17	16.23	1.11e-22	0.9	chr9-53	chr9	57053235	57053401	+	7.05	0.697	20	21	4	5.26	1.85e-09	9.87	1.97e-14	0.99
Merged-chr9-2545626-2	chr9	2545580	2545673	+	7.455	RestQNP2|RestQNP1	2	chr9-55	chr9-51	chr9-51	chr9	2545562	2545734	+	8.87	0.912	23	25	1.9	13.24	8.42e-20	15.27	3.01e-21	0.98	chr9-55	chr9	2545522	2545688	+	6.04	0.727	18	18	2	9.02	5.96e-12	10.35	6.37e-13	0.95
Merged-chr9-11165438-2	chr9	11165400	11165476	+	4.825	RestQNP2|RestQNP1	2	chr9-56	chr9-94	chr9-94	chr9	11165339	11165511	+	4.61	0.737	14	13	0.9	13.77	2.97e-11	6.03	1.29e-06	0.89	chr9-56	chr9	11165368	11165534	+	5.04	0.8	18	15	3	5.01	6.52e-07	6.84	1.3e-08	0.9
Merged-chr9-84320544-2	chr9	84320504	84320585	+	7.455	RestQNP2|RestQNP1	2	chr9-58	chr9-50	chr9-50	chr9	84320443	84320615	+	8.87	0.8	25	25	2.8	8.82	8.61e-16	7.36	4.72e-14	0.9	chr9-58	chr9	84320477	84320643	+	6.04	0.8	18	18	2	9.02	5.96e-12	4.64	1.62e-07	0.9
Merged-chr9-22805920-2	chr9	22805891	22805949	+	5.87	RestQNP2|RestQNP1	2	chr9-62	chr9-61	chr9-61	chr9	22805830	22806002	+	6.03	0.826	18	17	1.9	9	2.35e-11	7.98	1.45e-10	0.9	chr9-62	chr9	22805841	22806007	+	5.71	0.875	17	17	2	8.52	5.41e-11	8.32	7.7e-11	0.96
Merged-chr9-57289498-2	chr9	57289451	57289545	+	6.755	RestQNP2|RestQNP1	2	chr9-64	chr9-54	chr9-54	chr9	57289434	57289606	+	7.8	0.742	22	22	0.9	23.3	9.81e-23	12.75	2.78e-17	0.9	chr9-64	chr9	57289393	57289559	+	5.71	0.952	17	17	1	17.04	9.97e-16	14.39	1.57e-14	0.9
Merged-chr9-62778526-2	chr9	62778493	62778560	+	6.39	RestQNP2|RestQNP1	2	chr9-65	chr9-56	chr9-56	chr9	62778449	62778621	+	6.74	0.84	20	19	3.8	5.03	2.14e-08	10.28	1.67e-13	0.9	chr9-65	chr9	62778435	62778601	+	6.04	0.808	17	18	4	4.51	2.4e-07	8.33	2.14e-11	1.01
Merged-chr9-31874182-2	chr9	31874134	31874231	+	5.72	RestQNP2|RestQNP1	2	chr9-98	chr9-60	chr9-60	chr9	31874073	31874245	+	6.74	0.839	19	19	0.9	20.12	1.08e-18	15.87	8.06e-17	1.01	chr9-98	chr9	31874123	31874289	+	4.7	0.75	14	14	1	14.03	4.1e-12	11.85	3.95e-11	0.9
Merged-chr5-159348920-2	chr5	159348894	159348946	+	54.75	RestQNP2|RestQNP1	2	chr5-14	chr5-10	chr5-10	chr5	159348833	159349005	+	64.2	0.912	134	181	3.8	47.92	1.89e-229	71.6	1.26e-257	0.82	chr5-14	chr5	159348838	159349004	+	45.3	0.917	106	135	4	33.83	9.83e-152	62.48	6.43e-187	0.85
Merged-chr5-165308718-2	chr5	165308689	165308747	+	42	RestQNP2|RestQNP1	2	chr5-16	chr5-17	chr5-17	chr5	165308636	165308808	+	44	0.91	106	124	5.7	21.89	6.13e-117	50.31	2.18e-160	0.81	chr5-16	chr5	165308631	165308797	+	40	0.884	94	119	6	19.88	1.44e-107	57.31	1.31e-160	0.88
Merged-chr5-59025781-2	chr5	59025740	59025823	+	34.65	RestQNP2|RestQNP1	2	chr5-17	chr5-34	chr5-34	chr5	59025679	59025851	+	38.7	0.894	86	109	5.7	19.24	3.23e-97	38.22	1.67e-128	0.92	chr5-17	chr5	59025715	59025881	+	30.6	0.939	85	91	6	15.2	1.04e-72	36.18	1.74e-105	0.83
Merged-chr5-168354401-2	chr5	168354370	168354432	+	40.8	RestQNP2|RestQNP1	2	chr5-18	chr5-13	chr5-13	chr5	168354321	168354493	+	50	0.939	115	141	1.9	74.66	6.99e-206	57.21	7.87e-190	0.83	chr5-18	chr5	168354312	168354478	+	31.6	0.939	84	94	3	31.41	2.71e-103	33.15	1.99e-105	0.83
Merged-chr5-63613343-2	chr5	63613308	63613378	+	39.1	RestQNP2|RestQNP1	2	chr5-19	chr5-18	chr5-18	chr5	63613267	63613439	+	44.3	0.907	101	126	6.6	19.06	1.33e-111	43.56	5.2e-154	0.86	chr5-19	chr5	63613250	63613416	+	33.9	0.927	83	101	7	14.46	1.89e-78	42.14	2.19e-123	0.91
Merged-chr5-58965078-2	chr5	58965051	58965106	+	35.95	RestQNP2|RestQNP1	2	chr5-20	chr5-23	chr5-23	chr5	58964995	58965167	+	39.7	0.908	94	112	3.8	29.65	5.28e-120	35.54	1.51e-128	0.85	chr5-20	chr5	58964993	58965159	+	32.2	0.907	82	96	4	24.06	9.78e-95	33.06	1.57e-107	0.87
Merged-chr5-155813374-2	chr5	155813346	155813403	+	28.8	RestQNP2|RestQNP1	2	chr5-21	chr5-77	chr5-77	chr5	155813285	155813457	+	22	0.972	52	64	1.9	33.89	5.79e-73	22.58	3.4e-60	0.99	chr5-21	chr5	155813295	155813461	+	35.6	0.93	81	106	2	53.12	7.68e-140	39.25	3.29e-126	0.94
Merged-chr5-172717913-2	chr5	172717869	172717957	+	36.65	RestQNP2|RestQNP1	2	chr5-23	chr5-29	chr5-29	chr5	172717808	172717980	+	45.1	0.893	91	127	0.9	134.49	8.94e-218	52.63	2.33e-165	0.96	chr5-23	chr5	172717849	172718015	+	28.2	0.805	79	84	1	84.19	9.17e-128	42.53	2.88e-103	0.83
Merged-chr5-79266730-2	chr5	79266700	79266760	+	33.4	RestQNP2|RestQNP1	2	chr5-24	chr5-33	chr5-33	chr5	79266639	79266811	+	36.9	0.876	87	104	1.9	55.07	7.84e-139	39.92	1.31e-124	0.88	chr5-24	chr5	79266652	79266818	+	29.9	0.883	77	89	1	89.21	1.82e-137	34.46	2.23e-101	0.88
Merged-chr5-159366626-2	chr5	159366594	159366659	+	35.55	RestQNP2|RestQNP1	2	chr5-25	chr5-21	chr5-21	chr5	159366548	159366720	+	41.9	0.952	98	118	0.9	124.96	9.62e-199	53.2	1.59e-155	0.88	chr5-25	chr5	159366536	159366702	+	29.2	0.925	77	87	0.5	174.4	1.52e-159	52.06	2.3e-114	0.87
Merged-chr5-170252916-2	chr5	170252890	170252943	+	34.3	RestQNP2|RestQNP1	2	chr5-26	chr5-24	chr5-24	chr5	170252829	170253001	+	39.7	0.928	94	112	0.9	118.6	3.22e-186	69.91	8.66e-161	0.84	chr5-26	chr5	170252835	170253001	+	28.9	0.933	77	86	1	86.2	1.25e-131	54.78	6.11e-115	0.86
Merged-chr5-48901082-2	chr5	48901051	48901113	+	40.3	RestQNP2|RestQNP1	2	chr5-27	chr5-12	chr5-12	chr5	48900990	48901162	+	51.1	0.888	117	144	4.7	30.5	1.94e-155	53.81	4.54e-190	0.82	chr5-27	chr5	48901005	48901171	+	29.5	0.877	76	88	5	17.64	1.03e-75	38.62	1.71e-104	0.87
Merged-chr5-86274698-2	chr5	86274670	86274726	+	30.95	RestQNP2|RestQNP1	2	chr5-28	chr5-40	chr5-40	chr5	86274615	86274787	+	33.7	0.867	80	95	4.7	20.12	9.9e-87	29.81	2.7e-102	0.88	chr5-28	chr5	86274612	86274778	+	28.2	0.899	76	84	5	16.84	9.3e-71	31.9	4.7e-93	0.86
Merged-chr5-14734475-2	chr5	14734450	14734500	+	34.45	RestQNP2|RestQNP1	2	chr5-29	chr5-25	chr5-25	chr5	14734389	14734561	+	40.4	0.896	93	115	1.9	60.89	3.01e-158	41.58	5.5e-136	0.89	chr5-29	chr5	14734392	14734558	+	28.5	0.902	74	85	2	42.6	1.57e-104	37.3	9.5e-100	0.87
Merged-chr5-122200866-2	chr5	122200837	122200895	+	32.35	RestQNP2|RestQNP1	2	chr5-30	chr5-37	chr5-37	chr5	122200776	122200948	+	37.2	0.907	83	106	3.8	28.06	3.14e-111	25.46	6.12e-105	0.94	chr5-30	chr5	122200787	122200953	+	27.5	0.89	74	82	4	20.55	7.91e-76	26.69	9.46e-85	0.9
Merged-chr5-159180777-2	chr5	159180751	159180803	+	32	RestQNP2|RestQNP1	2	chr5-31	chr5-35	chr5-35	chr5	159180692	159180864	+	35.5	0.859	86	100	1.9	52.95	6.81e-132	38.39	6.51e-116	0.85	chr5-31	chr5	159180693	159180859	+	28.5	0.87	73	85	2	42.6	1.57e-104	36.49	5.85e-99	0.88
Merged-chr5-131543859-2	chr5	131543833	131543885	+	34.2	RestQNP2|RestQNP1	2	chr5-32	chr5-20	chr5-20	chr5	131543774	131543946	+	42.2	0.946	98	119	1.9	63.01	2.01e-165	66.27	5.41e-168	0.87	chr5-32	chr5	131543775	131543941	+	26.2	0.9	71	78	2	39.09	3.11e-93	48.13	4.02e-100	0.88
Merged-chr5-165372187-2	chr5	165372153	165372221	+	32	RestQNP2|RestQNP1	2	chr5-33	chr5-38	chr5-38	chr5	165372092	165372264	+	35.8	0.898	83	101	0.5	213.91	8.01e-194	46.27	2.14e-127	0.88	chr5-33	chr5	165372113	165372279	+	28.2	0.841	71	84	0.5	168.39	7.8e-153	47.39	3.97e-107	0.9
Merged-chr5-60996329-2	chr5	60996304	60996354	+	31.2	RestQNP2|RestQNP1	2	chr5-35	chr5-30	chr5-30	chr5	60996243	60996415	+	36.2	0.906	90	103	1.9	54.54	4.32e-137	35.99	8.88e-118	0.85	chr5-35	chr5	60996246	60996412	+	26.2	0.89	66	78	2	39.09	3.11e-93	31.65	2.78e-86	0.93
Merged-chr5-150491747-2	chr5	150491707	150491788	+	33.8	RestQNP2|RestQNP1	2	chr5-37	chr5-22	chr5-22	chr5	150491677	150491849	+	41.1	0.883	97	117	2.8	41.3	1.24e-141	49.92	8.87e-150	0.87	chr5-37	chr5	150491649	150491815	+	26.5	0.888	66	79	2	39.59	7.85e-95	34.67	2.14e-90	0.94
Merged-chr5-124571602-2	chr5	124571574	124571631	+	31.7	RestQNP2|RestQNP1	2	chr5-38	chr5-31	chr5-31	chr5	124571520	124571692	+	37.2	0.897	89	105	3.8	27.8	8.81e-110	39.76	1.29e-125	0.86	chr5-38	chr5	124571516	124571682	+	26.2	0.845	65	78	2	39.09	3.11e-93	32.77	2e-87	0.93
Merged-chr5-28579349-2	chr5	28579319	28579380	+	24.4	RestQNP2|RestQNP1	2	chr5-40	chr5-64	chr5-64	chr5	28579269	28579441	+	26.3	0.868	60	74	3.8	19.59	3.75e-67	25.17	7.56e-75	0.98	chr5-40	chr5	28579261	28579427	+	22.5	0.919	64	67	5	13.43	1.17e-50	23.63	3.59e-66	0.85
Merged-chr5-106531177-2	chr5	106531137	106531217	+	25.45	RestQNP2|RestQNP1	2	chr5-41	chr5-56	chr5-56	chr5	106531106	106531278	+	27.7	0.877	67	78	3.8	20.65	2.22e-72	28.59	6.58e-82	0.9	chr5-41	chr5	106531079	106531245	+	23.2	0.906	64	69	4	17.29	3.4e-59	23.36	9.14e-68	0.88
Merged-chr5-147475216-2	chr5	147475184	147475249	+	27.35	RestQNP2|RestQNP1	2	chr5-42	chr5-53	chr5-53	chr5	147475123	147475295	+	30.2	0.893	71	85	0.5	180.02	4.39e-157	28.57	3.62e-89	0.91	chr5-42	chr5	147475141	147475307	+	24.5	0.932	64	73	0.5	146.34	1.22e-128	26.86	7.63e-76	0.89
Merged-chr5-148278191-2	chr5	148278158	148278224	+	31.3	RestQNP2|RestQNP1	2	chr5-43	chr5-27	chr5-27	chr5	148278113	148278285	+	40.4	0.914	92	114	2.8	40.24	8.52e-137	50.59	7.04e-148	0.88	chr5-43	chr5	148278100	148278266	+	22.2	0.905	64	66	4	16.54	1.69e-55	31.03	9.68e-73	0.83
Merged-chr5-146620187-2	chr5	146620150	146620224	+	28.35	RestQNP2|RestQNP1	2	chr5-44	chr5-39	chr5-39	chr5	146620089	146620261	+	31.9	0.84	81	91	0.9	96.37	1.57e-143	61.59	1.06e-124	0.86	chr5-44	chr5	146620116	146620282	+	24.8	0.844	63	74	1	74.17	9.4e-109	66.42	2.99e-105	0.93
Merged-chr5-60740421-2	chr5	60740388	60740454	+	27.05	RestQNP2|RestQNP1	2	chr5-45	chr5-46	chr5-46	chr5	60740343	60740515	+	31.6	0.907	75	89	3.8	23.56	3.38e-87	40.77	1.05e-107	0.9	chr5-45	chr5	60740330	60740496	+	22.5	0.886	62	67	4	16.79	1e-56	36.08	4.48e-78	0.89
Merged-chr5-172214652-2	chr5	172214622	172214682	+	23.9	RestQNP2|RestQNP1	2	chr5-46	chr5-60	chr5-60	chr5	172214561	172214733	+	26.6	0.888	64	75	0.5	158.84	9.06e-135	35.8	6.25e-87	0.93	chr5-46	chr5	172214574	172214740	+	21.2	0.865	62	63	0.5	126.29	2.87e-107	28.71	1.85e-67	0.84
Merged-chr5-124852775-2	chr5	124852750	124852801	+	32.1	RestQNP2|RestQNP1	2	chr5-47	chr5-28	chr5-28	chr5	124852689	124852861	+	40.4	0.918	91	115	4.7	24.36	1.05e-113	39.38	1.41e-134	0.89	chr5-47	chr5	124852693	124852859	+	23.8	0.876	61	71	5	14.23	3.1e-55	24.45	4.94e-71	0.92
Merged-chr5-169526867-2	chr5	169526841	169526894	+	19	RestQNP2|RestQNP1	2	chr5-48	chr5-104	chr5-104	chr5	169526780	169526952	+	14.2	0.852	39	40	4.7	8.47	1.13e-23	16.71	1.74e-34	0.88	chr5-48	chr5	169526786	169526952	+	23.8	0.961	61	71	5	14.23	3.1e-55	32.11	3.92e-79	0.92
Merged-chr5-30455685-2	chr5	30455653	30455718	+	31.85	RestQNP2|RestQNP1	2	chr5-49	chr5-26	chr5-26	chr5	30455592	30455764	+	41.9	0.921	93	118	1.9	62.48	1.26e-163	43.64	3.79e-143	0.9	chr5-49	chr5	30455610	30455776	+	21.8	0.875	60	65	1	65.15	3.85e-92	21.04	4e-61	0.91
Merged-chr5-86750554-2	chr5	86750526	86750583	+	23.15	RestQNP2|RestQNP1	2	chr5-50	chr5-66	chr5-66	chr5	86750472	86750644	+	23.1	0.901	58	65	1.9	34.42	1.68e-74	24.34	4.09e-63	0.88	chr5-50	chr5	86750468	86750634	+	23.2	0.923	60	69	1	69.16	1.84e-99	30.73	1.1e-75	0.93
Merged-chr5-145344176-2	chr5	145344145	145344207	+	26.5	RestQNP2|RestQNP1	2	chr5-51	chr5-49	chr5-49	chr5	145344084	145344256	+	30.5	0.919	73	86	3.8	22.77	4.29e-83	40.92	4.43e-103	0.89	chr5-51	chr5	145344099	145344265	+	22.5	0.91	60	67	4	16.79	1e-56	43.62	1.87e-83	0.9
Merged-chr5-159260963-2	chr5	159260923	159261004	+	24.95	RestQNP2|RestQNP1	2	chr5-52	chr5-55	chr5-55	chr5	159260893	159261065	+	28.4	0.873	68	80	3.8	21.18	5.01e-75	36.48	4.23e-92	0.91	chr5-52	chr5	159260865	159261031	+	21.5	0.905	60	64	3	21.38	1.23e-60	32.41	9.3e-72	0.87
Merged-chr5-111308172-2	chr5	111308140	111308205	+	25.8	RestQNP2|RestQNP1	2	chr5-53	chr5-51	chr5-51	chr5	111308094	111308266	+	29.1	0.865	72	83	5.7	14.65	3.13e-65	21.37	3.73e-77	0.88	chr5-53	chr5	111308082	111308248	+	22.5	0.901	58	67	6	11.19	8.86e-46	18.46	2.47e-59	0.95
Merged-chr5-155672669-2	chr5	155672633	155672706	+	24.95	RestQNP2|RestQNP1	2	chr5-54	chr5-47	chr5-47	chr5	155672572	155672744	+	29.8	0.858	75	84	3.8	22.24	2.2e-80	30.2	4.03e-91	0.87	chr5-54	chr5	155672598	155672764	+	20.1	0.837	57	60	5	12.03	6.74e-43	27.77	1.71e-63	0.88
Merged-chr5-23135986-2	chr5	23135950	23136023	+	25.7	RestQNP2|RestQNP1	2	chr5-55	chr5-36	chr5-36	chr5	23135912	23136084	+	32.3	0.886	83	91	4.7	19.27	1.53e-81	40.38	1.02e-109	0.86	chr5-55	chr5	23135892	23136058	+	19.1	0.873	56	57	5	11.43	1.12e-39	25.01	6.45e-58	0.84
Merged-chr5-156436084-2	chr5	156436040	156436129	+	26.55	RestQNP2|RestQNP1	2	chr5-56	chr5-41	chr5-41	chr5	156436018	156436190	+	31.6	0.879	79	89	0.9	94.25	1.44e-139	47.69	1.24e-113	0.86	chr5-56	chr5	156435982	156436148	+	21.5	0.818	56	64	1	64.15	2.51e-90	30.82	2.07e-70	0.91
Merged-chr5-86154504-2	chr5	86154470	86154538	+	24.65	RestQNP2|RestQNP1	2	chr5-57	chr5-50	chr5-50	chr5	86154427	86154599	+	29.8	0.933	72	84	0.9	88.95	9.54e-130	34.58	6.6e-96	0.9	chr5-57	chr5	86154412	86154578	+	19.5	0.818	54	58	1	58.13	1.37e-79	20.45	4.73e-54	0.87
Merged-chr5-144194989-2	chr5	144194959	144195020	+	25.35	RestQNP2|RestQNP1	2	chr5-59	chr5-42	chr5-42	chr5	144194909	144195081	+	30.9	0.862	77	87	3.8	23.03	1.86e-84	53.14	3.99e-115	0.87	chr5-59	chr5	144194901	144195067	+	19.8	0.847	53	59	4	14.78	4.14e-47	46.6	2.3e-75	0.95
Merged-chr5-157354596-2	chr5	157354564	157354629	+	21.25	RestQNP2|RestQNP1	2	chr5-60	chr5-69	chr5-69	chr5	157354503	157354675	+	23.4	0.842	57	66	0.5	139.78	3.54e-115	29.29	3.87e-71	0.95	chr5-60	chr5	157354521	157354687	+	19.1	0.824	52	57	0.5	114.26	9.12e-95	26.59	2.26e-59	0.91
Merged-chr5-37500524-2	chr5	37500498	37500550	+	21.95	RestQNP2|RestQNP1	2	chr5-61	chr5-68	chr5-68	chr5	37500439	37500611	+	24.8	0.857	57	70	1.9	37.06	2.78e-82	46.24	7.62e-89	1	chr5-61	chr5	37500440	37500606	+	19.1	0.889	51	57	2	28.57	4.39e-61	39.73	5.22e-69	0.94
Merged-chr5-105659609-2	chr5	105659575	105659644	+	17.9	RestQNP2|RestQNP1	2	chr5-62	chr5-91	chr5-91	chr5	105659514	105659686	+	16	0.883	43	45	3.8	11.91	1.96e-32	14.44	6.48e-36	0.89	chr5-62	chr5	105659536	105659702	+	19.8	0.9	51	59	4	14.78	4.14e-47	16.11	3.64e-49	0.95
Merged-chr5-165032406-2	chr5	165032377	165032436	+	22.2	RestQNP2|RestQNP1	2	chr5-63	chr5-58	chr5-58	chr5	165032316	165032488	+	25.9	0.86	65	75	1.9	39.71	3.22e-90	24.54	4.38e-73	0.89	chr5-63	chr5	165032328	165032494	+	18.5	0.827	51	55	2	27.56	3.52e-58	23.27	2.7e-54	0.91
Merged-chr5-170683770-2	chr5	170683743	170683797	+	27.65	RestQNP2|RestQNP1	2	chr5-64	chr5-32	chr5-32	chr5	170683686	170683858	+	36.5	0.855	89	103	1.9	54.54	4.32e-137	26.12	4.82e-105	0.85	chr5-64	chr5	170683685	170683851	+	18.8	0.843	51	56	3	18.71	3.42e-50	19.63	2.67e-51	0.91
Merged-chr5-144854659-2	chr5	144854630	144854688	+	22.9	RestQNP2|RestQNP1	2	chr5-65	chr5-57	chr5-57	chr5	144854569	144854741	+	28	0.913	66	79	3.8	20.91	1.06e-73	39.21	2.47e-93	0.94	chr5-65	chr5	144854580	144854746	+	17.8	0.911	50	53	3	17.71	2.13e-46	38.76	9.71e-64	0.9
Merged-chr5-83123602-2	chr5	83123577	83123627	+	23.8	RestQNP2|RestQNP1	2	chr5-66	chr5-52	chr5-52	chr5	83123516	83123688	+	29.8	0.889	71	84	3.8	22.24	2.2e-80	28.74	2.22e-89	0.91	chr5-66	chr5	83123519	83123685	+	17.8	0.882	49	53	4	13.28	3.35e-40	17.74	1.95e-46	0.94
Merged-chr5-131569415-2	chr5	131569389	131569441	+	18.7	RestQNP2|RestQNP1	2	chr5-68	chr5-70	chr5-70	chr5	131569330	131569502	+	20.6	0.921	56	58	0.9	61.42	5.97e-81	33.62	4.26e-66	0.87	chr5-68	chr5	131569331	131569497	+	16.8	0.899	48	50	1	50.12	1.08e-65	37.49	1.58e-59	0.91
Merged-chr5-169268961-2	chr5	169268925	169268997	+	17.9	RestQNP2|RestQNP1	2	chr5-69	chr5-93	chr5-93	chr5	169268864	169269036	+	16.7	0.914	42	47	7.6	6.22	4.53e-22	23.42	8.98e-47	0.97	chr5-69	chr5	169268889	169269055	+	19.1	0.91	47	57	7	8.16	3.37e-32	27.01	9.47e-60	0.98
Merged-chr5-170681895-2	chr5	170681862	170681929	+	18.15	RestQNP2|RestQNP1	2	chr5-70	chr5-81	chr5-81	chr5	170681818	170681990	+	19.5	0.889	50	55	2.8	19.41	3.65e-50	11.92	2.8e-39	0.94	chr5-70	chr5	170681804	170681970	+	16.8	0.864	47	50	3	16.71	1.12e-42	16.55	1.75e-42	0.91
Merged-chr5-141453359-2	chr5	141453332	141453386	+	19.4	RestQNP2|RestQNP1	2	chr5-72	chr5-74	chr5-74	chr5	141453275	141453447	+	22	0.874	55	63	1.9	33.36	1.96e-71	34.87	1.73e-71	0.91	chr5-72	chr5	141453274	141453440	+	16.8	0.904	46	50	2	25.06	4.67e-51	30.54	3.37e-55	0.97
Merged-chr5-169658510-2	chr5	169658475	169658546	+	21	RestQNP2|RestQNP1	2	chr5-75	chr5-62	chr5-62	chr5	169658435	169658607	+	24.5	0.905	61	69	1.9	36.53	1.03e-80	34.99	1.85e-79	0.89	chr5-75	chr5	169658417	169658583	+	17.5	0.871	46	52	2	26.06	7e-54	23.7	8.08e-52	0.94
Merged-chr5-39528879-2	chr5	39528845	39528913	+	15.5	RestQNP2|RestQNP1	2	chr5-76	chr5-96	chr5-96	chr5	39528802	39528974	+	14.2	0.839	40	40	4.7	8.47	1.13e-23	15.89	1.15e-33	0.88	chr5-76	chr5	39528787	39528953	+	16.8	0.833	44	50	4	12.53	7.45e-37	17.63	8.8e-44	0.97
Merged-chr5-157484742-2	chr5	157484714	157484770	+	14.8	RestQNP2|RestQNP1	2	chr5-77	chr5-102	chr5-102	chr5	157484659	157484831	+	13.5	0.887	39	38	2.8	13.41	1.86e-29	19.99	1.21e-35	0.88	chr5-77	chr5	157484656	157484822	+	16.1	0.932	44	48	3	16.04	3.07e-40	29.93	1.17e-52	0.94
Merged-chr5-165365714-2	chr5	165365664	165365764	+	23.85	RestQNP2|RestQNP1	2	chr5-78	chr5-44	chr5-44	chr5	165365653	165365825	+	31.9	0.881	77	90	3.8	23.83	1.42e-88	36.37	2.09e-103	0.88	chr5-78	chr5	165365606	165365772	+	15.8	0.879	44	47	1	47.11	1.28e-60	25.78	1.18e-48	0.92
Merged-chr5-52630265-2	chr5	52630230	52630301	+	15.85	RestQNP2|RestQNP1	2	chr5-79	chr5-94	chr5-94	chr5	52630190	52630362	+	15.6	0.792	41	44	0.9	46.59	1.18e-56	13.51	5.71e-34	0.96	chr5-79	chr5	52630172	52630338	+	16.1	0.908	43	48	1	48.11	2.66e-62	18.11	1.25e-42	0.96
Merged-chr5-135991888-2	chr5	135991859	135991917	+	18.5	RestQNP2|RestQNP1	2	chr5-80	chr5-72	chr5-72	chr5	135991798	135991970	+	21.6	0.873	55	62	1.9	32.83	6.55e-70	28.17	6.87e-65	0.94	chr5-80	chr5	135991809	135991975	+	15.4	0.819	43	46	2	23.05	1.63e-45	21.29	5.4e-44	0.95
Merged-chr5-165061815-2	chr5	165061776	165061854	+	21.2	RestQNP2|RestQNP1	2	chr5-81	chr5-61	chr5-61	chr5	165061715	165061887	+	27	0.909	61	76	1.9	40.24	7.99e-92	31.37	1.13e-81	0.96	chr5-81	chr5	165061746	165061912	+	15.4	0.886	43	46	2	23.05	1.63e-45	23.49	7.11e-46	0.95
Merged-chr5-154637339-2	chr5	154637310	154637368	+	13.55	RestQNP2|RestQNP1	2	chr5-82	chr5-121	chr5-121	chr5	154637257	154637429	+	11.7	0.814	30	33	5.7	5.82	3.45e-15	14.88	3.51e-27	0.98	chr5-82	chr5	154637252	154637418	+	15.4	0.806	42	46	6	7.68	2.93e-25	15.94	1.62e-38	0.95
Merged-chr5-165641892-2	chr5	165641854	165641930	+	14.5	RestQNP2|RestQNP1	2	chr5-83	chr5-109	chr5-109	chr5	165641793	165641965	+	14.2	0.875	37	40	2.8	14.12	9.52e-32	19.26	8.11e-37	0.93	chr5-83	chr5	165641822	165641988	+	14.8	0.887	42	44	1	44.1	1.25e-55	21.9	1.13e-42	0.91
Merged-chr5-58953516-2	chr5	58953486	58953546	+	17.65	RestQNP2|RestQNP1	2	chr5-85	chr5-80	chr5-80	chr5	58953435	58953607	+	19.9	0.864	50	56	2.8	19.77	1.84e-51	17.36	1.24e-47	0.92	chr5-85	chr5	58953428	58953594	+	15.4	0.806	41	46	3	15.37	7.75e-38	17.81	1.31e-40	0.97
Merged-chr5-59433294-2	chr5	59433261	59433328	+	16.6	RestQNP2|RestQNP1	2	chr5-86	chr5-86	chr5-86	chr5	59433217	59433389	+	18.4	0.848	46	52	0.9	55.07	2.45e-70	28.4	9.37e-56	0.93	chr5-86	chr5	59433203	59433369	+	14.8	0.859	41	44	1	44.1	1.25e-55	17.85	5.83e-39	0.91
Merged-chr5-80916693-2	chr5	80916657	80916729	+	12.69	RestQNP2|RestQNP1	2	chr5-87	chr5-130	chr5-130	chr5	80916596	80916768	+	9.58	0.732	26	27	0.9	28.59	7.61e-30	13.43	1.12e-20	0.9	chr5-87	chr5	80916621	80916787	+	15.8	0.892	41	47	0.5	94.22	1.5e-74	17.51	3.97e-41	0.96
Merged-chr5-16151488-2	chr5	16151448	16151529	+	17.1	RestQNP2|RestQNP1	2	chr5-89	chr5-84	chr5-84	chr5	16151387	16151559	+	18.4	0.859	47	52	0.9	55.07	2.45e-70	18.81	5.57e-46	0.96	chr5-89	chr5	16151421	16151587	+	15.8	0.93	40	47	1	47.11	1.28e-60	20.18	7.22e-44	1.01
Merged-chr17-4180010-2	chr17	4179972	4180049	+	15.885	RestQNP2|RestQNP1	2	chr17-100	chr17-33	chr17-33	chr17	4179911	4180083	+	22.7	0.917	52	64	1.9	33.89	5.79e-73	28.85	1.24e-68	1.02	chr17-100	chr17	4179941	4180107	+	9.07	0.86	26	27	2	13.53	1.7e-21	15.09	1.09e-22	0.97
Merged-chr5-66469777-2	chr5	66469749	66469806	+	16.6	RestQNP2|RestQNP1	2	chr5-91	chr5-79	chr5-79	chr5	66469695	66469867	+	18.8	0.875	51	54	1.9	28.59	5.54e-58	21.2	2.47e-50	0.91	chr5-91	chr5	66469691	66469857	+	14.4	0.8	39	43	1	43.1	5.53e-54	16.87	4.08e-37	0.93
Merged-chr5-145176040-2	chr5	145176011	145176069	+	13.8	RestQNP2|RestQNP1	2	chr5-92	chr5-101	chr5-101	chr5	145175958	145176130	+	13.5	0.887	39	38	0.9	40.24	8.43e-47	25.1	3.06e-39	0.91	chr5-92	chr5	145175953	145176119	+	14.1	0.904	39	42	1	42.1	2.38e-52	28.6	1.73e-45	0.94
Merged-chr17-24564459-2	chr17	24564430	24564489	+	12.165	RestQNP2|RestQNP1	2	chr17-107	chr17-49	chr17-49	chr17	24564369	24564541	+	15.6	0.944	43	45	0.9	47.65	2.47e-58	21.73	1.56e-42	0.87	chr17-107	chr17	24564381	24564547	+	8.73	0.829	25	26	1	26.06	8.61e-28	11.49	4.64e-19	1.01
Merged-chr5-171822764-2	chr5	171822734	171822795	+	12.9	RestQNP2|RestQNP1	2	chr5-93	chr5-113	chr5-113	chr5	171822684	171822856	+	12.4	0.843	35	35	3.8	9.27	3.93e-22	22.09	2.05e-34	0.94	chr5-93	chr5	171822676	171822842	+	13.4	0.814	39	40	4	10.02	2.77e-26	21.16	2.25e-38	0.87
Merged-chr5-157912550-2	chr5	157912512	157912589	+	14.7	RestQNP2|RestQNP1	2	chr5-95	chr5-103	chr5-103	chr5	157912451	157912623	+	16	0.877	39	46	5.7	8.12	3.2e-26	22.62	3.3e-44	0.98	chr5-95	chr5	157912481	157912647	+	13.4	0.926	38	40	7	5.73	7.94e-18	19.91	2.26e-37	0.92
Merged-chr5-60916506-2	chr5	60916480	60916533	+	13.45	RestQNP2|RestQNP1	2	chr5-97	chr5-99	chr5-99	chr5	60916419	60916591	+	14.5	0.885	39	41	0.5	86.83	8.09e-64	30.25	2.08e-45	0.9	chr5-97	chr5	60916425	60916591	+	12.4	0.846	37	37	0.5	74.17	2.95e-55	21.7	5.17e-36	0.88
Merged-chr5-159150823-2	chr5	159150794	159150853	+	14.55	RestQNP2|RestQNP1	2	chr5-98	chr5-90	chr5-90	chr5	159150742	159150914	+	16.3	0.818	44	46	4.7	9.74	1.83e-29	20.41	3.41e-43	0.93	chr5-98	chr5	159150736	159150902	+	12.8	0.827	37	38	5	7.62	4.98e-21	17.45	1.6e-33	0.9
Merged-chr5-39179613-2	chr5	39179572	39179654	+	17.35	RestQNP2|RestQNP1	2	chr5-99	chr5-65	chr5-65	chr5	39179511	39179683	+	21.6	0.866	58	61	4.7	12.92	2.5e-45	20.26	1.6e-56	0.85	chr5-99	chr5	39179546	39179712	+	13.1	0.825	36	39	5	7.82	6.34e-22	12.63	3.07e-29	0.92
Merged-chr17-16451106-2	chr17	16451080	16451132	+	9.155	RestQNP2|RestQNP1	2	chr17-111	chr17-93	chr17-93	chr17	16451019	16451191	+	9.58	0.868	25	28	2.8	9.88	9.83e-19	14.07	6.35e-22	0.97	chr17-111	chr17	16451024	16451190	+	8.73	0.912	24	26	3	8.69	3.34e-16	13.05	2.2e-20	1.01
Merged-chr17-89306407-2	chr17	89306377	89306437	+	8.66	RestQNP2|RestQNP1	2	chr17-123	chr17-92	chr17-92	chr17	89306326	89306498	+	10.6	0.821	26	30	0.9	31.77	2.63e-34	39.63	4.17e-37	1.04	chr17-123	chr17	89306319	89306485	+	6.72	0.923	23	20	1	20.05	1.45e-19	28.9	1.31e-22	0.9
Merged-chr17-22391213-2	chr17	22391176	22391251	+	10.93	RestQNP2|RestQNP1	2	chr17-126	chr17-67	chr17-67	chr17	22391140	22391312	+	13.8	0.754	34	39	0.5	82.6	5.95e-60	17	4.12e-33	0.99	chr17-126	chr17	22391118	22391284	+	8.06	0.857	22	24	0.5	48.11	5.52e-32	11.75	6.32e-18	1.03
Merged-chr17-22598837-2	chr17	22598804	22598871	+	8.115	RestQNP2|RestQNP1	2	chr17-132	chr17-118	chr17-118	chr17	22598743	22598915	+	8.51	0.784	22	24	0.5	50.83	1.51e-32	9.53	6.07e-16	0.99	chr17-132	chr17	22598763	22598929	+	7.72	0.893	21	23	0.5	46.11	2.66e-30	11.45	5.25e-17	0.98
Merged-chr17-6113104-2	chr17	6113067	6113141	+	6.735	RestQNP2|RestQNP1	2	chr17-139	chr17-138	chr17-138	chr17	6113006	6113178	+	7.09	0.808	19	20	3.8	5.29	4e-09	9.09	3.6e-13	0.9	chr17-139	chr17	6113033	6113199	+	6.38	0.815	20	19	4	4.76	4.98e-08	8.73	2.76e-12	0.9
Merged-chr17-561881-2	chr17	561853	561910	+	8.185	RestQNP2|RestQNP1	2	chr17-158	chr17-90	chr17-90	chr17	561792	561964	+	11	0.884	26	31	0.5	65.66	5.98e-45	15.86	1.92e-26	1.07	chr17-158	chr17	561802	561968	+	5.37	0.818	17	16	0.5	32.07	4.27e-19	7.41	1.42e-09	0.9
Merged-chr17-1527794-2	chr17	1527762	1527826	+	6.585	RestQNP2|RestQNP1	2	chr17-190	chr17-115	chr17-115	chr17	1527715	1527887	+	7.8	0.742	22	22	2.8	7.77	5.31e-13	10.68	9.98e-16	0.9	chr17-190	chr17	1527704	1527870	+	5.37	0.76	15	16	3	5.35	1.2e-07	6.54	8e-09	0.96
Merged-chr1-187303080-2	chr1	187303055	187303106	+	75.25	RestQNP2|RestQNP1	2	chr1-10	chr1-16	chr1-16	chr1	187302995	187303167	+	78	0.648	121	220	51	4.31	1.83e-68	57.59	1.12e-295	1	chr1-10	chr1	187302997	187303163	+	72.5	0.595	123	216	50.9	4.25	4.32e-66	49.41	3.13e-276	0.99
Merged-chr1-186126979-2	chr1	186126954	186127005	+	56.8	RestQNP2|RestQNP1	2	chr1-13	chr1-11	chr1-11	chr1	186126893	186127065	+	64.6	0.924	134	182	5.7	32.12	6.72e-200	61.57	8.7e-249	0.82	chr1-13	chr1	186126897	186127063	+	49	0.91	115	146	6	24.39	6.49e-144	61.78	2.77e-201	0.83
Merged-chr1-246904793-2	chr1	246904768	246904818	+	44.9	RestQNP2|RestQNP1	2	chr1-15	chr1-27	chr1-27	chr1	246904707	246904879	+	47.5	0.878	106	134	4.7	28.38	9.85e-141	46.86	1.27e-166	0.87	chr1-15	chr1	246904710	246904876	+	42.3	0.888	104	126	5	25.26	2.63e-126	44.7	1.33e-156	0.84
Merged-chr1-65800861-2	chr1	65800835	65800887	+	53.3	RestQNP2|RestQNP1	2	chr1-16	chr1-9	chr1-9	chr1	65800776	65800948	+	66	0.923	139	186	1.9	98.48	4.61e-293	60.03	1.34e-253	0.81	chr1-16	chr1	65800777	65800943	+	40.6	0.898	100	121	2	60.64	3.43e-166	35.14	3.86e-138	0.84
Merged-chr1-207710720-2	chr1	207710674	207710766	+	51.4	RestQNP2|RestQNP1	2	chr1-17	chr1-12	chr1-12	chr1	207710613	207710785	+	62.8	0.93	132	177	3.8	46.86	9.67e-223	67.17	4.02e-247	0.82	chr1-17	chr1	207710658	207710824	+	40	0.903	100	119	4	29.82	1.15e-127	48.96	1.29e-152	0.83
Merged-chr1-135248284-2	chr1	135248250	135248318	+	42.95	RestQNP2|RestQNP1	2	chr1-18	chr1-24	chr1-24	chr1	135248189	135248361	+	48.6	0.885	108	137	4.7	29.02	4.12e-145	31.51	7.51e-150	0.85	chr1-18	chr1	135248210	135248376	+	37.3	0.852	97	111	5	22.25	1.21e-105	28.72	1.87e-117	0.83
Merged-chr1-43906347-2	chr1	43906321	43906374	+	44.9	RestQNP2|RestQNP1	2	chr1-19	chr1-18	chr1-18	chr1	43906263	43906435	+	52.5	0.896	119	148	7.6	19.59	2.04e-132	46.45	5.09e-186	0.81	chr1-19	chr1	43906263	43906429	+	37.3	0.902	96	111	8	13.91	2.83e-84	33.9	3.38e-125	0.82
Merged-chr1-233777714-2	chr1	233777677	233777751	+	36.15	RestQNP2|RestQNP1	2	chr1-20	chr1-51	chr1-51	chr1	233777640	233777812	+	34.4	0.921	84	97	4.7	20.54	2.37e-89	38.53	6.73e-115	0.87	chr1-20	chr1	233777619	233777785	+	37.9	0.929	95	113	4	28.32	7.13e-119	44.04	6.15e-140	0.85
Merged-chr1-95070004-2	chr1	95069974	95070034	+	49.25	RestQNP2|RestQNP1	2	chr1-21	chr1-15	chr1-15	chr1	95069923	95070095	+	59.9	0.917	122	169	1.9	89.48	1.67e-259	56.14	9.06e-226	0.86	chr1-21	chr1	95069916	95070082	+	38.6	0.929	94	115	2	57.63	1.51e-155	45.12	1.47e-143	0.87
Merged-chr1-41032073-2	chr1	41032046	41032100	+	40.2	RestQNP2|RestQNP1	2	chr1-22	chr1-20	chr1-20	chr1	41031989	41032161	+	47.5	0.904	112	136	2.8	48.01	5.25e-173	54.76	5.29e-178	0.82	chr1-22	chr1	41031988	41032154	+	32.9	0.885	90	98	3	32.74	2.5e-109	38.96	1.58e-116	0.83
Merged-chr1-53872417-2	chr1	53872385	53872450	+	31.1	RestQNP2|RestQNP1	2	chr1-23	chr1-79	chr1-79	chr1	53872324	53872496	+	27.3	0.918	69	77	1.9	40.77	1.96e-93	27.17	2.9e-80	0.9	chr1-23	chr1	53872342	53872508	+	34.9	0.984	90	104	2	52.12	2.15e-136	34.61	2.43e-118	0.86
Merged-chr1-2255920-2	chr1	2255887	2255953	+	40.85	RestQNP2|RestQNP1	2	chr1-24	chr1-23	chr1-23	chr1	2255826	2255998	+	46.8	0.916	110	132	3.8	34.95	3.25e-150	41.11	4.28e-158	0.83	chr1-24	chr1	2255845	2256011	+	34.9	0.911	89	104	5	20.85	2.69e-96	32.6	1.03e-115	0.87
Merged-chr1-83346608-2	chr1	83346574	83346642	+	45.4	RestQNP2|RestQNP1	2	chr1-25	chr1-14	chr1-14	chr1	83346531	83346703	+	59.2	0.895	122	168	2.8	59.3	2.24e-228	50.66	2.96e-213	0.87	chr1-25	chr1	83346516	83346682	+	31.6	0.898	88	94	2	47.11	2.04e-119	31.64	1.38e-103	0.8
Merged-chr1-79602312-2	chr1	79602283	79602342	+	35.65	RestQNP2|RestQNP1	2	chr1-26	chr1-43	chr1-43	chr1	79602231	79602403	+	38.7	0.858	88	109	2.8	38.48	8.24e-129	44.23	3.03e-135	0.9	chr1-26	chr1	79602225	79602391	+	32.6	0.856	86	97	3	32.41	8.2e-108	40.47	6.52e-117	0.83
Merged-chr1-197836567-2	chr1	197836537	197836597	+	37.7	RestQNP2|RestQNP1	2	chr1-28	chr1-35	chr1-35	chr1	197836486	197836658	+	40.1	0.905	97	113	5.7	19.94	2.15e-102	34.96	9.2e-128	0.84	chr1-28	chr1	197836479	197836645	+	35.3	0.913	82	105	6	17.54	9.82e-90	39.12	6.81e-125	0.95
Merged-chr1-80793805-2	chr1	80793778	80793833	+	35.35	RestQNP2|RestQNP1	2	chr1-29	chr1-41	chr1-41	chr1	80793717	80793889	+	40.1	0.833	89	113	3.8	29.92	1.77e-121	40.12	1.82e-135	0.91	chr1-29	chr1	80793725	80793891	+	30.6	0.858	81	91	4	22.8	7.1e-88	30.46	6.96e-99	0.88
Merged-chr1-101425676-2	chr1	101425639	101425714	+	36.8	RestQNP2|RestQNP1	2	chr1-30	chr1-38	chr1-38	chr1	101425603	101425775	+	40.4	0.902	93	114	1.9	60.36	1.83e-156	37.54	2.75e-132	0.89	chr1-30	chr1	101425581	101425747	+	33.2	0.894	81	99	1	99.23	3.14e-157	37.12	1.15e-115	0.9
Merged-chr1-188198451-2	chr1	188198421	188198482	+	38.3	RestQNP2|RestQNP1	2	chr1-31	chr1-32	chr1-32	chr1	188198371	188198543	+	44	0.932	100	124	2.8	43.77	4.78e-153	34.59	1.43e-139	0.87	chr1-31	chr1	188198363	188198529	+	32.6	0.913	81	97	3	32.41	8.2e-108	36.6	8.62e-113	0.9
Merged-chr1-156983019-2	chr1	156982991	156983048	+	36.95	RestQNP2|RestQNP1	2	chr1-32	chr1-30	chr1-30	chr1	156982937	156983109	+	43.3	0.897	101	122	4.7	25.84	1.63e-123	50.58	4.1e-158	0.84	chr1-32	chr1	156982933	156983099	+	30.6	0.898	80	91	5	18.24	1.75e-79	40.23	1.43e-109	0.87
Merged-chr1-37535605-2	chr1	37535575	37535635	+	36.9	RestQNP2|RestQNP1	2	chr1-33	chr1-31	chr1-31	chr1	37535524	37535696	+	42.9	0.871	100	122	3.8	32.3	6.23e-135	39.28	7.82e-144	0.85	chr1-33	chr1	37535517	37535683	+	30.9	0.858	79	92	4	23.05	3.08e-89	29.3	1.86e-98	0.89
Merged-chr1-175146029-2	chr1	175145991	175146067	+	32.55	RestQNP2|RestQNP1	2	chr1-34	chr1-50	chr1-50	chr1	175145930	175146102	+	36.2	0.892	84	104	1.9	55.07	7.84e-139	39.05	8.61e-118	0.9	chr1-34	chr1	175145959	175146125	+	28.9	0.912	79	86	2	43.1	3.64e-106	33.08	1.52e-96	0.83
Merged-chr1-82748110-2	chr1	82748066	82748155	+	35.35	RestQNP2|RestQNP1	2	chr1-35	chr1-29	chr1-29	chr1	82748044	82748216	+	42.2	0.903	103	120	4.7	25.42	1.08e-120	41.89	1.54e-143	0.82	chr1-35	chr1	82748008	82748174	+	28.5	0.893	77	85	4	21.3	8.46e-80	35.71	3.46e-98	0.83
Merged-chr1-198935463-2	chr1	198935437	198935490	+	41.5	RestQNP2|RestQNP1	2	chr1-36	chr1-19	chr1-19	chr1	198935376	198935548	+	51.8	0.921	118	146	2.8	51.54	5.44e-190	50.57	8.19e-189	0.81	chr1-36	chr1	198935382	198935548	+	31.2	0.911	76	93	4	23.3	1.32e-90	30.95	1.21e-101	0.92
Merged-chr1-6824705-2	chr1	6824678	6824732	+	32.05	RestQNP2|RestQNP1	2	chr1-37	chr1-53	chr1-53	chr1	6824617	6824789	+	36.9	0.908	83	104	7.6	13.77	1.18e-78	39.65	2.6e-124	0.9	chr1-37	chr1	6824624	6824790	+	27.2	0.928	75	81	6	13.53	4.16e-61	27.42	1.18e-84	0.87
Merged-chr1-137704991-2	chr1	137704958	137705024	+	39.8	RestQNP2|RestQNP1	2	chr1-38	chr1-22	chr1-22	chr1	137704897	137705069	+	49.7	0.872	111	141	7.6	18.66	1.96e-123	53.02	5.92e-184	0.85	chr1-38	chr1	137704916	137705082	+	29.9	0.884	75	89	8	11.15	4.39e-60	38.77	8.28e-106	0.91
Merged-chr1-252331353-2	chr1	252331321	252331385	+	32.2	RestQNP2|RestQNP1	2	chr1-39	chr1-57	chr1-57	chr1	252331274	252331446	+	36.2	0.908	82	102	3.8	27	1.84e-105	33.11	3.44e-114	0.91	chr1-39	chr1	252331263	252331429	+	28.2	0.861	74	84	4	21.05	1.8e-78	28.11	1.34e-88	0.87
Merged-chr1-242875604-2	chr1	242875574	242875634	+	28.55	RestQNP2|RestQNP1	2	chr1-40	chr1-77	chr1-77	chr1	242875523	242875695	+	30.9	0.85	71	88	1.9	46.59	1.67e-111	32.73	2.99e-97	0.94	chr1-40	chr1	242875516	242875682	+	26.2	0.939	73	78	2	39.09	3.11e-93	32.09	9.81e-87	0.85
Merged-chr1-119253771-2	chr1	119253738	119253805	+	27.3	RestQNP2|RestQNP1	2	chr1-41	chr1-83	chr1-83	chr1	119253677	119253849	+	27.7	0.913	67	78	5.7	13.77	1.87e-59	38.2	1.81e-92	0.93	chr1-41	chr1	119253697	119253863	+	26.9	0.921	72	80	6	13.36	5.63e-60	37.32	5.25e-94	0.87
Merged-chr1-177347264-2	chr1	177347232	177347297	+	30.4	RestQNP2|RestQNP1	2	chr1-42	chr1-67	chr1-67	chr1	177347186	177347358	+	32.6	0.896	76	93	4.7	19.7	3.97e-84	38.43	5.75e-109	0.93	chr1-42	chr1	177347174	177347340	+	28.2	0.916	72	84	5	16.84	9.3e-71	35.29	1.24e-96	0.9
Merged-chr1-41581400-2	chr1	41581366	41581434	+	31.4	RestQNP2|RestQNP1	2	chr1-43	chr1-46	chr1-46	chr1	41581323	41581495	+	38	0.825	85	107	3.8	28.33	1.11e-112	40.79	3.94e-129	0.91	chr1-43	chr1	41581308	41581474	+	24.8	0.923	71	74	4	18.54	1.78e-65	28.1	2.95e-78	0.84
Merged-chr1-83434046-2	chr1	83434015	83434078	+	23.05	RestQNP2|RestQNP1	2	chr1-44	chr1-122	chr1-122	chr1	83433967	83434139	+	20.6	0.861	53	58	10.4	5.58	1.44e-24	18.3	2.13e-51	0.91	chr1-44	chr1	83433957	83434123	+	25.5	0.921	71	76	10	7.62	2.37e-40	23.82	4.46e-75	0.88
Merged-chr1-80176618-2	chr1	80176591	80176645	+	26.8	RestQNP2|RestQNP1	2	chr1-47	chr1-101	chr1-101	chr1	80176530	80176702	+	24.1	0.927	62	68	4.7	14.4	2.65e-53	31.4	3.13e-75	0.89	chr1-47	chr1	80176537	80176703	+	29.5	0.953	70	88	5	17.64	1.03e-75	42.04	1.16e-107	0.97
Merged-chr1-147124089-2	chr1	147124052	147124126	+	21.1	RestQNP2|RestQNP1	2	chr1-48	chr1-146	chr1-146	chr1	147124015	147124187	+	16.7	0.862	45	47	6.6	7.11	2.14e-24	16.38	7.67e-40	0.87	chr1-48	chr1	147123994	147124160	+	25.5	0.913	70	76	8	9.52	7.32e-47	25.88	1.07e-77	0.87
Merged-chr1-155713216-2	chr1	155713185	155713248	+	31.2	RestQNP2|RestQNP1	2	chr1-49	chr1-49	chr1-49	chr1	155713124	155713296	+	35.5	0.928	84	101	3.8	26.74	4.97e-104	37.37	4.23e-117	0.88	chr1-49	chr1	155713140	155713306	+	26.9	0.925	70	80	4	20.05	3.3e-73	34.34	3.36e-91	0.92
Merged-chr1-107171455-2	chr1	107171422	107171488	+	21.1	RestQNP2|RestQNP1	2	chr1-52	chr1-152	chr1-152	chr1	107171377	107171549	+	17.7	0.893	43	50	5.7	8.82	5.9e-30	20.73	4.05e-47	0.96	chr1-52	chr1	107171364	107171530	+	24.5	0.93	68	73	5	14.63	1.46e-57	30.03	2.93e-79	0.84
Merged-chr1-207605040-2	chr1	207604995	207605086	+	35.1	RestQNP2|RestQNP1	2	chr1-53	chr1-26	chr1-26	chr1	207604934	207605106	+	44	0.88	107	125	3.8	33.09	1.76e-139	5.13	8.84e-47	0.81	chr1-53	chr1	207604978	207605144	+	26.2	0.826	68	78	3	26.06	6.31e-80	4.58	4.93e-27	0.9
Merged-chr1-148057014-2	chr1	148056967	148057061	+	29.4	RestQNP2|RestQNP1	2	chr1-54	chr1-69	chr1-69	chr1	148056906	148057078	+	32.3	0.922	75	91	2.8	32.12	6.4e-101	29.88	3.76e-98	0.92	chr1-54	chr1	148056953	148057119	+	26.5	0.907	67	79	3	26.39	2.39e-81	26.29	3.21e-81	0.94
Merged-chr1-249737831-2	chr1	249737803	249737859	+	31.35	RestQNP2|RestQNP1	2	chr1-55	chr1-59	chr1-59	chr1	249737742	249737914	+	35.8	0.912	81	101	4.7	21.39	1.2e-94	46.64	9.62e-128	0.9	chr1-55	chr1	249737751	249737917	+	26.9	0.931	67	80	6	13.36	5.63e-60	34.85	1.08e-91	0.94
Merged-chr1-86357844-2	chr1	86357819	86357869	+	37.05	RestQNP2|RestQNP1	2	chr1-56	chr1-28	chr1-28	chr1	86357758	86357930	+	49.3	0.933	105	139	0.9	147.2	1.41e-243	57.22	3.59e-187	0.89	chr1-56	chr1	86357761	86357927	+	24.8	0.935	66	74	1	74.17	9.4e-109	36.53	1.99e-86	0.92
Merged-chr1-138891027-2	chr1	138890995	138891059	+	36	RestQNP2|RestQNP1	2	chr1-57	chr1-25	chr1-25	chr1	138890948	138891120	+	47.2	0.903	107	133	2.8	46.95	5.68e-168	46.86	1.27e-166	0.84	chr1-57	chr1	138890937	138891103	+	24.8	0.835	65	74	2	37.09	6.72e-87	28.47	1.17e-78	0.92
Merged-chr19-21954046-2	chr19	21954016	21954077	+	8.825	RestQNP2|RestQNP1	2	chr19-102	chr19-71	chr19-71	chr19	21953966	21954138	+	10.6	0.897	26	30	1.9	15.88	1.17e-25	11.07	2.71e-21	1	chr19-102	chr19	21953958	21954124	+	7.05	0.821	21	21	2	10.52	5.84e-15	9.5	4.12e-14	0.99
Merged-chr1-153998315-2	chr1	153998287	153998343	+	26.75	RestQNP2|RestQNP1	2	chr1-58	chr1-73	chr1-73	chr1	153998226	153998398	+	28.7	0.9	72	81	2.8	28.59	4.5e-86	33.83	8.36e-92	0.88	chr1-58	chr1	153998235	153998401	+	24.8	0.854	65	74	2	37.09	6.72e-87	27.92	4.65e-78	0.9
Merged-chr1-188728618-2	chr1	188728592	188728644	+	31.35	RestQNP2|RestQNP1	2	chr1-59	chr1-44	chr1-44	chr1	188728533	188728705	+	37.2	0.865	88	106	2.8	37.42	4.57e-124	27.49	2.77e-109	0.87	chr1-59	chr1	188728534	188728700	+	25.5	0.874	65	76	1	76.18	1.64e-112	30.42	7.49e-83	0.91
Merged-chr19-35686527-2	chr19	35686483	35686571	+	7.26	RestQNP2|RestQNP1	2	chr19-107	chr19-90	chr19-90	chr19	35686422	35686594	+	7.8	0.757	22	22	3.8	5.82	1.21e-10	10.24	2.3e-15	0.9	chr19-107	chr19	35686463	35686629	+	6.72	0.793	20	20	3	6.68	7.99e-11	8.91	5.16e-13	0.95
Merged-chr1-253730233-2	chr1	253730208	253730259	+	31.7	RestQNP2|RestQNP1	2	chr1-60	chr1-48	chr1-48	chr1	253730148	253730320	+	36.5	0.882	85	103	0.9	109.07	1.08e-167	45.71	2.38e-129	0.9	chr1-60	chr1	253730150	253730316	+	26.9	0.959	65	80	1	80.18	4.28e-120	37.61	2.84e-94	0.98
Merged-chr1-156965156-2	chr1	156965127	156965185	+	27.3	RestQNP2|RestQNP1	2	chr1-61	chr1-64	chr1-64	chr1	156965074	156965246	+	29.4	0.824	77	83	2.8	29.3	5.3e-89	19.91	9.4e-75	0.85	chr1-61	chr1	156965069	156965235	+	25.2	0.859	64	75	3	25.06	1.08e-75	25.98	7.88e-77	0.91
Merged-chr1-171221361-2	chr1	171221320	171221403	+	23.2	RestQNP2|RestQNP1	2	chr1-62	chr1-116	chr1-116	chr1	171221259	171221431	+	21.6	0.877	55	61	3.8	16.15	7.75e-51	20.26	1.6e-56	0.9	chr1-62	chr1	171221295	171221461	+	24.8	0.86	63	74	4	18.54	1.78e-65	26.09	5.81e-76	0.93
Merged-chr1-198924410-2	chr1	198924383	198924437	+	28.25	RestQNP2|RestQNP1	2	chr1-63	chr1-56	chr1-56	chr1	198924326	198924498	+	33.3	0.883	82	96	1.9	50.83	5.04e-125	37.6	1.97e-110	0.87	chr1-63	chr1	198924325	198924491	+	23.2	0.885	63	69	2	34.58	4.12e-79	28	5.51e-73	0.88
Merged-chr1-64148138-2	chr1	64148109	64148167	+	25.6	RestQNP2|RestQNP1	2	chr1-64	chr1-75	chr1-75	chr1	64148048	64148220	+	28	0.895	71	79	3.8	20.91	1.06e-73	29.92	1.7e-85	0.86	chr1-64	chr1	64148059	64148225	+	23.2	0.92	61	69	4	17.29	3.4e-59	23.36	9.14e-68	0.96
Merged-chr1-185352601-2	chr1	185352570	185352632	+	24.3	RestQNP2|RestQNP1	2	chr1-65	chr1-103	chr1-103	chr1	185352521	185352693	+	24.8	0.916	62	70	4.7	14.83	1.22e-55	28.2	3.15e-74	0.9	chr1-65	chr1	185352512	185352678	+	23.8	0.913	61	71	4	17.79	1.09e-61	32.86	7.96e-80	0.92
Merged-chr1-253573989-2	chr1	253573954	253574025	+	28.95	RestQNP2|RestQNP1	2	chr1-66	chr1-66	chr1-66	chr1	253573893	253574065	+	34.4	0.928	77	97	1.9	51.36	9.81e-127	53.49	2.03e-128	0.93	chr1-66	chr1	253573917	253574083	+	23.5	0.951	60	70	2	35.08	1.17e-80	31.9	7.49e-78	0.95
Merged-chr1-92291625-2	chr1	92291595	92291656	+	27.05	RestQNP2|RestQNP1	2	chr1-67	chr1-62	chr1-62	chr1	92291545	92291717	+	33.3	0.905	77	94	2.8	33.18	1.81e-105	43.77	1.77e-116	0.93	chr1-67	chr1	92291537	92291703	+	20.8	0.879	58	62	3	20.71	5.53e-58	30.35	7.24e-68	0.89
Merged-chr1-186003902-2	chr1	186003876	186003928	+	23.9	RestQNP2|RestQNP1	2	chr1-68	chr1-84	chr1-84	chr1	186003817	186003989	+	27.3	0.872	67	77	2.8	27.18	2.79e-80	34.54	6.52e-87	0.89	chr1-68	chr1	186003818	186003984	+	20.5	0.872	58	61	3	20.38	1.15e-56	25.81	1.17e-62	0.89
Merged-chr19-17955041-2	chr19	17955008	17955074	+	6.54	RestQNP2|RestQNP1	2	chr19-113	chr19-114	chr19-114	chr19	17954963	17955135	+	6.03	0.778	18	17	1.9	9	2.35e-11	6.61	2.34e-09	0.9	chr19-113	chr19	17954950	17955116	+	7.05	0.862	19	21	2	10.52	5.84e-15	7.11	8.91e-12	0.99
Merged-chr1-202107137-2	chr1	202107111	202107164	+	26.65	RestQNP2|RestQNP1	2	chr1-69	chr1-61	chr1-61	chr1	202107050	202107222	+	30.5	0.839	78	87	2.8	30.71	6.38e-95	36.46	4.55e-100	0.85	chr1-69	chr1	202107056	202107222	+	22.8	0.883	58	68	3	22.72	5.02e-66	26.86	9.08e-71	0.95
Merged-chr19-12381122-2	chr19	12381087	12381157	+	7.455	RestQNP2|RestQNP1	2	chr19-115	chr19-77	chr19-77	chr19	12381046	12381218	+	8.87	0.732	24	25	0.9	26.47	5.99e-27	11.55	1.97e-18	0.9	chr19-115	chr19	12381029	12381195	+	6.04	0.833	18	18	1	18.04	5.52e-17	7.51	1.11e-10	0.95
Merged-chr1-220445822-2	chr1	220445797	220445848	+	29.9	RestQNP2|RestQNP1	2	chr1-70	chr1-45	chr1-45	chr1	220445737	220445909	+	38	0.89	86	108	7.6	14.3	2.98e-83	35.34	1.24e-122	0.9	chr1-70	chr1	220445739	220445905	+	21.8	0.939	58	65	6	10.86	1.1e-43	21.27	2.02e-61	0.94
Merged-chr1-19780562-2	chr1	19780530	19780594	+	30.9	RestQNP2|RestQNP1	2	chr1-71	chr1-37	chr1-37	chr1	19780469	19780641	+	39	0.87	95	110	2.8	38.83	2.12e-130	36.12	4.92e-127	0.85	chr1-71	chr1	19780486	19780652	+	22.8	0.867	57	68	2	34.08	1.42e-77	21.54	1.59e-64	0.95
Merged-chr1-87181751-2	chr1	87181719	87181784	+	24.8	RestQNP2|RestQNP1	2	chr1-72	chr1-71	chr1-71	chr1	87181658	87181830	+	29.8	0.875	73	84	0.9	88.95	9.54e-130	36.7	5.03e-98	0.88	chr1-72	chr1	87181676	87181842	+	19.8	0.901	57	59	1	59.14	2.32e-81	27.74	1.94e-62	0.85
Merged-chr1-153558443-2	chr1	153558409	153558477	+	26.55	RestQNP2|RestQNP1	2	chr1-73	chr1-60	chr1-60	chr1	153558366	153558538	+	31.9	0.814	78	90	4.7	19.06	2.94e-80	37.45	1.67e-104	0.89	chr1-73	chr1	153558351	153558517	+	21.2	0.828	57	63	5	12.63	3.5e-46	29.86	1.7e-68	0.92
Merged-chr1-193134749-2	chr1	193134711	193134787	+	20.5	RestQNP2|RestQNP1	2	chr1-74	chr1-128	chr1-128	chr1	193134650	193134822	+	18.8	0.923	52	53	3.8	14.03	2.24e-41	17.01	1.59e-45	0.89	chr1-74	chr1	193134679	193134845	+	22.2	0.852	57	66	4	16.54	1.69e-55	21.25	2.63e-62	0.92
Merged-chr1-241508482-2	chr1	241508448	241508517	+	28.85	RestQNP2|RestQNP1	2	chr1-75	chr1-54	chr1-54	chr1	241508406	241508578	+	35.5	0.891	83	100	2.8	35.3	1.09e-114	33.6	2.76e-109	0.89	chr1-75	chr1	241508390	241508556	+	22.2	0.848	57	66	3	22.05	2.56e-63	27.15	4.82e-69	0.94
Merged-chr1-85440777-2	chr1	85440747	85440807	+	23.9	RestQNP2|RestQNP1	2	chr1-76	chr1-81	chr1-81	chr1	85440686	85440858	+	26.6	0.893	68	75	0.9	79.42	2.13e-112	30	2.39e-81	0.87	chr1-76	chr1	85440699	85440865	+	21.2	0.909	56	63	0.5	126.29	2.87e-107	31.63	5.07e-70	0.9
Merged-chr19-33151666-2	chr19	33151630	33151702	+	5.505	RestQNP2|RestQNP1	2	chr19-121	chr19-138	chr19-138	chr19	33151569	33151741	+	4.97	0.773	15	14	1.9	7.41	1.46e-08	6.31	1.02e-07	0.9	chr19-121	chr19	33151594	33151760	+	6.04	0.84	18	18	2	9.02	5.96e-12	8.81	8.68e-12	0.9
Merged-chr1-166659517-2	chr1	166659489	166659545	+	26.2	RestQNP2|RestQNP1	2	chr1-77	chr1-76	chr1-76	chr1	166659434	166659606	+	32.3	0.844	71	91	1.9	48.18	1.54e-116	26.77	6.07e-93	0.98	chr1-77	chr1	166659431	166659597	+	20.1	0.83	56	60	2	30.07	1.7e-65	20.2	1.53e-55	0.9
Merged-chr1-255737245-2	chr1	255737215	255737276	+	23.55	RestQNP2|RestQNP1	2	chr1-78	chr1-78	chr1-78	chr1	255737154	255737326	+	27.3	0.882	71	77	0.9	81.54	3.25e-116	26.65	1.24e-78	0.87	chr1-78	chr1	255737168	255737334	+	19.8	0.788	56	59	2	29.57	5.1e-64	20.44	6.14e-55	0.85
Merged-chr1-35255504-2	chr1	35255474	35255535	+	21.25	RestQNP2|RestQNP1	2	chr1-79	chr1-114	chr1-114	chr1	35255413	35255585	+	22	0.894	55	62	0.9	65.66	3.54e-88	25.34	3.57e-63	0.9	chr1-79	chr1	35255427	35255593	+	20.5	0.851	55	61	1	61.14	6.31e-85	23.16	6.61e-60	0.93
Merged-chr19-35105732-2	chr19	35105690	35105775	+	7.985	RestQNP2|RestQNP1	2	chr19-128	chr19-65	chr19-65	chr19	35105664	35105836	+	10.6	0.83	30	30	3.8	7.94	2.03e-17	12.53	8.84e-23	0.89	chr19-128	chr19	35105632	35105798	+	5.37	0.7	17	16	3	5.35	1.2e-07	6.2	1.67e-08	0.9
Merged-chr1-67944917-2	chr1	67944892	67944942	+	24.25	RestQNP2|RestQNP1	2	chr1-80	chr1-86	chr1-86	chr1	67944831	67945003	+	27	0.903	66	76	3.8	20.12	9.37e-70	30.84	2.76e-83	0.92	chr1-80	chr1	67944834	67945000	+	21.5	0.886	55	64	4	16.04	4.56e-53	29.62	2.44e-69	0.93
Merged-chr1-99742217-2	chr1	99742185	99742249	+	18.45	RestQNP2|RestQNP1	2	chr1-81	chr1-136	chr1-136	chr1	99742138	99742310	+	18.4	0.843	48	52	1.9	27.53	4.45e-55	19.82	5.68e-48	0.91	chr1-81	chr1	99742127	99742293	+	18.5	0.908	55	55	2	27.56	3.52e-58	25.26	3.6e-56	0.89
Merged-chr1-177365391-2	chr1	177365360	177365423	+	24.25	RestQNP2|RestQNP1	2	chr1-82	chr1-72	chr1-72	chr1	177365299	177365471	+	27.3	0.838	73	77	5.7	13.59	2.58e-58	32.64	3.37e-86	0.85	chr1-82	chr1	177365315	177365481	+	21.2	0.901	55	63	6	10.52	1.28e-41	30.1	1.04e-68	0.92
Merged-chr1-226704950-2	chr1	226704911	226704989	+	21.8	RestQNP2|RestQNP1	2	chr1-83	chr1-107	chr1-107	chr1	226704878	226705050	+	23.8	0.938	60	67	2.8	23.65	3.36e-66	22.79	3.63e-65	0.9	chr1-83	chr1	226704853	226705019	+	19.8	0.893	55	59	4	14.78	4.14e-47	19.1	2.75e-53	0.92
Merged-chr1-248530958-2	chr1	248530932	248530984	+	28.5	RestQNP2|RestQNP1	2	chr1-84	chr1-52	chr1-52	chr1	248530873	248531045	+	35.8	0.878	84	101	3.8	26.74	4.97e-104	44.28	4.59e-123	0.89	chr1-84	chr1	248530874	248531040	+	21.2	0.852	55	63	2	31.57	5.65e-70	28.27	4.69e-67	0.97
Merged-chr1-182094620-2	chr1	182094576	182094664	+	24.55	RestQNP2|RestQNP1	2	chr1-85	chr1-80	chr1-80	chr1	182094553	182094725	+	26.3	0.891	69	75	2.8	26.47	2.04e-77	26.11	5.59e-76	0.87	chr1-85	chr1	182094518	182094684	+	22.8	0.88	54	68	3	22.72	5.02e-66	30.06	5.53e-74	1
Merged-chr1-182938783-2	chr1	182938748	182938819	+	24.9	RestQNP2|RestQNP1	2	chr1-86	chr1-65	chr1-65	chr1	182938687	182938859	+	32.3	0.904	77	91	1.9	48.18	1.54e-116	39.16	1.57e-108	0.88	chr1-86	chr1	182938711	182938877	+	17.5	0.89	54	52	2	26.06	7e-54	28.26	1.2e-55	0.88
Merged-chr1-109199345-2	chr1	109199305	109199385	+	20.7	RestQNP2|RestQNP1	2	chr1-87	chr1-117	chr1-117	chr1	109199244	109199416	+	21.6	0.886	54	61	3.8	16.15	7.75e-51	21.13	1.41e-57	0.94	chr1-87	chr1	109199277	109199443	+	19.8	0.89	53	59	3	19.71	4.69e-54	25.51	2.25e-60	0.92
Merged-chr1-182366429-2	chr1	182366403	182366455	+	16.7	RestQNP2|RestQNP1	2	chr1-88	chr1-174	chr1-174	chr1	182366344	182366516	+	14.9	0.958	38	42	3.8	11.12	3.11e-29	9.36	2.19e-26	0.92	chr1-88	chr1	182366345	182366511	+	18.5	0.929	53	55	4	13.78	1.79e-42	14.88	3.55e-44	0.91
Merged-chr1-199647462-2	chr1	199647431	199647493	+	27.8	RestQNP2|RestQNP1	2	chr1-89	chr1-42	chr1-42	chr1	199647370	199647542	+	36.5	0.826	89	103	2.8	36.36	2.33e-119	34.83	1.73e-117	0.85	chr1-89	chr1	199647385	199647551	+	19.1	0.883	53	57	2	28.57	4.39e-61	26.59	2.26e-59	0.89
Merged-chr19-44285259-2	chr19	44285225	44285294	+	6.915	RestQNP2|RestQNP1	2	chr19-135	chr19-101	chr19-101	chr19	44285183	44285355	+	7.45	0.788	20	21	1.9	11.12	2.04e-15	9.7	2.77e-14	0.95	chr19-135	chr19	44285167	44285333	+	6.38	0.857	16	19	3	6.35	5.38e-10	8.59	3.58e-12	1.14
Merged-chr1-250205104-2	chr1	250205072	250205136	+	19.3	RestQNP2|RestQNP1	2	chr1-90	chr1-140	chr1-140	chr1	250205011	250205183	+	18.1	0.769	48	51	0.5	108.01	9.61e-84	19.71	5.86e-47	0.91	chr1-90	chr1	250205028	250205194	+	20.5	0.877	53	61	0.5	122.28	4.51e-103	23.93	9.85e-61	0.94
Merged-chr1-182370691-2	chr1	182370645	182370737	+	23.1	RestQNP2|RestQNP1	2	chr1-92	chr1-95	chr1-95	chr1	182370584	182370756	+	27.7	0.861	63	79	2.8	27.89	3.64e-83	19.18	5.29e-70	0.99	chr1-92	chr1	182370629	182370795	+	18.5	0.847	52	55	3	18.38	6.41e-49	13.92	1.06e-42	0.89
Merged-chr1-225377353-2	chr1	225377328	225377379	+	29.95	RestQNP2|RestQNP1	2	chr1-94	chr1-40	chr1-40	chr1	225377267	225377439	+	40.1	0.85	91	113	6.6	17.09	3.1e-95	42.22	2.66e-134	0.88	chr1-94	chr1	225377271	225377437	+	19.8	0.759	52	59	6	9.86	1.43e-37	22.55	2.43e-57	0.92
Merged-chr1-76487166-2	chr1	76487138	76487194	+	23.6	RestQNP2|RestQNP1	2	chr1-95	chr1-89	chr1-89	chr1	76487077	76487249	+	28.7	0.929	65	81	2.8	28.59	4.5e-86	36.52	2.05e-94	0.95	chr1-95	chr1	76487086	76487252	+	18.5	0.871	51	55	3	18.38	6.41e-49	22.32	2.46e-53	0.91
Merged-chr1-180201960-2	chr1	180201930	180201990	+	22.55	RestQNP2|RestQNP1	2	chr1-97	chr1-105	chr1-105	chr1	180201879	180202051	+	26.6	0.904	61	75	1.9	39.71	3.22e-90	36.1	3.38e-87	0.97	chr1-97	chr1	180201872	180202038	+	18.5	0.797	51	55	2	27.56	3.52e-58	27.15	7.82e-58	0.91
Merged-chr1-85300658-2	chr1	85300627	85300689	+	25.25	RestQNP2|RestQNP1	2	chr1-98	chr1-58	chr1-58	chr1	85300566	85300738	+	33	0.876	81	94	4.7	19.91	1.99e-85	43.66	3.66e-115	0.88	chr1-98	chr1	85300581	85300747	+	17.5	0.833	50	52	4	13.03	4.46e-39	20.13	2.64e-48	0.92
Merged-chr1-137676350-2	chr1	137676309	137676392	+	17.05	RestQNP2|RestQNP1	2	chr1-99	chr1-149	chr1-149	chr1	137676248	137676420	+	15.3	0.921	44	43	0.9	45.54	5.48e-55	21.62	1.66e-41	0.85	chr1-99	chr1	137676284	137676450	+	18.8	0.877	50	56	2	28.06	1.25e-59	28.85	2.83e-60	0.96
Merged-chr13-45068895-2	chr13	45068851	45068939	+	5.18	RestQNP2|RestQNP1	2	chr13-200	chr13-193	chr13-193	chr13	45068790	45068962	+	5.32	0.833	15	15	2.8	5.29	3.31e-07	6.98	9.83e-09	0.96	chr13-200	chr13	45068831	45068997	+	5.04	0.913	16	15	3	5.01	6.52e-07	7.59	3.28e-09	0.9
Merged-chr13-69681673-2	chr13	69681627	69681720	+	5.18	RestQNP2|RestQNP1	2	chr13-202	chr13-194	chr13-194	chr13	69681609	69681781	+	5.32	0.947	15	15	1.9	7.94	1.82e-09	8.52	7.14e-10	0.9	chr13-202	chr13	69681569	69681735	+	5.04	0.846	16	15	2	7.52	3.76e-09	8.54	6.88e-10	0.9
Merged-chr13-93276531-2	chr13	93276487	93276576	+	5.36	RestQNP2|RestQNP1	2	chr13-203	chr13-189	chr13-189	chr13	93276465	93276637	+	5.68	0.857	16	16	0.9	16.94	7.43e-15	9.09	7.8e-11	0.96	chr13-203	chr13	93276429	93276595	+	5.04	0.81	16	15	1	15.03	2.72e-13	7.28	5.68e-09	0.9
Merged-chr13-78194715-2	chr13	78194684	78194747	+	6.775	RestQNP2|RestQNP1	2	chr13-217	chr13-122	chr13-122	chr13	78194623	78194795	+	8.51	0.912	25	25	0.9	26.47	5.99e-27	12.28	2.38e-18	0.9	chr13-217	chr13	78194639	78194805	+	5.04	0.75	15	15	1	15.03	2.72e-13	7.66	2.93e-09	0.96
Merged-chr13-74778637-2	chr13	74778598	74778676	+	5.18	RestQNP2|RestQNP1	2	chr13-239	chr13-213	chr13-213	chr13	74778537	74778709	+	5.32	0.739	14	15	2.8	5.29	3.31e-07	6.66	1.83e-08	0.96	chr13-239	chr13	74778568	74778734	+	5.04	0.857	14	15	3	5.01	6.52e-07	6.89	1.18e-08	0.96
Merged-chr13-103689254-2	chr13	103689219	103689289	+	4.835	RestQNP2|RestQNP1	2	chr13-241	chr13-217	chr13-217	chr13	103689158	103689330	+	4.97	0.682	14	14	0.9	14.83	2e-12	6.77	1.3e-07	0.89	chr13-241	chr13	103689181	103689347	+	4.7	0.652	14	14	1	14.03	4.1e-12	8.73	1.92e-09	0.9
Merged-chr2-210929554-2	chr2	210929517	210929592	+	18.5	RestQNP2|RestQNP1	2	chr2-101	chr2-88	chr2-88	chr2	210929456	210929628	+	19.9	0.89	49	56	2.8	19.77	1.84e-51	15	3.86e-45	0.97	chr2-101	chr2	210929484	210929650	+	17.1	0.805	48	51	2	25.56	1.82e-52	11.58	6.02e-36	0.91
Merged-chr2-140379221-2	chr2	140379191	140379252	+	17.55	RestQNP2|RestQNP1	2	chr2-104	chr2-115	chr2-115	chr2	140379130	140379302	+	17	0.903	45	48	5.7	8.47	4.53e-28	16.13	2.34e-40	0.9	chr2-104	chr2	140379144	140379310	+	18.1	0.939	47	54	6	9.02	1.13e-32	16.75	5.21e-46	0.95
Merged-chr2-179627860-2	chr2	179627834	179627886	+	20.05	RestQNP2|RestQNP1	2	chr2-105	chr2-64	chr2-64	chr2	179627775	179627947	+	22.3	0.817	58	64	2.8	22.59	4.26e-62	23.54	3.09e-62	0.88	chr2-105	chr2	179627776	179627942	+	17.8	0.849	47	53	2	26.56	2.63e-55	22.11	2.95e-51	0.96
Merged-chr2-41672605-2	chr2	41672580	41672631	+	23.4	RestQNP2|RestQNP1	2	chr2-108	chr2-42	chr2-42	chr2	41672519	41672691	+	28	0.805	67	79	3.8	20.91	1.06e-73	21.17	4.3e-74	0.91	chr2-108	chr2	41672523	41672689	+	18.8	0.87	46	56	4	14.03	1.28e-43	18.33	1.02e-49	1
Merged-chr2-200745035-2	chr2	200744995	200745075	+	22.05	RestQNP2|RestQNP1	2	chr2-109	chr2-47	chr2-47	chr2	200744934	200745106	+	28	0.905	66	79	1.9	41.83	1.13e-96	30.53	3.64e-86	0.94	chr2-109	chr2	200744967	200745133	+	16.1	0.836	46	48	2	24.06	2.88e-48	19.61	3.35e-44	0.92
Merged-chr2-189451101-2	chr2	189451074	189451128	+	20.05	RestQNP2|RestQNP1	2	chr2-113	chr2-66	chr2-66	chr2	189451017	189451189	+	22.3	0.814	57	63	1.9	33.36	1.96e-71	26.91	9.53e-66	0.89	chr2-113	chr2	189451016	189451182	+	17.8	0.893	45	53	2	26.56	2.63e-55	23.97	4.93e-53	0.98
Merged-chr2-160629372-2	chr2	160629343	160629401	+	17.65	RestQNP2|RestQNP1	2	chr2-120	chr2-87	chr2-87	chr2	160629282	160629454	+	18.8	0.793	49	53	1.9	28.06	1.59e-56	20.07	3.94e-49	0.91	chr2-120	chr2	160629293	160629459	+	16.5	0.919	44	49	2	24.56	1.17e-49	24.19	2.37e-49	0.98
Merged-chr2-95863017-2	chr2	95862990	95863045	+	17.1	RestQNP2|RestQNP1	2	chr2-130	chr2-96	chr2-96	chr2	95862934	95863106	+	17.7	0.926	47	50	1.9	26.47	3.32e-52	24.91	6.16e-51	0.94	chr2-130	chr2	95862932	95863098	+	16.5	0.887	42	49	2	24.56	1.17e-49	25.69	1.4e-50	0.98
Merged-chr2-200569511-2	chr2	200569485	200569537	+	20.05	RestQNP2|RestQNP1	2	chr2-149	chr2-50	chr2-50	chr2	200569426	200569598	+	26.3	0.914	65	74	3.8	19.59	3.75e-67	29.19	1.95e-79	0.93	chr2-149	chr2	200569427	200569593	+	13.8	0.778	39	41	2	20.55	8.54e-39	15.57	3.99e-34	0.97
Merged-chr2-51736691-2	chr2	51736655	51736727	+	11.85	RestQNP2|RestQNP1	2	chr2-167	chr2-248	chr2-248	chr2	51736616	51736788	+	10.6	0.821	26	30	5.7	5.29	6.32e-13	10.52	1.08e-20	1.04	chr2-167	chr2	51736597	51736763	+	13.1	0.86	37	39	5	7.82	6.34e-22	13.2	6.12e-30	0.9
Merged-chr2-251239911-2	chr2	251239882	251239940	+	15.9	RestQNP2|RestQNP1	2	chr2-169	chr2-98	chr2-98	chr2	251239829	251240001	+	17.7	0.873	47	50	0.9	52.95	7.29e-67	22.02	2.3e-48	0.92	chr2-169	chr2	251239824	251239990	+	14.1	0.879	37	42	1	42.1	2.38e-52	16.7	4.07e-36	1.02
Merged-chr2-42802264-2	chr2	42802231	42802298	+	12.155	RestQNP2|RestQNP1	2	chr2-176	chr2-279	chr2-279	chr2	42802170	42802342	+	8.51	0.867	23	24	3.8	6.35	3.09e-12	8.57	5.91e-15	0.9	chr2-176	chr2	42802190	42802356	+	15.8	0.839	36	47	7	6.73	1.97e-23	15.13	2.52e-38	1.13
Merged-chr2-119339903-2	chr2	119339874	119339933	+	17.4	RestQNP2|RestQNP1	2	chr2-177	chr2-63	chr2-63	chr2	119339813	119339985	+	22.7	0.849	60	65	2.8	22.94	1.85e-63	28.86	1.35e-67	0.86	chr2-177	chr2	119339825	119339991	+	12.1	0.827	36	36	3	12.03	2.02e-26	14.12	9.6e-29	0.91
Merged-chr2-40495865-2	chr2	40495831	40495900	+	15.45	RestQNP2|RestQNP1	2	chr2-188	chr2-113	chr2-113	chr2	40495789	40495961	+	18.8	0.853	45	53	2.8	18.71	1.35e-47	18.14	6.43e-47	0.99	chr2-188	chr2	40495773	40495939	+	12.1	0.833	35	36	3	12.03	2.02e-26	13	1.52e-27	0.91
Merged-chr2-98992832-2	chr2	98992790	98992875	+	13.9	RestQNP2|RestQNP1	2	chr2-194	chr2-104	chr2-104	chr2	98992729	98992901	+	16	0.887	46	46	3.8	12.18	1.61e-33	14.36	8.2e-36	0.85	chr2-194	chr2	98992767	98992933	+	11.8	0.867	34	35	1	35.08	3.29e-41	13.55	2.08e-27	0.88
Merged-chr2-213041726-2	chr2	213041701	213041752	+	15.6	RestQNP2|RestQNP1	2	chr2-195	chr2-97	chr2-97	chr2	213041641	213041813	+	18.8	0.806	47	53	4.7	11.22	1.22e-36	13.05	2.17e-38	0.93	chr2-195	chr2	213041643	213041809	+	12.4	0.793	34	37	5	7.42	3.81e-20	9.1	4.91e-23	0.96
Merged-chr4-34032735-2	chr4	34032699	34032772	+	11.62	RestQNP2|RestQNP1	2	chr4-100	chr4-100	chr4-100	chr4	34032638	34032810	+	13.5	0.855	33	38	3.8	10.06	4.15e-25	15.99	3.66e-32	1.02	chr4-100	chr4	34032664	34032830	+	9.74	0.783	28	29	4	7.27	6.5e-16	13.11	1.32e-22	0.93
Merged-chr4-118124653-2	chr4	118124613	118124694	+	9.685	RestQNP2|RestQNP1	2	chr4-102	chr4-109	chr4-109	chr4	118124552	118124724	+	10.3	0.792	29	29	5.7	5.12	3.37e-12	5.47	6.88e-13	0.9	chr4-102	chr4	118124586	118124752	+	9.07	0.857	27	27	3	9.02	3.69e-17	5.82	1.06e-12	0.89
Merged-chr4-8102509-2	chr4	8102477	8102542	+	13.9	RestQNP2|RestQNP1	2	chr4-105	chr4-73	chr4-73	chr4	8102416	8102588	+	17.4	0.803	44	49	2.8	17.3	1.48e-42	18.93	1.66e-43	0.95	chr4-105	chr4	8102434	8102600	+	10.4	0.83	26	31	3	10.36	3.87e-21	14.13	5.54e-25	1.03
Merged-chr4-22159196-2	chr4	22159160	22159233	+	10.595	RestQNP2|RestQNP1	2	chr4-106	chr4-88	chr4-88	chr4	22159099	22159271	+	12.8	0.938	35	36	0.5	76.25	3.1e-54	19.85	9.3e-34	0.91	chr4-106	chr4	22159125	22159291	+	8.39	0.925	26	25	0.5	50.12	1.1e-33	12.24	5.15e-19	0.9
Merged-chr4-55189783-2	chr4	55189751	55189816	+	13.57	RestQNP2|RestQNP1	2	chr4-107	chr4-74	chr4-74	chr4	55189705	55189877	+	17.4	0.899	44	49	1.9	25.94	8.78e-51	27.29	8.11e-52	0.94	chr4-107	chr4	55189693	55189859	+	9.74	0.878	26	29	2	14.53	8.27e-24	15.48	1.5e-24	1
Merged-chr4-55854180-2	chr4	55854130	55854230	+	9.865	RestQNP2|RestQNP1	2	chr4-108	chr4-111	chr4-111	chr4	55854069	55854241	+	11	0.814	27	31	2.8	10.94	8.21e-22	15.63	1.83e-25	1	chr4-108	chr4	55854122	55854288	+	8.73	0.865	26	26	3	8.69	3.34e-16	16.39	8.8e-23	0.97
Merged-chr4-68026603-2	chr4	68026554	68026652	+	7.53	RestQNP2|RestQNP1	2	chr4-109	chr4-179	chr4-179	chr4	68026541	68026713	+	5.32	0.789	15	15	1.9	7.94	1.82e-09	7.04	8.83e-09	0.9	chr4-109	chr4	68026496	68026662	+	9.74	0.786	26	29	2	14.53	8.27e-24	13.53	5.74e-23	1
Merged-chr17-10834881-2	chr17	10834849	10834914	+	5.55	RestQNP2|RestQNP1	2	chr17-217	chr17-151	chr17-151	chr17	10834788	10834960	+	6.74	0.92	18	19	1.9	10.06	2.42e-13	14.99	2.23e-16	1.07	chr17-217	chr17	10834806	10834972	+	4.36	0.833	14	13	2	6.52	2.02e-07	7.94	2.15e-08	0.89
Merged-chr4-7562828-2	chr4	7562794	7562862	+	10.76	RestQNP2|RestQNP1	2	chr4-110	chr4-84	chr4-84	chr4	7562751	7562923	+	13.8	0.815	37	41	3.8	10.85	3.47e-28	16.91	7.37e-34	0.93	chr4-110	chr4	7562736	7562902	+	7.72	0.897	25	23	4	5.76	5.71e-11	10.56	2.86e-16	0.9
Merged-chr4-16101835-2	chr4	16101808	16101863	+	10.745	RestQNP2|RestQNP1	2	chr4-111	chr4-93	chr4-93	chr4	16101752	16101924	+	13.1	0.827	34	37	1.9	19.59	1.91e-34	21.45	7.86e-36	0.93	chr4-111	chr4	16101750	16101916	+	8.39	0.829	25	25	2	12.53	3.01e-19	15.92	1.12e-21	0.93
Merged-chr4-83910503-2	chr4	83910470	83910537	+	7.55	RestQNP2|RestQNP1	2	chr4-112	chr4-150	chr4-150	chr4	83910426	83910598	+	6.03	0.76	18	17	0.9	18	4.13e-16	8.4	6.74e-11	0.9	chr4-112	chr4	83910412	83910578	+	9.07	0.903	25	27	1	27.06	3.18e-29	17.58	2.26e-24	0.97
Merged-chr4-97610515-2	chr4	97610488	97610543	+	11.465	RestQNP2|RestQNP1	2	chr4-113	chr4-98	chr4-98	chr4	97610427	97610599	+	14.2	0.833	34	40	0.5	84.72	7.03e-62	17.61	2.37e-35	0.98	chr4-113	chr4	97610435	97610601	+	8.73	0.868	25	26	0.5	52.12	2.11e-35	13.28	1.46e-20	0.97
Merged-chr4-161264876-2	chr4	161264840	161264912	+	8.615	RestQNP2|RestQNP1	2	chr4-114	chr4-124	chr4-124	chr4	161264801	161264973	+	8.16	0.812	24	23	5.7	4.06	3.69e-08	10.45	3.56e-16	0.86	chr4-114	chr4	161264782	161264948	+	9.07	0.816	25	27	5	5.41	5.32e-12	11.34	1.37e-19	1.01
Merged-chr4-10448450-2	chr4	10448410	10448490	+	13.795	RestQNP2|RestQNP1	2	chr4-115	chr4-70	chr4-70	chr4	10448349	10448521	+	19.2	0.881	45	54	0.5	114.37	6.8e-90	26.91	1.31e-56	1.01	chr4-115	chr4	10448382	10448548	+	8.39	0.842	24	25	0.5	50.12	1.1e-33	12.14	6.22e-19	0.97
Merged-chr4-59012904-2	chr4	59012871	59012938	+	10.765	RestQNP2|RestQNP1	2	chr4-116	chr4-95	chr4-95	chr4	59012810	59012982	+	12.8	0.833	34	36	1.9	19.06	3.74e-33	9.65	2.79e-23	0.94	chr4-116	chr4	59012830	59012996	+	8.73	0.865	24	26	2	13.03	2.3e-20	8.28	1.01e-15	1.01
Merged-chr4-93875333-2	chr4	93875300	93875367	+	9.33	RestQNP2|RestQNP1	2	chr4-120	chr4-108	chr4-108	chr4	93875239	93875411	+	9.93	0.786	29	28	1.9	14.83	2.86e-23	11.44	2.36e-20	0.86	chr4-120	chr4	93875259	93875425	+	8.73	0.816	24	26	2	13.03	2.3e-20	12.13	1.29e-19	0.97
Merged-chr4-33181058-2	chr4	33181010	33181106	+	6.875	RestQNP2|RestQNP1	2	chr4-123	chr4-156	chr4-156	chr4	33180995	33181167	+	6.03	0.7	17	17	0.9	18	4.13e-16	6.48	3.14e-09	0.9	chr4-123	chr4	33180952	33181118	+	7.72	0.714	23	23	1	23.05	1.35e-23	8.52	2.46e-14	0.9
Merged-chr4-67395509-2	chr4	67395482	67395537	+	9.745	RestQNP2|RestQNP1	2	chr4-124	chr4-96	chr4-96	chr4	67395426	67395598	+	12.1	0.787	34	34	1.9	18	1.33e-30	20.33	2.62e-32	0.89	chr4-124	chr4	67395424	67395590	+	7.39	0.703	23	22	2	11.03	5.28e-16	11.24	3.61e-16	0.9
Merged-chr4-131768544-2	chr4	131768509	131768580	+	13.06	RestQNP2|RestQNP1	2	chr4-125	chr4-66	chr4-66	chr4	131768469	131768641	+	18.4	0.855	48	52	3.8	13.77	3.15e-40	18.35	2.59e-46	0.91	chr4-125	chr4	131768451	131768617	+	7.72	0.842	23	23	4	5.76	5.71e-11	8.06	7.49e-14	0.98
Merged-chr4-149854007-2	chr4	149853966	149854048	+	11.995	RestQNP2|RestQNP1	2	chr4-126	chr4-76	chr4-76	chr4	149853937	149854109	+	15.6	0.815	43	44	2.8	15.53	1.87e-36	24.03	2.27e-44	0.89	chr4-126	chr4	149853908	149854074	+	8.39	0.882	23	25	3	8.35	2.92e-15	14.96	4.87e-21	0.97
Merged-chr4-75300682-2	chr4	75300646	75300718	+	8.285	RestQNP2|RestQNP1	2	chr4-128	chr4-132	chr4-132	chr4	75300607	75300779	+	8.51	0.933	21	24	2.8	8.47	7.63e-15	9.95	2.4e-16	0.99	chr4-128	chr4	75300588	75300754	+	8.06	0.853	22	24	2	12.03	3.78e-18	11.28	1.54e-17	1.08
Merged-chr4-2723757-2	chr4	2723722	2723793	+	7.795	RestQNP2|RestQNP1	2	chr4-129	chr4-117	chr4-117	chr4	2723661	2723833	+	8.87	0.771	25	25	0.9	26.47	5.99e-27	14.06	2.07e-20	0.94	chr4-129	chr4	2723685	2723851	+	6.72	0.839	21	20	1	20.05	1.45e-19	13.02	5.11e-16	0.9
Merged-chr17-79738917-2	chr17	79738888	79738946	+	6.075	RestQNP2|RestQNP1	2	chr17-232	chr17-149	chr17-149	chr17	79738835	79739007	+	7.45	0.833	19	22	2.8	7.77	5.31e-13	8.46	3.61e-13	1.06	chr17-232	chr17	79738830	79738996	+	4.7	0.625	14	14	2	7.02	2.85e-08	5.72	3.28e-07	0.9
Merged-chr4-3059592-2	chr4	3059546	3059639	+	7.56	RestQNP2|RestQNP1	2	chr4-130	chr4-147	chr4-147	chr4	3059485	3059657	+	6.39	0.909	18	18	1.9	9.53	2.45e-12	18.59	3.32e-17	0.9	chr4-130	chr4	3059531	3059697	+	8.73	0.775	21	26	4	6.52	2.28e-13	22	6.1e-26	1.11
Merged-chr4-67421812-2	chr4	67421785	67421839	+	10.09	RestQNP2|RestQNP1	2	chr4-137	chr4-97	chr4-97	chr4	67421728	67421900	+	13.8	0.842	34	39	2.8	13.77	1.35e-30	20.7	4.16e-37	1.01	chr4-137	chr4	67421727	67421893	+	6.38	0.706	20	19	3	6.35	5.38e-10	8.93	1.85e-12	0.9
Merged-chr4-118032403-2	chr4	118032374	118032432	+	6.375	RestQNP2|RestQNP1	2	chr4-138	chr4-185	chr4-185	chr4	118032321	118032493	+	6.03	0.826	15	17	2.8	6	9.56e-09	7.98	1.45e-10	1.09	chr4-138	chr4	118032316	118032482	+	6.72	0.815	20	20	3	6.68	7.99e-11	8.91	5.16e-13	0.95
Merged-chr4-119071666-2	chr4	119071638	119071695	+	8.49	RestQNP2|RestQNP1	2	chr4-139	chr4-110	chr4-110	chr4	119071584	119071756	+	9.93	0.775	28	28	3.8	7.41	1.25e-15	10	7.26e-19	0.9	chr4-139	chr4	119071580	119071746	+	7.05	0.742	20	21	3	7.02	1.13e-11	8.7	2.14e-13	0.99
Merged-chr4-8113551-2	chr4	8113520	8113583	+	6.035	RestQNP2|RestQNP1	2	chr4-141	chr4-148	chr4-148	chr4	8113459	8113631	+	6.03	0.8	18	17	0.9	18	4.13e-16	9.11	1.96e-11	0.9	chr4-141	chr4	8113475	8113641	+	6.04	0.645	19	18	1	18.04	5.52e-17	8.89	7.6e-12	0.95
Merged-chr4-84179045-2	chr4	84179011	84179079	+	8.89	RestQNP2|RestQNP1	2	chr4-145	chr4-104	chr4-104	chr4	84178968	84179140	+	11.4	0.83	31	32	0.5	67.77	8.82e-47	16.52	8.9e-28	0.92	chr4-145	chr4	84178953	84179119	+	6.38	0.786	19	19	0.5	38.09	9.11e-24	10.93	5.8e-14	0.95
Merged-chr4-123073964-2	chr4	123073935	123073994	+	7.615	RestQNP2|RestQNP1	2	chr4-147	chr4-123	chr4-123	chr4	123073883	123074055	+	8.51	0.838	24	24	3.8	6.35	3.09e-12	10.91	3.25e-17	0.94	chr4-147	chr4	123073877	123074043	+	6.72	0.73	19	20	5	4.01	3.33e-07	8.65	8.75e-13	1
Merged-chr4-125389256-2	chr4	125389211	125389301	+	6.585	RestQNP2|RestQNP1	2	chr4-148	chr4-133	chr4-133	chr4	125389190	125389362	+	7.8	0.8	21	22	0.9	23.3	9.81e-23	10.96	5.93e-16	0.95	chr4-148	chr4	125389153	125389319	+	5.37	0.828	19	16	2	8.02	4.65e-10	9.11	7.49e-11	0.9
Merged-chr4-2844150-2	chr4	2844115	2844185	+	6.035	RestQNP2|RestQNP1	2	chr4-151	chr4-146	chr4-146	chr4	2844074	2844246	+	6.03	0.76	18	17	3.8	4.5	5.26e-07	12.71	1.12e-13	0.9	chr4-151	chr4	2844057	2844223	+	6.04	0.786	18	18	4	4.51	2.4e-07	12.69	2.19e-14	0.95
Merged-chr4-58377984-2	chr4	58377941	58378028	+	6.735	RestQNP2|RestQNP1	2	chr4-159	chr4-158	chr4-158	chr4	58377917	58378089	+	7.09	0.656	17	21	1.9	11.12	2.04e-15	10.52	2.57e-14	1.07	chr4-159	chr4	58377883	58378049	+	6.38	0.733	17	19	2	9.52	6.23e-13	10.42	1.32e-13	1.07
Merged-chr4-92922336-2	chr4	92922301	92922372	+	6.225	RestQNP2|RestQNP1	2	chr4-160	chr4-142	chr4-142	chr4	92922261	92922433	+	6.74	0.852	19	19	2.8	6.71	2.2e-10	12.13	9.44e-15	0.95	chr4-160	chr4	92922243	92922409	+	5.71	0.864	17	17	2	8.52	5.41e-11	10.28	3.08e-12	0.96
Merged-chr4-147418872-2	chr4	147418841	147418903	+	5.88	RestQNP2|RestQNP1	2	chr4-162	chr4-152	chr4-152	chr4	147418792	147418964	+	6.39	0.846	18	18	0.9	19.06	2.17e-17	9.47	2.73e-12	0.9	chr4-162	chr4	147418783	147418949	+	5.37	0.76	17	16	1	16.04	1.7e-14	6.72	5.45e-09	0.9
Merged-chr4-55886099-2	chr4	55886074	55886124	+	6.775	RestQNP2|RestQNP1	2	chr4-164	chr4-119	chr4-119	chr4	55886013	55886185	+	8.51	0.917	25	24	4.7	5.08	2.66e-10	16.04	6.1e-21	0.94	chr4-164	chr4	55886016	55886182	+	5.04	0.8	16	15	3	5.01	6.52e-07	10.1	7.22e-11	0.9
Merged-chr4-5956076-2	chr4	5956037	5956115	+	5.545	RestQNP2|RestQNP1	2	chr4-168	chr4-167	chr4-167	chr4	5956004	5956176	+	6.39	0.875	16	18	2.8	6.35	1.49e-09	13.45	8.32e-15	1.01	chr4-168	chr4	5955979	5956145	+	4.7	0.8	15	14	3	4.68	3.31e-06	7.97	5.92e-09	0.96
Merged-chr4-6126727-2	chr4	6126700	6126755	+	6.055	RestQNP2|RestQNP1	2	chr4-169	chr4-135	chr4-135	chr4	6126639	6126811	+	6.74	0.688	20	19	3.8	5.03	2.14e-08	12.26	7.74e-15	0.9	chr4-169	chr4	6126647	6126813	+	5.37	0.783	15	16	4	4.01	4.76e-06	11.56	2.37e-12	0.96
Merged-chr4-26942140-2	chr4	26942112	26942168	+	5.55	RestQNP2|RestQNP1	2	chr4-186	chr4-155	chr4-155	chr4	26942051	26942223	+	6.74	0.767	17	19	2.8	6.71	2.2e-10	8.85	2.18e-12	1.01	chr4-186	chr4	26942060	26942226	+	4.36	0.85	14	13	3	4.34	1.58e-05	6.47	2.18e-07	0.89
Merged-chr6-66195920-2	chr6	66195879	66195961	+	9.695	RestQNP2|RestQNP1	2	chr6-104	chr6-74	chr6-74	chr6	66195818	66195990	+	11	0.755	30	31	2.8	10.94	8.21e-22	10.42	3.27e-21	0.96	chr6-104	chr6	66195853	66196019	+	8.39	0.721	25	25	4	6.26	1.49e-12	8.98	5.89e-16	0.93
Merged-chr6-127215478-2	chr6	127215452	127215505	+	8.095	RestQNP2|RestQNP1	2	chr6-105	chr6-157	chr6-157	chr6	127215394	127215566	+	7.8	0.743	21	22	2.8	7.77	5.31e-13	5.89	9.72e-11	0.95	chr6-105	chr6	127215394	127215560	+	8.39	0.806	25	25	3	8.35	2.92e-15	7.84	1.19e-14	0.93
Merged-chr6-48467709-2	chr6	48467671	48467747	+	9.36	RestQNP2|RestQNP1	2	chr6-112	chr6-79	chr6-79	chr6	48467636	48467808	+	11	0.844	29	31	4.7	6.57	1e-15	13.42	1.32e-23	0.93	chr6-112	chr6	48467613	48467779	+	7.72	0.718	24	23	4	5.76	5.71e-11	10.56	2.86e-16	0.94
Merged-chr6-143373856-2	chr6	143373814	143373899	+	8.845	RestQNP2|RestQNP1	2	chr6-125	chr6-89	chr6-89	chr6	143373788	143373960	+	10.3	0.818	27	29	0.5	61.42	2.49e-41	20.09	1.18e-27	0.96	chr6-125	chr6	143373756	143373922	+	7.39	0.781	24	22	0.5	44.1	1.22e-28	14.17	3.24e-18	0.9
Merged-chr6-70095323-2	chr6	70095282	70095365	+	7.225	RestQNP2|RestQNP1	2	chr6-127	chr6-233	chr6-233	chr6	70095221	70095393	+	6.39	0.839	17	18	1.9	9.53	2.45e-12	9.38	3.17e-12	0.96	chr6-127	chr6	70095257	70095423	+	8.06	0.879	23	24	2	12.03	3.78e-18	12.05	3.63e-18	0.98
Merged-chr6-77376038-2	chr6	77375992	77376085	+	8.315	RestQNP2|RestQNP1	2	chr6-151	chr6-91	chr6-91	chr6	77375974	77376146	+	9.58	0.889	26	27	0.5	57.18	9.09e-38	21.3	1.63e-26	0.9	chr6-151	chr6	77375934	77376100	+	7.05	0.75	21	21	0.5	42.1	5.4e-27	14.64	9.78e-18	0.94
Merged-chr6-129480348-2	chr6	129480317	129480380	+	8.315	RestQNP2|RestQNP1	2	chr6-153	chr6-103	chr6-103	chr6	129480256	129480428	+	9.58	0.78	25	27	0.5	57.18	9.09e-38	16.85	6.59e-24	0.93	chr6-153	chr6	129480272	129480438	+	7.05	0.833	21	21	0.5	42.1	5.4e-27	13.23	7.01e-17	0.9
Merged-chr6-22013635-2	chr6	22013598	22013672	+	10.775	RestQNP2|RestQNP1	2	chr6-174	chr6-58	chr6-58	chr6	22013561	22013733	+	14.5	0.904	38	41	3.8	10.85	3.47e-28	27.73	6.53e-44	0.95	chr6-174	chr6	22013540	22013706	+	7.05	0.875	20	21	4	5.26	1.85e-09	13.67	3.72e-17	0.99
Merged-chr6-74655728-2	chr6	74655700	74655756	+	8.15	RestQNP2|RestQNP1	2	chr6-176	chr6-90	chr6-90	chr6	74655645	74655817	+	9.58	0.789	26	27	2.8	9.53	9.76e-18	17.04	4.97e-24	0.9	chr6-176	chr6	74655642	74655808	+	6.72	0.821	20	20	4	5.01	9.83e-09	13.31	3.38e-16	0.95
Merged-chr6-97819298-2	chr6	97819268	97819328	+	9.545	RestQNP2|RestQNP1	2	chr6-177	chr6-76	chr6-76	chr6	97819217	97819389	+	11.7	0.818	30	34	0.5	72.01	1.75e-50	23.14	3.52e-33	0.98	chr6-177	chr6	97819210	97819376	+	7.39	0.833	20	22	0.5	44.1	1.22e-28	16.09	2.35e-19	0.99
Merged-chr6-100080820-2	chr6	100080781	100080860	+	5.675	RestQNP2|RestQNP1	2	chr6-199	chr6-288	chr6-288	chr6	100080720	100080892	+	4.97	0.654	15	14	1.9	7.41	1.46e-08	8.2	4.2e-09	0.9	chr6-199	chr6	100080752	100080918	+	6.38	0.788	19	19	2	9.52	6.23e-13	10.82	6.85e-14	0.95
Merged-chr8-94629385-2	chr8	94629360	94629411	+	16.7	RestQNP2|RestQNP1	2	chr8-100	chr8-75	chr8-75	chr8	94629299	94629471	+	22	0.849	50	62	2.8	21.89	2.14e-59	20.95	1.55e-55	1	chr8-100	chr8	94629303	94629469	+	11.4	0.778	32	34	1	34.08	1.15e-39	13.89	5.2e-27	0.94
Merged-chr8-109798851-2	chr8	109798807	109798895	+	9.96	RestQNP2|RestQNP1	2	chr8-101	chr8-141	chr8-141	chr8	109798746	109798918	+	9.22	0.833	23	27	2.8	9.53	9.76e-18	11.82	2.41e-19	1.02	chr8-101	chr8	109798787	109798953	+	10.7	0.776	32	32	4	8.02	1.37e-18	15.54	5.66e-27	0.89
Merged-chr8-34622889-2	chr8	34622862	34622917	+	13	RestQNP2|RestQNP1	2	chr8-102	chr8-93	chr8-93	chr8	34622806	34622978	+	15.6	0.794	39	45	0.5	95.31	1.13e-71	16.73	5.72e-37	0.94	chr8-102	chr8	34622804	34622970	+	10.4	0.816	31	31	0.5	62.14	3.2e-44	12.41	2.3e-23	0.89
Merged-chr8-62594721-2	chr8	62594689	62594754	+	9.305	RestQNP2|RestQNP1	2	chr8-103	chr8-134	chr8-134	chr8	62594628	62594800	+	8.51	0.853	24	24	1.9	12.71	1.12e-18	11.46	1.11e-17	0.9	chr8-103	chr8	62594646	62594812	+	10.1	0.818	31	30	2	15.03	5.49e-25	13.78	6.33e-24	0.86
Merged-chr8-68480097-2	chr8	68480070	68480125	+	10.31	RestQNP2|RestQNP1	2	chr8-104	chr8-126	chr8-126	chr8	68480014	68480186	+	9.22	0.882	25	26	5.7	4.59	4.17e-10	9.85	1.81e-17	0.94	chr8-104	chr8	68480012	68480178	+	11.4	0.946	31	34	6	5.68	2.72e-15	13.7	8.01e-27	0.97
Merged-chr8-127324685-2	chr8	127324653	127324717	+	9.99	RestQNP2|RestQNP1	2	chr8-106	chr8-129	chr8-129	chr8	127324606	127324778	+	9.58	0.75	25	28	2.8	9.88	9.83e-19	10.22	1.76e-18	0.97	chr8-106	chr8	127324595	127324761	+	10.4	0.841	30	31	4	7.77	1.1e-17	12.33	2.79e-23	0.95
Merged-chr8-35343629-2	chr8	35343587	35343672	+	11.07	RestQNP2|RestQNP1	2	chr8-108	chr8-107	chr8-107	chr8	35343561	35343733	+	12.4	0.784	32	35	5.7	6.18	9.19e-17	9.65	1.09e-22	0.97	chr8-108	chr8	35343529	35343695	+	9.74	0.708	29	29	5	5.81	1.61e-13	8.3	2.22e-17	0.89
Merged-chr8-103054107-2	chr8	103054065	103054149	+	10.55	RestQNP2|RestQNP1	2	chr8-109	chr8-116	chr8-116	chr8	103054004	103054176	+	11	0.864	29	31	3.8	8.21	2.46e-18	15.72	2.49e-26	0.96	chr8-109	chr8	103054041	103054207	+	10.1	0.895	29	30	4	7.52	8.6e-17	14.1	3.28e-24	0.92
Merged-chr8-46925157-2	chr8	46925123	46925191	+	11.77	RestQNP2|RestQNP1	2	chr8-111	chr8-101	chr8-101	chr8	46925062	46925234	+	13.8	0.737	35	39	0.9	41.3	2.04e-48	19.43	4.36e-36	0.98	chr8-111	chr8	46925083	46925249	+	9.74	0.846	28	29	1	29.07	3.9e-32	14.08	1.94e-23	0.93
Merged-chr8-48572602-2	chr8	48572563	48572641	+	13.9	RestQNP2|RestQNP1	2	chr8-112	chr8-87	chr8-87	chr8	48572530	48572702	+	18.4	0.915	43	52	0.5	110.13	8.73e-86	22.28	1.49e-49	1.02	chr8-112	chr8	48572505	48572671	+	9.4	0.723	28	28	0.5	56.13	6.96e-39	10.7	1.31e-19	0.89
Merged-chr8-69448602-2	chr8	69448553	69448651	+	9.48	RestQNP2|RestQNP1	2	chr8-113	chr8-127	chr8-127	chr8	69448540	69448712	+	9.22	0.585	25	26	1.9	13.77	6.1e-21	6.84	7.77e-14	0.94	chr8-113	chr8	69448495	69448661	+	9.74	0.691	28	29	1	29.07	3.9e-32	6.96	1.95e-15	0.93
Merged-chr8-89559283-2	chr8	89559251	89559316	+	14.6	RestQNP2|RestQNP1	2	chr8-114	chr8-83	chr8-83	chr8	89559190	89559362	+	18.8	0.882	45	53	5.7	9.35	7.58e-33	15.97	2.35e-43	0.97	chr8-114	chr8	89559208	89559374	+	10.4	0.892	28	31	5	6.21	4.25e-15	11.41	2.53e-22	0.95
Merged-chr8-103384702-2	chr8	103384653	103384751	+	11.45	RestQNP2|RestQNP1	2	chr8-115	chr8-97	chr8-97	chr8	103384592	103384764	+	13.5	0.81	37	38	0.9	40.24	8.43e-47	17	4.12e-33	0.93	chr8-115	chr8	103384643	103384809	+	9.4	0.884	27	28	1	28.06	1.13e-30	14.18	9.21e-23	0.93
Merged-chr8-110034155-2	chr8	110034129	110034182	+	11.77	RestQNP2|RestQNP1	2	chr8-116	chr8-112	chr8-112	chr8	110034068	110034240	+	13.8	0.818	30	39	0.9	41.3	2.04e-48	17.31	3.14e-34	1.15	chr8-116	chr8	110034074	110034240	+	9.74	0.791	27	29	2	14.53	8.27e-24	12.92	1.99e-22	0.93
Merged-chr8-31761560-2	chr8	31761535	31761586	+	10.9	RestQNP2|RestQNP1	2	chr8-118	chr8-110	chr8-110	chr8	31761474	31761646	+	11.7	0.88	30	33	2.8	11.65	6.2e-24	11.36	1.32e-23	0.95	chr8-118	chr8	31761478	31761644	+	10.1	0.805	26	30	3	10.02	4.02e-20	11.47	1.02e-21	0.99
Merged-chr8-32648572-2	chr8	32648543	32648601	+	11.995	RestQNP2|RestQNP1	2	chr8-119	chr8-84	chr8-84	chr8	32648490	32648662	+	15.6	0.855	44	45	1.9	23.83	3.52e-45	13.29	1.1e-33	0.89	chr8-119	chr8	32648485	32648651	+	8.39	0.8	26	25	2	12.53	3.01e-19	8.46	2.18e-15	0.9
Merged-chr8-117904731-2	chr8	117904702	117904761	+	12.85	RestQNP2|RestQNP1	2	chr8-120	chr8-90	chr8-90	chr8	117904650	117904822	+	15.6	0.911	41	45	0.9	47.65	2.47e-58	17.83	4.33e-38	0.92	chr8-120	chr8	117904644	117904810	+	10.1	0.721	26	30	2	15.03	5.49e-25	13.99	4.09e-24	0.99
Merged-chr8-61364073-2	chr8	61364041	61364105	+	9.685	RestQNP2|RestQNP1	2	chr8-123	chr8-115	chr8-115	chr8	61363980	61364152	+	10.3	0.783	29	29	1.9	15.35	1.86e-24	8.24	2.7e-17	0.93	chr8-123	chr8	61363997	61364163	+	9.07	0.783	24	27	3	9.02	3.69e-17	9.09	3.09e-17	1.05
Merged-chr8-46692609-2	chr8	46692575	46692644	+	8.845	RestQNP2|RestQNP1	2	chr8-126	chr8-125	chr8-125	chr8	46692514	46692686	+	10.3	0.821	25	29	0.9	30.71	8.35e-33	5.64	3.32e-13	1.04	chr8-126	chr8	46692536	46692702	+	7.39	0.853	23	22	1	22.05	3.12e-22	5.59	2.55e-10	0.94
Merged-chr8-82214817-2	chr8	82214785	82214849	+	8.135	RestQNP2|RestQNP1	2	chr8-128	chr8-122	chr8-122	chr8	82214738	82214910	+	9.22	0.871	26	26	1.9	13.77	6.1e-21	9.35	6.09e-17	0.86	chr8-128	chr8	82214727	82214893	+	7.05	0.758	22	21	2	10.52	5.84e-15	7.63	2.43e-12	0.9
Merged-chr8-97525423-2	chr8	97525389	97525457	+	7.95	RestQNP2|RestQNP1	2	chr8-129	chr8-136	chr8-136	chr8	97525328	97525500	+	8.51	0.931	24	24	5.7	4.24	8.62e-09	9.27	1.1e-15	0.86	chr8-129	chr8	97525349	97525515	+	7.39	0.9	22	22	5	4.41	1.75e-08	7.95	3.4e-13	0.9
Merged-chr8-117059489-2	chr8	117059460	117059519	+	8.305	RestQNP2|RestQNP1	2	chr8-130	chr8-128	chr8-128	chr8	117059399	117059571	+	9.22	0.844	25	26	2.8	9.18	9.34e-17	13.43	1.12e-20	0.94	chr8-130	chr8	117059411	117059577	+	7.39	0.781	22	22	3	7.35	1.53e-12	11.74	1.48e-16	0.9
Merged-chr8-19832433-2	chr8	19832384	19832483	+	8.65	RestQNP2|RestQNP1	2	chr8-132	chr8-139	chr8-139	chr8	19832372	19832544	+	9.58	0.85	23	27	0.9	28.59	7.61e-30	9.98	1.32e-17	1.02	chr8-132	chr8	19832326	19832492	+	7.72	0.853	21	23	4	5.76	5.71e-11	9.87	1.17e-15	0.98
Merged-chr8-21160526-2	chr8	21160496	21160556	+	9.16	RestQNP2|RestQNP1	2	chr8-133	chr8-113	chr8-113	chr8	21160435	21160607	+	10.6	0.755	29	30	1.9	15.88	1.17e-25	8.52	3.16e-18	0.89	chr8-133	chr8	21160448	21160614	+	7.72	0.867	21	23	2	11.53	4.56e-17	9.27	4.32e-15	0.98
Merged-chr8-75068972-2	chr8	75068945	75068999	+	8.315	RestQNP2|RestQNP1	2	chr8-135	chr8-135	chr8-135	chr8	75068884	75069056	+	9.58	0.775	24	27	0.9	28.59	7.61e-30	11.63	3.52e-19	0.98	chr8-135	chr8	75068891	75069057	+	7.05	0.781	21	21	2	10.52	5.84e-15	8.24	5.91e-13	0.9
Merged-chr8-53352643-2	chr8	53352606	53352681	+	6.035	RestQNP2|RestQNP1	2	chr8-142	chr8-159	chr8-159	chr8	53352570	53352742	+	6.03	0.636	18	17	3.8	4.5	5.26e-07	6.57	2.58e-09	0.9	chr8-142	chr8	53352548	53352714	+	6.04	0.846	19	18	4	4.51	2.4e-07	8.08	3.49e-11	0.9
Merged-chr8-55864615-2	chr8	55864579	55864652	+	9.07	RestQNP2|RestQNP1	2	chr8-143	chr8-105	chr8-105	chr8	55864518	55864690	+	12.1	0.833	33	34	1.9	18	1.33e-30	20.55	1.86e-32	0.92	chr8-143	chr8	55864544	55864710	+	6.04	0.9	19	18	2	9.02	5.96e-12	11.72	8.29e-14	0.9
Merged-chr8-56017603-2	chr8	56017564	56017643	+	9.375	RestQNP2|RestQNP1	2	chr8-144	chr8-106	chr8-106	chr8	56017532	56017704	+	11.7	0.826	33	33	0.5	69.89	1.26e-48	15.36	1.3e-27	0.89	chr8-144	chr8	56017506	56017672	+	7.05	0.812	19	21	0.5	42.1	5.4e-27	8.76	1.88e-13	1.11
Merged-chr8-78246577-2	chr8	78246537	78246617	+	8.51	RestQNP2|RestQNP1	2	chr8-146	chr8-119	chr8-119	chr8	78246506	78246678	+	10.3	0.846	28	29	1.9	15.35	1.86e-24	11.52	4.23e-21	0.9	chr8-146	chr8	78246479	78246645	+	6.72	0.719	19	20	2	10.02	6.18e-14	9.18	2.98e-13	0.95
Merged-chr8-57769120-2	chr8	57769083	57769158	+	8.32	RestQNP2|RestQNP1	2	chr8-150	chr8-114	chr8-114	chr8	57769047	57769219	+	10.6	0.872	29	30	0.5	63.54	3.93e-43	13.31	1.64e-23	0.89	chr8-150	chr8	57769025	57769191	+	6.04	0.839	18	18	0.5	36.08	3.47e-22	7.06	2.9e-10	1.01
Merged-chr8-98000395-2	chr8	98000366	98000425	+	7.275	RestQNP2|RestQNP1	2	chr8-152	chr8-140	chr8-140	chr8	98000305	98000477	+	8.51	0.811	23	24	3.8	6.35	3.09e-12	9.34	9.49e-16	0.94	chr8-152	chr8	98000317	98000483	+	6.04	0.71	18	18	3	6.01	3.45e-09	7.25	1.91e-10	0.95
Merged-chr8-28963556-2	chr8	28963521	28963591	+	5.7	RestQNP2|RestQNP1	2	chr8-156	chr8-171	chr8-171	chr8	28963480	28963652	+	6.03	0.792	15	17	1.9	9	2.35e-11	6.23	5.57e-09	1.02	chr8-156	chr8	28963463	28963629	+	5.37	0.862	17	16	2	8.02	4.65e-10	5.27	1.47e-07	0.96
Merged-chr8-52877970-2	chr8	52877937	52878003	+	8.32	RestQNP2|RestQNP1	2	chr8-157	chr8-111	chr8-111	chr8	52877876	52878048	+	10.6	0.791	30	32	4.7	6.78	1.47e-16	10.27	2.1e-20	0.93	chr8-157	chr8	52877895	52878061	+	6.04	0.852	17	18	4	4.51	2.4e-07	6.71	6.48e-10	1.01
Merged-chr8-110724039-2	chr8	110723998	110724080	+	6.05	RestQNP2|RestQNP1	2	chr8-159	chr8-152	chr8-152	chr8	110723969	110724141	+	6.39	0.917	19	18	2.8	6.35	1.49e-09	9.05	5.68e-12	0.9	chr8-159	chr8	110723940	110724106	+	5.71	0.731	17	17	3	5.68	2.1e-08	6.99	1.03e-09	0.9
Merged-chr8-34746555-2	chr8	34746516	34746594	+	7.985	RestQNP2|RestQNP1	2	chr8-163	chr8-118	chr8-118	chr8	34746455	34746627	+	10.6	0.846	28	30	1.9	15.88	1.17e-25	15.63	1.83e-25	0.93	chr8-163	chr8	34746486	34746652	+	5.37	0.769	16	16	2	8.02	4.65e-10	7.83	6.46e-10	0.96
Merged-chr8-122997463-2	chr8	122997429	122997498	+	5.88	RestQNP2|RestQNP1	2	chr8-169	chr8-153	chr8-153	chr8	122997387	122997559	+	6.39	0.719	19	18	1.9	9.53	2.45e-12	7.46	1.22e-10	0.9	chr8-169	chr8	122997371	122997537	+	5.37	0.8	16	16	2	8.02	4.65e-10	7.02	2.99e-09	0.9
Merged-chr16-2867955-2	chr16	2867929	2867981	+	55.85	RestQNP2|RestQNP1	2	chr16-12	chr16-8	chr16-8	chr16	2867870	2868042	+	66.7	0.922	146	191	5.7	33.71	1.45e-213	62.09	5.23e-259	0.77	chr16-12	chr16	2867871	2868037	+	45	0.922	108	134	5	26.86	1.2e-137	45.36	2.9e-167	0.86
Merged-chr16-81230103-2	chr16	81230075	81230131	+	39.8	RestQNP2|RestQNP1	2	chr16-18	chr16-37	chr16-37	chr16	81230014	81230186	+	38	0.975	83	107	7.6	14.16	4.27e-82	46.4	5.61e-135	0.93	chr16-18	chr16	81230023	81230189	+	41.6	0.957	102	124	8	15.54	1.75e-99	50.66	9.38e-161	0.84
Merged-chr8-68366756-2	chr8	68366709	68366803	+	4.825	RestQNP2|RestQNP1	2	chr8-179	chr8-174	chr8-174	chr8	68366692	68366864	+	4.61	0.68	15	13	2.8	4.59	8.93e-06	4.17	2.38e-05	0.97	chr8-179	chr8	68366651	68366817	+	5.04	0.739	15	15	3	5.01	6.52e-07	5.05	5.95e-07	0.9
Merged-chr2-180074041-2	chr2	180073997	180074085	+	11.4	RestQNP2|RestQNP1	2	chr2-201	chr2-220	chr2-220	chr2	180073936	180074108	+	11.4	0.787	31	32	0.5	67.77	8.82e-47	12.31	2.86e-23	0.89	chr2-201	chr2	180073977	180074143	+	11.4	0.833	33	34	1	34.08	1.15e-39	17.98	1.37e-30	0.88
Merged-chr16-27309863-2	chr16	27309831	27309896	+	123.6	RestQNP2|RestQNP1	2	chr16-20	chr16-12	chr16-12	chr16	27309785	27309957	+	139.4	0.919	104	397	30.2	13.14	3.75e-287	20.82	0	1.52	chr16-20	chr16	27309773	27309939	+	107.8	0.912	100	321	26.9	11.92	4.5e-220	17.07	1.16e-266	1.46
Merged-chr16-19867070-2	chr16	19867044	19867096	+	25.8	RestQNP2|RestQNP1	2	chr16-25	chr16-267	chr16-267	chr16	19866985	19867157	+	17.4	0.829	46	49	5.7	8.65	5.22e-29	15.9	7.08e-41	0.94	chr16-25	chr16	19866986	19867152	+	34.2	0.955	90	102	5	20.45	1.16e-93	29.33	5.36e-109	0.84
Merged-chr8-96302181-2	chr8	96302137	96302225	+	4.835	RestQNP2|RestQNP1	2	chr8-181	chr8-175	chr8-175	chr8	96302114	96302286	+	4.97	0.818	15	14	2.8	4.94	1.78e-06	6.57	6.28e-08	0.9	chr8-181	chr8	96302079	96302245	+	4.7	0.792	15	14	3	4.68	3.31e-06	5.6	4.17e-07	1.05
Merged-chr8-104081998-2	chr8	104081973	104082023	+	5.18	RestQNP2|RestQNP1	2	chr8-182	chr8-186	chr8-186	chr8	104081912	104082084	+	5.32	0.9	14	15	0.5	31.77	6.16e-18	56.8	1.24e-21	1.04	chr8-182	chr8	104081915	104082081	+	5.04	0.889	15	15	0.5	30.07	1.37e-17	42.31	9.41e-20	0.96
Merged-chr8-105110823-2	chr8	105110783	105110864	+	6.58	RestQNP2|RestQNP1	2	chr8-184	chr8-150	chr8-150	chr8	105110722	105110894	+	7.45	0.889	19	21	2.8	7.41	4.15e-12	8.77	1.84e-13	0.95	chr8-184	chr8	105110756	105110922	+	5.71	0.793	15	17	3	5.68	2.1e-08	7.99	1.42e-10	1.02
Merged-chr8-110041414-2	chr8	110041374	110041455	+	5.89	RestQNP2|RestQNP1	2	chr8-185	chr8-151	chr8-151	chr8	110041344	110041516	+	6.74	0.875	19	20	1.9	10.59	2.28e-14	13	2.77e-15	0.95	chr8-185	chr8	110041316	110041482	+	5.04	0.773	15	15	2	7.52	3.76e-09	11.54	1.16e-11	0.9
Merged-chr16-4993157-2	chr16	4993126	4993188	+	38.5	RestQNP2|RestQNP1	2	chr16-30	chr16-18	chr16-18	chr16	4993065	4993237	+	45.1	0.873	99	128	4.7	27.11	4.6e-132	45.95	2.53e-159	0.88	chr16-30	chr16	4993080	4993246	+	31.9	0.902	88	95	6	15.87	1.75e-77	34.11	1.12e-107	0.83
Merged-chr16-7833545-2	chr16	7833518	7833572	+	38.1	RestQNP2|RestQNP1	2	chr16-31	chr16-15	chr16-15	chr16	7833457	7833629	+	43.3	0.885	100	123	2.8	43.42	2.09e-151	43.59	2.17e-150	0.86	chr16-31	chr16	7833464	7833630	+	32.9	0.929	88	98	3	32.74	2.5e-109	40.6	3.12e-118	0.84
Merged-chr2-180448720-2	chr2	180448681	180448759	+	10.155	RestQNP2|RestQNP1	2	chr2-222	chr2-258	chr2-258	chr2	180448648	180448820	+	8.51	0.818	25	24	2.8	8.47	7.63e-15	11.46	1.11e-17	0.86	chr2-222	chr2	180448623	180448789	+	11.8	0.816	31	35	4	8.77	2.19e-21	14.92	9.11e-29	1
Merged-chr16-85102591-2	chr16	85102562	85102620	+	37.85	RestQNP2|RestQNP1	2	chr16-40	chr16-26	chr16-26	chr16	85102509	85102681	+	41.5	0.939	95	117	4.7	24.78	1.73e-116	45.13	8.32e-145	0.87	chr16-40	chr16	85102504	85102670	+	34.2	0.887	84	102	5	20.45	1.16e-93	34.53	5.36e-116	0.9
Merged-chr2-86217714-2	chr2	86217676	86217752	+	10.5	RestQNP2|RestQNP1	2	chr2-229	chr2-249	chr2-249	chr2	86217615	86217787	+	10.6	0.805	26	30	3.8	7.94	2.03e-17	17.57	6.78e-27	1.04	chr2-229	chr2	86217644	86217810	+	10.4	0.911	30	31	3	10.36	3.87e-21	18.74	1.47e-28	0.92
Merged-chr16-7975081-2	chr16	7975046	7975116	+	32.15	RestQNP2|RestQNP1	2	chr16-44	chr16-66	chr16-66	chr16	7975005	7975177	+	29.4	0.865	74	83	3.8	21.97	4.89e-79	37.42	1.48e-97	0.87	chr16-44	chr16	7974988	7975154	+	34.9	0.938	82	104	3	34.75	1.65e-118	43.39	2.76e-128	0.92
Merged-chr2-176942303-2	chr2	176942277	176942329	+	15	RestQNP2|RestQNP1	2	chr2-232	chr2-74	chr2-74	chr2	176942218	176942390	+	20.6	0.867	53	58	0.9	61.42	5.97e-81	25.54	2.09e-59	0.93	chr2-232	chr2	176942219	176942385	+	9.4	0.851	29	28	1	28.06	1.13e-30	11.6	1.66e-20	0.89
Merged-chr2-178096800-2	chr2	178096759	178096842	+	11.75	RestQNP2|RestQNP1	2	chr2-233	chr2-227	chr2-227	chr2	178096698	178096870	+	12.4	0.857	30	35	5.7	6.18	9.19e-17	11.98	1.13e-25	1	chr2-233	chr2	178096734	178096900	+	11.1	0.891	29	33	6	5.51	1.55e-14	12.69	4.55e-25	1.01
Merged-chr2-82989422-2	chr2	82989394	82989451	+	12.67	RestQNP2|RestQNP1	2	chr2-239	chr2-138	chr2-138	chr2	82989340	82989512	+	15.6	0.825	41	44	0.9	46.59	1.18e-56	15.33	3.17e-36	0.91	chr2-239	chr2	82989336	82989502	+	9.74	0.868	28	29	1	29.07	3.9e-32	11.45	4.93e-21	0.89
Merged-chr2-117015753-2	chr2	117015727	117015780	+	12.6	RestQNP2|RestQNP1	2	chr2-240	chr2-205	chr2-205	chr2	117015669	117015841	+	13.1	0.932	33	37	1.9	19.59	1.91e-34	12.86	2.19e-27	0.97	chr2-240	chr2	117015669	117015835	+	12.1	0.87	28	36	2	18.04	2.44e-32	11.4	1.17e-25	1.14
Merged-chr2-153561335-2	chr2	153561298	153561373	+	10.14	RestQNP2|RestQNP1	2	chr2-241	chr2-240	chr2-240	chr2	153561237	153561409	+	9.58	0.912	27	27	2.8	9.53	9.76e-18	10.73	5.45e-19	0.93	chr2-241	chr2	153561265	153561431	+	10.7	0.897	28	32	3	10.69	3.61e-22	10.71	3.42e-22	0.98
Merged-chr16-49353432-2	chr16	49353397	49353468	+	30.1	RestQNP2|RestQNP1	2	chr16-62	chr16-94	chr16-94	chr16	49353357	49353529	+	27.3	0.9	68	77	2.8	27.18	2.79e-80	24.57	4.9e-77	0.92	chr16-62	chr16	49353339	49353505	+	32.9	0.931	77	98	3	32.74	2.5e-109	32.43	6.16e-109	0.96
Merged-chr2-198934554-2	chr2	198934526	198934583	+	12.5	RestQNP2|RestQNP1	2	chr2-249	chr2-140	chr2-140	chr2	198934472	198934644	+	15.6	0.864	41	44	2.8	15.53	1.87e-36	18.65	9.43e-40	0.91	chr2-249	chr2	198934468	198934634	+	9.4	0.889	27	28	3	9.35	3.93e-18	12.57	2.12e-21	0.93
Merged-chr16-73922723-2	chr16	73922698	73922749	+	27	RestQNP2|RestQNP1	2	chr16-67	chr16-143	chr16-143	chr16	73922637	73922809	+	24.8	0.916	60	70	8.5	8.24	2.19e-39	21.77	9.39e-66	0.92	chr16-67	chr16	73922641	73922807	+	29.2	0.952	76	87	9	9.69	5.69e-54	25.64	2.4e-88	0.86
Merged-chr2-5747304-2	chr2	5747274	5747334	+	11.095	RestQNP2|RestQNP1	2	chr2-259	chr2-179	chr2-179	chr2	5747213	5747385	+	13.8	0.852	37	39	2.8	13.77	1.35e-30	14.57	1.7e-31	0.93	chr2-259	chr2	5747226	5747392	+	8.39	0.744	25	25	3	8.35	2.92e-15	8.82	8.81e-16	0.93
Merged-chr16-18872453-2	chr16	18872417	18872490	+	38	RestQNP2|RestQNP1	2	chr16-76	chr16-19	chr16-19	chr16	18872379	18872551	+	46.5	0.871	99	131	2.8	46.24	1.24e-164	46.15	2.77e-163	0.91	chr16-76	chr16	18872359	18872525	+	29.5	0.922	73	88	3	29.4	2.21e-94	32.58	3.5e-98	0.91
Merged-chr16-19053417-2	chr16	19053379	19053456	+	30.5	RestQNP2|RestQNP1	2	chr16-77	chr16-38	chr16-38	chr16	19053318	19053490	+	35.1	0.854	82	99	1.9	52.42	3.6e-130	56.24	3.89e-133	0.9	chr16-77	chr16	19053348	19053514	+	25.9	0.903	73	77	1	77.18	2.13e-114	43.03	3.37e-95	0.84
Merged-chr2-200603174-2	chr2	200603131	200603218	+	9.895	RestQNP2|RestQNP1	2	chr2-260	chr2-210	chr2-210	chr2	200603107	200603279	+	11.4	0.771	32	32	1.9	16.94	4.19e-28	11.36	6.12e-23	0.92	chr2-260	chr2	200603073	200603239	+	8.39	0.909	25	25	2	12.53	3.01e-19	9.31	2.57e-16	0.9
Merged-chr2-3069470-2	chr2	3069440	3069501	+	9.16	RestQNP2|RestQNP1	2	chr2-265	chr2-247	chr2-247	chr2	3069379	3069551	+	9.93	0.818	26	28	2.8	9.88	9.83e-19	6.92	6.73e-15	0.97	chr2-265	chr2	3069393	3069559	+	8.39	0.794	24	25	3	8.35	2.92e-15	9.14	3.91e-16	0.97
Merged-chr2-209626695-2	chr2	209626670	209626721	+	8.08	RestQNP2|RestQNP1	2	chr2-267	chr2-311	chr2-311	chr2	209626610	209626782	+	7.09	0.857	20	21	0.9	22.24	2.29e-21	7.06	3.12e-11	0.95	chr2-267	chr2	209626612	209626778	+	9.07	0.805	24	27	1	27.06	3.18e-29	8.99	4.05e-17	1.05
Merged-chr16-8108691-2	chr16	8108663	8108719	+	29.25	RestQNP2|RestQNP1	2	chr16-84	chr16-47	chr16-47	chr16	8108602	8108774	+	32.3	0.887	79	91	1.9	48.18	1.54e-116	43.44	1.57e-112	0.89	chr16-84	chr16	8108611	8108777	+	26.2	0.912	71	78	2	39.09	3.11e-93	36.97	2.17e-91	0.88
Merged-chr16-80064486-2	chr16	80064459	80064513	+	28	RestQNP2|RestQNP1	2	chr16-92	chr16-79	chr16-79	chr16	80064398	80064570	+	29.8	0.904	72	84	5.7	14.83	2.11e-66	33.84	3.81e-95	0.9	chr16-92	chr16	80064405	80064571	+	26.2	0.905	70	78	6	13.03	9.95e-58	34.74	2.4e-89	0.88
Merged-chr2-26529841-2	chr2	26529811	26529872	+	8.97	RestQNP2|RestQNP1	2	chr2-279	chr2-256	chr2-256	chr2	26529761	26529933	+	8.87	0.833	25	25	1.9	13.24	8.42e-20	8.82	8.7e-16	0.9	chr2-279	chr2	26529753	26529919	+	9.07	0.784	23	27	2	13.53	1.7e-21	10.96	3.23e-19	1.05
Merged-chr16-76194711-2	chr16	76194668	76194754	+	34.8	RestQNP2|RestQNP1	2	chr16-98	chr16-25	chr16-25	chr16	76194643	76194815	+	40.4	0.914	95	114	0.9	120.72	2.23e-190	46.92	3.13e-144	0.87	chr16-98	chr16	76194610	76194776	+	29.2	0.842	68	87	1	87.2	1.43e-133	34.82	1.58e-99	1.01
Merged-chr2-114294432-2	chr2	114294386	114294478	+	6.72	RestQNP2|RestQNP1	2	chr2-282	chr2-331	chr2-331	chr2	114294325	114294497	+	6.39	0.704	19	19	1.9	10.06	2.42e-13	8.97	6.54e-12	0.9	chr2-282	chr2	114294370	114294536	+	7.05	0.857	23	21	2	10.52	5.84e-15	8.82	1.64e-13	0.9
Merged-chr2-167329575-2	chr2	167329550	167329601	+	7.94	RestQNP2|RestQNP1	2	chr2-284	chr2-309	chr2-309	chr2	167329489	167329661	+	8.16	0.882	20	23	4.7	4.87	1.37e-09	9.01	7.73e-15	0.99	chr2-284	chr2	167329493	167329659	+	7.72	0.757	23	23	3	7.68	1.98e-13	9.08	6.54e-15	0.94
Merged-chr2-25179387-2	chr2	25179355	25179420	+	10.245	RestQNP2|RestQNP1	2	chr2-295	chr2-218	chr2-218	chr2	25179309	25179481	+	13.1	0.807	31	37	2.8	13.06	2.5e-28	12.66	7.23e-28	1.13	chr2-295	chr2	25179297	25179463	+	7.39	0.737	22	22	3	7.35	1.53e-12	8.41	1.13e-13	0.99
Merged-chr2-51803344-2	chr2	51803298	51803391	+	9.88	RestQNP2|RestQNP1	2	chr2-296	chr2-204	chr2-204	chr2	51803280	51803452	+	11.7	0.905	33	35	2.8	12.35	4.16e-26	14.88	3.51e-27	0.89	chr2-296	chr2	51803240	51803406	+	8.06	0.675	22	24	1	24.06	5.62e-25	10.45	8.2e-17	1.03
Merged-chr2-219682096-2	chr2	219682068	219682125	+	10.095	RestQNP2|RestQNP1	2	chr2-298	chr2-211	chr2-211	chr2	219682007	219682179	+	12.8	0.83	32	36	4.7	7.62	5.07e-20	9.93	1.1e-23	0.97	chr2-298	chr2	219682017	219682183	+	7.39	0.857	22	22	5	4.41	1.75e-08	5.34	5.89e-10	0.9
Merged-chr12-36678368-2	chr12	36678329	36678408	+	56.35	RestQNP2|RestQNP1	2	chr12-10	chr12-10	chr12-10	chr12	36678297	36678469	+	61	0.93	128	172	4.7	36.43	3.76e-198	58.86	3.27e-233	0.84	chr12-10	chr12	36678271	36678437	+	51.7	0.921	122	154	4	38.59	2.24e-181	63.35	7.33e-214	0.81
Merged-chr12-31058341-2	chr12	31058302	31058381	+	49.45	RestQNP2|RestQNP1	2	chr12-11	chr12-14	chr12-14	chr12	31058241	31058413	+	53.2	0.902	123	150	3.8	39.71	1.55e-178	43.18	1.19e-182	0.8	chr12-11	chr12	31058273	31058439	+	45.7	0.927	113	136	4	34.08	2.89e-153	39.89	2.62e-162	0.83
Merged-chr12-37340451-2	chr12	37340420	37340482	+	46.45	RestQNP2|RestQNP1	2	chr12-12	chr12-19	chr12-19	chr12	37340359	37340531	+	52.9	0.899	114	149	3.8	39.45	6.16e-177	54.93	2.79e-195	0.85	chr12-12	chr12	37340374	37340540	+	40	0.885	103	119	4	29.82	1.15e-127	46.38	7.02e-150	0.82
Merged-chr12-14793859-2	chr12	14793831	14793887	+	36.5	RestQNP2|RestQNP1	2	chr12-13	chr12-42	chr12-42	chr12	14793770	14793942	+	33.7	0.913	76	95	2.8	33.53	5.39e-107	26.98	2.54e-98	0.94	chr12-13	chr12	14793779	14793945	+	39.3	0.922	98	117	3	39.09	6.58e-139	35.18	1.06e-133	0.85
Merged-chr12-36623775-2	chr12	36623742	36623808	+	48.2	RestQNP2|RestQNP1	2	chr12-15	chr12-9	chr12-9	chr12	36623697	36623869	+	57.8	0.93	129	164	4.7	34.73	9.91e-186	60.97	7.52e-221	0.82	chr12-15	chr12	36623684	36623850	+	38.6	0.894	96	115	5	23.05	4.5e-111	54.5	8.29e-153	0.86
Merged-chr12-44229349-2	chr12	44229317	44229381	+	42.2	RestQNP2|RestQNP1	2	chr12-16	chr12-24	chr12-24	chr12	44229256	44229428	+	45.1	0.896	101	127	3.8	33.62	1.57e-142	19.5	1.18e-113	0.88	chr12-16	chr12	44229273	44229439	+	39.3	0.921	95	117	4	29.32	1.02e-124	22.07	7.3e-111	0.87
Merged-chr12-19621716-2	chr12	19621686	19621747	+	45.5	RestQNP2|RestQNP1	2	chr12-17	chr12-20	chr12-20	chr12	19621636	19621808	+	52.1	0.84	113	147	3.8	38.92	9.53e-174	41.75	4e-178	0.85	chr12-17	chr12	19621628	19621794	+	38.9	0.84	94	116	4	29.07	2.98e-123	34.53	1.16e-131	0.87
Merged-chr12-44226504-2	chr12	44226468	44226541	+	46.5	RestQNP2|RestQNP1	2	chr12-18	chr12-12	chr12-12	chr12	44226430	44226602	+	56.4	0.931	125	159	2.8	56.12	1.64e-212	30.01	2.46e-170	0.8	chr12-18	chr12	44226410	44226576	+	36.6	0.907	94	109	3	36.42	2.82e-126	23.48	3.27e-106	0.86
Merged-chr12-46260626-2	chr12	46260597	46260656	+	50.05	RestQNP2|RestQNP1	2	chr12-19	chr12-16	chr12-16	chr12	46260545	46260717	+	56.8	0.934	122	160	1.9	84.72	4.96e-242	62.76	9.94e-219	0.86	chr12-19	chr12	46260539	46260705	+	43.3	0.915	94	129	2	64.65	1.4e-180	49.62	5.07e-166	0.94
Merged-chr12-20904234-2	chr12	20904193	20904275	+	44.45	RestQNP2|RestQNP1	2	chr12-21	chr12-8	chr12-8	chr12	20904132	20904304	+	56	0.857	130	158	2.8	55.77	9.2e-211	14.52	6.65e-122	0.8	chr12-21	chr12	20904167	20904333	+	32.9	0.831	91	98	2	49.11	3.72e-126	10.75	1.47e-64	0.82
Merged-chr12-21957930-2	chr12	21957903	21957957	+	42.45	RestQNP2|RestQNP1	2	chr12-22	chr12-18	chr12-18	chr12	21957846	21958018	+	50	0.888	114	141	2.8	49.77	1.85e-181	40.66	2.39e-169	0.82	chr12-22	chr12	21957845	21958011	+	34.9	0.923	90	104	3	34.75	1.65e-118	41.91	9.29e-127	0.85
Merged-chr12-8550942-2	chr12	8550913	8550971	+	47.15	RestQNP2|RestQNP1	2	chr12-23	chr12-11	chr12-11	chr12	8550860	8551032	+	61.7	0.882	127	174	5.7	30.71	6.53e-188	46.09	2.73e-215	0.84	chr12-23	chr12	8550855	8551021	+	32.6	0.924	87	97	6	16.2	6.73e-80	25.65	2.64e-98	0.85
Merged-chr12-10435816-2	chr12	10435782	10435851	+	37.2	RestQNP2|RestQNP1	2	chr12-24	chr12-28	chr12-28	chr12	10435721	10435893	+	40.8	0.856	88	116	1.9	61.42	4.89e-160	38.2	1.9e-135	0.93	chr12-24	chr12	10435743	10435909	+	33.6	0.917	85	100	2	50.12	1.5e-129	38.22	4.74e-118	0.87
Merged-chr12-29699339-2	chr12	29699303	29699376	+	38.6	RestQNP2|RestQNP1	2	chr12-25	chr12-23	chr12-23	chr12	29699242	29699414	+	43.6	0.895	101	123	1.9	65.13	1.17e-172	43.94	4.94e-152	0.84	chr12-25	chr12	29699268	29699434	+	33.6	0.905	85	100	2	50.12	1.5e-129	38.47	2.52e-118	0.87
Merged-chr12-7498138-2	chr12	7498105	7498171	+	35.15	RestQNP2|RestQNP1	2	chr12-26	chr12-32	chr12-32	chr12	7498060	7498232	+	38.7	0.899	83	109	2.8	38.48	8.24e-129	32.93	1.18e-121	0.94	chr12-26	chr12	7498047	7498213	+	31.6	0.883	78	94	3	31.41	2.71e-103	35.7	2.29e-108	0.94
Merged-chr12-28469808-2	chr12	28469773	28469843	+	39.8	RestQNP2|RestQNP1	2	chr12-27	chr12-21	chr12-21	chr12	28469712	28469884	+	49.7	0.879	111	141	0.9	149.31	6.36e-248	43.15	1.78e-170	0.84	chr12-27	chr12	28469735	28469901	+	29.9	0.9	75	89	0.5	178.41	4.84e-164	31.2	1.19e-97	0.89
Merged-chr12-41656714-2	chr12	41656685	41656743	+	29.9	RestQNP2|RestQNP1	2	chr12-28	chr12-35	chr12-35	chr12	41656624	41656796	+	31.9	0.872	79	91	4.7	19.27	1.53e-81	30.25	1.47e-97	0.86	chr12-28	chr12	41656635	41656801	+	27.9	0.907	75	83	5	16.64	1.57e-69	31.32	2.51e-91	0.87
Merged-chr12-33783980-2	chr12	33783940	33784020	+	27.5	RestQNP2|RestQNP1	2	chr12-30	chr12-53	chr12-53	chr12	33783879	33784051	+	23.1	0.854	55	65	8.5	7.65	7.26e-35	23.67	2.68e-64	0.95	chr12-30	chr12	33783912	33784078	+	31.9	0.929	73	95	10	9.52	4.03e-58	32.91	3.03e-106	0.96
Merged-chr12-41265051-2	chr12	41265018	41265085	+	28.05	RestQNP2|RestQNP1	2	chr12-31	chr12-43	chr12-43	chr12	41264974	41265146	+	30.2	0.88	74	85	5.7	15	1.4e-67	35.5	5.64e-98	0.87	chr12-31	chr12	41264960	41265126	+	25.9	0.892	70	77	5	15.44	2.78e-62	32.35	6.54e-86	0.88
Merged-chr12-44347487-2	chr12	44347453	44347522	+	39.3	RestQNP2|RestQNP1	2	chr12-32	chr12-13	chr12-13	chr12	44347411	44347583	+	52.1	0.889	124	147	4.7	31.13	6.57e-160	25.69	4.45e-148	0.79	chr12-32	chr12	44347395	44347561	+	26.5	0.881	70	79	4	19.8	6.62e-72	17.21	2.36e-67	0.89
Merged-chr12-44345656-2	chr12	44345625	44345688	+	30.85	RestQNP2|RestQNP1	2	chr12-33	chr12-29	chr12-29	chr12	44345577	44345749	+	35.8	0.879	87	101	2.8	35.65	3.05e-116	15.8	4.34e-82	0.85	chr12-33	chr12	44345567	44345733	+	25.9	0.933	69	77	3	25.73	1.65e-78	17.21	1.04e-65	0.88
Merged-chr12-35844112-2	chr12	35844076	35844149	+	35.5	RestQNP2|RestQNP1	2	chr12-35	chr12-22	chr12-22	chr12	35844038	35844210	+	46.8	0.91	105	133	1.9	70.42	5.51e-191	35.37	6.95e-151	0.86	chr12-35	chr12	35844018	35844184	+	24.2	0.83	67	72	2	36.08	9.13e-84	19.93	6.72e-66	0.88
Merged-chr12-41216728-2	chr12	41216692	41216764	+	36.1	RestQNP2|RestQNP1	2	chr12-36	chr12-26	chr12-26	chr12	41216653	41216825	+	44	0.865	94	124	1.9	65.66	1.78e-174	46.34	4.74e-156	0.92	chr12-36	chr12	41216634	41216800	+	28.2	0.934	67	84	3	28.06	1.55e-88	34.8	3.91e-96	0.96
Merged-chr12-44117781-2	chr12	44117741	44117821	+	32.65	RestQNP2|RestQNP1	2	chr12-37	chr12-27	chr12-27	chr12	44117710	44117882	+	39.4	0.888	92	111	5.7	19.59	8.49e-100	41.21	2.29e-134	0.87	chr12-37	chr12	44117683	44117849	+	25.9	0.895	65	77	4	19.29	2.57e-69	32.58	3.85e-86	0.92
Merged-chr12-31346054-2	chr12	31346021	31346087	+	29.15	RestQNP2|RestQNP1	2	chr12-38	chr12-41	chr12-41	chr12	31345960	31346132	+	34.1	0.875	77	98	4.7	20.76	1.14e-90	33.25	9.29e-108	0.99	chr12-38	chr12	31345979	31346145	+	24.2	0.832	62	72	5	14.43	2.14e-56	26.33	3.15e-74	0.93
Merged-chr12-42139231-2	chr12	42139206	42139257	+	32.55	RestQNP2|RestQNP1	2	chr12-39	chr12-25	chr12-25	chr12	42139145	42139317	+	43.3	0.938	96	122	0.9	129.19	3.63e-207	38.08	2.09e-143	0.9	chr12-39	chr12	42139149	42139315	+	21.8	0.938	58	65	0.5	130.3	1.72e-111	19.75	2.03e-59	0.94
Merged-chr12-30532570-2	chr12	30532541	30532600	+	28.15	RestQNP2|RestQNP1	2	chr12-40	chr12-31	chr12-31	chr12	30532489	30532661	+	35.5	0.866	84	100	2.8	35.3	1.09e-114	50.27	1.11e-129	0.87	chr12-40	chr12	30532483	30532649	+	20.8	0.9	57	62	2	31.07	1.78e-68	27.21	5.09e-65	0.91
Merged-chr12-36696919-2	chr12	36696876	36696962	+	25.7	RestQNP2|RestQNP1	2	chr12-41	chr12-45	chr12-45	chr12	36696815	36696987	+	30.9	0.873	72	87	1.9	46.06	7.77e-110	35.81	1.49e-100	0.92	chr12-41	chr12	36696854	36697020	+	20.5	0.818	57	61	1	61.14	6.31e-85	31.42	1.09e-67	0.89
Merged-chr12-40879970-2	chr12	40879940	40880001	+	28.35	RestQNP2|RestQNP1	2	chr12-42	chr12-30	chr12-30	chr12	40879879	40880051	+	36.2	0.926	85	102	1.9	54.01	2.36e-135	41.68	4.04e-124	0.9	chr12-42	chr12	40879893	40880059	+	20.5	0.917	54	61	2	30.57	5.54e-67	28.23	6.04e-65	0.93
Merged-chr12-8907545-2	chr12	8907519	8907572	+	27.1	RestQNP2|RestQNP1	2	chr12-43	chr12-36	chr12-36	chr12	8907458	8907630	+	33	0.872	78	93	3.8	24.62	9.81e-93	30.21	1.24e-99	0.91	chr12-43	chr12	8907464	8907630	+	21.2	0.856	53	63	4	15.79	7.31e-52	21.09	2.36e-59	0.97
Merged-chr12-10373349-2	chr12	10373318	10373380	+	26.4	RestQNP2|RestQNP1	2	chr12-44	chr12-40	chr12-40	chr12	10373269	10373441	+	33.3	0.904	77	94	1.9	49.77	1.29e-121	29.35	1.44e-99	0.91	chr12-44	chr12	10373260	10373426	+	19.5	0.875	53	58	1	58.13	1.37e-79	20.33	6.56e-54	0.94
Merged-chr12-44679513-2	chr12	44679487	44679539	+	24.8	RestQNP2|RestQNP1	2	chr12-45	chr12-44	chr12-44	chr12	44679428	44679600	+	29.8	0.898	73	84	2.8	29.65	1.79e-90	34.16	2.28e-94	0.87	chr12-45	chr12	44679429	44679595	+	19.8	0.897	52	59	2	29.57	5.1e-64	29.62	4.61e-64	0.97
Merged-chr12-15132628-2	chr12	15132596	15132660	+	25.5	RestQNP2|RestQNP1	2	chr12-47	chr12-37	chr12-37	chr12	15132535	15132707	+	30.9	0.884	78	88	4.7	18.64	1.06e-77	29.42	2.39e-93	0.86	chr12-47	chr12	15132552	15132718	+	20.1	0.864	51	60	5	12.03	6.74e-43	19.32	1.93e-54	0.97
Merged-chr12-30526199-2	chr12	30526161	30526237	+	19.25	RestQNP2|RestQNP1	2	chr12-48	chr12-61	chr12-61	chr12	30526126	30526298	+	17.7	0.855	46	50	2.8	17.65	8.38e-44	22.72	5.09e-49	0.9	chr12-48	chr12	30526103	30526269	+	20.8	0.889	51	62	1	62.14	1.02e-86	25.33	3.62e-63	1.02
Merged-chr12-5633009-2	chr12	5632981	5633038	+	24.15	RestQNP2|RestQNP1	2	chr12-49	chr12-39	chr12-39	chr12	5632920	5633092	+	31.2	0.918	77	88	6.6	13.31	1.18e-65	39.67	1.69e-105	0.88	chr12-49	chr12	5632930	5633096	+	17.1	0.937	47	51	8	6.39	2.64e-24	26.05	7.23e-53	0.92
Merged-chr12-14905155-2	chr12	14905130	14905181	+	25.35	RestQNP2|RestQNP1	2	chr12-50	chr12-34	chr12-34	chr12	14905070	14905242	+	32.6	0.888	82	92	2.8	32.47	1.97e-102	21.16	5.8e-86	0.87	chr12-50	chr12	14905072	14905238	+	18.1	0.89	47	54	3	18.04	1.18e-47	16	5.39e-45	0.97
Merged-chr12-15063816-2	chr12	15063776	15063857	+	19.4	RestQNP2|RestQNP1	2	chr12-51	chr12-52	chr12-52	chr12	15063746	15063918	+	21.3	0.863	56	60	2.8	21.18	1.01e-56	19.7	6.3e-55	0.89	chr12-51	chr12	15063718	15063884	+	17.5	0.859	46	52	1	52.12	4.05e-69	21.69	6.53e-50	0.94
Merged-chr12-41293609-2	chr12	41293571	41293647	+	15.9	RestQNP2|RestQNP1	2	chr12-52	chr12-65	chr12-65	chr12	41293536	41293708	+	16	0.806	42	46	0.9	48.71	5.07e-60	18	5.85e-40	0.93	chr12-52	chr12	41293513	41293679	+	15.8	0.905	46	47	1	47.11	1.28e-60	20.32	5.21e-44	0.88
Merged-chr12-41085738-2	chr12	41085697	41085779	+	20.3	RestQNP2|RestQNP1	2	chr12-54	chr12-51	chr12-51	chr12	41085636	41085808	+	24.1	0.913	57	68	1.9	36	3.76e-79	27.2	3.93e-71	0.94	chr12-54	chr12	41085671	41085837	+	16.5	0.853	45	49	2	24.56	1.17e-49	20.44	6.31e-46	0.93
Merged-chr12-41255767-2	chr12	41255731	41255803	+	21.85	RestQNP2|RestQNP1	2	chr12-55	chr12-46	chr12-46	chr12	41255692	41255864	+	26.6	0.919	70	77	1.9	40.77	1.96e-93	33.28	1.27e-84	0.86	chr12-55	chr12	41255673	41255839	+	17.1	0.865	45	51	1	51.12	2.11e-67	19.62	7.29e-47	0.97
Merged-chr12-28918532-2	chr12	28918483	28918581	+	20.7	RestQNP2|RestQNP1	2	chr12-56	chr12-47	chr12-47	chr12	28918422	28918594	+	26.3	0.879	65	74	3.8	19.59	3.75e-67	24.58	4.06e-74	0.89	chr12-56	chr12	28918473	28918639	+	15.1	0.821	44	45	5	9.02	1.64e-27	14.98	1.4e-36	0.88
Merged-chr12-36733744-2	chr12	36733711	36733778	+	19.4	RestQNP2|RestQNP1	2	chr12-57	chr12-50	chr12-50	chr12	36733650	36733822	+	22	0.867	60	62	2.8	21.89	2.14e-59	23.8	1.49e-61	0.85	chr12-57	chr12	36733670	36733836	+	16.8	0.891	44	50	3	16.71	1.12e-42	23.14	2.12e-49	0.95
Merged-chr12-12277513-2	chr12	12277487	12277540	+	17.8	RestQNP2|RestQNP1	2	chr12-58	chr12-56	chr12-56	chr12	12277426	12277598	+	19.5	0.886	51	55	4.7	11.65	9.1e-39	20.55	1.85e-51	0.9	chr12-58	chr12	12277432	12277598	+	16.1	0.82	43	48	3	16.04	3.07e-40	21.06	1.28e-45	0.94
Merged-chr12-28892925-2	chr12	28892891	28892960	+	16.95	RestQNP2|RestQNP1	2	chr12-59	chr12-59	chr12-59	chr12	28892830	28893002	+	18.1	0.855	47	51	5.7	9	6.54e-31	15.74	2.9e-42	0.91	chr12-59	chr12	28892852	28893018	+	15.8	0.821	42	47	8	5.89	3.96e-21	15.21	1.98e-38	0.96
Merged-chr12-41715123-2	chr12	41715095	41715151	+	17.85	RestQNP2|RestQNP1	2	chr12-65	chr12-55	chr12-55	chr12	41715040	41715212	+	21.3	0.833	52	60	0.9	63.54	1.5e-84	28.64	2.85e-64	0.92	chr12-65	chr12	41715037	41715203	+	14.4	0.885	40	43	1	43.1	5.53e-54	19.3	1.72e-39	0.93
Merged-chr12-43302226-2	chr12	43302186	43302266	+	15.25	RestQNP2|RestQNP1	2	chr12-67	chr12-68	chr12-68	chr12	43302155	43302327	+	16.7	0.891	41	47	1.9	24.89	5.8e-48	20.07	9.07e-44	0.95	chr12-67	chr12	43302128	43302294	+	13.8	0.81	38	41	2	20.55	8.54e-39	17.86	2e-36	0.94
Merged-chr12-43951465-2	chr12	43951437	43951493	+	15.8	RestQNP2|RestQNP1	2	chr12-68	chr12-57	chr12-57	chr12	43951376	43951548	+	19.2	0.877	50	54	0.9	57.18	7.64e-74	21.45	1.64e-51	0.92	chr12-68	chr12	43951385	43951551	+	12.4	0.889	37	37	1	37.09	2.46e-44	16.99	2.79e-32	0.88
Merged-chr12-6675086-2	chr12	6675058	6675114	+	15.25	RestQNP2|RestQNP1	2	chr12-69	chr12-67	chr12-67	chr12	6675003	6675175	+	16.7	0.897	41	47	4.7	9.95	1.84e-30	17.92	1.43e-41	0.95	chr12-69	chr12	6675000	6675166	+	13.8	0.843	36	41	4	10.27	2.69e-27	20.76	5.71e-39	0.97
Merged-chr12-33571986-2	chr12	33571960	33572012	+	14.2	RestQNP2|RestQNP1	2	chr12-72	chr12-62	chr12-62	chr12	33571901	33572073	+	17.7	0.819	46	50	3.8	13.24	5.87e-38	19.86	3.12e-46	0.94	chr12-72	chr12	33571902	33572068	+	10.7	0.827	33	32	4	8.02	1.37e-18	15.29	9.22e-27	0.89
Merged-chr12-23235093-2	chr12	23235062	23235125	+	10.7	RestQNP2|RestQNP1	2	chr12-73	chr12-94	chr12-94	chr12	23235001	23235173	+	10.3	0.709	26	29	3.8	7.68	1.62e-16	7.29	6.02e-16	1.04	chr12-73	chr12	23235017	23235183	+	11.1	0.827	31	33	4	8.27	1.65e-19	10.24	3.03e-22	0.95
Merged-chr12-5368050-2	chr12	5368022	5368079	+	9.485	RestQNP2|RestQNP1	2	chr12-78	chr12-106	chr12-106	chr12	5367961	5368133	+	8.87	0.867	23	25	1.9	13.24	8.42e-20	10.6	1.39e-17	0.94	chr12-78	chr12	5367971	5368137	+	10.1	0.833	28	30	2	15.03	5.49e-25	12.01	2.86e-22	0.92
Merged-chr12-30259277-2	chr12	30259238	30259317	+	11.435	RestQNP2|RestQNP1	2	chr12-79	chr12-74	chr12-74	chr12	30259177	30259349	+	13.8	0.911	36	39	3.8	10.32	4.01e-26	18.93	1.14e-35	0.95	chr12-79	chr12	30259209	30259375	+	9.07	0.739	28	27	4	6.77	3.35e-14	13.56	1.62e-21	0.89
Merged-chr12-40864539-2	chr12	40864505	40864573	+	13.945	RestQNP2|RestQNP1	2	chr12-80	chr12-54	chr12-54	chr12	40864444	40864616	+	19.5	0.849	52	55	2.8	19.41	3.65e-50	19.53	2.7e-50	0.88	chr12-80	chr12	40864465	40864631	+	8.39	0.818	27	25	3	8.35	2.92e-15	10.14	3.76e-17	0.9
Merged-chr12-30168445-2	chr12	30168415	30168475	+	10.2	RestQNP2|RestQNP1	2	chr12-81	chr12-88	chr12-88	chr12	30168354	30168526	+	11	0.714	28	31	1.9	16.41	7.11e-27	13.44	2.32e-24	1.03	chr12-81	chr12	30168367	30168533	+	9.4	0.738	26	28	6	4.68	5.97e-11	13.94	1.43e-22	1
Merged-chr12-34195936-2	chr12	34195903	34195969	+	11.445	RestQNP2|RestQNP1	2	chr12-84	chr12-70	chr12-70	chr12	34195842	34196014	+	14.5	0.797	40	42	3.8	11.12	3.11e-29	10.83	3.74e-28	0.88	chr12-84	chr12	34195861	34196027	+	8.39	0.778	25	25	3	8.35	2.92e-15	7.52	2.95e-14	0.9
Merged-chr12-42697033-2	chr12	42696995	42697072	+	11.295	RestQNP2|RestQNP1	2	chr12-85	chr12-71	chr12-71	chr12	42696961	42697133	+	14.2	0.85	40	40	3.8	10.59	3.78e-27	19.26	6.03e-36	0.9	chr12-85	chr12	42696937	42697103	+	8.39	0.821	25	25	3	8.35	2.92e-15	11.94	9.05e-19	0.97
Merged-chr12-8019370-2	chr12	8019324	8019416	+	9.33	RestQNP2|RestQNP1	2	chr12-92	chr12-86	chr12-86	chr12	8019263	8019435	+	10.6	0.804	29	30	1.9	15.88	1.17e-25	12.2	9.12e-22	0.96	chr12-92	chr12	8019308	8019474	+	8.06	0.769	23	24	2	12.03	3.78e-18	10.53	6.98e-17	1.03
Merged-chr12-14597864-2	chr12	14597831	14597898	+	7.24	RestQNP2|RestQNP1	2	chr12-93	chr12-138	chr12-138	chr12	14597770	14597942	+	7.09	0.821	18	20	3.8	5.29	4e-09	7.43	1.29e-11	1.01	chr12-93	chr12	14597790	14597956	+	7.39	0.758	23	22	4	5.51	3.32e-10	7.16	2.52e-12	0.9
Merged-chr12-33289767-2	chr12	33289720	33289815	+	8.445	RestQNP2|RestQNP1	2	chr12-97	chr12-111	chr12-111	chr12	33289659	33289831	+	8.16	0.871	22	23	5.7	4.06	3.69e-08	6.99	1.33e-12	0.94	chr12-97	chr12	33289707	33289873	+	8.73	0.738	23	26	6	4.34	1.28e-09	7.48	1.04e-14	1.11
Merged-chr12-40201184-2	chr12	40201141	40201228	+	9.33	RestQNP2|RestQNP1	2	chr12-99	chr12-81	chr12-81	chr12	40201080	40201252	+	10.6	0.848	31	30	0.5	63.54	3.93e-43	13.97	4.31e-24	0.89	chr12-99	chr12	40201120	40201286	+	8.06	0.816	23	24	0.5	48.11	5.52e-32	10.45	8.2e-17	0.98
Merged-chr6-105646641-2	chr6	105646601	105646681	+	8.15	RestQNP2|RestQNP1	2	chr6-200	chr6-101	chr6-101	chr6	105646540	105646712	+	9.58	0.857	25	27	0.9	28.59	7.61e-30	16.85	6.59e-24	0.97	chr6-200	chr6	105646573	105646739	+	6.72	0.706	19	20	1	20.05	1.45e-19	11.5	5.02e-15	1
Merged-chr6-111170860-2	chr6	111170831	111170890	+	8.485	RestQNP2|RestQNP1	2	chr6-201	chr6-93	chr6-93	chr6	111170770	111170942	+	9.58	0.805	26	27	0.9	28.59	7.61e-30	19.17	2.45e-25	0.9	chr6-201	chr6	111170782	111170948	+	7.39	0.862	19	22	1	22.05	3.12e-22	13.86	5.04e-18	1.04
Merged-chr6-42485889-2	chr6	42485852	42485927	+	6.39	RestQNP2|RestQNP1	2	chr6-223	chr6-191	chr6-191	chr6	42485816	42485988	+	6.74	0.87	19	19	1.9	10.06	2.42e-13	11.73	1.69e-14	0.9	chr6-223	chr6	42485794	42485960	+	6.04	0.909	18	18	2	9.02	5.96e-12	13.85	5.12e-15	0.95
Merged-chr6-51681314-2	chr6	51681281	51681347	+	7.645	RestQNP2|RestQNP1	2	chr6-224	chr6-100	chr6-100	chr6	51681220	51681392	+	9.58	0.829	25	27	2.8	9.53	9.76e-18	14.47	3.14e-22	0.97	chr6-224	chr6	51681239	51681405	+	5.71	0.87	18	17	3	5.68	2.1e-08	11.19	8.22e-13	0.9
Merged-chr6-66990008-2	chr6	66989974	66990042	+	7.29	RestQNP2|RestQNP1	2	chr6-225	chr6-114	chr6-114	chr6	66989913	66990085	+	8.87	0.865	24	25	0.5	52.95	2.86e-34	11.55	1.97e-18	0.94	chr6-225	chr6	66989934	66990100	+	5.71	0.88	18	17	0.5	34.08	1.25e-20	7.41	4.43e-10	0.9
Merged-chr6-73444773-2	chr6	73444724	73444823	+	8.69	RestQNP2|RestQNP1	2	chr6-226	chr6-80	chr6-80	chr6	73444712	73444884	+	11	0.86	29	31	2.8	10.94	8.21e-22	14.8	1.45e-25	0.96	chr6-226	chr6	73444666	73444832	+	6.38	0.852	18	19	3	6.35	5.38e-10	8.34	5.94e-12	1.01
Merged-chr6-112931053-2	chr6	112931021	112931086	+	7.445	RestQNP2|RestQNP1	2	chr6-227	chr6-174	chr6-174	chr6	112930975	112931147	+	8.51	0.812	20	24	0.5	50.83	1.51e-32	12.39	1.95e-18	1.04	chr6-227	chr6	112930963	112931129	+	6.38	0.815	18	19	0.5	38.09	9.11e-24	8.4	5.24e-12	0.95
Merged-chr20-23274104-2	chr20	23274066	23274143	+	25.8	RestQNP2|RestQNP1	2	chr20-11	chr20-13	chr20-13	chr20	23274005	23274177	+	29.8	0.824	72	84	1.9	44.48	7.34e-105	28.07	1.53e-88	0.92	chr20-11	chr20	23274035	23274201	+	21.8	0.826	59	65	2	32.58	5.4e-73	19.55	3.82e-59	0.88
Merged-chr20-9264956-2	chr20	9264929	9264984	+	29.85	RestQNP2|RestQNP1	2	chr20-12	chr20-7	chr20-7	chr20	9264868	9265040	+	36.2	0.895	87	102	2.8	36	8.46e-118	38.12	2.94e-120	0.85	chr20-12	chr20	9264876	9265042	+	23.5	0.874	58	70	2	35.08	1.17e-80	30.05	4.29e-76	0.97
Merged-chr20-11115669-2	chr20	11115638	11115700	+	24.6	RestQNP2|RestQNP1	2	chr20-13	chr20-12	chr20-12	chr20	11115589	11115761	+	27.7	0.88	72	79	0.9	83.66	4.71e-120	21.06	3.46e-71	0.86	chr20-13	chr20	11115580	11115746	+	21.5	0.889	57	64	2	32.07	1.76e-71	20.27	3.14e-59	0.91
Merged-chr20-6818400-2	chr20	6818363	6818438	+	24.5	RestQNP2|RestQNP1	2	chr20-14	chr20-11	chr20-11	chr20	6818302	6818474	+	30.9	0.863	74	87	0.9	92.13	1.26e-135	21.39	8.59e-82	0.88	chr20-14	chr20	6818330	6818496	+	18.1	0.901	54	54	1	54.12	1.41e-72	21.05	4.38e-51	0.88
Merged-chr20-8661459-2	chr20	8661421	8661497	+	22.4	RestQNP2|RestQNP1	2	chr20-15	chr20-18	chr20-18	chr20	8661386	8661558	+	26.3	0.865	59	74	4.7	15.67	2.19e-60	27.12	3.73e-77	0.98	chr20-15	chr20	8661363	8661529	+	18.5	0.846	50	55	4	13.78	1.79e-42	19.39	3.85e-50	0.93
Merged-chr20-34557241-2	chr20	34557210	34557273	+	23.45	RestQNP2|RestQNP1	2	chr20-16	chr20-14	chr20-14	chr20	34557162	34557334	+	29.1	0.906	72	82	1.9	43.42	1.44e-101	52.34	4.39e-108	0.88	chr20-16	chr20	34557152	34557318	+	17.8	0.877	48	53	2	26.56	2.63e-55	29.9	6.14e-58	0.94
Merged-chr20-6569011-2	chr20	6568974	6569049	+	17.1	RestQNP2|RestQNP1	2	chr20-17	chr20-23	chr20-23	chr20	6568938	6569110	+	17.4	0.917	44	49	4.7	10.38	1.73e-32	22.72	3.97e-47	0.92	chr20-17	chr20	6568916	6569082	+	16.8	0.848	47	50	5	10.02	1.97e-32	24.08	3.14e-50	0.91
Merged-chr20-29528046-2	chr20	29528004	29528089	+	19.35	RestQNP2|RestQNP1	2	chr20-19	chr20-19	chr20-19	chr20	29527943	29528115	+	21.6	0.835	55	62	0.5	131.31	1.23e-106	31.22	1.61e-67	0.9	chr20-19	chr20	29527981	29528147	+	17.1	0.849	46	51	0.5	102.24	1.55e-82	29.05	3.36e-55	0.95
Merged-chr6-9042438-2	chr6	9042392	9042485	+	7.26	RestQNP2|RestQNP1	2	chr6-254	chr6-136	chr6-136	chr6	9042374	9042546	+	7.8	0.758	22	22	2.8	7.77	5.31e-13	13.29	1.19e-17	0.86	chr6-254	chr6	9042334	9042500	+	6.72	0.781	17	20	3	6.68	7.99e-11	12.74	7.64e-16	1.06
Merged-chr6-35942218-2	chr6	35942186	35942250	+	6.58	RestQNP2|RestQNP1	2	chr6-256	chr6-138	chr6-138	chr6	35942139	35942311	+	7.45	0.718	22	21	4.7	4.45	3.17e-08	11.05	2.32e-15	0.9	chr6-256	chr6	35942128	35942294	+	5.71	0.742	17	17	3	5.68	2.1e-08	9.78	6.63e-12	0.96
Merged-chr6-51429898-2	chr6	51429858	51429939	+	6.215	RestQNP2|RestQNP1	2	chr6-257	chr6-258	chr6-258	chr6	51429797	51429969	+	6.39	0.808	16	18	0.5	38.12	1.33e-22	20.05	9.15e-18	1.01	chr6-257	chr6	51429831	51429997	+	6.04	0.88	17	18	0.5	36.08	3.47e-22	17.2	1.32e-16	0.95
Merged-chr20-38622209-2	chr20	38622172	38622247	+	15.7	RestQNP2|RestQNP1	2	chr20-20	chr20-33	chr20-33	chr20	38622111	38622283	+	15.3	0.917	36	43	2.8	15.18	2.91e-35	15.86	4.95e-36	0.99	chr20-20	chr20	38622139	38622305	+	16.1	0.902	44	48	3	16.04	3.07e-40	17.88	2.22e-42	0.94
Merged-chr20-4961246-2	chr20	4961196	4961296	+	14.8	RestQNP2|RestQNP1	2	chr20-21	chr20-34	chr20-34	chr20	4961135	4961307	+	13.1	0.807	32	37	2.8	13.06	2.5e-28	14.8	3.37e-30	1.06	chr20-21	chr20	4961188	4961354	+	16.5	0.884	43	49	3	16.37	1.87e-41	22.68	4.91e-48	1
Merged-chr20-17932551-2	chr20	17932520	17932583	+	12.4	RestQNP2|RestQNP1	2	chr20-23	chr20-37	chr20-37	chr20	17932459	17932631	+	11	0.812	29	31	1.9	16.41	7.11e-27	12.76	1.03e-23	0.92	chr20-23	chr20	17932475	17932641	+	13.8	0.87	40	41	2	20.55	8.54e-39	16.87	1.82e-35	0.89
Merged-chr20-12608370-2	chr20	12608342	12608399	+	13.15	RestQNP2|RestQNP1	2	chr20-25	chr20-32	chr20-32	chr20	12608281	12608453	+	13.5	0.768	36	38	2.8	13.41	1.86e-29	10.69	5.2e-26	0.93	chr20-25	chr20	12608291	12608457	+	12.8	0.846	37	38	3	12.7	1.28e-28	9.66	1.66e-24	0.93
Merged-chr20-25362098-2	chr20	25362068	25362129	+	11.9	RestQNP2|RestQNP1	2	chr20-26	chr20-36	chr20-36	chr20	25362018	25362190	+	11	0.822	32	31	2.8	10.94	8.21e-22	10.67	1.66e-21	0.89	chr20-26	chr20	25362010	25362176	+	12.8	0.8	37	38	2	19.04	6.9e-35	14.43	1.4e-30	0.9
Merged-chr20-6813984-2	chr20	6813944	6814024	+	19.55	RestQNP2|RestQNP1	2	chr20-27	chr20-15	chr20-15	chr20	6813883	6814055	+	26.3	0.863	67	74	1.9	39.18	1.28e-88	15.63	2.69e-60	0.87	chr20-27	chr20	6813916	6814082	+	12.8	0.833	36	38	3	12.7	1.28e-28	11.72	2.08e-27	0.93
Merged-chr20-7570796-2	chr20	7570769	7570823	+	9.595	RestQNP2|RestQNP1	2	chr20-28	chr20-49	chr20-49	chr20	7570708	7570880	+	7.09	0.686	19	20	3.8	5.29	4e-09	11.83	2.98e-15	0.95	chr20-28	chr20	7570715	7570881	+	12.1	0.913	36	36	4	9.02	2.42e-22	20.91	1.58e-34	0.88
Merged-chr20-12092433-2	chr20	12092403	12092463	+	20.2	RestQNP2|RestQNP1	2	chr20-29	chr20-16	chr20-16	chr20	12092352	12092524	+	27	0.881	65	76	2.8	26.83	7.6e-79	21.48	8.29e-72	0.95	chr20-29	chr20	12092345	12092511	+	13.4	0.848	36	40	2	20.05	1.76e-37	11.13	6.26e-28	0.97
Merged-chr20-28388639-2	chr20	28388598	28388681	+	14	RestQNP2|RestQNP1	2	chr20-30	chr20-28	chr20-28	chr20	28388537	28388709	+	15.6	0.922	40	44	0.9	46.59	1.18e-56	34.24	6.66e-51	0.94	chr20-30	chr20	28388573	28388739	+	12.4	0.933	36	37	1	37.09	2.46e-44	27.75	8.37e-40	0.93
Merged-chr20-30064245-2	chr20	30064217	30064273	+	16.3	RestQNP2|RestQNP1	2	chr20-31	chr20-20	chr20-20	chr20	30064162	30064334	+	20.2	0.855	52	57	5.7	10.06	8.18e-37	19.62	3.55e-52	0.91	chr20-31	chr20	30064159	30064325	+	12.4	0.831	36	37	6	6.18	1.23e-17	10.85	1.36e-25	0.88
Merged-chr20-28263604-2	chr20	28263563	28263646	+	13.35	RestQNP2|RestQNP1	2	chr20-33	chr20-30	chr20-30	chr20	28263502	28263674	+	15.6	0.914	39	44	3.8	11.65	2.34e-31	27.77	4.98e-47	0.96	chr20-33	chr20	28263538	28263704	+	11.1	0.818	35	33	4	8.27	1.65e-19	17.45	2.47e-29	0.89
Merged-chr20-8568989-2	chr20	8568959	8569019	+	14.2	RestQNP2|RestQNP1	2	chr20-34	chr20-26	chr20-26	chr20	8568898	8569070	+	17	0.795	40	48	0.9	50.83	2e-63	16.79	2.56e-40	1	chr20-34	chr20	8568911	8569077	+	11.4	0.836	32	34	1	34.08	1.15e-39	12.83	6.37e-26	0.97
Merged-chr20-17880735-2	chr20	17880709	17880762	+	15.65	RestQNP2|RestQNP1	2	chr20-35	chr20-22	chr20-22	chr20	17880648	17880820	+	19.5	0.901	47	55	5.7	9.71	8.16e-35	26.03	7.24e-57	0.96	chr20-35	chr20	17880654	17880820	+	11.8	0.796	32	35	6	5.85	4.62e-16	16.59	2.79e-30	0.94
Merged-chr20-2817097-2	chr20	2817054	2817141	+	15.15	RestQNP2|RestQNP1	2	chr20-36	chr20-21	chr20-21	chr20	2817030	2817202	+	19.9	0.882	51	56	3.8	14.83	7.24e-45	25.4	2.67e-56	0.9	chr20-36	chr20	2816996	2817162	+	10.4	0.787	31	31	4	7.77	1.1e-17	13.12	4.68e-24	0.89
Merged-chr20-26420918-2	chr20	26420881	26420956	+	14.05	RestQNP2|RestQNP1	2	chr20-37	chr20-24	chr20-24	chr20	26420845	26421017	+	16	0.911	42	45	0.9	47.65	2.47e-58	20.45	2.52e-42	0.91	chr20-37	chr20	26420823	26420989	+	12.1	0.88	31	36	3	12.03	2.02e-26	15.92	1.72e-30	0.99
Merged-chr20-49778871-2	chr20	49778828	49778914	+	9.13	RestQNP2|RestQNP1	2	chr20-40	chr20-47	chr20-47	chr20	49778767	49778939	+	8.16	0.9	20	23	1.9	12.18	1.43e-17	18.93	1.06e-21	0.99	chr20-40	chr20	49778806	49778972	+	10.1	0.93	29	30	1	30.07	1.3e-33	18.13	2.75e-27	0.96
Merged-chr20-4182378-2	chr20	4182345	4182411	+	7.615	RestQNP2|RestQNP1	2	chr20-45	chr20-45	chr20-45	chr20	4182284	4182456	+	8.51	0.862	21	24	0.9	25.42	1.59e-25	11.85	5.2e-18	0.99	chr20-45	chr20	4182303	4182469	+	6.72	0.852	19	20	1	20.05	1.45e-19	11.5	5.02e-15	0.95
Merged-chr20-13808837-2	chr20	13808794	13808881	+	7.42	RestQNP2|RestQNP1	2	chr20-46	chr20-46	chr20-46	chr20	13808770	13808942	+	7.45	0.714	21	21	0.5	44.48	1.75e-27	8.52	3.16e-13	0.9	chr20-46	chr20	13808736	13808902	+	7.39	0.8	19	22	0.5	44.1	1.22e-28	10.68	9.95e-16	1.04
Merged-chr20-52451622-2	chr20	52451593	52451651	+	6.905	RestQNP2|RestQNP1	2	chr20-47	chr20-48	chr20-48	chr20	52451540	52451712	+	7.09	0.84	20	20	3.8	5.29	4e-09	10.14	4.98e-14	0.86	chr20-47	chr20	52451535	52451701	+	6.72	0.767	19	20	4	5.01	9.83e-09	12.47	1.13e-15	1
Merged-chr20-8857452-2	chr20	8857413	8857492	+	6.94	RestQNP2|RestQNP1	2	chr20-49	chr20-44	chr20-44	chr20	8857352	8857524	+	8.51	0.683	25	24	3.8	6.35	3.09e-12	9.15	1.47e-15	0.9	chr20-49	chr20	8857384	8857550	+	5.37	0.7	18	16	4	4.01	4.76e-06	5.58	6.88e-08	0.9
Merged-chr6-129423857-2	chr6	129423830	129423884	+	5.88	RestQNP2|RestQNP1	2	chr6-280	chr6-262	chr6-262	chr6	129423773	129423945	+	6.39	0.771	16	18	0.9	19.06	2.17e-17	13.45	8.32e-15	1.01	chr6-280	chr6	129423772	129423938	+	5.37	0.741	16	16	1	16.04	1.7e-14	13.35	2.81e-13	1.03
Merged-chr6-137350655-2	chr6	137350628	137350682	+	6.41	RestQNP2|RestQNP1	2	chr6-281	chr6-158	chr6-158	chr6	137350571	137350743	+	7.45	0.774	21	21	1.9	11.12	2.04e-15	11.47	1.12e-15	0.9	chr6-281	chr6	137350570	137350736	+	5.37	0.75	16	16	2	8.02	4.65e-10	9.29	5.67e-11	0.9
Merged-chr20-31673670-2	chr20	31673645	31673695	+	5.695	RestQNP2|RestQNP1	2	chr20-55	chr20-52	chr20-52	chr20	31673584	31673756	+	5.68	0.808	17	16	3.8	4.24	2.4e-06	6.18	1.71e-08	0.9	chr20-55	chr20	31673587	31673753	+	5.71	0.864	17	17	4	4.26	1.1e-06	8.12	1.11e-10	0.9
Merged-chr20-8653938-2	chr20	8653902	8653975	+	5.345	RestQNP2|RestQNP1	2	chr20-60	chr20-64	chr20-64	chr20	8653864	8654036	+	5.32	0.9	14	15	2.8	5.29	3.31e-07	7.54	3.61e-09	0.96	chr20-60	chr20	8653844	8654010	+	5.37	0.63	16	16	3	5.35	1.2e-07	6.24	1.52e-08	0.9
Merged-chr20-11052484-2	chr20	11052446	11052523	+	5.695	RestQNP2|RestQNP1	2	chr20-61	chr20-54	chr20-54	chr20	11052412	11052584	+	5.68	0.762	16	16	2.8	5.65	5.8e-08	6.06	2.25e-08	0.9	chr20-61	chr20	11052388	11052554	+	5.71	0.826	16	17	3	5.68	2.1e-08	7.63	2.84e-10	0.96
Merged-chr8-116531359-2	chr8	116531319	116531400	+	7.31	RestQNP2|RestQNP1	2	chr8-211	chr8-121	chr8-121	chr8	116531289	116531461	+	9.58	0.865	27	27	0.5	57.18	9.09e-38	10.88	3.85e-19	0.93	chr8-211	chr8	116531261	116531427	+	5.04	0.704	14	15	0.5	30.07	1.37e-17	6.68	1.75e-08	0.96
Merged-chrX-57715965-2	chrX	57715932	57715998	+	16.3	RestQNP2|RestQNP1	2	chrX-10	chrX-9	chrX-9	chrX	57715871	57716043	+	18.8	0.912	47	53	2.8	18.71	1.35e-47	27.37	5.7e-56	0.99	chrX-10	chrX	57715890	57716056	+	13.8	0.864	37	41	1	41.09	1e-50	25.57	1.6e-42	0.97
Merged-chrX-41269689-2	chrX	41269645	41269734	+	8.595	RestQNP2|RestQNP1	2	chrX-12	chrX-26	chrX-26	chrX	41269584	41269756	+	7.09	0.824	20	20	1.9	10.59	2.28e-14	7.28	1.81e-11	0.95	chrX-12	chrX	41269626	41269792	+	10.1	0.907	29	30	2	15.03	5.49e-25	10.33	1.76e-20	0.89
Merged-chrX-123323246-2	chrX	123323220	123323273	+	9.155	RestQNP2|RestQNP1	2	chrX-13	chrX-16	chrX-16	chrX	123323162	123323334	+	9.58	0.81	25	27	1.9	14.3	4.26e-22	14.61	2.48e-22	0.93	chrX-13	chrX	123323162	123323328	+	8.73	0.784	27	26	2	13.03	2.3e-20	14.53	1.65e-21	0.93
Merged-chr2-225417882-2	chr2	225417853	225417912	+	7.76	RestQNP2|RestQNP1	2	chr2-303	chr2-314	chr2-314	chr2	225417792	225417964	+	7.8	0.812	20	22	0.5	46.59	3.75e-29	7.96	3.29e-13	0.95	chr2-303	chr2	225417804	225417970	+	7.72	0.711	22	23	0.5	46.11	2.66e-30	7.92	1.07e-13	0.94
Merged-chrX-34619626-2	chrX	34619586	34619666	+	9.24	RestQNP2|RestQNP1	2	chrX-30	chrX-11	chrX-11	chrX	34619525	34619697	+	12.1	0.886	32	34	1.9	18	1.33e-30	22.72	7.09e-34	0.94	chrX-30	chrX	34619558	34619724	+	6.38	0.767	18	19	1	19.04	2.9e-18	17.05	2.23e-17	1.01
Merged-chrX-54170668-2	chrX	54170627	54170709	+	8.87	RestQNP2|RestQNP1	2	chrX-31	chrX-12	chrX-12	chrX	54170598	54170770	+	11.7	0.829	30	33	0.5	69.89	1.26e-48	17.36	2.95e-29	0.95	chrX-31	chrX	54170569	54170735	+	6.04	0.731	18	18	2	9.02	5.96e-12	10.45	5.43e-13	0.9
Merged-chr2-79480598-2	chr2	79480560	79480637	+	7.74	RestQNP2|RestQNP1	2	chr2-311	chr2-306	chr2-306	chr2	79480499	79480671	+	7.09	0.885	20	20	0.9	21.18	5.08e-20	19.99	1.21e-18	0.95	chr2-311	chr2	79480529	79480695	+	8.39	0.844	21	25	1	25.06	2.24e-26	18.51	3.22e-23	1.12
Merged-chr2-92275708-2	chr2	92275676	92275741	+	9.56	RestQNP2|RestQNP1	2	chr2-312	chr2-225	chr2-225	chr2	92275615	92275787	+	11.4	0.805	30	32	2.8	11.3	7.25e-23	13.77	2.09e-25	0.92	chr2-312	chr2	92275633	92275799	+	7.72	0.806	21	23	4	5.76	5.71e-11	8.46	2.79e-14	1.03
Merged-chr2-1922267-2	chr2	1922237	1922298	+	9.07	RestQNP2|RestQNP1	2	chr2-318	chr2-200	chr2-200	chr2	1922187	1922359	+	12.1	0.827	34	34	0.9	36	1.88e-40	12.38	1.95e-25	0.89	chr2-318	chr2	1922179	1922345	+	6.04	0.812	20	18	1	18.04	5.52e-17	6.62	7.86e-10	0.9
Merged-chr2-111633883-2	chr2	111633844	111633922	+	8.325	RestQNP2|RestQNP1	2	chr2-319	chr2-250	chr2-250	chr2	111633811	111633983	+	9.93	0.812	26	28	0.9	29.65	2.57e-31	8.74	2.16e-17	1.01	chr2-319	chr2	111633786	111633952	+	6.72	0.727	20	20	1	20.05	1.45e-19	7.05	3.15e-11	0.95
Merged-chrX-26738057-2	chrX	26738028	26738087	+	7.65	RestQNP2|RestQNP1	2	chrX-47	chrX-13	chrX-13	chrX	26737976	26738148	+	9.93	0.78	27	28	0.9	29.65	2.57e-31	15.75	5.88e-24	0.93	chrX-47	chrX	26737970	26738136	+	5.37	0.846	16	16	1	16.04	1.7e-14	8.62	1.67e-10	0.96
Merged-chr2-148163742-2	chr2	148163711	148163773	+	5.68	RestQNP2|RestQNP1	2	chr2-320	chr2-372	chr2-372	chr2	148163650	148163822	+	5.32	0.731	17	15	0.9	15.88	1.26e-13	6.71	1.65e-08	0.96	chr2-320	chr2	148163665	148163831	+	6.04	0.733	20	18	1	18.04	5.52e-17	7.84	5.61e-11	0.9
Merged-chrX-26905266-2	chrX	26905227	26905305	+	6.785	RestQNP2|RestQNP1	2	chrX-57	chrX-20	chrX-20	chrX	26905166	26905338	+	8.87	0.839	21	25	0.9	26.47	5.99e-27	16.14	8.24e-22	1.03	chrX-57	chrX	26905197	26905363	+	4.7	0.947	15	14	1	14.03	4.1e-12	10.37	2.19e-10	0.9
Merged-chr2-93486053-2	chr2	93486012	93486095	+	6.735	RestQNP2|RestQNP1	2	chr2-336	chr2-307	chr2-307	chr2	93485951	93486123	+	7.09	0.781	20	20	0.5	42.36	7.77e-26	7.68	7.2e-12	0.9	chr2-336	chr2	93485987	93486153	+	6.38	0.636	19	19	2	9.52	6.23e-13	7.71	2.21e-11	0.95
Merged-chrX-92208923-2	chrX	92208876	92208971	+	6.245	RestQNP2|RestQNP1	2	chrX-61	chrX-19	chrX-19	chrX	92208860	92209032	+	7.45	0.893	22	21	1.9	11.12	2.04e-15	21.69	3.77e-21	0.9	chrX-61	chrX	92208818	92208984	+	5.04	0.8	15	15	2	7.52	3.76e-09	10.71	3.25e-11	0.96
Merged-chr2-198806074-2	chr2	198806048	198806100	+	7.27	RestQNP2|RestQNP1	2	chr2-340	chr2-270	chr2-270	chr2	198805989	198806161	+	8.16	0.765	24	23	0.9	24.36	4.03e-24	11.17	8.9e-17	0.86	chr2-340	chr2	198805990	198806156	+	6.38	0.821	19	19	2	9.52	6.23e-13	11.6	2.04e-14	0.95
Merged-chr2-148715362-2	chr2	148715313	148715412	+	7.275	RestQNP2|RestQNP1	2	chr2-359	chr2-280	chr2-280	chr2	148715252	148715424	+	8.51	0.844	23	24	4.7	5.08	2.66e-10	9.74	3.84e-16	0.9	chr2-359	chr2	148715304	148715470	+	6.04	0.808	18	18	4	4.51	2.4e-07	7.84	5.61e-11	0.9
Merged-chr2-248532781-2	chr2	248532752	248532810	+	6.565	RestQNP2|RestQNP1	2	chr2-367	chr2-299	chr2-299	chr2	248532699	248532871	+	7.09	0.774	21	20	2.8	7.06	3.1e-11	6.04	4.43e-10	0.9	chr2-367	chr2	248532694	248532860	+	6.04	0.833	18	18	3	6.01	3.45e-09	5.15	3.5e-08	0.95
Merged-chr2-159588104-2	chr2	159588063	159588146	+	6.225	RestQNP2|RestQNP1	2	chr2-387	chr2-333	chr2-333	chr2	159588002	159588174	+	6.74	0.667	19	19	4.7	4.02	6.13e-07	6.2	7.82e-10	0.95	chr2-387	chr2	159588038	159588204	+	5.71	0.741	17	17	4	4.26	1.1e-06	6.29	4.8e-09	0.9
Merged-chrX-159801167-2	chrX	159801134	159801200	+	72.25	RestQNP2|RestQNP1	2	chrX-1	chrX-1	chrX-1	chrX	159801089	159801261	+	84.4	0.948	168	240	7.6	31.77	7.83e-262	111.26	0	0.76	chrX-1	chrX	159801076	159801242	+	60.1	0.955	140	179	8	22.43	9.54e-170	98.19	7.05e-282	0.78
Merged-chrX-90862529-2	chrX	90862502	90862556	+	30.65	RestQNP2|RestQNP1	2	chrX-5	chrX-5	chrX-5	chrX	90862445	90862617	+	35.8	0.922	77	101	2.8	35.65	3.05e-116	69.12	1.08e-144	0.95	chrX-5	chrX	90862444	90862610	+	25.5	0.944	68	76	3	25.39	4.24e-77	40.2	8.62e-92	0.87
Merged-chrX-96107228-2	chrX	96107196	96107260	+	18.65	RestQNP2|RestQNP1	2	chrX-7	chrX-7	chrX-7	chrX	96107149	96107321	+	20.2	0.932	52	58	4.7	12.28	5.15e-42	25.1	5.34e-58	0.93	chrX-7	chrX	96107138	96107304	+	17.1	0.892	48	51	6	8.52	7.89e-30	23.79	6.12e-51	0.91
Merged-chr10-108590442-2	chr10	108590411	108590474	+	173.15	RestQNP2|RestQNP1	2	chr10-1	chr10-1	chr10-1	chr10	108590363	108590535	+	209.3	0.856	264	590	2.8	208.26	0	93.56	0	0.63	chr10-1	chr10	108590353	108590519	+	137	0.861	218	408	3	136.31	0	83.35	0	0.69
Merged-chr10-41021781-2	chr10	41021754	41021809	+	106.55	RestQNP2|RestQNP1	2	chr10-2	chr10-2	chr10-2	chr10	41021693	41021865	+	135.2	0.927	226	384	5.7	67.77	0	101.61	0	0.68	chr10-2	chr10	41021701	41021867	+	77.9	0.951	165	232	5	46.51	1.42e-290	80.85	0	0.76
Merged-chr10-93072877-2	chr10	93072843	93072911	+	77.2	RestQNP2|RestQNP1	2	chr10-3	chr10-3	chr10-3	chr10	93072800	93072972	+	88.3	0.927	172	249	7.6	32.96	1.97e-275	66.09	0	0.76	chr10-3	chr10	93072785	93072951	+	66.1	0.896	136	197	6	32.91	3.25e-218	54.79	8.52e-261	0.83
Merged-chr10-86971801-2	chr10	86971773	86971829	+	52.3	RestQNP2|RestQNP1	2	chr10-4	chr10-12	chr10-12	chr10	86971718	86971890	+	47.5	0.876	106	134	4.7	28.38	9.85e-141	41.74	2.48e-161	0.85	chr10-4	chr10	86971715	86971881	+	57.1	0.893	124	170	4	42.6	3.95e-207	45.57	5.37e-212	0.86
Merged-chr10-97347650-2	chr10	97347623	97347677	+	57.1	RestQNP2|RestQNP1	2	chr10-6	chr10-4	chr10-4	chr10	97347562	97347734	+	70.6	0.931	146	200	0.9	211.79	0	89.01	9.43e-305	0.8	chr10-6	chr10	97347569	97347735	+	43.6	0.885	103	130	2	65.15	2.15e-182	48.44	5.94e-166	0.85
Merged-chr10-73216502-2	chr10	73216477	73216527	+	50.1	RestQNP2|RestQNP1	2	chr10-7	chr10-7	chr10-7	chr10	73216416	73216588	+	59.9	0.949	119	169	5.7	29.83	1.68e-180	61.15	6.22e-232	0.89	chr10-7	chr10	73216419	73216585	+	40.3	0.912	101	120	6	20.05	7.16e-109	49.03	5.89e-154	0.86
Merged-chr10-61899378-2	chr10	61899350	61899406	+	53.2	RestQNP2|RestQNP1	2	chr10-8	chr10-6	chr10-6	chr10	61899295	61899467	+	61.7	0.941	134	174	4.7	36.85	2.79e-201	73.21	3.83e-252	0.81	chr10-8	chr10	61899292	61899458	+	44.7	0.913	100	133	3	44.44	7.27e-165	56.28	3.06e-178	0.89
Merged-chr10-15079627-2	chr10	15079595	15079660	+	35.55	RestQNP2|RestQNP1	2	chr10-9	chr10-27	chr10-27	chr10	15079549	15079721	+	36.5	0.938	82	103	2.8	36.36	2.33e-119	53.68	2.15e-136	0.93	chr10-9	chr10	15079537	15079703	+	34.6	0.924	90	103	3	34.41	5.72e-117	60.41	1.37e-141	0.84
Merged-chr6-24661711-2	chr6	24661680	24661742	+	7.65	RestQNP2|RestQNP1	2	chr6-302	chr6-98	chr6-98	chr6	24661619	24661791	+	9.93	0.842	25	28	0.9	29.65	2.57e-31	14.2	8.82e-23	0.97	chr6-302	chr6	24661634	24661800	+	5.37	0.778	15	16	2	8.02	4.65e-10	7.29	1.77e-09	0.96
Merged-chr6-31479773-2	chr6	31479742	31479805	+	5.7	RestQNP2|RestQNP1	2	chr6-303	chr6-231	chr6-231	chr6	31479694	31479866	+	6.03	0.786	17	17	2.8	6	9.56e-09	8.4	6.74e-11	0.96	chr6-303	chr6	31479684	31479850	+	5.37	0.864	15	16	3	5.35	1.2e-07	8.1	4.02e-10	0.96
Merged-chr6-8772544-2	chr6	8772516	8772573	+	5.72	RestQNP2|RestQNP1	2	chr6-335	chr6-230	chr6-230	chr6	8772455	8772627	+	6.74	0.913	17	19	0.9	20.12	1.08e-18	12.7	4.21e-15	1.07	chr6-335	chr6	8772465	8772631	+	4.7	0.9	14	14	1	14.03	4.1e-12	8.92	1.47e-09	0.9
Merged-chr2-242861234-2	chr2	242861207	242861262	+	5.365	RestQNP2|RestQNP1	2	chr2-421	chr2-382	chr2-382	chr2	242861146	242861318	+	6.03	0.852	17	19	2.8	6.71	2.2e-10	6.15	6.7e-09	0.96	chr2-421	chr2	242861154	242861320	+	4.7	0.704	16	14	3	4.68	3.31e-06	4.88	2.06e-06	0.9
Merged-chr2-102695792-2	chr2	102695751	102695833	+	7.31	RestQNP2|RestQNP1	2	chr2-451	chr2-267	chr2-267	chr2	102695722	102695894	+	9.58	0.857	24	27	2.8	9.53	9.76e-18	13.34	2.44e-21	0.97	chr2-451	chr2	102695693	102695859	+	5.04	0.833	15	15	3	5.01	6.52e-07	8.98	3.55e-10	0.9
Merged-chr2-147988259-2	chr2	147988227	147988292	+	9.435	RestQNP2|RestQNP1	2	chr2-453	chr2-201	chr2-201	chr2	147988166	147988338	+	13.5	0.836	34	38	3.8	10.06	4.15e-25	17.51	9.69e-33	0.96	chr2-453	chr2	147988184	147988350	+	5.37	0.667	15	16	4	4.01	4.76e-06	8.24	3.15e-10	0.96
Merged-chr2-202629695-2	chr2	202629666	202629725	+	5.89	RestQNP2|RestQNP1	2	chr2-461	chr2-350	chr2-350	chr2	202629614	202629786	+	6.74	0.733	18	19	0.5	40.24	3.29e-24	8.85	2.18e-12	0.95	chr2-461	chr2	202629608	202629774	+	5.04	0.704	15	15	0.5	30.07	1.37e-17	6.53	2.33e-08	0.96
Merged-chr11-35367430-2	chr11	35367402	35367458	+	48.05	RestQNP2|RestQNP1	2	chr11-1	chr11-2	chr11-2	chr11	35367341	35367513	+	58.2	0.954	99	164	2.8	57.89	2.68e-221	60.12	1.35e-222	1.17	chr11-1	chr11	35367350	35367516	+	37.9	0.958	82	113	2	56.63	4.96e-152	44.04	6.15e-140	1.08
Merged-chr11-38158203-2	chr11	38158177	38158230	+	31.8	RestQNP2|RestQNP1	2	chr11-2	chr11-9	chr11-9	chr11	38158116	38158288	+	26.3	0.912	61	74	0.9	78.36	1.7e-110	17.89	2.21e-64	0.98	chr11-2	chr11	38158122	38158288	+	37.3	0.926	82	111	1	111.26	1.62e-181	26.2	3.41e-113	1.04
Merged-chr11-28879735-2	chr11	28879706	28879765	+	29.3	RestQNP2|RestQNP1	2	chr11-3	chr11-6	chr11-6	chr11	28879654	28879826	+	29.4	0.908	73	83	5.7	14.65	3.13e-65	27.73	4.31e-87	0.9	chr11-3	chr11	28879648	28879814	+	29.2	0.922	80	87	6	14.53	5.24e-68	30.68	6.96e-95	0.83
Merged-chr11-53065479-2	chr11	53065450	53065508	+	29.4	RestQNP2|RestQNP1	2	chr11-4	chr11-5	chr11-5	chr11	53065389	53065561	+	32.3	0.902	80	91	8.5	10.71	6.19e-60	28.72	1.23e-96	0.88	chr11-4	chr11	53065400	53065566	+	26.5	0.94	75	79	9	8.8	3.21e-46	28.71	3.93e-84	0.85
Merged-chr11-79125511-2	chr11	79125484	79125539	+	36.75	RestQNP2|RestQNP1	2	chr11-5	chr11-1	chr11-1	chr11	79125423	79125595	+	44	0.86	105	125	2.8	44.12	1.08e-154	47.92	8.17e-158	0.83	chr11-5	chr11	79125431	79125597	+	29.5	0.922	74	88	3	29.4	2.21e-94	31.22	1.35e-96	0.89
Merged-chr11-37075692-2	chr11	37075665	37075719	+	34.5	RestQNP2|RestQNP1	2	chr11-6	chr11-3	chr11-3	chr11	37075608	37075780	+	41.1	0.944	97	116	3.8	30.71	6.25e-126	48.39	5.57e-147	0.84	chr11-6	chr11	37075607	37075773	+	27.9	0.932	72	83	4	20.8	3.8e-77	37.53	1.15e-97	0.91
Merged-chr11-68179585-2	chr11	68179551	68179619	+	33.5	RestQNP2|RestQNP1	2	chr11-7	chr11-4	chr11-4	chr11	68179508	68179680	+	40.8	0.891	93	116	2.8	40.95	5.12e-140	39.35	6.84e-137	0.89	chr11-7	chr11	68179493	68179659	+	26.2	0.915	71	78	4	19.55	1.31e-70	24.98	1.52e-78	0.89
Merged-chr2-88114681-2	chr2	88114652	88114711	+	5.915	RestQNP2|RestQNP1	2	chr2-500	chr2-329	chr2-329	chr2	88114591	88114763	+	7.8	0.867	19	22	1.9	11.65	1.74e-16	8.62	7e-14	1.05	chr2-500	chr2	88114603	88114769	+	4.03	0.889	14	12	2	6.01	1.33e-06	4.8	1.25e-05	0.89
Merged-chr2-146996293-2	chr2	146996259	146996327	+	5.01	RestQNP2|RestQNP1	2	chr2-503	chr2-409	chr2-409	chr2	146996216	146996388	+	5.32	0.704	16	15	0.9	15.88	1.26e-13	5.46	2.25e-07	0.96	chr2-503	chr2	146996201	146996367	+	4.7	0.762	14	14	1	14.03	4.1e-12	5.76	3.02e-07	0.96
Merged-chr2-170189543-2	chr2	170189512	170189574	+	8.05	RestQNP2|RestQNP1	2	chr2-514	chr2-219	chr2-219	chr2	170189463	170189635	+	11.4	0.833	31	32	1.9	16.94	4.19e-28	12.8	1.83e-24	0.92	chr2-514	chr2	170189454	170189620	+	4.7	0.667	14	14	2	7.02	2.85e-08	5.92	2.17e-07	0.96
Merged-chr12-40970593-2	chr12	40970567	40970619	+	129.3	RestQNP2|RestQNP1	2	chr12-1	chr12-1	chr12-1	chr12	40970508	40970680	+	146.5	0.921	224	416	4.7	88.11	0	95.06	0	0.7	chr12-1	chr12	40970509	40970675	+	112.1	0.913	194	334	5	66.95	0	90.76	0	0.74
Merged-chr12-36615854-2	chr12	36615819	36615890	+	111.9	RestQNP2|RestQNP1	2	chr12-2	chr12-2	chr12-2	chr12	36615779	36615951	+	135.5	0.924	217	382	5.7	67.42	0	89.66	0	0.7	chr12-2	chr12	36615761	36615927	+	88.3	0.92	181	263	6	43.93	9.39e-323	74.55	0	0.72
Merged-chr12-20903301-2	chr12	20903268	20903335	+	91.4	RestQNP2|RestQNP1	2	chr12-3	chr12-3	chr12-3	chr12	20903224	20903396	+	103.9	0.913	184	295	4.7	62.48	0	32.4	1.65e-320	0.77	chr12-3	chr12	20903210	20903376	+	78.9	0.921	171	235	6	39.26	2.06e-277	33.31	4.29e-261	0.73
Merged-chr12-22034307-2	chr12	22034278	22034336	+	63.5	RestQNP2|RestQNP1	2	chr12-4	chr12-17	chr12-17	chr12	22034217	22034389	+	52.5	0.902	121	149	10.4	14.34	2.51e-114	38.04	1.72e-173	0.8	chr12-4	chr12	22034228	22034394	+	74.5	0.906	155	222	11	20.23	1.49e-200	58.45	9.35e-300	0.78
Merged-chr12-33819818-2	chr12	33819786	33819851	+	77.55	RestQNP2|RestQNP1	2	chr12-5	chr12-7	chr12-7	chr12	33819725	33819897	+	70.2	0.955	131	198	8.5	23.3	1.11e-190	60.47	1.93e-270	0.9	chr12-5	chr12	33819743	33819909	+	84.9	0.957	155	253	8	31.7	1.15e-275	73.11	0	0.84
Merged-chr12-13038042-2	chr12	13038016	13038068	+	69.7	RestQNP2|RestQNP1	2	chr12-6	chr12-6	chr12-6	chr12	13037955	13038127	+	75.9	0.922	153	216	6.6	32.68	2.04e-238	65.49	2.9e-295	0.79	chr12-6	chr12	13037960	13038126	+	63.5	0.927	143	189	7	27.06	6.46e-194	68.27	4.75e-268	0.77
Merged-chr12-43566846-2	chr12	43566803	43566889	+	69.25	RestQNP2|RestQNP1	2	chr12-7	chr12-4	chr12-4	chr12	43566742	43566914	+	83.4	0.896	163	235	2.8	82.95	0	73.21	0	0.78	chr12-7	chr12	43566781	43566947	+	55.1	0.929	131	164	3	54.79	1.88e-217	48.1	2.39e-208	0.79
Merged-chr12-22005713-2	chr12	22005688	22005739	+	66.35	RestQNP2|RestQNP1	2	chr12-8	chr12-5	chr12-5	chr12	22005628	22005800	+	82.7	0.873	162	234	3.8	61.95	1.18e-321	62.73	1.57e-321	0.79	chr12-8	chr12	22005630	22005796	+	50	0.913	127	149	4	37.34	1.8e-173	46.95	6.01e-188	0.76
Merged-chr8-62648463-2	chr8	62648425	62648501	+	44.85	RestQNP2|RestQNP1	2	chr8-10	chr8-12	chr8-12	chr8	62648364	62648536	+	51.4	0.891	117	145	1.9	76.77	2.1e-213	50.49	3.68e-186	0.82	chr8-10	chr8	62648393	62648559	+	38.3	0.916	93	114	2	57.13	8.68e-154	57.72	2.75e-154	0.87
Merged-chr8-63401918-2	chr8	63401884	63401952	+	46.7	RestQNP2|RestQNP1	2	chr8-11	chr8-8	chr8-8	chr8	63401823	63401995	+	57.1	0.911	122	162	4.7	34.31	1.19e-182	51.67	1.75e-209	0.84	chr8-11	chr8	63401844	63402010	+	36.3	0.918	92	108	6	18.04	1.72e-93	45.38	3.36e-135	0.85
Merged-chr8-11724953-2	chr8	11724917	11724989	+	41.7	RestQNP2|RestQNP1	2	chr8-12	chr8-16	chr8-16	chr8	11724856	11725028	+	47.5	0.856	102	134	3.8	35.48	2.6e-153	44.51	3.45e-166	0.88	chr8-12	chr8	11724881	11725047	+	35.9	0.933	91	107	4	26.81	3.22e-110	38.65	1.09e-126	0.85
Merged-chr8-110798416-2	chr8	110798389	110798443	+	46.85	RestQNP2|RestQNP1	2	chr8-13	chr8-9	chr8-9	chr8	110798332	110798504	+	57.1	0.931	121	161	0.9	170.49	5.06e-292	64.86	4.15e-225	0.84	chr8-13	chr8	110798331	110798497	+	36.6	0.96	90	109	0.5	218.5	5.04e-210	59.79	3.04e-149	0.88
Merged-chr8-67300403-2	chr8	67300371	67300436	+	36.25	RestQNP2|RestQNP1	2	chr8-14	chr8-19	chr8-19	chr8	67300310	67300482	+	37.6	0.894	98	106	3.8	28.06	3.14e-111	34.21	1.02e-116	0.78	chr8-14	chr8	67300328	67300494	+	34.9	0.915	87	104	5	20.85	2.69e-96	34.42	4.28e-118	0.88
Merged-chr8-113455567-2	chr8	113455533	113455601	+	44.55	RestQNP2|RestQNP1	2	chr8-15	chr8-11	chr8-11	chr8	113455490	113455662	+	53.2	0.903	118	151	3.8	39.98	3.88e-180	44.15	2.85e-185	0.86	chr8-15	chr8	113455475	113455641	+	35.9	0.873	85	107	6	17.87	3.1e-92	38.89	5.77e-127	0.9
Merged-chr8-70642666-2	chr8	70642631	70642701	+	26.85	RestQNP2|RestQNP1	2	chr8-16	chr8-60	chr8-60	chr8	70642590	70642762	+	24.5	0.92	62	69	5.7	12.18	2.08e-49	22.66	6.86e-67	0.92	chr8-16	chr8	70642573	70642739	+	29.2	0.889	81	87	6	14.53	5.24e-68	27.86	2.3e-91	0.82
Merged-chr8-34644687-2	chr8	34644650	34644725	+	44.8	RestQNP2|RestQNP1	2	chr8-17	chr8-10	chr8-10	chr8	34644589	34644761	+	55.7	0.92	120	159	2.8	56.12	1.64e-212	60.26	1.26e-214	0.86	chr8-17	chr8	34644617	34644783	+	33.9	0.9	80	101	2	50.62	2.95e-131	44	3.1e-125	0.93
Merged-chr8-102562590-2	chr8	102562564	102562616	+	36.15	RestQNP2|RestQNP1	2	chr8-18	chr8-17	chr8-17	chr8	102562505	102562677	+	41.1	0.897	101	117	2.8	41.3	1.24e-141	42.7	7.26e-141	0.81	chr8-18	chr8	102562506	102562672	+	31.2	0.896	79	93	3	31.07	8.51e-102	39.64	2.37e-111	0.89
Merged-chr8-112623630-2	chr8	112623603	112623658	+	34.8	RestQNP2|RestQNP1	2	chr8-19	chr8-21	chr8-21	chr8	112623542	112623714	+	39.4	0.901	97	111	1.9	58.77	3.92e-151	47.34	1.2e-139	0.82	chr8-19	chr8	112623550	112623716	+	30.2	0.93	78	90	2	45.1	9.41e-113	33.53	1.84e-101	0.89
Merged-chr8-103424152-2	chr8	103424124	103424181	+	37.35	RestQNP2|RestQNP1	2	chr8-20	chr8-15	chr8-15	chr8	103424070	103424242	+	47.2	0.94	105	133	4.7	28.17	2.8e-139	49.7	3.37e-171	0.87	chr8-20	chr8	103424066	103424232	+	27.5	0.861	76	82	5	16.44	2.61e-68	31.96	6e-91	0.85
Merged-chr8-110026169-2	chr8	110026134	110026204	+	33.9	RestQNP2|RestQNP1	2	chr8-22	chr8-29	chr8-29	chr8	110026073	110026245	+	37.2	0.885	85	105	3.8	27.8	8.81e-110	40.03	6.5e-126	0.89	chr8-22	chr8	110026096	110026262	+	30.6	0.89	76	91	5	18.24	1.75e-79	31.9	1.18e-100	0.89
Merged-chr8-46695157-2	chr8	46695125	46695189	+	40.15	RestQNP2|RestQNP1	2	chr8-23	chr8-13	chr8-13	chr8	46695064	46695236	+	51.1	0.899	112	144	4.7	30.5	1.94e-155	45.13	4.74e-178	0.85	chr8-23	chr8	46695081	46695247	+	29.2	0.882	75	87	5	17.44	1.81e-74	29.79	8.21e-94	0.9
Merged-chr8-124678760-2	chr8	124678723	124678798	+	43.3	RestQNP2|RestQNP1	2	chr8-24	chr8-6	chr8-6	chr8	124678687	124678859	+	55.7	0.912	124	157	4.7	33.25	5.31e-175	51.85	1.46e-204	0.83	chr8-24	chr8	124678665	124678831	+	30.9	0.888	75	92	3	30.74	2.65e-100	36.09	1.57e-106	0.91
Merged-chr8-20512065-2	chr8	20512036	20512094	+	30.3	RestQNP2|RestQNP1	2	chr8-25	chr8-28	chr8-28	chr8	20511975	20512147	+	35.1	0.878	85	101	5.7	17.83	4.68e-87	27.7	1.79e-103	0.9	chr8-25	chr8	20511986	20512152	+	25.5	0.845	74	76	5	15.24	4.29e-61	24.47	6.32e-76	0.86
Merged-chr8-26326477-2	chr8	26326442	26326513	+	30.95	RestQNP2|RestQNP1	2	chr8-26	chr8-36	chr8-36	chr8	26326402	26326574	+	33	0.869	78	93	1.9	49.24	6.42e-120	33.86	3.64e-105	0.89	chr8-26	chr8	26326384	26326550	+	28.9	0.842	74	86	2	43.1	3.64e-106	29.11	6.36e-92	0.89
Merged-chr8-28734955-2	chr8	28734915	28734995	+	31.3	RestQNP2|RestQNP1	2	chr8-27	chr8-31	chr8-31	chr8	28734884	28735056	+	34.4	0.872	82	98	9.4	10.38	3.39e-63	26.86	3.69e-99	0.89	chr8-27	chr8	28734857	28735023	+	28.2	0.861	73	84	10	8.42	1.31e-47	22.83	2.7e-81	0.88
Merged-chr8-113624684-2	chr8	113624649	113624720	+	22.5	RestQNP2|RestQNP1	2	chr8-29	chr8-85	chr8-85	chr8	113624588	113624760	+	18.1	0.886	44	52	8.5	6.12	6.38e-24	17.77	8.63e-45	1.02	chr8-29	chr8	113624612	113624778	+	26.9	0.929	70	80	8	10.02	7.78e-51	29.08	1.35e-85	0.88
Merged-chr8-45835416-2	chr8	45835382	45835450	+	31.05	RestQNP2|RestQNP1	2	chr8-30	chr8-25	chr8-25	chr8	45835339	45835511	+	38.3	0.932	87	108	1.9	57.18	7.75e-146	56.8	1.57e-145	0.89	chr8-30	chr8	45835324	45835490	+	23.8	0.916	67	71	2	35.58	3.3e-82	35.95	1.62e-82	0.86
Merged-chr8-104424256-2	chr8	104424231	104424282	+	44.15	RestQNP2|RestQNP1	2	chr8-31	chr8-41	chr8-41	chr8	104424170	104424342	+	49.7	0.823	74	140	26.4	5.29	3.95e-54	20.24	3.09e-127	1.3	chr8-31	chr8	104424174	104424340	+	38.6	0.76	67	115	27.9	4.12	6.74e-35	18.92	1.1e-101	1.2
Merged-chr8-104430138-2	chr8	104430106	104430171	+	34.25	RestQNP2|RestQNP1	2	chr8-33	chr8-18	chr8-18	chr8	104430045	104430217	+	43.3	0.91	101	123	3.8	32.56	1.91e-136	32.84	8.6e-136	0.86	chr8-33	chr8	104430063	104430229	+	25.2	0.91	64	75	5	15.03	6.55e-60	21.26	1.44e-70	0.94
Merged-chr8-34718514-2	chr8	34718472	34718557	+	31.45	RestQNP2|RestQNP1	2	chr8-34	chr8-24	chr8-24	chr8	34718446	34718618	+	38.7	0.871	89	109	4.7	23.09	1.93e-105	41.45	4.71e-131	0.89	chr8-34	chr8	34718414	34718580	+	24.2	0.934	62	72	6	12.03	4.03e-51	28.25	2.39e-76	0.91
Merged-chr8-48684371-2	chr8	48684343	48684399	+	24.15	RestQNP2|RestQNP1	2	chr8-35	chr8-57	chr8-57	chr8	48684282	48684454	+	25.5	0.859	64	72	0.9	76.25	1.03e-106	29.01	3.79e-77	0.89	chr8-35	chr8	48684291	48684457	+	22.8	0.89	62	68	2	34.08	1.42e-77	36.62	1.22e-79	0.88
Merged-chr8-110398857-2	chr8	110398823	110398891	+	28.6	RestQNP2|RestQNP1	2	chr8-36	chr8-33	chr8-33	chr8	110398780	110398952	+	34.4	0.864	81	97	0.9	102.72	1.56e-155	28.71	9.54e-100	0.89	chr8-36	chr8	110398765	110398931	+	22.8	0.912	62	68	0.5	136.31	7.09e-118	24.87	1.39e-68	0.88
Merged-chr8-43231945-2	chr8	43231913	43231978	+	24.75	RestQNP2|RestQNP1	2	chr8-37	chr8-52	chr8-52	chr8	43231852	43232024	+	26.3	0.858	66	74	0.9	78.36	1.7e-110	23.1	3.38e-72	0.9	chr8-37	chr8	43231870	43232036	+	23.2	0.865	61	69	2	34.58	4.12e-79	26.54	1.91e-71	0.93
Merged-chr8-49647150-2	chr8	49647118	49647182	+	26.5	RestQNP2|RestQNP1	2	chr8-38	chr8-42	chr8-42	chr8	49647057	49647229	+	30.2	0.924	73	86	2.8	30.36	1.96e-93	35.88	3.24e-97	0.9	chr8-38	chr8	49647074	49647240	+	22.8	0.881	61	68	3	22.72	5.02e-66	29.19	3.82e-73	0.91
Merged-chr8-68701928-2	chr8	68701895	68701962	+	25.1	RestQNP2|RestQNP1	2	chr8-39	chr8-53	chr8-53	chr8	68701834	68702006	+	28.4	0.849	66	80	3.8	21.18	5.01e-75	29.13	1.17e-85	0.92	chr8-39	chr8	68701854	68702020	+	21.8	0.86	61	65	4	16.29	2.79e-54	26.37	3.11e-67	0.88
Merged-chr8-60478013-2	chr8	60477978	60478049	+	27.95	RestQNP2|RestQNP1	2	chr8-40	chr8-32	chr8-32	chr8	60477938	60478110	+	34.1	0.909	82	96	0.5	203.32	3.24e-182	34.96	8.78e-110	0.89	chr8-40	chr8	60477920	60478086	+	21.8	0.884	60	65	0.5	130.3	1.72e-111	31.31	6.6e-72	0.86
Merged-chr8-65598565-2	chr8	65598530	65598600	+	24.25	RestQNP2|RestQNP1	2	chr8-41	chr8-54	chr8-54	chr8	65598469	65598641	+	26.3	0.84	65	75	1.9	39.71	3.22e-90	29.83	4.7e-79	0.91	chr8-41	chr8	65598492	65598658	+	22.2	0.904	60	66	2	33.08	1.63e-74	28.13	5.09e-70	0.91
Merged-chr8-122649421-2	chr8	122649385	122649457	+	29.45	RestQNP2|RestQNP1	2	chr8-42	chr8-30	chr8-30	chr8	122649324	122649496	+	34.4	0.915	85	97	2.8	34.24	4.64e-110	44.43	9.25e-121	0.85	chr8-42	chr8	122649349	122649515	+	24.5	0.8	60	73	3	24.39	6.67e-73	27.03	4.92e-76	0.95
Merged-chr8-124111912-2	chr8	124111882	124111942	+	32.85	RestQNP2|RestQNP1	2	chr8-43	chr8-22	chr8-22	chr8	124111831	124112003	+	42.9	0.931	91	122	1.9	64.6	7.63e-171	71.75	1.8e-173	0.93	chr8-43	chr8	124111824	124111990	+	22.8	0.88	59	68	2	34.08	1.42e-77	51.65	1.47e-89	0.93
Merged-chr8-46907553-2	chr8	46907507	46907599	+	27.8	RestQNP2|RestQNP1	2	chr8-44	chr8-37	chr8-37	chr8	46907488	46907660	+	34.1	0.919	78	96	6.6	14.52	8.02e-75	32.27	1.52e-106	0.92	chr8-44	chr8	46907449	46907615	+	21.5	0.837	58	64	6	10.69	1.19e-42	23.85	1.55e-63	0.93
Merged-chr8-87160878-2	chr8	87160851	87160905	+	23.9	RestQNP2|RestQNP1	2	chr8-45	chr8-51	chr8-51	chr8	87160790	87160962	+	27	0.923	67	76	3.8	20.12	9.37e-70	30.4	7.85e-83	0.88	chr8-45	chr8	87160797	87160963	+	20.8	0.92	58	62	3	20.71	5.53e-58	28.25	5.33e-66	0.89
Merged-chr8-102807416-2	chr8	102807383	102807449	+	22.5	RestQNP2|RestQNP1	2	chr8-46	chr8-62	chr8-62	chr8	102807338	102807510	+	24.5	0.87	61	69	0.9	73.07	4.36e-101	29.92	6.6e-75	0.89	chr8-46	chr8	102807325	102807491	+	20.5	0.925	58	61	1	61.14	6.31e-85	25.45	2.69e-62	0.88
Merged-chr8-104873439-2	chr8	104873410	104873468	+	24.95	RestQNP2|RestQNP1	2	chr8-47	chr8-48	chr8-48	chr8	104873349	104873521	+	28.7	0.901	70	82	3.8	21.71	1.08e-77	34.34	2.61e-92	0.92	chr8-47	chr8	104873360	104873526	+	21.2	0.865	58	63	3	21.05	2.63e-59	24.39	3.63e-63	0.89
Merged-chr8-127410686-2	chr8	127410649	127410724	+	27.8	RestQNP2|RestQNP1	2	chr8-48	chr8-34	chr8-34	chr8	127410588	127410760	+	34.4	0.921	81	98	0.9	103.78	1.5e-157	38.8	3.47e-115	0.93	chr8-48	chr8	127410616	127410782	+	21.2	0.911	58	63	1	63.15	1.61e-88	25.56	2.13e-64	0.9
Merged-chr8-52160859-2	chr8	52160832	52160887	+	23.9	RestQNP2|RestQNP1	2	chr8-50	chr8-46	chr8-46	chr8	52160776	52160948	+	28.7	0.881	72	81	2.8	28.59	4.5e-86	31.73	1.28e-89	0.89	chr8-50	chr8	52160774	52160940	+	19.1	0.868	57	57	4	14.28	8.92e-45	23.95	6.96e-57	0.84
Merged-chr8-57132366-2	chr8	57132334	57132398	+	19.95	RestQNP2|RestQNP1	2	chr8-51	chr8-78	chr8-78	chr8	57132287	57132459	+	18.4	0.817	49	53	3.8	14.03	2.24e-41	20.95	3.7e-49	0.91	chr8-51	chr8	57132276	57132442	+	21.5	0.904	56	64	3	21.38	1.23e-60	26.7	1.48e-66	0.95
Merged-chr8-48587509-2	chr8	48587473	48587545	+	22.15	RestQNP2|RestQNP1	2	chr8-52	chr8-61	chr8-61	chr8	48587434	48587606	+	24.5	0.899	61	70	0.9	74.13	5.89e-103	22.79	4.68e-67	0.92	chr8-52	chr8	48587415	48587581	+	19.8	0.854	55	59	0.5	118.27	6.63e-99	21.31	5.85e-56	0.88
Merged-chr8-62389833-2	chr8	62389804	62389863	+	16.8	RestQNP2|RestQNP1	2	chr8-53	chr8-96	chr8-96	chr8	62389752	62389924	+	13.1	0.855	37	37	5.7	6.53	2.19e-18	15.45	7.56e-31	0.99	chr8-53	chr8	62389746	62389912	+	20.5	0.893	55	61	6	10.19	1.4e-39	22.17	8.57e-59	0.89
Merged-chr8-26915141-2	chr8	26915113	26915169	+	24.6	RestQNP2|RestQNP1	2	chr8-54	chr8-38	chr8-38	chr8	26915058	26915230	+	29.4	0.897	76	83	2.8	29.3	5.3e-89	42.1	1.07e-101	0.84	chr8-54	chr8	26915055	26915221	+	19.8	0.922	54	59	3	19.71	4.69e-54	33.29	5.84e-67	0.88
Merged-chr8-79650440-2	chr8	79650406	79650475	+	25.85	RestQNP2|RestQNP1	2	chr8-56	chr8-35	chr8-35	chr8	79650364	79650536	+	30.9	0.906	79	87	1.9	46.06	7.77e-110	30.72	7.21e-94	0.86	chr8-56	chr8	79650348	79650514	+	20.8	0.949	53	62	2	31.07	1.78e-68	25.33	3.62e-63	0.96
Merged-chr8-74268830-2	chr8	74268795	74268865	+	18.65	RestQNP2|RestQNP1	2	chr8-57	chr8-80	chr8-80	chr8	74268734	74268906	+	19.2	0.753	47	54	0.9	57.18	7.64e-74	25.14	4.45e-55	0.96	chr8-57	chr8	74268757	74268923	+	18.1	0.802	52	54	1	54.12	1.41e-72	22.06	3.85e-52	0.88
Merged-chr8-79321625-2	chr8	79321597	79321654	+	19.5	RestQNP2|RestQNP1	2	chr8-58	chr8-74	chr8-74	chr8	79321543	79321715	+	19.2	0.859	50	54	2.8	19.06	7.08e-49	22.64	8.99e-52	0.93	chr8-58	chr8	79321539	79321705	+	19.8	0.909	52	59	2	29.57	5.1e-64	25.89	9.77e-61	0.92
Merged-chr8-51423666-2	chr8	51423640	51423693	+	24.85	RestQNP2|RestQNP1	2	chr8-59	chr8-39	chr8-39	chr8	51423582	51423754	+	31.9	0.899	75	90	1.9	47.65	7.42e-115	30.61	5.2e-98	0.93	chr8-59	chr8	51423582	51423748	+	17.8	0.873	51	53	2	26.56	2.63e-55	19.87	6.5e-49	0.88
Merged-chr8-70602639-2	chr8	70602608	70602670	+	24	RestQNP2|RestQNP1	2	chr8-60	chr8-40	chr8-40	chr8	70602559	70602731	+	30.2	0.901	75	85	2.8	30	5.96e-92	33.07	1.97e-95	0.86	chr8-60	chr8	70602550	70602716	+	17.8	0.821	51	53	3	17.71	2.13e-46	19.14	4.24e-48	0.88
Merged-chr8-43855545-2	chr8	43855519	43855571	+	21.3	RestQNP2|RestQNP1	2	chr8-61	chr8-63	chr8-63	chr8	43855458	43855630	+	25.5	0.929	59	72	0.9	76.25	1.03e-106	31.26	2.45e-78	0.98	chr8-61	chr8	43855463	43855629	+	17.1	0.849	50	51	1	51.12	2.11e-67	25.18	3.81e-52	0.87
Merged-chr8-46948255-2	chr8	46948206	46948305	+	23.1	RestQNP2|RestQNP1	2	chr8-62	chr8-47	chr8-47	chr8	46948145	46948317	+	28.4	0.891	70	81	1.9	42.89	6.23e-100	35.06	9.04e-91	0.88	chr8-62	chr8	46948197	46948363	+	17.8	0.873	49	53	3	17.71	2.13e-46	23.26	2.27e-52	0.9
Merged-chr8-112733349-2	chr8	112733316	112733382	+	22.55	RestQNP2|RestQNP1	2	chr8-63	chr8-58	chr8-58	chr8	112733271	112733443	+	28	0.853	64	79	1.9	41.83	1.13e-96	38.35	9.04e-94	0.97	chr8-63	chr8	112733258	112733424	+	17.1	0.941	49	51	1	51.12	2.11e-67	24.97	5.73e-52	0.87
Merged-chr8-123178613-2	chr8	123178586	123178641	+	20.85	RestQNP2|RestQNP1	2	chr8-64	chr8-65	chr8-65	chr8	123178525	123178697	+	21.6	0.88	59	61	0.9	64.6	2.33e-86	32.38	1.84e-68	0.85	chr8-64	chr8	123178533	123178699	+	20.1	0.893	49	60	1	60.14	3.86e-83	29.62	4.06e-65	0.99
Merged-chr8-45644884-2	chr8	45644844	45644925	+	21.6	RestQNP2|RestQNP1	2	chr8-66	chr8-59	chr8-59	chr8	45644814	45644986	+	23.4	0.878	63	66	3.8	17.47	5.53e-57	29.52	2.35e-71	0.84	chr8-66	chr8	45644786	45644952	+	19.8	0.88	48	59	3	19.71	4.69e-54	28.65	3.09e-63	1.01
Merged-chr8-58433149-2	chr8	58433122	58433177	+	13.55	RestQNP2|RestQNP1	2	chr8-67	chr8-108	chr8-108	chr8	58433066	58433238	+	10.6	0.783	31	30	3.8	7.94	2.03e-17	9.47	7.39e-19	0.9	chr8-67	chr8	58433064	58433230	+	16.5	0.855	46	49	4	12.28	9.35e-36	14.81	1.87e-39	0.91
Merged-chr8-80514136-2	chr8	80514103	80514169	+	27.7	RestQNP2|RestQNP1	2	chr8-68	chr8-23	chr8-23	chr8	80514042	80514214	+	36.9	0.842	90	104	2.8	36.71	6.34e-121	30.3	1.66e-112	0.85	chr8-68	chr8	80514061	80514227	+	18.5	0.849	46	55	1	55.13	2.56e-74	14.81	4.49e-44	1.03
Merged-chr8-104443352-2	chr8	104443317	104443387	+	14.4	RestQNP2|RestQNP1	2	chr8-69	chr8-123	chr8-123	chr8	104443276	104443448	+	10.3	0.744	26	29	3.8	7.68	1.62e-16	9.52	2.51e-18	1.01	chr8-69	chr8	104443259	104443425	+	18.5	0.866	46	55	6	9.19	1.23e-33	18	1.87e-48	0.99
Merged-chr8-124350448-2	chr8	124350406	124350491	+	18.7	RestQNP2|RestQNP1	2	chr8-70	chr8-71	chr8-71	chr8	124350380	124350552	+	21.6	0.9	54	61	1.9	32.3	2.15e-68	30.7	5.04e-66	0.9	chr8-70	chr8	124350348	124350514	+	15.8	0.808	46	47	2	23.55	6.93e-47	26.77	2.13e-49	0.92
Merged-chr8-51216617-2	chr8	51216567	51216667	+	22.45	RestQNP2|RestQNP1	2	chr8-71	chr8-49	chr8-49	chr8	51216506	51216678	+	28.4	0.865	69	80	3.8	21.18	5.01e-75	26.89	5.63e-83	0.91	chr8-71	chr8	51216559	51216725	+	16.5	0.827	45	49	1	49.11	5.41e-64	18.26	1.21e-43	0.91
Merged-chr8-52641974-2	chr8	52641944	52642005	+	22.4	RestQNP2|RestQNP1	2	chr8-72	chr8-43	chr8-43	chr8	52641894	52642066	+	27.7	0.936	73	78	2.8	27.53	1.01e-81	33.06	1.02e-87	0.93	chr8-72	chr8	52641886	52642052	+	17.1	0.877	45	51	2	25.56	1.82e-52	23.79	6.12e-51	0.95
Merged-chr8-110336565-2	chr8	110336537	110336593	+	18	RestQNP2|RestQNP1	2	chr8-74	chr8-70	chr8-70	chr8	110336482	110336654	+	20.2	0.907	54	57	1.9	30.18	2.12e-62	18.93	2.45e-51	0.88	chr8-74	chr8	110336479	110336645	+	15.8	0.855	45	47	2	23.55	6.93e-47	17.29	6.92e-41	0.88
Merged-chr8-56102203-2	chr8	56102175	56102231	+	21.9	RestQNP2|RestQNP1	2	chr8-75	chr8-44	chr8-44	chr8	56102114	56102286	+	27.7	0.905	73	78	3.8	20.65	2.22e-72	29.34	8.42e-84	0.85	chr8-75	chr8	56102123	56102289	+	16.1	0.883	44	48	3	16.04	3.07e-40	18.71	2.87e-43	0.94
Merged-chr8-113882786-2	chr8	113882760	113882812	+	22.25	RestQNP2|RestQNP1	2	chr8-78	chr8-45	chr8-45	chr8	113882699	113882871	+	29.4	0.853	73	83	6.6	12.56	4.43e-60	7.28	1.82e-42	0.89	chr8-78	chr8	113882704	113882870	+	15.1	0.845	42	45	7	6.44	8.8e-22	5.81	4.47e-20	0.93
Merged-chr8-96414407-2	chr8	96414376	96414438	+	19.65	RestQNP2|RestQNP1	2	chr8-80	chr8-64	chr8-64	chr8	96414327	96414499	+	25.2	0.848	59	71	3.8	18.8	2.71e-63	23.18	1.89e-69	0.96	chr8-80	chr8	96414318	96414484	+	14.1	0.855	41	42	4	10.52	2.55e-28	13.52	1.61e-32	0.89
Merged-chr8-127147263-2	chr8	127147232	127147295	+	15.75	RestQNP2|RestQNP1	2	chr8-81	chr8-91	chr8-91	chr8	127147171	127147343	+	17.4	0.819	41	49	5.7	8.65	5.22e-29	28.69	7.53e-53	1.01	chr8-81	chr8	127147187	127147353	+	14.1	0.898	41	42	5	8.42	1.13e-24	25.65	1.42e-43	0.89
Merged-chr8-60511353-2	chr8	60511321	60511385	+	17.15	RestQNP2|RestQNP1	2	chr8-82	chr8-69	chr8-69	chr8	60511260	60511432	+	20.9	0.861	54	60	1.9	31.77	6.95e-67	24.11	5.53e-59	0.92	chr8-82	chr8	60511277	60511443	+	13.4	0.833	40	40	2	20.05	1.76e-37	18.09	8.67e-36	0.9
Merged-chr8-11587522-2	chr8	11587488	11587556	+	10.635	RestQNP2|RestQNP1	2	chr8-83	chr8-130	chr8-130	chr8	11587427	11587599	+	8.87	0.757	24	25	5.7	4.41	1.93e-09	8.31	1.14e-14	0.9	chr8-83	chr8	11587448	11587614	+	12.4	0.792	39	37	5	7.42	3.81e-20	11.24	4.12e-26	0.86
Merged-chr8-52710715-2	chr8	52710676	52710754	+	16.85	RestQNP2|RestQNP1	2	chr8-84	chr8-68	chr8-68	chr8	52710643	52710815	+	19.9	0.93	55	56	0.9	59.3	2.21e-77	25.25	3.78e-57	0.86	chr8-84	chr8	52710618	52710784	+	13.8	0.862	39	41	0.5	82.19	7.51e-63	18.68	3.47e-37	0.89
Merged-chr8-57173082-2	chr8	57173052	57173113	+	13.95	RestQNP2|RestQNP1	2	chr8-85	chr8-94	chr8-94	chr8	57173002	57173174	+	13.5	0.833	37	38	3.8	10.06	4.15e-25	11.48	1.99e-26	0.91	chr8-85	chr8	57172994	57173160	+	14.4	0.902	39	43	4	10.77	2.36e-29	14.31	3.09e-34	0.93
Merged-chr8-126930111-2	chr8	126930082	126930141	+	17.7	RestQNP2|RestQNP1	2	chr8-87	chr8-66	chr8-66	chr8	126930030	126930202	+	22	0.851	59	62	3.8	16.41	4.72e-52	18.44	5.23e-55	0.85	chr8-87	chr8	126930024	126930190	+	13.4	0.797	38	40	4	10.02	2.77e-26	13.62	3.65e-31	0.9
Merged-chr8-24924670-2	chr8	24924640	24924701	+	10.985	RestQNP2|RestQNP1	2	chr8-89	chr8-133	chr8-133	chr8	24924579	24924751	+	8.87	0.711	24	25	2.8	8.82	8.61e-16	6.86	2.15e-13	0.9	chr8-89	chr8	24924593	24924759	+	13.1	0.865	37	39	3	13.03	9.84e-30	12.22	9.79e-29	0.9
Merged-chr8-105443120-2	chr8	105443087	105443153	+	13.6	RestQNP2|RestQNP1	2	chr8-90	chr8-102	chr8-102	chr8	105443026	105443198	+	13.8	0.782	35	39	4.7	8.26	9.63e-23	36.32	2.77e-46	0.95	chr8-90	chr8	105443045	105443211	+	13.4	0.847	37	40	5	8.02	7.88e-23	27.55	8.88e-43	0.97
Merged-chr8-21157365-2	chr8	21157321	21157410	+	12.6	RestQNP2|RestQNP1	2	chr8-91	chr8-100	chr8-100	chr8	21157299	21157471	+	13.1	0.833	35	37	7.6	4.9	1.48e-14	10.46	4.71e-25	0.93	chr8-91	chr8	21157263	21157429	+	12.1	0.896	36	36	8	4.51	3.49e-13	14.71	2.46e-29	0.86
Merged-chr8-61360607-2	chr8	61360570	61360644	+	15.1	RestQNP2|RestQNP1	2	chr8-92	chr8-81	chr8-81	chr8	61360533	61360705	+	18.1	0.853	45	51	0.9	54.01	1.35e-68	15.01	2.84e-41	0.93	chr8-92	chr8	61360512	61360678	+	12.1	0.935	36	36	1	36.08	9.12e-43	11.65	5.75e-26	0.88
Merged-chr8-72515159-2	chr8	72515122	72515197	+	15.2	RestQNP2|RestQNP1	2	chr8-93	chr8-88	chr8-88	chr8	72515061	72515233	+	17	0.866	42	48	2.8	16.94	2.57e-41	23.5	8.35e-48	0.95	chr8-93	chr8	72515089	72515255	+	13.4	0.814	35	40	3	13.36	7.35e-31	19.75	3.11e-37	1
Merged-chr8-82297870-2	chr8	82297837	82297903	+	14.95	RestQNP2|RestQNP1	2	chr8-94	chr8-82	chr8-82	chr8	82297792	82297964	+	19.2	0.868	45	54	2.8	19.06	7.08e-49	23.6	1.2e-53	1.01	chr8-94	chr8	82297779	82297945	+	10.7	0.884	35	32	3	10.69	3.61e-22	13.26	6.48e-25	0.86
Merged-chr8-107023297-2	chr8	107023256	107023339	+	16.85	RestQNP2|RestQNP1	2	chr8-95	chr8-67	chr8-67	chr8	107023228	107023400	+	21.3	0.857	56	60	0.5	127.08	2.09e-102	21.21	7.64e-56	0.9	chr8-95	chr8	107023198	107023364	+	12.4	0.806	35	37	1	37.09	2.46e-44	14.71	4.16e-30	0.9
Merged-chr8-62193214-2	chr8	62193178	62193251	+	12.6	RestQNP2|RestQNP1	2	chr8-97	chr8-95	chr8-95	chr8	62193117	62193289	+	13.1	0.833	37	37	1.9	19.59	1.91e-34	14.71	2.44e-29	0.97	chr8-97	chr8	62193143	62193309	+	12.1	0.875	34	36	2	18.04	2.44e-32	15.02	1.22e-29	0.96
Merged-chr4-126033919-2	chr4	126033893	126033946	+	50.85	RestQNP2|RestQNP1	2	chr4-11	chr4-11	chr4-11	chr4	126033832	126034004	+	61.7	0.917	129	175	2.8	61.77	7.38e-241	63.03	3e-238	0.83	chr4-11	chr4	126033838	126034004	+	40	0.928	96	119	3	39.76	4.2e-142	42.99	4.85e-146	0.86
Merged-chr4-119752571-2	chr4	119752538	119752604	+	35.55	RestQNP2|RestQNP1	2	chr4-13	chr4-22	chr4-22	chr4	119752477	119752649	+	37.2	0.917	90	106	1.9	56.12	2.51e-142	39.12	1.01e-123	0.85	chr4-13	chr4	119752496	119752662	+	33.9	0.908	88	101	2	50.62	2.95e-131	41.84	4.38e-123	0.84
Merged-chr4-151294650-2	chr4	151294625	151294676	+	39.95	RestQNP2|RestQNP1	2	chr4-14	chr4-17	chr4-17	chr4	151294565	151294737	+	44	0.906	104	124	2.8	43.77	4.78e-153	41.84	1.8e-149	0.82	chr4-14	chr4	151294567	151294733	+	35.9	0.948	88	107	2	53.62	1.43e-141	37.29	4.62e-125	0.87
Merged-chr4-2717520-2	chr4	2717491	2717549	+	33.7	RestQNP2|RestQNP1	2	chr4-15	chr4-24	chr4-24	chr4	2717438	2717610	+	36.2	0.934	85	102	3.8	27	1.84e-105	50.38	2.46e-132	0.89	chr4-15	chr4	2717433	2717599	+	31.2	0.876	87	93	4	23.3	1.32e-90	51.98	4.65e-122	0.79
Merged-chr4-85567072-2	chr4	85567037	85567108	+	47.15	RestQNP2|RestQNP1	2	chr4-16	chr4-10	chr4-10	chr4	85566997	85567169	+	62.4	0.895	129	177	4.7	37.49	5.38e-206	56.8	1.36e-234	0.84	chr4-16	chr4	85566979	85567145	+	31.9	0.861	87	95	4	23.8	2.35e-93	33.9	1.96e-107	0.82
Merged-chr4-4208415-2	chr4	4208389	4208442	+	48.15	RestQNP2|RestQNP1	2	chr4-17	chr4-9	chr4-9	chr4	4208331	4208503	+	61.4	0.904	130	173	2.8	61.07	2.8e-237	73.46	1.62e-249	0.83	chr4-17	chr4	4208331	4208497	+	34.9	0.967	85	104	3	34.75	1.65e-118	67.7	5.18e-148	0.89
Merged-chr4-123167308-2	chr4	123167281	123167335	+	43.35	RestQNP2|RestQNP1	2	chr4-18	chr4-13	chr4-13	chr4	123167220	123167392	+	51.1	0.892	117	144	1.9	76.25	1.61e-211	58.01	1.1e-194	0.83	chr4-18	chr4	123167227	123167393	+	35.6	0.926	85	106	2	53.12	7.68e-140	53.67	2.64e-140	0.9
Merged-chr4-164216750-2	chr4	164216722	164216778	+	46.1	RestQNP2|RestQNP1	2	chr4-19	chr4-8	chr4-8	chr4	164216661	164216833	+	59.6	0.894	131	168	0.9	177.91	1.02e-307	62.45	2.41e-229	0.82	chr4-19	chr4	164216670	164216836	+	32.6	0.875	82	97	1	97.22	3.06e-153	42.88	2.69e-119	0.89
Merged-chr4-170290348-2	chr4	170290322	170290375	+	33.25	RestQNP2|RestQNP1	2	chr4-20	chr4-29	chr4-29	chr4	170290261	170290433	+	31.6	0.91	81	90	6.6	13.62	6.45e-68	27.78	2.59e-93	0.86	chr4-20	chr4	170290267	170290433	+	34.9	0.975	82	104	7	14.89	5.89e-82	32.09	5.06e-115	0.93
Merged-chr4-34023721-2	chr4	34023694	34023748	+	37.25	RestQNP2|RestQNP1	2	chr4-21	chr4-19	chr4-19	chr4	34023637	34023809	+	42.6	0.875	99	121	4.7	25.63	4.2e-122	38.95	3.07e-142	0.85	chr4-21	chr4	34023636	34023802	+	31.9	0.931	81	95	5	19.04	1.41e-84	36.08	6.34e-110	0.87
Merged-chr4-129620523-2	chr4	129620490	129620557	+	40.6	RestQNP2|RestQNP1	2	chr4-22	chr4-15	chr4-15	chr4	129620446	129620618	+	49	0.925	108	139	0.9	147.2	1.41e-243	44.98	1.78e-170	0.86	chr4-22	chr4	129620432	129620598	+	32.2	0.933	78	96	1	96.22	2.98e-151	36.22	3.16e-111	0.94
Merged-chr4-149765292-2	chr4	149765257	149765328	+	33.05	RestQNP2|RestQNP1	2	chr4-23	chr4-28	chr4-28	chr4	149765196	149765368	+	35.5	0.924	83	100	3.8	26.47	1.33e-102	53.59	2.09e-132	0.88	chr4-23	chr4	149765220	149765386	+	30.6	0.842	78	91	2	45.61	2.06e-114	40.84	3.76e-110	0.88
Merged-chr4-123299647-2	chr4	123299612	123299683	+	34.4	RestQNP2|RestQNP1	2	chr4-25	chr4-23	chr4-23	chr4	123299551	123299723	+	37.2	0.896	89	105	3.8	27.8	8.81e-110	37.51	5e-123	0.87	chr4-25	chr4	123299575	123299741	+	31.6	0.901	77	94	3	31.41	2.71e-103	40.95	8.01e-114	0.9
Merged-chr4-149804980-2	chr4	149804949	149805012	+	33	RestQNP2|RestQNP1	2	chr4-27	chr4-32	chr4-32	chr4	149804901	149805073	+	34.8	0.867	78	98	1.9	51.89	1.89e-128	49.26	2.78e-126	0.92	chr4-27	chr4	149804891	149805057	+	31.2	0.928	75	93	2	46.61	9.6e-118	54.01	1.39e-123	0.92
Merged-chr4-150134352-2	chr4	150134316	150134388	+	28.3	RestQNP2|RestQNP1	2	chr4-29	chr4-37	chr4-37	chr4	150134277	150134449	+	28.4	0.856	68	81	1.9	42.89	6.23e-100	35.78	1.38e-92	0.91	chr4-29	chr4	150134258	150134424	+	28.2	0.925	72	84	2	42.1	6.69e-103	39.81	6.52e-101	0.9
Merged-chr4-149889527-2	chr4	149889495	149889559	+	31.3	RestQNP2|RestQNP1	2	chr4-30	chr4-26	chr4-26	chr4	149889448	149889620	+	35.1	0.917	85	102	4.7	21.6	5.55e-96	68.58	1.56e-141	0.87	chr4-30	chr4	149889437	149889603	+	27.5	0.915	71	82	5	16.44	2.61e-68	55.84	2.39e-110	0.91
Merged-chr4-159124791-2	chr4	159124758	159124825	+	31.15	RestQNP2|RestQNP1	2	chr4-31	chr4-31	chr4-31	chr4	159124714	159124886	+	35.1	0.868	79	99	0.9	104.84	1.43e-159	40.75	1.41e-119	0.92	chr4-31	chr4	159124700	159124866	+	27.2	0.916	71	81	1	81.19	5.28e-122	31.99	6.79e-90	0.89
Merged-chr4-59011964-2	chr4	59011936	59011993	+	28.15	RestQNP2|RestQNP1	2	chr4-32	chr4-33	chr4-33	chr4	59011882	59012054	+	29.8	0.833	71	84	0.9	88.95	9.54e-130	27.58	6.33e-88	0.9	chr4-32	chr4	59011878	59012044	+	26.5	0.839	70	79	1	79.18	3.43e-118	33.43	3.48e-89	0.89
Merged-chr4-6186582-2	chr4	6186547	6186617	+	35.5	RestQNP2|RestQNP1	2	chr4-33	chr4-16	chr4-16	chr4	6186506	6186678	+	45.8	0.913	104	130	2.8	45.89	5.75e-163	48.53	8.54e-165	0.88	chr4-33	chr4	6186489	6186655	+	25.2	0.862	68	75	5	15.03	6.55e-60	37.03	5.36e-88	0.87
Merged-chr4-60251580-2	chr4	60251555	60251606	+	34.2	RestQNP2|RestQNP1	2	chr4-34	chr4-25	chr4-25	chr4	60251494	60251666	+	41.9	0.937	85	118	5.7	20.83	5.97e-109	53.62	6.32e-156	1	chr4-34	chr4	60251498	60251664	+	26.5	0.951	67	79	6	13.2	7.54e-59	33.67	2.01e-89	0.94
Merged-chr4-58832143-2	chr4	58832116	58832170	+	31.05	RestQNP2|RestQNP1	2	chr4-36	chr4-21	chr4-21	chr4	58832055	58832227	+	38.3	0.938	90	108	3.8	28.59	3.87e-114	72.17	1.38e-156	0.87	chr4-36	chr4	58832062	58832228	+	23.8	0.912	66	71	4	17.79	1.09e-61	34.2	5.11e-81	0.85
Merged-chr4-150025404-2	chr4	150025378	150025430	+	26.7	RestQNP2|RestQNP1	2	chr4-37	chr4-30	chr4-30	chr4	150025317	150025489	+	30.2	0.929	79	85	3.8	22.5	9.76e-82	39.9	3.56e-102	0.83	chr4-37	chr4	150025322	150025488	+	23.2	0.876	64	69	5	13.83	6.2e-53	28.58	1.38e-73	0.87
Merged-chr4-117538429-2	chr4	117538401	117538458	+	21.9	RestQNP2|RestQNP1	2	chr4-38	chr4-59	chr4-59	chr4	117538340	117538512	+	20.6	0.945	51	58	5.7	10.24	7.97e-38	19.39	6.82e-52	0.93	chr4-38	chr4	117538350	117538516	+	23.2	0.928	63	69	5	13.83	6.2e-53	20.04	2.22e-63	0.87
Merged-chr4-73119114-2	chr4	73119076	73119153	+	27.05	RestQNP2|RestQNP1	2	chr4-39	chr4-36	chr4-36	chr4	73119015	73119187	+	32.6	0.91	68	93	0.9	98.48	1.63e-147	26.53	1.27e-94	1.04	chr4-39	chr4	73119045	73119211	+	21.5	0.962	60	64	1	64.15	2.51e-90	19.54	2.94e-58	0.88
Merged-chr4-59810528-2	chr4	59810493	59810564	+	20.7	RestQNP2|RestQNP1	2	chr4-43	chr4-57	chr4-57	chr4	59810432	59810604	+	21.6	0.852	54	61	1.9	32.3	2.15e-68	36.86	8.54e-72	0.94	chr4-43	chr4	59810456	59810622	+	19.8	0.903	54	59	1	59.14	2.32e-81	36.03	6.22e-69	0.9
Merged-chr4-111923608-2	chr4	111923576	111923640	+	24.25	RestQNP2|RestQNP1	2	chr4-44	chr4-34	chr4-34	chr4	111923529	111923701	+	27.3	0.86	71	78	2.8	27.53	1.01e-81	23.77	5.67e-76	0.87	chr4-44	chr4	111923518	111923684	+	21.2	0.926	54	63	3	21.05	2.63e-59	21.57	5.98e-60	0.93
Merged-chr4-118123855-2	chr4	118123810	118123901	+	18.6	RestQNP2|RestQNP1	2	chr4-45	chr4-79	chr4-79	chr4	118123749	118123921	+	17.4	0.868	42	49	0.9	51.89	3.86e-65	9.67	1.58e-30	0.99	chr4-45	chr4	118123793	118123959	+	19.8	0.867	54	59	1	59.14	2.32e-81	14.32	2.35e-46	0.9
Merged-chr4-119765647-2	chr4	119765617	119765677	+	25	RestQNP2|RestQNP1	2	chr4-46	chr4-35	chr4-35	chr4	119765556	119765728	+	30.9	0.907	70	88	1.9	46.59	1.67e-111	34.32	5.43e-99	0.96	chr4-46	chr4	119765569	119765735	+	19.1	0.875	53	57	2	28.57	4.39e-61	26.18	5.34e-59	0.92
Merged-chr4-57419684-2	chr4	57419659	57419710	+	19.5	RestQNP2|RestQNP1	2	chr4-48	chr4-56	chr4-56	chr4	57419598	57419770	+	20.9	0.863	55	59	4.7	12.5	4.11e-43	22.34	4.09e-57	0.92	chr4-48	chr4	57419602	57419768	+	18.1	0.952	51	54	5	10.82	1.59e-36	19.63	1.59e-49	0.9
Merged-chr4-125700068-2	chr4	125700025	125700111	+	17.75	RestQNP2|RestQNP1	2	chr4-49	chr4-86	chr4-86	chr4	125699964	125700136	+	16	0.883	37	45	7.6	5.96	1.73e-20	15.04	1.19e-36	1.01	chr4-49	chr4	125700003	125700169	+	19.5	0.863	51	58	7	8.3	4.05e-33	19.52	6.15e-53	0.92
Merged-chr4-155544775-2	chr4	155544744	155544807	+	21.85	RestQNP2|RestQNP1	2	chr4-52	chr4-42	chr4-42	chr4	155544683	155544855	+	26.6	0.967	65	76	0.9	80.48	2.65e-114	37.05	5.15e-88	0.91	chr4-52	chr4	155544699	155544865	+	17.1	0.921	49	51	1	51.12	2.11e-67	23.24	1.92e-50	0.92
Merged-chr4-44722844-2	chr4	44722818	44722870	+	15.15	RestQNP2|RestQNP1	2	chr4-53	chr4-102	chr4-102	chr4	44722759	44722931	+	12.8	0.886	32	36	5.7	6.35	1.44e-17	17.33	9.61e-32	0.97	chr4-53	chr4	44722760	44722926	+	17.5	0.897	48	52	6	8.69	9.06e-31	20.81	5.09e-49	0.92
Merged-chr4-58876482-2	chr4	58876453	58876511	+	21.3	RestQNP2|RestQNP1	2	chr4-54	chr4-47	chr4-47	chr4	58876400	58876572	+	24.8	0.851	60	70	1.9	37.06	2.78e-82	33.98	1.02e-79	0.93	chr4-54	chr4	58876395	58876561	+	17.8	0.892	48	53	2	26.56	2.63e-55	30.48	2.29e-58	0.94
Merged-chr4-3562580-2	chr4	3562541	3562619	+	20.2	RestQNP2|RestQNP1	2	chr4-55	chr4-55	chr4-55	chr4	3562480	3562652	+	21.6	0.831	55	61	4.7	12.92	2.5e-45	32.08	3.19e-68	0.89	chr4-55	chr4	3562511	3562677	+	18.8	0.875	47	56	5	11.23	1.28e-38	29.62	6.78e-61	1.03
Merged-chr4-128759811-2	chr4	128759772	128759850	+	18.85	RestQNP2|RestQNP1	2	chr4-57	chr4-54	chr4-54	chr4	128759739	128759911	+	20.9	0.793	56	59	1.9	31.24	2.21e-65	23.77	1.24e-58	0.87	chr4-57	chr4	128759714	128759880	+	16.8	0.857	47	50	1	50.12	1.08e-65	21.94	2.71e-48	0.89
Merged-chr4-125964115-2	chr4	125964073	125964157	+	19.7	RestQNP2|RestQNP1	2	chr4-58	chr4-50	chr4-50	chr4	125964012	125964184	+	22.3	0.937	59	63	2.8	22.24	9.62e-61	26.51	2.36e-65	0.88	chr4-58	chr4	125964049	125964215	+	17.1	0.857	46	51	4	12.78	5.82e-38	25.18	3.81e-52	0.92
Merged-chr4-1721827-2	chr4	1721800	1721854	+	21.65	RestQNP2|RestQNP1	2	chr4-59	chr4-43	chr4-43	chr4	1721743	1721915	+	25.5	0.943	64	72	1.9	38.12	1.94e-85	40.9	1.39e-87	0.89	chr4-59	chr4	1721742	1721908	+	17.8	0.882	45	53	1	53.12	7.63e-71	32.04	1.78e-59	0.98
Merged-chr4-125030689-2	chr4	125030647	125030732	+	19.75	RestQNP2|RestQNP1	2	chr4-60	chr4-49	chr4-49	chr4	125030586	125030758	+	24.1	0.8	59	68	1.9	36	3.76e-79	27.99	6.03e-72	0.91	chr4-60	chr4	125030624	125030790	+	15.4	0.814	44	46	2	23.05	1.63e-45	20.96	1.07e-43	0.95
Merged-chr4-3577275-2	chr4	3577248	3577302	+	18.35	RestQNP2|RestQNP1	2	chr4-61	chr4-51	chr4-51	chr4	3577191	3577363	+	21.6	0.887	56	61	7.6	8.07	4.37e-34	29.36	5.96e-66	0.87	chr4-61	chr4	3577190	3577356	+	15.1	0.883	43	45	7	6.44	8.8e-22	20.2	4.3e-42	0.93
Merged-chr4-120198916-2	chr4	120198874	120198958	+	14.9	RestQNP2|RestQNP1	2	chr4-64	chr4-75	chr4-75	chr4	120198813	120198985	+	16	0.881	43	45	3.8	11.91	1.96e-32	19.82	9.72e-42	0.87	chr4-64	chr4	120198850	120199016	+	13.8	0.815	39	41	4	10.27	2.69e-27	16.19	8.81e-35	0.92
Merged-chr4-112297501-2	chr4	112297465	112297537	+	20.2	RestQNP2|RestQNP1	2	chr4-67	chr4-44	chr4-44	chr4	112297426	112297598	+	27.3	0.879	62	77	1.9	40.77	1.96e-93	56.8	2.69e-104	0.98	chr4-67	chr4	112297407	112297573	+	13.1	0.862	38	39	1	39.09	1.65e-47	24.58	6.9e-40	0.9
Merged-chr4-171809705-2	chr4	171809670	171809740	+	16.45	RestQNP2|RestQNP1	2	chr4-68	chr4-61	chr4-61	chr4	171809609	171809781	+	19.5	0.863	50	55	1.9	29.12	1.9e-59	19.65	1.95e-50	0.96	chr4-68	chr4	171809632	171809798	+	13.4	0.918	38	40	2	20.05	1.76e-37	17.55	2.7e-35	0.9
Merged-chr4-184903790-2	chr4	184903751	184903830	+	14.85	RestQNP2|RestQNP1	2	chr4-69	chr4-77	chr4-77	chr4	184903690	184903862	+	15.3	0.889	43	43	0.5	91.07	9.99e-68	17.96	3.22e-38	0.85	chr4-69	chr4	184903722	184903888	+	14.4	0.893	38	43	1	43.1	5.53e-54	21.05	4.89e-41	0.98
Merged-chr4-61502904-2	chr4	61502869	61502939	+	10.275	RestQNP2|RestQNP1	2	chr4-72	chr4-121	chr4-121	chr4	61502828	61503000	+	7.45	0.73	24	21	4.7	4.45	3.17e-08	10.11	1.26e-14	0.86	chr4-72	chr4	61502811	61502977	+	13.1	0.896	37	39	4	9.77	2.78e-25	18.94	1.13e-35	0.92
Merged-chr4-118526338-2	chr4	118526313	118526364	+	14.2	RestQNP2|RestQNP1	2	chr4-73	chr4-80	chr4-80	chr4	118526252	118526424	+	15.6	0.852	42	44	1.9	23.3	8.4e-44	21.55	2.25e-42	0.87	chr4-73	chr4	118526256	118526422	+	12.8	0.875	37	38	2	19.04	6.9e-35	16.08	2.99e-32	0.9
Merged-chr4-76366941-2	chr4	76366908	76366974	+	13.45	RestQNP2|RestQNP1	2	chr4-75	chr4-85	chr4-85	chr4	76366863	76367035	+	13.8	0.833	37	39	5.7	6.88	4.71e-20	31.65	5.09e-44	0.93	chr4-75	chr4	76366850	76367016	+	13.1	0.863	36	39	6	6.52	2.95e-19	27.84	6.44e-42	0.98
Merged-chr4-145505217-2	chr4	145505183	145505251	+	17.05	RestQNP2|RestQNP1	2	chr4-76	chr4-58	chr4-58	chr4	145505140	145505312	+	22	0.915	53	62	0.5	131.31	1.23e-106	22.01	1.52e-59	0.97	chr4-76	chr4	145505125	145505291	+	12.1	0.852	35	36	0.5	72.17	2.19e-53	11.72	4.8e-26	0.88
Merged-chr4-8281966-2	chr4	8281931	8282002	+	15.8	RestQNP2|RestQNP1	2	chr4-77	chr4-60	chr4-60	chr4	8281870	8282042	+	18.8	0.797	50	53	0.9	56.12	4.37e-72	23.16	2.83e-52	0.91	chr4-77	chr4	8281894	8282060	+	12.8	0.817	34	38	0.5	76.18	3.87e-57	14.34	1.76e-30	0.98
Merged-chr4-16269108-2	chr4	16269071	16269146	+	14.2	RestQNP2|RestQNP1	2	chr4-78	chr4-78	chr4-78	chr4	16269035	16269207	+	16	0.864	42	45	1.9	23.83	3.52e-45	18.11	3.21e-39	0.89	chr4-78	chr4	16269013	16269179	+	12.4	0.941	34	37	2	18.54	1.32e-33	16	2.27e-31	0.99
Merged-chr4-136914954-2	chr4	136914924	136914984	+	12.45	RestQNP2|RestQNP1	2	chr4-79	chr4-91	chr4-91	chr4	136914863	136915035	+	13.1	0.864	35	37	4.7	7.84	6.45e-21	20.21	6.4e-35	0.91	chr4-79	chr4	136914876	136915042	+	11.8	0.93	34	35	5	7.02	2.05e-18	14.71	1.45e-28	0.91
Merged-chr4-165494489-2	chr4	165494461	165494517	+	16.2	RestQNP2|RestQNP1	2	chr4-81	chr4-64	chr4-64	chr4	165494400	165494572	+	20.6	0.894	49	58	1.9	30.71	6.91e-64	24.23	3.97e-58	0.98	chr4-81	chr4	165494409	165494575	+	11.8	0.759	34	35	1	35.08	3.29e-41	13.38	3.18e-27	0.91
Merged-chr4-171819033-2	chr4	171819001	171819066	+	9.57	RestQNP2|RestQNP1	2	chr4-82	chr4-137	chr4-137	chr4	171818955	171819127	+	6.74	0.618	20	19	1.9	10.06	2.42e-13	5.98	3.76e-09	0.9	chr4-82	chr4	171818943	171819109	+	12.4	0.857	34	37	2	18.54	1.32e-33	14.71	4.16e-30	0.93
Merged-chr4-185827937-2	chr4	185827910	185827965	+	9.78	RestQNP2|RestQNP1	2	chr4-83	chr4-130	chr4-130	chr4	185827849	185828021	+	8.16	0.818	22	23	1.9	12.18	1.43e-17	8.22	5.09e-14	0.9	chr4-83	chr4	185827857	185828023	+	11.4	0.812	34	34	1	34.08	1.15e-39	10.83	1.26e-23	0.91
Merged-chr4-59384684-2	chr4	59384641	59384727	+	15.75	RestQNP2|RestQNP1	2	chr4-84	chr4-65	chr4-65	chr4	59384580	59384752	+	17.7	0.896	48	50	2.8	17.65	8.38e-44	24.48	1.42e-50	0.88	chr4-84	chr4	59384619	59384785	+	13.8	0.847	33	41	3	13.7	5.35e-32	20.76	5.71e-39	1.12
Merged-chr4-154298255-2	chr4	154298229	154298281	+	14.2	RestQNP2|RestQNP1	2	chr4-86	chr4-81	chr4-81	chr4	154298170	154298342	+	16.3	0.836	42	46	1.9	24.36	1.45e-46	23.54	6.5e-46	0.93	chr4-86	chr4	154298171	154298337	+	12.1	0.898	33	36	2	18.04	2.44e-32	18.71	7.1e-33	0.96
Merged-chr4-30622049-2	chr4	30622003	30622096	+	15.1	RestQNP2|RestQNP1	2	chr4-87	chr4-68	chr4-68	chr4	30621985	30622157	+	18.1	0.884	47	51	0.9	54.01	1.35e-68	20.26	1.54e-47	0.91	chr4-87	chr4	30621945	30622111	+	12.1	0.846	32	36	1	36.08	9.12e-43	14.03	1.2e-28	0.99
Merged-chr4-67526647-2	chr4	67526616	67526678	+	17.45	RestQNP2|RestQNP1	2	chr4-89	chr4-45	chr4-45	chr4	67526555	67526727	+	23.8	0.942	61	67	3.8	17.74	3.11e-58	40.49	2.44e-81	0.88	chr4-89	chr4	67526570	67526736	+	11.1	0.918	32	33	4	8.27	1.65e-19	19.55	7.14e-31	0.95
Merged-chr4-60261257-2	chr4	60261229	60261286	+	12.1	RestQNP2|RestQNP1	2	chr4-90	chr4-89	chr4-89	chr4	60261168	60261340	+	13.5	0.817	35	38	1.9	20.12	9.47e-36	17.13	3.1e-33	0.96	chr4-90	chr4	60261178	60261344	+	10.7	0.83	31	32	3	10.69	3.61e-22	18.23	4.59e-29	0.92
Merged-chr4-117725485-2	chr4	117725458	117725512	+	10.015	RestQNP2|RestQNP1	2	chr4-91	chr4-120	chr4-120	chr4	117725397	117725569	+	9.93	0.818	25	28	0.9	29.65	2.57e-31	10.13	5.27e-19	1.01	chr4-91	chr4	117725404	117725570	+	10.1	0.902	31	30	1	30.07	1.3e-33	12.01	2.86e-22	0.86
Merged-chr4-175666185-2	chr4	175666156	175666214	+	10.315	RestQNP2|RestQNP1	2	chr4-92	chr4-115	chr4-115	chr4	175666103	175666275	+	9.93	0.829	26	28	1.9	14.83	2.86e-23	15.44	9.85e-24	0.93	chr4-92	chr4	175666098	175666264	+	10.7	0.833	31	32	2	16.04	2.19e-27	17.23	2.51e-28	0.89
Merged-chr4-176275459-2	chr4	176275434	176275485	+	11.4	RestQNP2|RestQNP1	2	chr4-93	chr4-92	chr4-92	chr4	176275374	176275546	+	12.4	0.891	35	35	1.9	18.53	7.15e-32	15.18	5.18e-29	0.91	chr4-93	chr4	176275376	176275542	+	10.4	0.898	31	31	1	31.07	4.17e-35	13.4	2.51e-24	0.89
Merged-chr4-23986614-2	chr4	23986576	23986653	+	9.43	RestQNP2|RestQNP1	2	chr4-94	chr4-118	chr4-118	chr4	23986515	23986687	+	8.16	0.725	25	23	2.8	8.12	6.5e-14	11.66	3.55e-17	0.9	chr4-94	chr4	23986545	23986711	+	10.7	0.872	30	32	4	8.02	1.37e-18	15.67	4.42e-27	0.95
Merged-chr13-47607731-2	chr13	47607696	47607766	+	54.15	RestQNP2|RestQNP1	2	chr13-5	chr13-1	chr13-1	chr13	47607655	47607827	+	67	0.912	143	189	2.8	66.71	3.49e-266	68.02	2.41e-266	0.79	chr13-5	chr13	47607638	47607804	+	41.3	0.937	95	123	2	61.64	9.11e-170	50.6	2.06e-159	0.9
Merged-chr13-7714195-2	chr13	7714168	7714222	+	43.15	RestQNP2|RestQNP1	2	chr13-6	chr13-5	chr13-5	chr13	7714111	7714283	+	52.1	0.912	104	147	0.9	155.67	4.96e-261	52.49	3.94e-191	0.93	chr13-6	chr13	7714110	7714276	+	34.2	0.904	92	102	1	102.24	3.03e-163	31.47	5.16e-112	0.82
Merged-chr13-11834032-2	chr13	11833992	11834073	+	29.55	RestQNP2|RestQNP1	2	chr13-7	chr13-26	chr13-26	chr13	11833931	11834103	+	23.8	0.8	62	67	6.6	10.14	3.68e-43	19.82	2.69e-61	0.87	chr13-7	chr13	11833965	11834131	+	35.3	0.893	90	105	9	11.69	1.57e-72	27.77	9.78e-110	0.85
Merged-chr13-40149052-2	chr13	40149016	40149088	+	36.5	RestQNP2|RestQNP1	2	chr13-9	chr13-7	chr13-7	chr13	40148977	40149149	+	40.8	0.919	91	115	3.8	30.45	1.92e-124	44.57	1.63e-140	0.91	chr13-9	chr13	40148958	40149124	+	32.2	0.941	83	96	4	24.06	9.78e-95	38.69	6.73e-114	0.87
Merged-chr14-83223942-2	chr14	83223913	83223972	+	97.8	RestQNP2|RestQNP1	2	chr14-2	chr14-1	chr14-1	chr14	83223861	83224033	+	123.1	0.913	218	349	1.9	184.79	0	78.39	0	0.68	chr14-2	chr14	83223855	83224021	+	72.5	0.909	151	216	2	108.25	0	65.96	7.28e-303	0.8
Merged-chr14-84421413-2	chr14	84421383	84421444	+	51.25	RestQNP2|RestQNP1	2	chr14-7	chr14-4	chr14-4	chr14	84421322	84421494	+	64.9	0.944	134	184	2.8	64.95	4.37e-257	73.2	4.52e-265	0.82	chr14-7	chr14	84421336	84421502	+	37.6	0.951	89	112	4	28.06	2.02e-117	42.26	9.35e-137	0.91
Merged-chr14-79120792-2	chr14	79120759	79120825	+	44.3	RestQNP2|RestQNP1	2	chr14-8	chr14-5	chr14-5	chr14	79120698	79120870	+	55.7	0.912	115	157	1.9	83.13	2.96e-236	27.78	3.77e-163	0.87	chr14-8	chr14	79120717	79120883	+	32.9	0.875	88	98	2	49.11	3.72e-126	22.68	2.88e-94	0.84
Merged-chr19-54976833-2	chr19	54976802	54976864	+	42.55	RestQNP2|RestQNP1	2	chr19-11	chr19-7	chr19-7	chr19	54976753	54976925	+	52.5	0.889	119	148	2.8	52.24	2e-193	44.72	1.24e-183	0.81	chr19-11	chr19	54976744	54976910	+	32.6	0.919	85	97	2	48.61	1.83e-124	33.6	2.71e-109	0.85
Merged-chr19-12105857-2	chr19	12105826	12105888	+	37.35	RestQNP2|RestQNP1	2	chr19-12	chr19-11	chr19-11	chr19	12105765	12105937	+	40.1	0.915	90	115	3.8	30.45	1.92e-124	39.76	7.31e-134	0.89	chr19-12	chr19	12105780	12105946	+	34.6	0.927	84	103	4	25.81	1.57e-104	40.14	1.12e-123	0.91
Merged-chr19-40082220-2	chr19	40082178	40082263	+	35.3	RestQNP2|RestQNP1	2	chr19-13	chr19-14	chr19-14	chr19	40082117	40082289	+	39.7	0.908	88	112	5.7	19.77	4.29e-101	49.93	7.2e-141	0.9	chr19-13	chr19	40082155	40082321	+	30.9	0.898	81	92	4	23.05	3.08e-89	46.58	1.77e-116	0.86
Merged-chr19-51900310-2	chr19	51900280	51900341	+	29.1	RestQNP2|RestQNP1	2	chr19-14	chr19-26	chr19-26	chr19	51900219	51900391	+	26.6	0.921	66	75	5.7	13.24	4.72e-56	35.32	2.24e-85	0.89	chr19-14	chr19	51900233	51900399	+	31.6	0.923	78	94	6	15.7	2.78e-76	38.4	2.85e-111	0.9
Merged-chr19-14553303-2	chr19	14553265	14553341	+	32.5	RestQNP2|RestQNP1	2	chr19-15	chr19-13	chr19-13	chr19	14553230	14553402	+	35.8	0.862	89	101	6.6	15.28	1.06e-80	25.61	3.26e-102	0.85	chr19-15	chr19	14553207	14553373	+	29.2	0.876	74	87	7	12.46	1.3e-62	27.56	5.67e-91	0.9
Merged-chr19-52193704-2	chr19	52193666	52193742	+	27.05	RestQNP2|RestQNP1	2	chr19-16	chr19-28	chr19-28	chr19	52193605	52193777	+	25.2	0.853	63	71	1.9	37.59	7.38e-84	25.05	9.57e-72	0.9	chr19-16	chr19	52193634	52193800	+	28.9	0.875	74	86	3	28.73	1.89e-91	29.79	9.31e-93	0.88
Merged-chr19-54609165-2	chr19	54609136	54609195	+	33.65	RestQNP2|RestQNP1	2	chr19-17	chr19-10	chr19-10	chr19	54609084	54609256	+	39.4	0.864	93	111	1.9	58.77	3.92e-151	35.42	2.93e-127	0.87	chr19-17	chr19	54609078	54609244	+	27.9	0.891	74	83	2	41.6	2.82e-101	29.62	2.2e-89	0.87
Merged-chr19-31394043-2	chr19	31394013	31394074	+	35.35	RestQNP2|RestQNP1	2	chr19-18	chr19-9	chr19-9	chr19	31393952	31394124	+	41.5	0.861	97	117	2.8	41.3	1.24e-141	31.08	1.62e-126	0.85	chr19-18	chr19	31393966	31394132	+	29.2	0.896	73	87	3	29.07	6.51e-93	26.98	3.34e-90	0.9
Merged-chr19-21359235-2	chr19	21359204	21359266	+	31	RestQNP2|RestQNP1	2	chr19-19	chr19-17	chr19-17	chr19	21359155	21359327	+	35.1	0.921	85	99	0.9	104.84	1.43e-159	42.28	4e-121	0.9	chr19-19	chr19	21359146	21359312	+	26.9	0.88	72	80	3	26.73	8.94e-83	36.74	1.77e-93	0.86
Merged-chr19-19514180-2	chr19	19514145	19514216	+	32.8	RestQNP2|RestQNP1	2	chr19-20	chr19-12	chr19-12	chr19	19514105	19514277	+	40.1	0.861	90	113	4.7	23.93	6.19e-111	43.08	7.05e-139	0.89	chr19-20	chr19	19514087	19514253	+	25.5	0.904	69	76	5	15.24	4.29e-61	31.71	3.56e-84	0.86
Merged-chr19-42404876-2	chr19	42404849	42404903	+	29.1	RestQNP2|RestQNP1	2	chr19-21	chr19-20	chr19-20	chr19	42404792	42404964	+	32.3	0.903	81	91	3.8	24.09	5.89e-90	36.66	5.42e-106	0.85	chr19-21	chr19	42404791	42404957	+	25.9	0.863	67	77	4	19.29	2.57e-69	33.05	1.31e-86	0.91
Merged-chr19-31661851-2	chr19	31661822	31661880	+	24.25	RestQNP2|RestQNP1	2	chr19-22	chr19-23	chr19-23	chr19	31661761	31661933	+	26.3	0.887	71	75	2.8	26.47	2.04e-77	30.24	1.55e-80	0.86	chr19-22	chr19	31661772	31661938	+	22.2	0.929	61	66	5	13.23	1.57e-49	23.41	5.82e-65	0.88
Merged-chr19-10422462-2	chr19	10422437	10422488	+	26.15	RestQNP2|RestQNP1	2	chr19-24	chr19-24	chr19-24	chr19	10422376	10422548	+	29.8	0.823	68	84	1.9	44.48	7.34e-105	43.13	2.45e-101	0.93	chr19-24	chr19	10422380	10422546	+	22.5	0.892	59	67	2	33.58	4.86e-76	33.08	1.29e-75	0.93
Merged-chr19-25384300-2	chr19	25384262	25384338	+	28.95	RestQNP2|RestQNP1	2	chr19-25	chr19-18	chr19-18	chr19	25384201	25384373	+	35.1	0.883	82	99	2.8	34.95	3.84e-113	41.35	3.45e-120	0.9	chr19-25	chr19	25384230	25384396	+	22.8	0.903	59	68	4	17.04	5.89e-58	30.52	2.06e-74	0.95
Merged-chr19-53838416-2	chr19	53838380	53838452	+	14.655	RestQNP2|RestQNP1	2	chr19-26	chr19-89	chr19-89	chr19	53838341	53838513	+	8.51	0.824	23	24	1.9	12.71	1.12e-18	11.96	4.29e-18	0.9	chr19-26	chr19	53838322	53838488	+	20.8	0.919	56	62	2	31.07	1.78e-68	27.62	2.08e-65	0.89
Merged-chr19-10651467-2	chr19	10651439	10651496	+	21.25	RestQNP2|RestQNP1	2	chr19-29	chr19-32	chr19-32	chr19	10651378	10651550	+	22.7	0.907	58	64	4.7	13.55	1.05e-48	35.3	4.6e-74	0.89	chr19-29	chr19	10651388	10651554	+	19.8	0.904	52	59	5	11.83	8.11e-42	33.29	5.84e-67	0.93
Merged-chr19-10958677-2	chr19	10958638	10958716	+	20.65	RestQNP2|RestQNP1	2	chr19-30	chr19-33	chr19-33	chr19	10958605	10958777	+	23.8	0.847	57	67	1.9	35.48	1.36e-77	37.31	5.05e-79	0.93	chr19-30	chr19	10958580	10958746	+	17.5	0.853	52	52	2	26.06	7e-54	33.85	1.36e-59	0.88
Merged-chr19-49283309-2	chr19	49283276	49283343	+	22	RestQNP2|RestQNP1	2	chr19-31	chr19-34	chr19-34	chr19	49283232	49283404	+	24.5	0.917	56	69	2.8	24.36	5.74e-69	26.48	2.23e-71	0.97	chr19-31	chr19	49283218	49283384	+	19.5	0.929	52	58	3	19.38	9.26e-53	27.27	5.38e-61	0.9
Merged-chr19-31387252-2	chr19	31387226	31387278	+	28.15	RestQNP2|RestQNP1	2	chr19-32	chr19-19	chr19-19	chr19	31387165	31387337	+	36.5	0.877	81	103	4.7	21.81	2.54e-97	31.56	5.72e-110	0.93	chr19-32	chr19	31387170	31387336	+	19.8	0.866	51	59	2	29.57	5.1e-64	20.44	6.14e-55	0.95
Merged-chr19-44341723-2	chr19	44341689	44341757	+	22.75	RestQNP2|RestQNP1	2	chr19-34	chr19-27	chr19-27	chr19	44341628	44341800	+	27	0.864	65	76	3.8	20.12	9.37e-70	27.5	1.25e-79	0.94	chr19-34	chr19	44341649	44341815	+	18.5	0.92	49	55	4	13.78	1.79e-42	21.02	5.69e-52	0.95
Merged-chr19-36195578-2	chr19	36195550	36195606	+	19.4	RestQNP2|RestQNP1	2	chr19-35	chr19-29	chr19-29	chr19	36195495	36195667	+	23.4	0.816	62	67	4.7	14.19	3.83e-52	19.34	5.6e-58	0.85	chr19-35	chr19	36195492	36195658	+	15.4	0.803	47	46	3	15.37	7.75e-38	12.11	2.02e-33	0.88
Merged-chr19-53745585-2	chr19	53745553	53745617	+	15.85	RestQNP2|RestQNP1	2	chr19-36	chr19-58	chr19-58	chr19	53745506	53745678	+	14.9	0.855	34	42	5.7	7.41	1.23e-22	14.47	6.69e-33	1.04	chr19-36	chr19	53745495	53745661	+	16.8	0.803	46	50	5	10.02	1.97e-32	20.01	2.17e-46	0.93
Merged-chr19-53658717-2	chr19	53658682	53658752	+	21.75	RestQNP2|RestQNP1	2	chr19-39	chr19-30	chr19-30	chr19	53658621	53658793	+	27	0.908	60	76	2.8	26.83	7.6e-79	33.47	6.66e-86	0.98	chr19-39	chr19	53658644	53658810	+	16.5	0.891	44	49	2	24.56	1.17e-49	19.22	1.1e-44	0.98
Merged-chr19-54081193-2	chr19	54081165	54081222	+	21.2	RestQNP2|RestQNP1	2	chr19-40	chr19-25	chr19-25	chr19	54081111	54081283	+	26.3	0.856	67	74	2.8	26.12	5.4e-76	34.74	7.42e-85	0.87	chr19-40	chr19	54081107	54081273	+	16.1	0.871	43	48	2	24.06	2.88e-48	25.62	1.58e-49	0.96
Merged-chr19-9160796-2	chr19	9160771	9160822	+	13.45	RestQNP2|RestQNP1	2	chr19-44	chr19-43	chr19-43	chr19	9160711	9160883	+	14.5	0.879	40	41	2.8	14.47	6.57e-33	13.01	3.79e-31	0.92	chr19-44	chr19	9160713	9160879	+	12.4	0.868	40	37	3	12.36	1.63e-27	12.45	1.27e-27	0.88
Merged-chr19-48716121-2	chr19	48716094	48716149	+	19.45	RestQNP2|RestQNP1	2	chr19-46	chr19-31	chr19-31	chr19	48716033	48716205	+	23.1	0.908	59	65	1.9	34.42	1.68e-74	31.03	1.16e-71	0.87	chr19-46	chr19	48716041	48716207	+	15.8	0.845	38	47	2	23.55	6.93e-47	26.27	5.05e-49	1.04
Merged-chr19-51981362-2	chr19	51981321	51981403	+	14.5	RestQNP2|RestQNP1	2	chr19-47	chr19-46	chr19-46	chr19	51981292	51981464	+	15.6	0.851	40	44	1.9	23.3	8.4e-44	19.37	1.93e-40	0.94	chr19-47	chr19	51981263	51981429	+	13.4	0.812	38	40	2	20.05	1.76e-37	18.09	8.67e-36	0.9
Merged-chr19-13108765-2	chr19	13108736	13108794	+	16.65	RestQNP2|RestQNP1	2	chr19-48	chr19-40	chr19-40	chr19	13108683	13108855	+	19.2	0.873	50	54	0.9	57.18	7.64e-74	25.3	3.15e-54	0.91	chr19-48	chr19	13108678	13108844	+	14.1	0.862	37	42	1	42.1	2.38e-52	17.4	8e-37	0.99
Merged-chr19-35692070-2	chr19	35692030	35692111	+	13.25	RestQNP2|RestQNP1	2	chr19-50	chr19-61	chr19-61	chr19	35691969	35692141	+	12.4	0.833	33	35	2.8	12.35	4.16e-26	16.85	1.67e-30	0.94	chr19-50	chr19	35692003	35692169	+	14.1	0.815	37	42	5	8.42	1.13e-24	14.64	7.32e-34	0.96
Merged-chr19-52006380-2	chr19	52006348	52006412	+	17.4	RestQNP2|RestQNP1	2	chr19-52	chr19-35	chr19-35	chr19	52006287	52006459	+	22	0.867	53	62	3.8	16.41	4.72e-52	33.22	3.18e-70	0.95	chr19-52	chr19	52006304	52006470	+	12.8	0.88	36	38	4	9.52	2.72e-24	21.44	9.49e-37	0.9
Merged-chr19-49589490-2	chr19	49589464	49589517	+	11.34	RestQNP2|RestQNP1	2	chr19-54	chr19-69	chr19-69	chr19	49589403	49589575	+	9.58	0.789	27	27	3.8	7.15	9.31e-15	12.78	7.07e-21	0.9	chr19-54	chr19	49589409	49589575	+	13.1	0.885	34	39	4	9.77	2.78e-25	21.59	8.7e-38	1.01
Merged-chr19-11620790-2	chr19	11620761	11620819	+	16.15	RestQNP2|RestQNP1	2	chr19-55	chr19-39	chr19-39	chr19	11620708	11620880	+	20.2	0.865	51	57	2.8	20.12	9.15e-53	14.93	4.94e-45	0.95	chr19-55	chr19	11620703	11620869	+	12.1	0.887	33	36	3	12.03	2.02e-26	9.97	9.67e-24	0.93
Merged-chr19-20885935-2	chr19	20885909	20885962	+	15.65	RestQNP2|RestQNP1	2	chr19-56	chr19-41	chr19-41	chr19	20885848	20886020	+	19.9	0.929	44	56	3.8	14.83	7.24e-45	28.92	2.48e-60	1.04	chr19-56	chr19	20885854	20886020	+	11.4	0.867	33	34	4	8.52	1.93e-20	15.61	1.27e-28	0.91
Merged-chr19-53700833-2	chr19	53700801	53700866	+	13.55	RestQNP2|RestQNP1	2	chr19-58	chr19-42	chr19-42	chr19	53700755	53700927	+	16	0.855	41	45	2.8	15.88	1.18e-37	17.16	4.52e-39	0.93	chr19-58	chr19	53700743	53700909	+	11.1	0.932	31	33	3	11.03	3.26e-23	15.39	1.22e-27	0.95
Merged-chr19-21074660-2	chr19	21074632	21074689	+	14.2	RestQNP2|RestQNP1	2	chr19-64	chr19-49	chr19-49	chr19	21074578	21074750	+	17	0.862	38	48	1.9	25.42	2.28e-49	21.47	5.35e-46	1.07	chr19-64	chr19	21074574	21074740	+	11.4	0.837	29	34	2	17.04	7.76e-30	17.51	3.21e-30	1.04
Merged-chr19-25410597-2	chr19	25410557	25410637	+	10.735	RestQNP2|RestQNP1	2	chr19-72	chr19-62	chr19-62	chr19	25410496	25410668	+	12.4	0.894	32	35	3.8	9.27	3.93e-22	15.53	2.42e-29	0.97	chr19-72	chr19	25410529	25410695	+	9.07	0.872	26	27	3	9.02	3.69e-17	12.4	1.5e-20	0.93
Merged-chr19-53023191-2	chr19	53023151	53023231	+	11.445	RestQNP2|RestQNP1	2	chr19-74	chr19-53	chr19-53	chr19	53023120	53023292	+	14.5	0.844	37	41	2.8	14.47	6.57e-33	23.52	4.25e-41	0.92	chr19-74	chr19	53023093	53023259	+	8.39	0.882	26	25	3	8.35	2.92e-15	16.46	5.2e-22	0.9
Merged-chr19-655251-2	chr19	655220	655282	+	7.905	RestQNP2|RestQNP1	2	chr19-75	chr19-96	chr19-96	chr19	655171	655343	+	6.74	0.867	20	19	2.8	6.71	2.2e-10	10.48	1.2e-13	0.95	chr19-75	chr19	655162	655328	+	9.07	0.846	25	27	3	9.02	3.69e-17	16.49	1.15e-23	1.05
Merged-chr19-21821245-2	chr19	21821213	21821277	+	8.285	RestQNP2|RestQNP1	2	chr19-76	chr19-79	chr19-79	chr19	21821166	21821338	+	8.51	0.8	24	24	0.9	25.42	1.59e-25	8.57	5.91e-15	0.9	chr19-76	chr19	21821155	21821321	+	8.06	0.8	25	24	1	24.06	5.62e-25	8.67	4.67e-15	0.9
Merged-chr19-49802762-2	chr19	49802735	49802790	+	8.82	RestQNP2|RestQNP1	2	chr19-79	chr19-82	chr19-82	chr19	49802674	49802846	+	9.58	0.698	24	27	1.9	14.3	4.26e-22	9.41	5.25e-17	0.98	chr19-79	chr19	49802682	49802848	+	8.06	0.703	25	24	2	12.03	3.78e-18	8.67	4.67e-15	0.9
Merged-chr19-6947501-2	chr19	6947458	6947545	+	8.975	RestQNP2|RestQNP1	2	chr19-80	chr19-70	chr19-70	chr19	6947397	6947569	+	9.22	0.868	26	26	0.9	27.53	2.17e-28	9.98	1.32e-17	0.86	chr19-80	chr19	6947437	6947603	+	8.73	0.795	24	26	1	26.06	8.61e-28	9.17	9.56e-17	0.97
Merged-chr19-11622072-2	chr19	11622036	11622108	+	8.805	RestQNP2|RestQNP1	2	chr19-90	chr19-72	chr19-72	chr19	11621997	11622169	+	9.22	0.738	25	26	2.8	9.18	9.34e-17	6.08	1.05e-12	0.9	chr19-90	chr19	11621978	11622144	+	8.39	0.795	23	25	3	8.35	2.92e-15	6.92	1.78e-13	0.97
Merged-chr19-36191408-2	chr19	36191368	36191448	+	8.64	RestQNP2|RestQNP1	2	chr19-95	chr19-68	chr19-68	chr19	36191307	36191479	+	9.22	0.775	27	26	0.9	27.53	2.17e-28	6.39	3.46e-13	0.94	chr19-95	chr19	36191340	36191506	+	8.06	0.824	22	24	1	24.06	5.62e-25	5.83	1.78e-11	1.08
Merged-chr19-42557958-2	chr19	42557926	42557990	+	10.425	RestQNP2|RestQNP1	2	chr19-96	chr19-55	chr19-55	chr19	42557879	42558051	+	13.8	0.868	36	39	1.9	20.65	4.58e-37	17.58	1.76e-34	0.95	chr19-96	chr19	42557868	42558034	+	7.05	0.844	22	21	1	21.05	6.88e-21	9.28	6.31e-14	0.99
Merged-chr15-13252456-2	chr15	13252424	13252488	+	26.1	RestQNP2|RestQNP1	2	chr15-10	chr15-10	chr15-10	chr15	13252363	13252535	+	28.7	0.927	71	81	2.8	28.59	4.5e-86	45.9	5e-101	0.87	chr15-10	chr15	13252380	13252546	+	23.5	0.851	62	70	3	23.39	9.31e-69	33.44	3.03e-79	0.92
Merged-chr15-4506958-2	chr15	4506928	4506989	+	21.3	RestQNP2|RestQNP1	2	chr15-12	chr15-11	chr15-11	chr15	4506867	4507039	+	23.1	0.862	59	66	0.9	69.89	1.63e-95	37.3	1.05e-76	0.94	chr15-12	chr15	4506881	4507047	+	19.5	0.92	56	58	1	58.13	1.37e-79	39.49	4.81e-70	0.84
Merged-chr15-88525471-2	chr15	88525441	88525502	+	16.3	RestQNP2|RestQNP1	2	chr15-13	chr15-27	chr15-27	chr15	88525391	88525563	+	13.8	0.79	35	39	0.9	41.3	2.04e-48	18.16	5.36e-35	0.98	chr15-13	chr15	88525383	88525549	+	18.8	0.848	52	56	1	56.13	4.56e-76	24.94	7.23e-57	0.92
Merged-chr15-42961746-2	chr15	42961703	42961790	+	19.9	RestQNP2|RestQNP1	2	chr15-14	chr15-15	chr15-15	chr15	42961679	42961851	+	21.3	0.867	53	60	0.5	127.08	2.09e-102	37.87	2.48e-71	0.92	chr15-14	chr15	42961645	42961811	+	18.5	0.935	49	55	0.5	110.25	1.17e-90	31.33	3.89e-61	0.95
Merged-chr15-47704232-2	chr15	47704206	47704258	+	20.7	RestQNP2|RestQNP1	2	chr15-15	chr15-13	chr15-13	chr15	47704147	47704319	+	21.6	0.911	57	61	0.9	64.6	2.33e-86	29.13	1.07e-64	0.86	chr15-15	chr15	47704148	47704314	+	19.8	0.863	49	59	1	59.14	2.32e-81	25.7	1.49e-60	0.97
Merged-chr15-36866850-2	chr15	36866817	36866884	+	10.56	RestQNP2|RestQNP1	2	chr15-16	chr15-64	chr15-64	chr15	36866773	36866945	+	5.32	0.864	15	15	0.9	15.88	1.26e-13	7.1	7.93e-09	0.9	chr15-16	chr15	36866759	36866925	+	15.8	0.869	44	47	1	47.11	1.28e-60	23.01	1.98e-46	0.92
Merged-chr15-45597496-2	chr15	45597462	45597530	+	18.75	RestQNP2|RestQNP1	2	chr15-19	chr15-12	chr15-12	chr15	45597401	45597573	+	22.7	0.917	57	64	3.8	16.94	1.67e-54	38.27	2.99e-76	0.91	chr15-19	chr15	45597422	45597588	+	14.8	0.883	41	44	4	11.03	2.13e-30	26.33	4.77e-46	0.93
Merged-chr15-87574054-2	chr15	87574022	87574087	+	15.4	RestQNP2|RestQNP1	2	chr15-21	chr15-19	chr15-19	chr15	87573961	87574133	+	17.4	0.859	44	50	0.5	105.9	1.04e-81	24.42	1.53e-49	0.94	chr15-21	chr15	87573979	87574145	+	13.4	0.87	36	40	0.5	80.18	6.17e-61	18.23	6.49e-36	0.97
Merged-chr15-47632849-2	chr15	47632822	47632877	+	15.45	RestQNP2|RestQNP1	2	chr15-22	chr15-17	chr15-17	chr15	47632761	47632933	+	18.1	0.862	46	51	0.9	54.01	1.35e-68	25.41	2.42e-52	0.91	chr15-22	chr15	47632769	47632935	+	12.8	0.85	34	38	1	38.09	6.46e-46	19.58	2.56e-35	0.98
Merged-chr15-61313599-2	chr15	61313574	61313624	+	14.6	RestQNP2|RestQNP1	2	chr15-27	chr15-18	chr15-18	chr15	61313513	61313685	+	18.1	0.855	44	51	0.9	54.01	1.35e-68	22.63	6.99e-50	0.98	chr15-27	chr15	61313516	61313682	+	11.1	0.84	31	33	1	33.08	3.94e-38	14.92	3.19e-27	0.98
Merged-chr15-88502224-2	chr15	88502195	88502254	+	13.85	RestQNP2|RestQNP1	2	chr15-28	chr15-20	chr15-20	chr15	88502134	88502306	+	16.3	0.887	42	47	0.9	49.77	1.02e-61	28.4	1.6e-49	0.93	chr15-28	chr15	88502146	88502312	+	11.4	0.909	31	34	1	34.08	1.15e-39	18.15	1.03e-30	0.94
Merged-chr15-93004050-2	chr15	93004023	93004077	+	12.3	RestQNP2|RestQNP1	2	chr15-29	chr15-25	chr15-25	chr15	93003962	93004134	+	13.5	0.811	36	38	3.8	10.06	4.15e-25	18.29	2.94e-34	0.96	chr15-29	chr15	93003969	93004135	+	11.1	0.83	31	33	4	8.27	1.65e-19	15.52	9.58e-28	1.01
Merged-chr15-18130969-2	chr15	18130944	18130995	+	12.45	RestQNP2|RestQNP1	2	chr15-30	chr15-26	chr15-26	chr15	18130884	18131056	+	14.2	0.843	35	40	0.5	84.72	7.03e-62	18.62	2.87e-36	0.95	chr15-30	chr15	18130886	18131052	+	10.7	0.848	30	32	0.5	64.15	4.99e-46	17.08	3.3e-28	0.95
Merged-chr15-14160396-2	chr15	14160366	14160426	+	12.45	RestQNP2|RestQNP1	2	chr15-31	chr15-22	chr15-22	chr15	14160315	14160487	+	14.5	0.857	39	41	1.9	21.71	9.94e-40	24.01	1.91e-41	0.95	chr15-31	chr15	14160308	14160474	+	10.4	0.923	29	31	2	15.54	3.52e-26	17.16	1.93e-27	0.92
Merged-chr15-3885029-2	chr15	3884986	3885073	+	7.54	RestQNP2|RestQNP1	2	chr15-32	chr15-52	chr15-52	chr15	3884925	3885097	+	5.68	0.769	17	16	0.5	33.89	1.82e-19	7.97	5.04e-10	0.9	chr15-32	chr15	3884965	3885131	+	9.4	0.838	26	28	1	28.06	1.13e-30	13.38	4.18e-22	0.96
Merged-chr15-68738897-2	chr15	68738856	68738939	+	11.45	RestQNP2|RestQNP1	2	chr15-34	chr15-29	chr15-29	chr15	68738828	68739000	+	12.8	0.849	34	36	1.9	19.06	3.74e-33	17.63	5.37e-32	0.94	chr15-34	chr15	68738798	68738964	+	10.1	0.854	26	30	1	30.07	1.3e-33	14.22	2.63e-24	0.99
Merged-chr15-103703497-2	chr15	103703459	103703535	+	10.4	RestQNP2|RestQNP1	2	chr15-36	chr15-31	chr15-31	chr15	103703398	103703570	+	11.4	0.833	31	32	1.9	16.94	4.19e-28	12.98	1.2e-24	0.92	chr15-36	chr15	103703427	103703593	+	9.4	0.767	25	28	2	14.03	1.2e-22	11.68	1.39e-20	1.04
Merged-chr15-36839231-2	chr15	36839197	36839266	+	7.39	RestQNP2|RestQNP1	2	chr15-37	chr15-56	chr15-56	chr15	36839155	36839327	+	6.39	0.826	17	18	0.5	38.12	1.33e-22	10.22	7.8e-13	0.96	chr15-37	chr15	36839139	36839305	+	8.39	0.966	24	25	0.5	50.12	1.1e-33	13.59	4.59e-20	0.97
Merged-chr15-52679133-2	chr15	52679085	52679182	+	8.805	RestQNP2|RestQNP1	2	chr15-38	chr15-38	chr15-38	chr15	52679024	52679196	+	9.22	0.811	23	26	2.8	9.18	9.34e-17	14.48	1.8e-21	0.98	chr15-38	chr15	52679074	52679240	+	8.39	0.824	24	25	3	8.35	2.92e-15	11.75	1.31e-18	0.93
Merged-chr15-59694140-2	chr15	59694107	59694174	+	6.365	RestQNP2|RestQNP1	2	chr15-43	chr15-69	chr15-69	chr15	59694046	59694218	+	5.68	0.76	15	16	1.9	8.47	2.13e-10	7.9	5.7e-10	1.03	chr15-43	chr15	59694066	59694232	+	7.05	0.9	21	21	2	10.52	5.84e-15	7.87	1.37e-12	0.94
Merged-chr15-54558491-2	chr15	54558464	54558519	+	8.325	RestQNP2|RestQNP1	2	chr15-45	chr15-34	chr15-34	chr15	54558403	54558575	+	9.93	0.951	27	28	3.8	7.41	1.25e-15	17.87	2.09e-25	0.97	chr15-45	chr15	54558411	54558577	+	6.72	0.774	20	20	4	5.01	9.83e-09	13.78	1.79e-16	0.95
Merged-chr15-47750045-2	chr15	47750005	47750086	+	8.52	RestQNP2|RestQNP1	2	chr15-48	chr15-32	chr15-32	chr15	47749975	47750147	+	11	0.875	30	31	1.9	16.41	7.11e-27	34.53	1.75e-36	0.92	chr15-48	chr15	47749947	47750113	+	6.04	0.9	18	18	2	9.02	5.96e-12	34.4	8.01e-22	0.9
Merged-chr15-82881844-2	chr15	82881818	82881870	+	6.58	RestQNP2|RestQNP1	2	chr15-50	chr15-43	chr15-43	chr15	82881759	82881931	+	7.45	0.844	21	21	3.8	5.56	7.13e-10	11.25	1.62e-15	0.95	chr15-50	chr15	82881760	82881926	+	5.71	0.875	18	17	3	5.68	2.1e-08	7.99	1.42e-10	0.9
Merged-chr15-42453542-2	chr15	42453503	42453582	+	5.85	RestQNP2|RestQNP1	2	chr15-54	chr15-65	chr15-65	chr15	42453471	42453643	+	5.32	0.773	15	15	1.9	7.94	1.82e-09	9.06	3.11e-10	0.9	chr15-54	chr15	42453445	42453611	+	6.38	0.909	17	19	1	19.04	2.9e-18	11.49	2.44e-14	1.01
Merged-chr15-51469528-2	chr15	51469488	51469569	+	6.05	RestQNP2|RestQNP1	2	chr15-56	chr15-47	chr15-47	chr15	51469427	51469599	+	6.39	0.808	19	18	2.8	6.35	1.49e-09	13.45	8.32e-15	0.96	chr15-56	chr15	51469461	51469627	+	5.71	0.952	16	17	2	8.52	5.41e-11	14.81	9.93e-15	0.96
Merged-chr15-61074824-2	chr15	61074797	61074852	+	7.12	RestQNP2|RestQNP1	2	chr15-57	chr15-39	chr15-39	chr15	61074736	61074908	+	8.87	0.871	23	25	0.9	26.47	5.99e-27	21.2	1.29e-24	0.94	chr15-57	chr15	61074744	61074910	+	5.37	0.667	16	16	1	16.04	1.7e-14	13.74	1.84e-13	0.9
Merged-chr15-109300805-2	chr15	109300773	109300838	+	5.695	RestQNP2|RestQNP1	2	chr15-58	chr15-51	chr15-51	chr15	109300727	109300899	+	5.68	0.7	18	16	1.9	8.47	2.13e-10	6.68	5.91e-09	0.9	chr15-58	chr15	109300715	109300881	+	5.71	0.731	16	17	1	17.04	9.97e-16	6.33	4.38e-09	0.96
Merged-chr15-10641560-2	chr15	10641532	10641589	+	5.195	RestQNP2|RestQNP1	2	chr15-65	chr15-54	chr15-54	chr15	10641471	10641643	+	6.03	0.862	17	17	0.9	18	4.13e-16	17.88	4.6e-16	0.96	chr15-65	chr15	10641481	10641647	+	4.36	0.882	14	13	1	13.03	5.75e-11	8.96	5.33e-09	0.89
Merged-chr15-27439504-2	chr15	27439476	27439533	+	6.42	RestQNP2|RestQNP1	2	chr15-66	chr15-44	chr15-44	chr15	27439415	27439587	+	7.8	0.893	20	22	1.9	11.65	1.74e-16	13.15	1.48e-17	0.95	chr15-66	chr15	27439425	27439591	+	5.04	0.81	14	15	2	7.52	3.76e-09	11.39	1.38e-11	0.96
Merged-chr15-44406674-2	chr15	44406626	44406723	+	4.825	RestQNP2|RestQNP1	2	chr15-69	chr15-73	chr15-73	chr15	44406565	44406737	+	4.61	0.792	14	14	2.8	4.94	1.78e-06	7.61	3.48e-08	0.89	chr15-69	chr15	44406615	44406781	+	5.04	0.783	14	15	3	5.01	6.52e-07	10.58	3.82e-11	1.04
Merged-chr15-48397312-2	chr15	48397287	48397338	+	5.725	RestQNP2|RestQNP1	2	chr15-70	chr15-42	chr15-42	chr15	48397227	48397399	+	7.09	0.833	21	21	1.9	11.12	2.04e-15	13.85	1.61e-16	0.9	chr15-70	chr15	48397229	48397395	+	4.36	0.75	14	13	2	6.52	2.02e-07	8.11	1.69e-08	0.89
Merged-chr15-105816676-2	chr15	105816648	105816704	+	5.535	RestQNP2|RestQNP1	2	chr15-71	chr15-72	chr15-72	chr15	105816593	105816765	+	6.03	0.8	15	17	1.9	9	2.35e-11	7.37	4.74e-10	1.02	chr15-71	chr15	105816590	105816756	+	5.04	0.895	14	15	2	7.52	3.76e-09	7.34	5.1e-09	0.96
Merged-chr11-14241856-2	chr11	14241822	14241890	+	15.45	RestQNP2|RestQNP1	2	chr11-11	chr11-19	chr11-19	chr11	14241779	14241951	+	12.8	0.796	36	37	2.8	13.06	2.5e-28	12.7	3.32e-27	0.94	chr11-11	chr11	14241764	14241930	+	18.1	0.879	47	54	3	18.04	1.18e-47	20.91	6.13e-51	0.97
Merged-chr11-30999083-2	chr11	30999048	30999118	+	15	RestQNP2|RestQNP1	2	chr11-13	chr11-13	chr11-13	chr11	30999007	30999179	+	15.6	0.831	42	44	3.8	11.65	2.34e-31	14.88	1.1e-35	0.89	chr11-13	chr11	30998990	30999156	+	14.4	0.86	43	43	6	7.18	1.26e-22	14.9	6.18e-35	0.85
Merged-chr11-54617443-2	chr11	54617414	54617472	+	18.2	RestQNP2|RestQNP1	2	chr11-15	chr11-11	chr11-11	chr11	54617361	54617533	+	21.3	0.88	54	60	5.7	10.59	7.21e-40	21.99	1.18e-57	0.92	chr11-15	chr11	54617356	54617522	+	15.1	0.918	42	45	6	7.52	2.26e-24	14.65	3.57e-36	0.93
Merged-chr11-65128331-2	chr11	65128289	65128374	+	19.05	RestQNP2|RestQNP1	2	chr11-16	chr11-10	chr11-10	chr11	65128228	65128400	+	22.3	0.895	58	63	7.6	8.34	6.36e-36	17.2	4.47e-54	0.88	chr11-16	chr11	65128266	65128432	+	15.8	0.838	42	47	7	6.73	1.97e-23	13.39	5.38e-36	0.96
Merged-chr11-27245446-2	chr11	27245401	27245492	+	12.2	RestQNP2|RestQNP1	2	chr11-17	chr11-30	chr11-30	chr11	27245381	27245553	+	10.3	0.78	26	29	3.8	7.68	1.62e-16	10.04	1.57e-19	0.96	chr11-17	chr11	27245343	27245509	+	14.1	0.879	40	42	5	8.42	1.13e-24	12.69	1.88e-31	0.96
Merged-chr11-85474719-2	chr11	85474691	85474748	+	11.19	RestQNP2|RestQNP1	2	chr11-18	chr11-33	chr11-33	chr11	85474630	85474802	+	9.58	0.64	24	27	1.9	14.3	4.26e-22	10.73	5.45e-19	0.97	chr11-18	chr11	85474640	85474806	+	12.8	0.746	34	38	1	38.09	6.46e-46	13.73	8.23e-30	0.95
Merged-chr11-82521030-2	chr11	82521001	82521060	+	14.75	RestQNP2|RestQNP1	2	chr11-19	chr11-15	chr11-15	chr11	82520949	82521121	+	17.7	0.875	42	50	5.7	8.82	5.9e-30	22.02	2.3e-48	1.03	chr11-19	chr11	82520943	82521109	+	11.8	0.776	31	35	4	8.77	2.19e-21	16.72	2.14e-30	0.97
Merged-chr11-62798913-2	chr11	62798880	62798947	+	10.9	RestQNP2|RestQNP1	2	chr11-20	chr11-22	chr11-22	chr11	62798836	62799008	+	12.4	0.833	33	35	0.9	37.06	5.07e-42	15.18	5.18e-29	0.97	chr11-20	chr11	62798822	62798988	+	9.4	0.826	30	28	2	14.03	1.2e-22	11.6	1.66e-20	0.96
Merged-chr11-58529547-2	chr11	58529501	58529594	+	9.685	RestQNP2|RestQNP1	2	chr11-21	chr11-27	chr11-27	chr11	58529440	58529612	+	10.3	0.86	28	29	3.8	7.68	1.62e-16	10.98	1.5e-20	0.93	chr11-21	chr11	58529486	58529652	+	9.07	0.917	29	27	4	6.77	3.35e-14	12.4	1.5e-20	0.93
Merged-chr11-74099469-2	chr11	74099436	74099503	+	12.32	RestQNP2|RestQNP1	2	chr11-23	chr11-18	chr11-18	chr11	74099392	74099564	+	14.9	0.864	38	43	2.8	15.18	2.91e-35	16.23	1.26e-35	0.95	chr11-23	chr11	74099378	74099544	+	9.74	0.767	28	29	2	14.53	8.27e-24	11.38	5.88e-21	0.89
Merged-chr11-9493947-2	chr11	9493899	9493995	+	10.415	RestQNP2|RestQNP1	2	chr11-24	chr11-21	chr11-21	chr11	9493884	9494056	+	12.1	0.907	33	35	1.9	18.53	7.15e-32	14.86	6.17e-28	0.94	chr11-24	chr11	9493841	9494007	+	8.73	0.854	27	26	2	13.03	2.3e-20	10.77	2.17e-18	0.9
Merged-chr11-31300244-2	chr11	31300207	31300281	+	10.065	RestQNP2|RestQNP1	2	chr11-25	chr11-25	chr11-25	chr11	31300146	31300318	+	11.4	0.878	29	32	3.8	8.47	2.9e-19	15.18	6.91e-26	0.96	chr11-25	chr11	31300173	31300339	+	8.73	0.824	27	26	4	6.52	2.28e-13	10.85	1.84e-18	0.9
Merged-chr11-80643580-2	chr11	80643547	80643614	+	11.66	RestQNP2|RestQNP1	2	chr11-26	chr11-14	chr11-14	chr11	80643503	80643675	+	15.6	0.883	42	44	0.9	46.59	1.18e-56	18.79	6.9e-40	0.89	chr11-26	chr11	80643489	80643655	+	7.72	0.805	26	23	1	23.05	1.35e-23	11.75	3.06e-17	0.94
Merged-chr11-63513189-2	chr11	63513157	63513221	+	8.65	RestQNP2|RestQNP1	2	chr11-27	chr11-28	chr11-28	chr11	63513110	63513282	+	9.58	0.846	27	27	2.8	9.53	9.76e-18	11.36	1.32e-19	0.93	chr11-27	chr11	63513099	63513265	+	7.72	0.811	24	23	2	11.53	4.56e-17	8.85	1.12e-14	0.9
Merged-chr11-35338836-2	chr11	35338796	35338876	+	9.195	RestQNP2|RestQNP1	2	chr11-31	chr11-23	chr11-23	chr11	35338735	35338907	+	11	0.846	30	31	1.9	16.41	7.11e-27	16.3	8.64e-27	0.92	chr11-31	chr11	35338768	35338934	+	7.39	0.71	21	22	2	11.03	5.28e-16	11.24	3.61e-16	0.94
Merged-chr11-37899189-2	chr11	37899153	37899226	+	8.825	RestQNP2|RestQNP1	2	chr11-32	chr11-31	chr11-31	chr11	37899115	37899287	+	10.6	0.865	26	30	0.9	31.77	2.63e-34	16.87	2.13e-26	1.04	chr11-32	chr11	37899095	37899261	+	7.05	0.8	20	21	1	21.05	6.88e-21	10.03	1.45e-14	0.99
Merged-chr11-75846860-2	chr11	75846832	75846888	+	8.89	RestQNP2|RestQNP1	2	chr11-33	chr11-29	chr11-29	chr11	75846771	75846943	+	11.4	0.897	27	32	3.8	8.47	2.9e-19	12.89	1.48e-24	1.06	chr11-33	chr11	75846780	75846946	+	6.38	0.923	20	19	2	9.52	6.23e-13	6.62	2.72e-10	0.9
Merged-chr11-35805965-2	chr11	35805924	35806007	+	8.355	RestQNP2|RestQNP1	2	chr11-35	chr11-24	chr11-24	chr11	35805863	35806035	+	11	0.83	30	31	2.8	10.94	8.21e-22	15.05	8.86e-26	0.92	chr11-35	chr11	35805899	35806065	+	5.71	0.778	18	17	2	8.52	5.41e-11	7.75	2.26e-10	0.9
Merged-chr11-73394376-2	chr11	73394340	73394413	+	5.17	RestQNP2|RestQNP1	2	chr11-58	chr11-42	chr11-42	chr11	73394302	73394474	+	4.97	0.696	15	14	2.8	4.94	1.78e-06	5.8	2.76e-07	0.9	chr11-58	chr11	73394282	73394448	+	5.37	0.75	14	16	2	8.02	4.65e-10	6.04	2.36e-08	1.03
Merged-chr15-43921664-2	chr15	43921624	43921704	+	41.45	RestQNP2|RestQNP1	2	chr15-2	chr15-3	chr15-3	chr15	43921593	43921765	+	49.3	0.898	108	139	3.8	36.8	4.13e-161	59.82	8.26e-190	0.86	chr15-2	chr15	43921566	43921732	+	33.6	0.879	88	100	4	25.06	2.63e-100	59.84	4.1e-137	0.84
Merged-chr15-107457119-2	chr15	107457087	107457151	+	34.55	RestQNP2|RestQNP1	2	chr15-3	chr15-5	chr15-5	chr15	107457026	107457198	+	36.5	0.846	85	103	0.9	109.07	1.08e-167	37.99	2.83e-121	0.89	chr15-3	chr15	107457043	107457209	+	32.6	0.881	84	97	1	97.22	3.06e-153	36.84	4.72e-113	0.85
Merged-chr15-42971659-2	chr15	42971627	42971691	+	47.15	RestQNP2|RestQNP1	2	chr15-4	chr15-2	chr15-2	chr15	42971580	42971752	+	62.1	0.874	142	175	2.8	61.77	7.38e-241	75.88	2.88e-256	0.77	chr15-4	chr15	42971569	42971735	+	32.2	0.867	81	96	3	32.07	2.66e-106	47.39	3.65e-122	0.88
Merged-chr15-43896968-2	chr15	43896920	43897016	+	31.15	RestQNP2|RestQNP1	2	chr15-5	chr15-7	chr15-7	chr15	43896905	43897077	+	34.1	0.935	82	96	1.9	50.83	5.04e-125	44.5	3.87e-117	0.88	chr15-5	chr15	43896862	43897028	+	28.2	0.89	74	84	2	42.1	6.69e-103	39.49	1.25e-100	0.88
Merged-chr15-46451653-2	chr15	46451628	46451678	+	34.4	RestQNP2|RestQNP1	2	chr15-6	chr15-4	chr15-4	chr15	46451567	46451739	+	41.9	0.893	90	119	3.8	31.5	2.05e-130	52.33	2.1e-153	0.93	chr15-6	chr15	46451570	46451736	+	26.9	0.865	68	80	3	26.73	8.94e-83	38.22	8.16e-95	0.96
Merged-chr15-61467305-2	chr15	61467280	61467331	+	28.55	RestQNP2|RestQNP1	2	chr15-7	chr15-8	chr15-8	chr15	61467219	61467391	+	31.9	0.927	78	90	2.8	31.77	2.06e-99	38.44	1.19e-106	0.86	chr15-7	chr15	61467223	61467389	+	25.2	0.888	65	75	2	37.59	1.79e-88	36.42	1.79e-87	0.91
Merged-chr15-42755928-2	chr15	42755899	42755958	+	28.2	RestQNP2|RestQNP1	2	chr15-8	chr15-9	chr15-9	chr15	42755847	42756019	+	31.2	0.918	76	88	0.5	186.38	7.02e-164	41.53	5.23e-106	0.9	chr15-8	chr15	42755841	42756007	+	25.2	0.917	64	75	0.5	150.35	5.45e-133	41.92	6.16e-92	0.91
Merged-chr15-13858083-2	chr15	13858054	13858113	+	29.5	RestQNP2|RestQNP1	2	chr15-9	chr15-6	chr15-6	chr15	13857993	13858165	+	35.8	0.887	82	101	4.7	21.39	1.2e-94	39.03	4.17e-120	0.89	chr15-9	chr15	13858005	13858171	+	23.2	0.863	63	69	5	13.83	6.2e-53	33.23	5.9e-78	0.87
Merged-chr16-27940385-2	chr16	27940358	27940413	+	542.3	RestQNP2|RestQNP1	2	chr16-1	chr16-1	chr16-1	chr16	27940302	27940474	+	629.7	0.896	339	1785	101	17.67	0	34.9	0	0.51	chr16-1	chr16	27940300	27940466	+	454.9	0.878	308	1355	102.8	13.19	0	27.74	0	0.54
Merged-chr16-27947472-2	chr16	27947439	27947505	+	163.9	RestQNP2|RestQNP1	2	chr16-2	chr16-2	chr16-2	chr16	27947378	27947550	+	195.8	0.799	247	555	64.2	8.64	0	10.04	0	0.67	chr16-2	chr16	27947397	27947563	+	132	0.823	218	393	63.9	6.15	1.47e-169	7.79	5.29e-204	0.69
Merged-chr16-85230680-2	chr16	85230652	85230709	+	96.85	RestQNP2|RestQNP1	2	chr16-3	chr16-3	chr16-3	chr16	85230598	85230770	+	119.2	0.936	199	339	4.7	71.8	0	92.72	0	0.73	chr16-3	chr16	85230594	85230760	+	74.5	0.922	166	222	5	44.5	5.53e-274	68.5	8.32e-315	0.73
Merged-chr16-27550230-2	chr16	27550201	27550260	+	172.5	RestQNP2|RestQNP1	2	chr16-4	chr16-6	chr16-6	chr16	27550140	27550312	+	204	0.88	174	577	41.6	13.89	0	11.5	0	0.99	chr16-4	chr16	27550152	27550318	+	141	0.84	158	420	43.9	9.57	5.5e-251	8.5	8.33e-232	0.97
Merged-chr16-80357884-2	chr16	80357853	80357915	+	89.75	RestQNP2|RestQNP1	2	chr16-5	chr16-5	chr16-5	chr16	80357792	80357964	+	105	0.908	183	299	4.7	63.33	0	76.96	0	0.77	chr16-5	chr16	80357807	80357973	+	74.5	0.894	156	222	4	55.63	4.57e-295	67.79	8.03e-314	0.77
Merged-chr16-27376684-2	chr16	27376659	27376709	+	168	RestQNP2|RestQNP1	2	chr16-6	chr16-7	chr16-7	chr16	27376598	27376770	+	194	0.879	159	548	98.2	5.58	3.21e-216	11.55	0	1.05	chr16-6	chr16	27376601	27376767	+	142	0.864	150	423	95.8	4.42	4.41e-133	9.27	1.19e-247	1.06
Merged-chr16-13201230-2	chr16	13201205	13201256	+	83.95	RestQNP2|RestQNP1	2	chr16-7	chr16-4	chr16-4	chr16	13201145	13201317	+	101.8	0.928	183	287	3.8	75.98	0	82.18	0	0.76	chr16-7	chr16	13201147	13201313	+	66.1	0.894	146	197	4	49.36	4.83e-252	60.16	1.19e-268	0.79
Merged-chr17-83930004-2	chr17	83929970	83930039	+	84.05	RestQNP2|RestQNP1	2	chr17-1	chr17-1	chr17-1	chr17	83929928	83930100	+	111.4	0.917	196	314	3.8	83.13	0	78.23	0	0.74	chr17-1	chr17	83929912	83930078	+	56.7	0.878	132	169	4	42.35	1.68e-205	45.72	5.44e-211	0.81
Merged-chr17-15702820-2	chr17	15702781	15702859	+	68.25	RestQNP2|RestQNP1	2	chr17-2	chr17-3	chr17-3	chr17	15702748	15702920	+	78.8	0.915	157	222	2.8	78.36	0	71.33	3.15e-317	0.8	chr17-2	chr17	15702723	15702889	+	57.7	0.948	127	172	3	57.47	1.87e-231	68.39	3.03e-244	0.83
Merged-chr17-15923378-2	chr17	15923348	15923409	+	71	RestQNP2|RestQNP1	2	chr17-3	chr17-2	chr17-2	chr17	15923298	15923470	+	89	0.918	167	251	6.6	37.97	1.28e-292	66.94	0	0.78	chr17-3	chr17	15923290	15923456	+	53	0.88	127	158	6	26.39	8.68e-161	48	1.16e-200	0.8
Merged-chr17-3777175-2	chr17	3777149	3777202	+	53	RestQNP2|RestQNP1	2	chr17-4	chr17-6	chr17-6	chr17	3777091	3777263	+	60.3	0.899	129	170	0.9	180.02	3.16e-312	63.53	4.5e-236	0.82	chr17-4	chr17	3777091	3777257	+	45.7	0.87	110	136	1	136.31	7.36e-234	52.32	5.52e-178	0.83
Merged-chr17-15916030-2	chr17	15916001	15916060	+	57.9	RestQNP2|RestQNP1	2	chr17-5	chr17-4	chr17-4	chr17	15915940	15916112	+	69.5	0.898	149	198	1.9	104.84	3.67e-317	65.54	4.32e-273	0.77	chr17-5	chr17	15915952	15916118	+	46.3	0.923	110	138	2	69.16	5.05e-197	63.37	7.26e-192	0.83
Merged-chr17-95323042-2	chr17	95323003	95323082	+	57.75	RestQNP2|RestQNP1	2	chr17-6	chr17-5	chr17-5	chr17	95322942	95323114	+	74.5	0.899	145	213	9.4	22.56	4.12e-202	55.23	1.41e-278	0.84	chr17-6	chr17	95322974	95323140	+	41	0.897	100	122	10	12.23	3.86e-86	40.6	1.01e-146	0.84
Merged-chr17-16769271-2	chr17	16769241	16769301	+	40.9	RestQNP2|RestQNP1	2	chr17-8	chr17-7	chr17-7	chr17	16769180	16769352	+	48.6	0.926	112	137	1.9	72.54	2.08e-198	73.74	1.74e-196	0.82	chr17-8	chr17	16769193	16769359	+	33.2	0.906	85	99	2	49.61	7.5e-128	52.36	3.98e-130	0.85
Merged-chr10-86959498-2	chr10	86959453	86959544	+	12.45	RestQNP2|RestQNP1	2	chr10-100	chr10-130	chr10-130	chr10	86959433	86959605	+	12.8	0.86	28	36	3.8	9.53	4.11e-23	11.82	3.6e-26	1.11	chr10-100	chr10	86959395	86959561	+	12.1	0.833	36	36	4	9.02	2.42e-22	13.5	4.37e-28	0.88
Merged-chr10-19457145-2	chr10	19457118	19457173	+	9.98	RestQNP2|RestQNP1	2	chr10-101	chr10-145	chr10-145	chr10	19457062	19457234	+	8.16	0.828	23	23	1.9	12.18	1.43e-17	8.27	4.48e-14	0.9	chr10-101	chr10	19457060	19457226	+	11.8	0.902	33	35	2	17.54	4.41e-31	12.34	4.3e-26	0.91
Merged-chr10-68902783-2	chr10	68902755	68902811	+	11.4	RestQNP2|RestQNP1	2	chr10-102	chr10-116	chr10-116	chr10	68902694	68902866	+	12.1	0.782	32	35	2.8	12.35	4.16e-26	10.79	1.41e-23	0.98	chr10-102	chr10	68902703	68902869	+	10.7	0.796	33	32	2	16.04	2.19e-27	11.63	3.08e-23	0.86
Merged-chr10-85798541-2	chr10	85798496	85798587	+	14.05	RestQNP2|RestQNP1	2	chr10-103	chr10-94	chr10-94	chr10	85798435	85798607	+	16.3	0.885	40	46	1.9	24.36	1.45e-46	21.96	1.39e-44	0.98	chr10-103	chr10	85798479	85798645	+	11.8	0.808	33	35	2	17.54	4.41e-31	14.5	2.3e-28	0.97
Merged-chr10-6055188-2	chr10	6055150	6055226	+	12.6	RestQNP2|RestQNP1	2	chr10-104	chr10-106	chr10-106	chr10	6055115	6055287	+	13.8	0.923	36	39	1.9	20.65	4.58e-37	27.02	1.98e-41	0.95	chr10-104	chr10	6055092	6055258	+	11.4	0.881	32	34	2	17.04	7.76e-30	24.87	3.74e-35	0.91
Merged-chr10-14135271-2	chr10	14135236	14135306	+	9.635	RestQNP2|RestQNP1	2	chr10-105	chr10-141	chr10-141	chr10	14135175	14135347	+	8.87	0.794	24	25	1.9	13.24	8.42e-20	17.75	8.7e-23	0.9	chr10-105	chr10	14135198	14135364	+	10.4	0.909	32	31	1	31.07	4.17e-35	20.87	6.14e-30	0.92
Merged-chr10-25669073-2	chr10	25669029	25669118	+	12.6	RestQNP2|RestQNP1	2	chr10-106	chr10-107	chr10-107	chr10	25669007	25669179	+	13.8	0.786	36	39	0.5	82.6	5.95e-60	13.93	8.71e-31	0.98	chr10-106	chr10	25668971	25669137	+	11.4	0.721	32	34	1	34.08	1.15e-39	13.16	2.83e-26	0.91
Merged-chr10-64022259-2	chr10	64022210	64022309	+	13.35	RestQNP2|RestQNP1	2	chr10-107	chr10-105	chr10-105	chr10	64022149	64022321	+	15.6	0.847	37	44	3.8	11.65	2.34e-31	11.36	6.4e-31	0.99	chr10-107	chr10	64022201	64022367	+	11.1	0.898	32	33	3	11.03	3.26e-23	9.63	1.86e-21	0.91
Merged-chr10-85908320-2	chr10	85908279	85908362	+	13.7	RestQNP2|RestQNP1	2	chr10-109	chr10-88	chr10-88	chr10	85908251	85908423	+	16.3	0.883	42	46	1.9	24.36	1.45e-46	13.13	6.57e-35	0.91	chr10-109	chr10	85908221	85908387	+	11.1	0.913	32	33	2	16.54	1.32e-28	9.09	1.02e-20	0.91
Merged-chr10-56190247-2	chr10	56190204	56190290	+	10.9	RestQNP2|RestQNP1	2	chr10-110	chr10-135	chr10-135	chr10	56190143	56190315	+	11.4	0.8	26	32	1.9	16.94	4.19e-28	10.63	4.26e-22	1.1	chr10-110	chr10	56190182	56190348	+	10.4	0.787	31	31	2	15.54	3.52e-26	9.77	1.99e-20	0.92
Merged-chr10-9793483-2	chr10	9793445	9793522	+	14.75	RestQNP2|RestQNP1	2	chr10-111	chr10-85	chr10-85	chr10	9793411	9793583	+	18.1	0.866	46	51	3.8	13.5	4.34e-39	32.19	2.13e-57	0.91	chr10-111	chr10	9793387	9793553	+	11.4	0.826	30	34	5	6.82	1.45e-17	18.82	3.15e-31	1.01
Merged-chr10-70786282-2	chr10	70786246	70786318	+	10.75	RestQNP2|RestQNP1	2	chr10-112	chr10-120	chr10-120	chr10	70786185	70786357	+	11.4	0.86	31	32	3.8	8.47	2.9e-19	18.36	3.69e-29	0.92	chr10-112	chr10	70786210	70786376	+	10.1	0.923	30	30	4	7.52	8.6e-17	17.77	4.88e-27	0.86
Merged-chr10-56398627-2	chr10	56398596	56398658	+	9.28	RestQNP2|RestQNP1	2	chr10-113	chr10-162	chr10-162	chr10	56398547	56398719	+	8.16	0.8	20	23	4.7	4.87	1.37e-09	8.02	8.43e-14	1.04	chr10-113	chr10	56398538	56398704	+	10.4	0.841	29	31	4	7.77	1.1e-17	11.41	2.53e-22	0.92
Merged-chr10-64847135-2	chr10	64847090	64847180	+	12.8	RestQNP2|RestQNP1	2	chr10-114	chr10-90	chr10-90	chr10	64847069	64847241	+	14.9	0.778	41	42	1.9	22.24	4.47e-41	15.8	3.62e-35	0.9	chr10-114	chr10	64847032	64847198	+	10.7	0.864	29	32	2	16.04	2.19e-27	14.81	2.39e-26	0.95
Merged-chr10-65782597-2	chr10	65782563	65782632	+	14.6	RestQNP2|RestQNP1	2	chr10-115	chr10-84	chr10-84	chr10	65782502	65782674	+	18.1	0.931	47	51	0.9	54.01	1.35e-68	22.99	3.24e-50	0.89	chr10-115	chr10	65782524	65782690	+	11.1	0.865	29	33	1	33.08	3.94e-38	12.61	5.55e-25	0.98
Merged-chr10-70513720-2	chr10	70513671	70513770	+	12.7	RestQNP2|RestQNP1	2	chr10-116	chr10-96	chr10-96	chr10	70513659	70513831	+	15.3	0.926	39	43	1.9	22.77	1.96e-42	22.83	1.37e-40	0.9	chr10-116	chr10	70513613	70513779	+	10.1	0.923	28	30	2	15.03	5.49e-25	17.25	1.13e-26	0.92
Merged-chr10-60295450-2	chr10	60295423	60295478	+	11.95	RestQNP2|RestQNP1	2	chr10-118	chr10-111	chr10-111	chr10	60295362	60295534	+	14.5	0.889	34	41	0.9	43.42	1.11e-51	22.18	4.28e-40	1.04	chr10-118	chr10	60295370	60295536	+	9.4	0.907	26	28	2	14.03	1.2e-22	16.42	1.95e-24	1.04
Merged-chr10-68537360-2	chr10	68537330	68537391	+	11.085	RestQNP2|RestQNP1	2	chr10-119	chr10-119	chr10-119	chr10	68537269	68537441	+	13.1	0.865	31	37	1.9	19.59	1.91e-34	17.09	2.3e-32	1.02	chr10-119	chr10	68537283	68537449	+	9.07	0.889	26	27	2	13.53	1.7e-21	16.66	8.82e-24	0.97
Merged-chr10-85507625-2	chr10	85507592	85507659	+	13.415	RestQNP2|RestQNP1	2	chr10-120	chr10-79	chr10-79	chr10	85507531	85507703	+	18.1	0.933	49	51	2.8	18	4.65e-45	26.82	1.7e-53	0.86	chr10-120	chr10	85507551	85507717	+	8.73	0.825	26	26	2	13.03	2.3e-20	11.08	1.11e-18	0.97
Merged-chr10-95666122-2	chr10	95666090	95666155	+	8.275	RestQNP2|RestQNP1	2	chr10-122	chr10-148	chr10-148	chr10	95666029	95666201	+	8.16	0.771	23	23	0.9	24.36	4.03e-24	8.95	8.91e-15	0.9	chr10-122	chr10	95666047	95666213	+	8.39	0.906	26	25	1	25.06	2.24e-26	9.74	9.34e-17	0.93
Merged-chr10-3082094-2	chr10	3082052	3082137	+	11.95	RestQNP2|RestQNP1	2	chr10-123	chr10-109	chr10-109	chr10	3081991	3082163	+	13.8	0.843	35	39	0.5	82.6	5.95e-60	22.48	1.69e-37	0.96	chr10-123	chr10	3082029	3082195	+	10.1	0.895	25	30	0.5	60.14	1.99e-42	17.42	8.56e-27	1.03
Merged-chr10-14487479-2	chr10	14487436	14487522	+	12.015	RestQNP2|RestQNP1	2	chr10-124	chr10-95	chr10-95	chr10	14487375	14487547	+	15.3	0.758	39	43	0.5	91.07	9.99e-68	22.2	5.48e-42	0.92	chr10-124	chr10	14487414	14487580	+	8.73	0.778	25	26	0.5	52.12	2.11e-35	16.74	5.2e-23	0.97
Merged-chr10-30146520-2	chr10	30146493	30146548	+	10.565	RestQNP2|RestQNP1	2	chr10-125	chr10-113	chr10-113	chr10	30146432	30146604	+	12.4	0.776	33	35	0.5	74.13	2.37e-52	13.43	2.77e-27	0.91	chr10-125	chr10	30146440	30146606	+	8.73	0.756	25	26	0.5	52.12	2.11e-35	11	1.31e-18	0.97
Merged-chr10-55825777-2	chr10	55825735	55825820	+	7.755	RestQNP2|RestQNP1	2	chr10-126	chr10-161	chr10-161	chr10	55825709	55825881	+	7.45	0.774	20	21	1.9	11.12	2.04e-15	7.06	1.01e-11	0.95	chr10-126	chr10	55825677	55825843	+	8.06	0.758	25	24	2	12.03	3.78e-18	7.04	3.76e-13	0.94
Merged-chr10-103067477-2	chr10	103067447	103067507	+	9.88	RestQNP2|RestQNP1	2	chr10-128	chr10-118	chr10-118	chr10	103067386	103067558	+	11.7	0.881	32	33	2.8	11.65	6.2e-24	15.62	7.77e-28	0.89	chr10-128	chr10	103067399	103067565	+	8.06	0.862	25	24	3	8.02	2.45e-14	11.28	1.54e-17	0.9
Merged-chr10-85872620-2	chr10	85872575	85872666	+	8.63	RestQNP2|RestQNP1	2	chr10-129	chr10-147	chr10-147	chr10	85872555	85872727	+	8.87	0.838	23	25	4.7	5.29	4.98e-11	10.82	3.87e-17	0.94	chr10-129	chr10	85872517	85872683	+	8.39	0.795	24	25	4	6.26	1.49e-12	10.58	1.45e-17	1.02
Merged-chr10-92396377-2	chr10	92396345	92396410	+	7.74	RestQNP2|RestQNP1	2	chr10-130	chr10-165	chr10-165	chr10	92396299	92396471	+	7.09	0.957	20	20	2.8	7.06	3.1e-11	10.52	2.57e-14	0.9	chr10-130	chr10	92396287	92396453	+	8.39	0.909	24	25	3	8.35	2.92e-15	12.04	7.51e-19	0.93
Merged-chr10-41090810-2	chr10	41090774	41090846	+	7.045	RestQNP2|RestQNP1	2	chr10-136	chr10-168	chr10-168	chr10	41090735	41090907	+	6.03	0.788	19	17	0.9	18	4.13e-16	10.5	2.22e-12	0.96	chr10-136	chr10	41090716	41090882	+	8.06	0.867	22	24	1	24.06	5.62e-25	15.98	6.67e-21	1.03
Merged-chr10-70568161-2	chr10	70568116	70568207	+	8.47	RestQNP2|RestQNP1	2	chr10-138	chr10-136	chr10-136	chr10	70568055	70568227	+	9.22	0.829	26	26	0.5	55.07	5.2e-36	15.07	6.79e-22	0.94	chr10-138	chr10	70568099	70568265	+	7.72	0.964	22	23	0.5	46.11	2.66e-30	13.9	8.47e-19	0.98
Merged-chr10-98249923-2	chr10	98249897	98249949	+	8.66	RestQNP2|RestQNP1	2	chr10-140	chr10-133	chr10-133	chr10	98249836	98250008	+	9.93	0.75	27	28	3.8	7.41	1.25e-15	11.05	5.84e-20	0.93	chr10-140	chr10	98249841	98250007	+	7.39	0.839	22	22	3	7.35	1.53e-12	9.95	4.12e-15	0.9
Merged-chr10-105453238-2	chr10	105453193	105453284	+	6.71	RestQNP2|RestQNP1	2	chr10-141	chr10-192	chr10-192	chr10	105453132	105453304	+	6.03	0.6	16	17	3.8	4.5	5.26e-07	6.85	1.4e-09	0.96	chr10-141	chr10	105453176	105453342	+	7.39	0.686	22	22	3	7.35	1.53e-12	9.38	1.33e-14	0.9
Merged-chr10-2819922-2	chr10	2819875	2819970	+	6.02	RestQNP2|RestQNP1	2	chr10-142	chr10-193	chr10-193	chr10	2819814	2819986	+	5.32	0.792	15	16	1.9	8.47	2.13e-10	16.39	8.14e-14	1.04	chr10-142	chr10	2819862	2820028	+	6.72	0.889	21	20	2	10.02	6.18e-14	17.42	2.17e-18	0.95
Merged-chr10-10127839-2	chr10	10127795	10127883	+	11.845	RestQNP2|RestQNP1	2	chr10-143	chr10-87	chr10-87	chr10	10127772	10127944	+	16.3	0.877	42	46	1.9	24.36	1.45e-46	28.1	2.59e-49	0.93	chr10-143	chr10	10127737	10127903	+	7.39	0.812	21	22	2	11.03	5.28e-16	16.29	1.82e-19	0.99
Merged-chr10-39758586-2	chr10	39758555	39758617	+	8.845	RestQNP2|RestQNP1	2	chr10-145	chr10-127	chr10-127	chr10	39758506	39758678	+	10.3	0.889	29	29	2.8	10.24	9.57e-20	13.96	2.46e-23	0.9	chr10-145	chr10	39758497	39758663	+	7.39	0.875	21	22	3	7.35	1.53e-12	12.65	3.26e-17	0.99
Merged-chr10-7524523-2	chr10	7524491	7524555	+	7.27	RestQNP2|RestQNP1	2	chr10-150	chr10-159	chr10-159	chr10	7524444	7524616	+	8.16	0.818	20	23	1.9	12.18	1.43e-17	17.19	8.7e-21	0.99	chr10-150	chr10	7524433	7524599	+	6.38	0.828	20	19	2	9.52	6.23e-13	11.26	3.47e-14	0.9
Merged-chr10-44059262-2	chr10	44059220	44059304	+	10.245	RestQNP2|RestQNP1	2	chr10-151	chr10-104	chr10-104	chr10	44059159	44059331	+	13.1	0.875	37	37	0.9	39.18	3.39e-45	22.84	8.41e-37	0.88	chr10-151	chr10	44059196	44059362	+	7.39	0.9	20	22	1	22.05	3.12e-22	12.41	4.82e-17	0.99
Merged-chr10-64606951-2	chr10	64606908	64606995	+	9.025	RestQNP2|RestQNP1	2	chr10-152	chr10-124	chr10-124	chr10	64606884	64607056	+	11	0.844	30	31	3.8	8.21	2.46e-18	7.59	2.06e-17	0.96	chr10-152	chr10	64606850	64607016	+	7.05	0.714	20	21	4	5.26	1.85e-09	6.04	1.67e-10	0.99
Merged-chr10-107021948-2	chr10	107021917	107021979	+	8.86	RestQNP2|RestQNP1	2	chr10-154	chr10-125	chr10-125	chr10	107021856	107022028	+	11	0.778	30	32	0.5	67.77	8.82e-47	13.98	7.56e-25	0.92	chr10-154	chr10	107021871	107022037	+	6.72	0.778	20	20	0.5	40.09	2.27e-25	10.58	2.32e-14	0.9
Merged-chr10-108560626-2	chr10	108560598	108560654	+	8.86	RestQNP2|RestQNP1	2	chr10-155	chr10-122	chr10-122	chr10	108560537	108560709	+	11	0.833	31	31	2.8	10.94	8.21e-22	16.16	1.13e-26	0.89	chr10-155	chr10	108560546	108560712	+	6.72	0.862	20	20	2	10.02	6.18e-14	10.67	1.97e-14	0.95
Merged-chr10-17764639-2	chr10	17764609	17764669	+	9.025	RestQNP2|RestQNP1	2	chr10-157	chr10-123	chr10-123	chr10	17764558	17764730	+	11	0.897	30	31	0.9	32.83	8.01e-36	26.68	4.14e-33	0.92	chr10-157	chr10	17764551	17764717	+	7.05	0.839	19	21	1	21.05	6.88e-21	17.04	4.85e-19	0.99
Merged-chr10-60765948-2	chr10	60765920	60765976	+	6.565	RestQNP2|RestQNP1	2	chr10-158	chr10-146	chr10-146	chr10	60765865	60766037	+	7.09	0.829	23	20	3.8	5.29	4e-09	7.94	3.93e-12	0.86	chr10-158	chr10	60765862	60766028	+	6.04	0.75	19	18	2	9.02	5.96e-12	7.16	2.36e-10	0.9
Merged-chr10-69423294-2	chr10	69423267	69423321	+	10.445	RestQNP2|RestQNP1	2	chr10-160	chr10-101	chr10-101	chr10	69423210	69423382	+	13.5	0.885	38	38	2.8	13.41	1.86e-29	19.62	2.34e-35	0.88	chr10-160	chr10	69423209	69423375	+	7.39	0.893	19	22	2	11.03	5.28e-16	11.64	1.78e-16	1.04
Merged-chr10-7977431-2	chr10	7977394	7977469	+	7.1	RestQNP2|RestQNP1	2	chr10-161	chr10-154	chr10-154	chr10	7977333	7977505	+	8.16	0.867	21	23	2.8	8.12	6.5e-14	15.02	1.62e-19	0.94	chr10-161	chr10	7977361	7977527	+	6.04	0.769	18	18	3	6.01	3.45e-09	12.26	3.93e-14	0.9
Merged-chr10-60234639-2	chr10	60234603	60234676	+	6.735	RestQNP2|RestQNP1	2	chr10-164	chr10-169	chr10-169	chr10	60234542	60234714	+	7.09	0.778	19	20	1.9	10.59	2.28e-14	9.31	2.33e-13	0.9	chr10-164	chr10	60234568	60234734	+	6.38	0.792	18	19	2	9.52	6.23e-13	8.79	2.42e-12	0.95
Merged-chr10-96354573-2	chr10	96354536	96354610	+	6.205	RestQNP2|RestQNP1	2	chr10-165	chr10-183	chr10-183	chr10	96354499	96354671	+	6.03	0.84	17	17	0.9	18	4.13e-16	6.57	2.58e-09	0.9	chr10-165	chr10	96354478	96354644	+	6.38	0.852	18	19	1	19.04	2.9e-18	7.5	3.46e-11	1.07
Merged-chr10-6729684-2	chr10	6729648	6729720	+	8.535	RestQNP2|RestQNP1	2	chr10-166	chr10-128	chr10-128	chr10	6729587	6729759	+	11.7	0.81	28	33	2.8	11.65	6.2e-24	16.89	6.91e-29	1.02	chr10-166	chr10	6729612	6729778	+	5.37	0.769	17	16	1	16.04	1.7e-14	9.57	3.69e-11	0.9
Merged-chr10-6733668-2	chr10	6733636	6733700	+	6.39	RestQNP2|RestQNP1	2	chr10-167	chr10-166	chr10-166	chr10	6733589	6733761	+	6.74	0.897	19	19	1.9	10.06	2.42e-13	8.85	2.18e-12	1.01	chr10-167	chr10	6733578	6733744	+	6.04	0.793	17	18	3	6.01	3.45e-09	11.11	2e-13	1.01
Merged-chr10-58895145-2	chr10	58895098	58895192	+	6.05	RestQNP2|RestQNP1	2	chr10-169	chr10-180	chr10-180	chr10	58895037	58895209	+	6.39	0.75	17	18	2.8	6.35	1.49e-09	8.31	2.21e-11	0.96	chr10-169	chr10	58895084	58895250	+	5.71	0.952	17	17	3	5.68	2.1e-08	8.61	4.63e-11	0.96
Merged-chr10-75674449-2	chr10	75674412	75674486	+	5.86	RestQNP2|RestQNP1	2	chr10-171	chr10-182	chr10-182	chr10	75674375	75674547	+	5.68	0.875	17	16	2.8	5.65	5.8e-08	5.02	2.74e-07	0.9	chr10-171	chr10	75674354	75674520	+	6.04	0.688	17	18	1	18.04	5.52e-17	6.24	1.98e-09	0.95
Merged-chr10-108919876-2	chr10	108919837	108919916	+	7.615	RestQNP2|RestQNP1	2	chr10-173	chr10-139	chr10-139	chr10	108919805	108919977	+	8.51	0.698	26	25	1.9	13.24	8.42e-20	10.25	1.26e-16	0.9	chr10-173	chr10	108919779	108919945	+	6.72	0.583	17	20	4	5.01	9.83e-09	9.79	9.43e-14	1.06
Merged-chr10-60245516-2	chr10	60245478	60245555	+	7.27	RestQNP2|RestQNP1	2	chr10-178	chr10-140	chr10-140	chr10	60245444	60245616	+	8.16	0.703	25	23	0.5	48.71	7.7e-31	11.17	8.9e-17	0.86	chr10-178	chr10	60245420	60245586	+	6.38	0.826	16	19	0.5	38.09	9.11e-24	10.14	2.11e-13	1.07
Merged-chr10-60635268-2	chr10	60635240	60635297	+	5.55	RestQNP2|RestQNP1	2	chr10-179	chr10-175	chr10-175	chr10	60635179	60635351	+	6.74	0.857	18	19	1.9	10.06	2.42e-13	14.39	4.61e-16	0.95	chr10-179	chr10	60635189	60635355	+	4.36	0.909	16	13	2	6.52	2.02e-07	8.56	9.05e-09	0.89
Merged-chr10-106787320-2	chr10	106787281	106787360	+	5.88	RestQNP2|RestQNP1	2	chr10-182	chr10-200	chr10-200	chr10	106787249	106787421	+	6.39	0.704	15	18	1.9	9.53	2.45e-12	7.15	2.39e-10	1.08	chr10-182	chr10	106787223	106787389	+	5.37	0.733	16	16	1	16.04	1.7e-14	5.48	8.68e-08	0.96
Merged-chr10-9606196-2	chr10	9606149	9606243	+	6.765	RestQNP2|RestQNP1	2	chr10-185	chr10-155	chr10-155	chr10	9606132	9606304	+	8.16	0.844	21	23	0.5	48.71	7.7e-31	17.42	6.52e-21	0.99	chr10-185	chr10	9606091	9606257	+	5.37	0.714	15	16	0.5	32.07	4.27e-19	12.64	6.34e-13	1.03
Merged-chr10-27975896-2	chr10	27975871	27975921	+	6.065	RestQNP2|RestQNP1	2	chr10-187	chr10-178	chr10-178	chr10	27975810	27975982	+	7.09	0.75	17	20	0.9	21.18	5.08e-20	8.74	7.26e-13	1.01	chr10-187	chr10	27975813	27975979	+	5.04	0.75	15	15	1	15.03	2.72e-13	6.04	6.29e-08	0.96
Merged-chr10-37368166-2	chr10	37368131	37368202	+	6.23	RestQNP2|RestQNP1	2	chr10-189	chr10-150	chr10-150	chr10	37368091	37368263	+	7.09	0.758	22	20	1.9	10.59	2.28e-14	8.42	1.42e-12	0.86	chr10-189	chr10	37368073	37368239	+	5.37	0.783	15	16	1	16.04	1.7e-14	7.18	2.18e-09	0.96
Merged-chr10-90691995-2	chr10	90691956	90692034	+	6.6	RestQNP2|RestQNP1	2	chr10-197	chr10-151	chr10-151	chr10	90691923	90692095	+	8.16	0.818	22	23	3.8	6.09	1.98e-11	9.47	2.79e-15	0.94	chr10-197	chr10	90691898	90692064	+	5.04	0.81	15	15	3	5.01	6.52e-07	5.66	1.44e-07	0.9
Merged-chr10-100468864-2	chr10	100468817	100468911	+	6.955	RestQNP2|RestQNP1	2	chr10-198	chr10-152	chr10-152	chr10	100468756	100468928	+	8.87	0.722	22	25	2.8	8.82	8.61e-16	10.52	1.65e-17	0.98	chr10-198	chr10	100468803	100468969	+	5.04	0.821	15	15	1	15.03	2.72e-13	5.2	4.18e-07	0.96
Merged-chr12-19571075-2	chr12	19571030	19571120	+	7.585	RestQNP2|RestQNP1	2	chr12-102	chr12-119	chr12-119	chr12	19570969	19571141	+	7.45	0.733	20	21	3.8	5.56	7.13e-10	7.95	1.14e-12	0.9	chr12-102	chr12	19571012	19571178	+	7.72	0.7	22	23	5	4.61	3.75e-09	7.57	2.67e-13	0.98
Merged-chr12-46273625-2	chr12	46273578	46273672	+	11.175	RestQNP2|RestQNP1	2	chr12-105	chr12-69	chr12-69	chr12	46273561	46273733	+	15.3	0.815	41	43	2.8	15.18	2.91e-35	13.57	2.59e-33	0.9	chr12-105	chr12	46273520	46273686	+	7.05	0.833	22	21	3	7.02	1.13e-11	8.13	7.54e-13	0.9
Merged-chr12-5274582-2	chr12	5274535	5274630	+	8.66	RestQNP2|RestQNP1	2	chr12-108	chr12-92	chr12-92	chr12	5274474	5274646	+	10.6	0.833	27	30	2.8	10.59	9.01e-21	9.79	7.52e-20	1	chr12-108	chr12	5274522	5274688	+	6.72	0.771	21	20	3	6.68	7.99e-11	7.36	1.5e-11	0.9
Merged-chr12-11549506-2	chr12	11549464	11549549	+	9.01	RestQNP2|RestQNP1	2	chr12-109	chr12-83	chr12-83	chr12	11549438	11549610	+	10.3	0.85	30	29	1.9	15.35	1.86e-24	12.57	4.08e-22	0.93	chr12-109	chr12	11549406	11549572	+	7.72	0.812	21	23	2	11.53	4.56e-17	9.53	2.44e-15	0.98
Merged-chr12-30945556-2	chr12	30945521	30945591	+	7.615	RestQNP2|RestQNP1	2	chr12-112	chr12-120	chr12-120	chr12	30945480	30945652	+	8.51	0.778	20	24	1.9	12.71	1.12e-18	10.41	9.06e-17	1.04	chr12-112	chr12	30945463	30945629	+	6.72	0.765	21	20	3	6.68	7.99e-11	7.69	6.92e-12	0.9
Merged-chr12-22071941-2	chr12	22071914	22071968	+	7.455	RestQNP2|RestQNP1	2	chr12-127	chr12-97	chr12-97	chr12	22071853	22072025	+	8.87	0.821	25	25	2.8	8.82	8.61e-16	8.26	3.77e-15	0.94	chr12-127	chr12	22071860	22072026	+	6.04	0.815	19	18	2	9.02	5.96e-12	6.88	4.36e-10	0.95
Merged-chr12-37888605-2	chr12	37888570	37888641	+	10.46	RestQNP2|RestQNP1	2	chr12-133	chr12-77	chr12-77	chr12	37888530	37888702	+	14.2	0.935	34	40	0.5	84.72	7.03e-62	17.61	2.37e-35	0.98	chr12-133	chr12	37888512	37888678	+	6.72	0.852	19	20	0.5	40.09	2.27e-25	7.05	3.15e-11	1
Merged-chr12-40512640-2	chr12	40512613	40512667	+	5.68	RestQNP2|RestQNP1	2	chr12-148	chr12-177	chr12-177	chr12	40512552	40512724	+	5.32	0.895	15	15	0.5	31.77	6.16e-18	7.28	5.69e-09	0.9	chr12-148	chr12	40512559	40512725	+	6.04	0.833	18	18	0.5	36.08	3.47e-22	9.44	2.88e-12	0.95
Merged-chr18-17526961-2	chr18	17526933	17526990	+	132.85	RestQNP2|RestQNP1	2	chr18-1	chr18-1	chr18-1	chr18	17526879	17527051	+	157.9	0.85	251	449	1.9	237.74	0	93.9	0	0.63	chr18-1	chr18	17526875	17527041	+	107.8	0.867	196	321	2	160.87	0	88.45	0	0.72
Merged-chr18-78889098-2	chr18	78889069	78889127	+	137.35	RestQNP2|RestQNP1	2	chr18-2	chr18-2	chr18-2	chr18	78889008	78889180	+	168.9	0.886	224	478	0.5	1012.37	0	78.17	0	0.73	chr18-2	chr18	78889019	78889185	+	105.8	0.874	172	315	0.5	631.46	0	60	0	0.82
Merged-chr18-17370792-2	chr18	17370764	17370820	+	83.2	RestQNP2|RestQNP1	2	chr18-3	chr18-3	chr18-3	chr18	17370709	17370881	+	104.3	0.892	190	294	1.9	155.67	0	93.82	0	0.75	chr18-3	chr18	17370706	17370872	+	62.1	0.931	144	185	3	61.81	1.49e-254	70.25	1.1e-264	0.76
Merged-chr18-29978681-2	chr18	29978656	29978707	+	37.35	RestQNP2|RestQNP1	2	chr18-5	chr18-4	chr18-4	chr18	29978596	29978768	+	40.8	0.908	104	115	1.9	60.89	3.01e-158	47.68	2.92e-146	0.79	chr18-5	chr18	29978598	29978764	+	33.9	0.908	83	101	2	50.62	2.95e-131	40.43	1.3e-121	0.9
Merged-chr18-74237894-2	chr18	74237862	74237926	+	31.6	RestQNP2|RestQNP1	2	chr18-7	chr18-8	chr18-8	chr18	74237801	74237973	+	33.3	0.958	82	95	5.7	16.77	1.3e-79	54.48	3.06e-125	0.87	chr18-7	chr18	74237818	74237984	+	29.9	0.909	77	89	6	14.87	2.39e-70	68.47	2.28e-127	0.9
Merged-chr12-31101502-2	chr12	31101458	31101546	+	7.63	RestQNP2|RestQNP1	2	chr12-160	chr12-98	chr12-98	chr12	31101435	31101607	+	9.22	0.8	25	26	0.9	27.53	2.17e-28	11.72	2.91e-19	0.9	chr12-160	chr12	31101400	31101566	+	6.04	0.826	17	18	1	18.04	5.52e-17	7.84	5.61e-11	0.95
Merged-chr12-7352044-2	chr12	7352009	7352080	+	6.955	RestQNP2|RestQNP1	2	chr12-166	chr12-102	chr12-102	chr12	7351969	7352141	+	8.87	0.882	24	25	0.9	26.47	5.99e-27	10.29	2.72e-17	0.9	chr12-166	chr12	7351951	7352117	+	5.04	0.692	16	15	1	15.03	2.72e-13	7.28	5.68e-09	0.9
Merged-chr1-207601860-2	chr1	207601827	207601893	+	263.9	RestQNP2|RestQNP1	2	chr1-2	chr1-2	chr1-2	chr1	207601782	207601954	+	326	0.899	327	922	3.8	244.09	0	90.85	0	0.53	chr1-2	chr1	207601769	207601935	+	201.8	0.904	272	601	4	150.6	0	73.87	0	0.59
Merged-chr1-65904199-2	chr1	65904167	65904231	+	224.35	RestQNP2|RestQNP1	2	chr1-3	chr1-3	chr1-3	chr1	65904120	65904292	+	273.1	0.92	301	771	8.5	90.72	0	107.28	0	0.57	chr1-3	chr1	65904109	65904275	+	175.6	0.891	260	523	9	58.25	0	83.74	0	0.62
Merged-chr1-248595876-2	chr1	248595848	248595905	+	192.2	RestQNP2|RestQNP1	2	chr1-4	chr1-4	chr1-4	chr1	248595794	248595966	+	239.4	0.89	285	675	2.8	238.27	0	102.77	0	0.59	chr1-4	chr1	248595790	248595956	+	145	0.883	243	432	3	144.33	0	89.17	0	0.63
Merged-chr1-95253013-2	chr1	95252987	95253039	+	90.3	RestQNP2|RestQNP1	2	chr1-5	chr1-5	chr1-5	chr1	95252926	95253098	+	99.7	0.902	177	281	4.7	59.51	0	86.75	0	0.77	chr1-5	chr1	95252931	95253097	+	80.9	0.906	163	241	4	60.39	0	73.59	0	0.78
Merged-chr1-212890481-2	chr1	212890452	212890510	+	75.15	RestQNP2|RestQNP1	2	chr1-8	chr1-7	chr1-7	chr1	212890399	212890571	+	92.2	0.889	173	261	6.6	39.48	0	71.07	0	0.76	chr1-8	chr1	212890394	212890560	+	58.1	0.925	130	173	7	24.77	2.79e-171	63.26	6.83e-240	0.82
Merged-chr1-204732736-2	chr1	204732700	204732772	+	74.65	RestQNP2|RestQNP1	2	chr1-9	chr1-6	chr1-6	chr1	204732661	204732833	+	92.6	0.936	175	261	2.8	92.13	0	90.05	0	0.76	chr1-9	chr1	204732642	204732808	+	56.7	0.891	127	169	3	56.46	3.48e-226	58.21	2.23e-228	0.83
Merged-chr14-79228362-2	chr14	79228321	79228403	+	13.35	RestQNP2|RestQNP1	2	chr14-109	chr14-60	chr14-60	chr14	79228292	79228464	+	15.6	0.895	42	44	0.5	93.19	1.07e-69	25.5	1.84e-45	0.89	chr14-109	chr14	79228263	79228429	+	11.1	0.854	32	33	1	33.08	3.94e-38	15.52	9.58e-28	0.89
Merged-chr14-39869963-2	chr14	39869921	39870005	+	11.4	RestQNP2|RestQNP1	2	chr14-115	chr14-88	chr14-88	chr14	39869894	39870066	+	12.1	0.816	35	34	0.9	36	1.88e-40	14.52	1.27e-27	0.86	chr14-115	chr14	39869863	39870029	+	10.7	0.826	31	32	1	32.07	1.3e-36	12.9	1.47e-24	0.89
Merged-chr14-73337323-2	chr14	73337280	73337366	+	11.2	RestQNP2|RestQNP1	2	chr14-116	chr14-113	chr14-113	chr14	73337219	73337391	+	10.6	0.766	31	30	1.9	15.88	1.17e-25	10.27	2.1e-20	0.89	chr14-116	chr14	73337258	73337424	+	11.8	0.812	31	35	2	17.54	4.41e-31	12.05	9.18e-26	0.97
Merged-chr14-62270710-2	chr14	62270675	62270745	+	8.925	RestQNP2|RestQNP1	2	chr14-122	chr14-233	chr14-233	chr14	62270634	62270806	+	7.45	0.8	19	21	3.8	5.56	7.13e-10	6.38	6.29e-11	1	chr14-122	chr14	62270617	62270783	+	10.4	0.818	30	31	4	7.77	1.1e-17	9.42	5.52e-20	0.92
Merged-chr14-79347243-2	chr14	79347209	79347277	+	13.35	RestQNP2|RestQNP1	2	chr14-148	chr14-57	chr14-57	chr14	79347166	79347338	+	16.3	0.877	44	46	1.9	24.36	1.45e-46	21.42	4.15e-44	0.91	chr14-148	chr14	79347151	79347317	+	10.4	0.833	28	31	2	15.54	3.52e-26	15.97	1.58e-26	0.99
Merged-chr14-89587625-2	chr14	89587592	89587659	+	8.95	RestQNP2|RestQNP1	2	chr14-153	chr14-221	chr14-221	chr14	89587548	89587720	+	8.16	0.793	20	23	2.8	8.12	6.5e-14	11.77	2.93e-17	0.99	chr14-153	chr14	89587534	89587700	+	9.74	0.909	27	29	4	7.27	6.5e-16	15.07	3.09e-24	0.93
Merged-chr14-86674049-2	chr14	86674000	86674098	+	9.56	RestQNP2|RestQNP1	2	chr14-175	chr14-114	chr14-114	chr14	86673987	86674159	+	11.4	0.708	31	32	0.5	67.77	8.82e-47	14.9	1.99e-26	0.89	chr14-175	chr14	86673942	86674108	+	7.72	0.756	25	23	0.5	46.11	2.66e-30	11.45	5.25e-17	0.94
Merged-chr14-82112216-2	chr14	82112182	82112250	+	7.055	RestQNP2|RestQNP1	2	chr14-185	chr14-251	chr14-251	chr14	82112139	82112311	+	6.39	0.786	18	18	2.8	6.35	1.49e-09	6.39	1.36e-09	0.9	chr14-185	chr14	82112124	82112290	+	7.72	0.795	24	23	4	5.76	5.71e-11	7.41	4.16e-13	0.9
Merged-chr14-17958135-2	chr14	17958104	17958166	+	8.975	RestQNP2|RestQNP1	2	chr14-194	chr14-147	chr14-147	chr14	17958055	17958227	+	9.22	0.868	26	26	1.9	13.77	6.1e-21	17.17	2.79e-23	0.98	chr14-194	chr14	17958046	17958212	+	8.73	0.8	23	26	2	13.03	2.3e-20	18.34	5.56e-24	1.01
Merged-chr7-122102115-2	chr7	122102087	122102144	+	59.7	RestQNP2|RestQNP1	2	chr7-10	chr7-12	chr7-12	chr7	122102026	122102198	+	65.3	0.914	137	184	3.8	48.71	1.67e-234	53.31	2.88e-240	0.81	chr7-10	chr7	122102036	122102202	+	54.1	0.916	125	161	4	40.34	1.47e-192	51.56	2.48e-209	0.81
Merged-chr7-127772530-2	chr7	127772501	127772559	+	62.5	RestQNP2|RestQNP1	2	chr7-11	chr7-9	chr7-9	chr7	127772440	127772612	+	75.6	0.861	156	213	4.7	45.11	3.44e-264	53.3	2.63e-279	0.8	chr7-11	chr7	127772451	127772617	+	49.4	0.876	124	147	4	36.83	2.49e-170	47.07	1.3e-185	0.79
Merged-chr7-10473663-2	chr7	10473636	10473691	+	56.35	RestQNP2|RestQNP1	2	chr7-12	chr7-14	chr7-14	chr7	10473580	10473752	+	60.7	0.87	134	171	6.6	25.87	2.04e-172	44.97	2.87e-212	0.8	chr7-12	chr7	10473578	10473744	+	52	0.918	122	155	7	22.19	1.38e-146	39.92	9.04e-185	0.81
Merged-chr7-28381709-2	chr7	28381677	28381741	+	52.25	RestQNP2|RestQNP1	2	chr7-13	chr7-16	chr7-16	chr7	28381630	28381802	+	57.8	0.906	128	163	5.7	28.77	1.09e-171	36.74	1.77e-188	0.81	chr7-13	chr7	28381619	28381785	+	46.7	0.88	115	139	6	23.22	2.88e-134	29.3	8.87e-148	0.82
Merged-chr7-10160458-2	chr7	10160433	10160484	+	57.85	RestQNP2|RestQNP1	2	chr7-14	chr7-10	chr7-10	chr7	10160372	10160544	+	71.7	0.918	149	202	10.4	19.45	2.2e-179	50.74	1.77e-259	0.78	chr7-14	chr7	10160376	10160542	+	44	0.882	110	131	10	13.13	4.38e-96	35.76	2.27e-150	0.8
Merged-chr7-112082613-2	chr7	112082579	112082648	+	61.2	RestQNP2|RestQNP1	2	chr7-15	chr7-11	chr7-11	chr7	112082518	112082690	+	72.7	0.919	149	206	6.6	31.16	2.29e-223	58.52	4.67e-277	0.79	chr7-15	chr7	112082540	112082706	+	49.7	0.904	110	148	7	21.19	3.21e-137	51.27	3.04e-192	0.88
Merged-chr7-115983961-2	chr7	115983927	115983995	+	51.85	RestQNP2|RestQNP1	2	chr7-16	chr7-15	chr7-15	chr7	115983866	115984038	+	61.7	0.938	133	174	2.8	61.42	4.56e-239	53.08	2.49e-224	0.82	chr7-16	chr7	115983887	115984053	+	42	0.894	108	125	3	41.76	8.93e-152	35.43	4.42e-143	0.82
Merged-chr7-114112150-2	chr7	114112118	114112182	+	39.6	RestQNP2|RestQNP1	2	chr7-17	chr7-53	chr7-53	chr7	114112057	114112229	+	31.9	0.917	78	90	1.9	47.65	7.42e-115	21.75	3.58e-85	0.87	chr7-17	chr7	114112074	114112240	+	47.3	0.921	105	141	2	70.66	1.46e-202	34.09	7.43e-159	0.89
Merged-chr7-127123696-2	chr7	127123670	127123723	+	34.55	RestQNP2|RestQNP1	2	chr7-18	chr7-64	chr7-64	chr7	127123612	127123784	+	29.8	0.962	72	84	1.9	44.48	7.34e-105	27.58	6.33e-88	0.9	chr7-18	chr7	127123612	127123778	+	39.3	0.933	104	117	2	58.64	4.42e-159	33.48	2.94e-131	0.79
Merged-chr7-124927728-2	chr7	124927686	124927770	+	48.95	RestQNP2|RestQNP1	2	chr7-19	chr7-17	chr7-17	chr7	124927659	124927831	+	59.6	0.882	127	168	6.6	25.42	3.47e-168	54.21	1.26e-220	0.83	chr7-19	chr7	124927628	124927794	+	38.3	0.892	98	114	5	22.85	1.04e-109	39.96	1.85e-136	0.83
Merged-chr7-67223844-2	chr7	67223818	67223871	+	37.75	RestQNP2|RestQNP1	2	chr7-20	chr7-33	chr7-33	chr7	67223757	67223929	+	37.6	0.882	93	106	9.4	11.22	1.75e-71	15.64	1.32e-85	0.84	chr7-20	chr7	67223763	67223929	+	37.9	0.844	96	113	10	11.33	1.76e-76	16.61	6.56e-94	0.86
Merged-chr7-137531207-2	chr7	137531181	137531233	+	33.95	RestQNP2|RestQNP1	2	chr7-21	chr7-59	chr7-59	chr7	137531122	137531294	+	31.6	0.913	76	89	3.8	23.56	3.38e-87	30.45	9.5e-97	0.89	chr7-21	chr7	137531123	137531289	+	36.3	0.91	96	108	4	27.06	1.19e-111	29.9	3.67e-116	0.82
Merged-chr7-58582482-2	chr7	58582454	58582510	+	43.05	RestQNP2|RestQNP1	2	chr7-22	chr7-23	chr7-23	chr7	58582399	58582571	+	47.2	0.874	110	133	4.7	28.17	2.8e-139	32.74	1.36e-146	0.83	chr7-22	chr7	58582396	58582562	+	38.9	0.918	95	116	6	19.38	1.1e-103	34.36	2.05e-131	0.86
Merged-chr7-126758194-2	chr7	126758167	126758221	+	45.4	RestQNP2|RestQNP1	2	chr7-23	chr7-18	chr7-18	chr7	126758110	126758282	+	53.2	0.908	119	150	1.9	79.42	7.09e-223	36.8	1.47e-172	0.83	chr7-23	chr7	126758109	126758275	+	37.6	0.852	95	112	3	37.42	5.52e-131	29.1	4.01e-119	0.85
Merged-chr7-122986388-2	chr7	122986354	122986422	+	42.45	RestQNP2|RestQNP1	2	chr7-24	chr7-21	chr7-21	chr7	122986311	122986483	+	49.3	0.896	112	139	4.7	29.44	4.78e-148	34.53	2.92e-156	0.84	chr7-24	chr7	122986296	122986462	+	35.6	0.863	94	106	4	26.56	8.63e-109	29.62	1.24e-113	0.83
Merged-chr7-126660749-2	chr7	126660711	126660787	+	38.7	RestQNP2|RestQNP1	2	chr7-25	chr7-37	chr7-37	chr7	126660650	126660822	+	41.5	0.863	92	118	0.5	249.91	4.64e-234	31.8	1.03e-128	0.91	chr7-25	chr7	126660679	126660845	+	35.9	0.923	94	107	0.5	214.49	2.38e-205	30.47	5.79e-116	0.82
Merged-chr7-118558468-2	chr7	118558443	118558494	+	39.15	RestQNP2|RestQNP1	2	chr7-26	chr7-28	chr7-28	chr7	118558383	118558555	+	39.7	0.841	97	112	7.6	14.83	6.5e-88	36.35	1.28e-129	0.85	chr7-26	chr7	118558385	118558551	+	38.6	0.866	93	115	8	14.41	6.9e-89	38.49	8.18e-136	0.89
Merged-chr7-109909854-2	chr7	109909827	109909881	+	40.3	RestQNP2|RestQNP1	2	chr7-27	chr7-25	chr7-25	chr7	109909766	109909938	+	44	0.874	101	124	1.9	65.66	1.78e-174	34.93	4.34e-140	0.85	chr7-27	chr7	109909773	109909939	+	36.6	0.898	92	109	2	54.63	4.84e-145	30.17	1.22e-117	0.86
Merged-chr7-16321134-2	chr7	16321099	16321170	+	34.3	RestQNP2|RestQNP1	2	chr7-29	chr7-61	chr7-61	chr7	16321038	16321210	+	33.7	0.913	75	95	6.6	14.37	1.17e-73	24.61	1.09e-93	0.94	chr7-29	chr7	16321062	16321228	+	34.9	0.875	85	104	6	17.37	1.72e-88	25.46	6.23e-105	0.9
Merged-chr7-110762618-2	chr7	110762586	110762651	+	36	RestQNP2|RestQNP1	2	chr7-30	chr7-44	chr7-44	chr7	110762540	110762712	+	41.1	0.896	85	116	4.7	24.57	4.28e-115	30.65	7.86e-126	0.98	chr7-30	chr7	110762528	110762694	+	30.9	0.874	84	92	5	18.44	9.46e-81	30.45	6.15e-100	0.82
Merged-chr7-9714771-2	chr7	9714733	9714809	+	37	RestQNP2|RestQNP1	2	chr7-31	chr7-24	chr7-24	chr7	9714672	9714844	+	41.1	0.859	104	117	1.9	61.95	7.9e-162	60.45	3e-159	0.8	chr7-31	chr7	9714701	9714867	+	32.9	0.906	83	98	2	49.11	3.72e-126	48.79	7.06e-126	0.87
Merged-chr7-110416571-2	chr7	110416534	110416608	+	39.7	RestQNP2|RestQNP1	2	chr7-33	chr7-20	chr7-20	chr7	110416473	110416645	+	47.5	0.939	116	134	4.7	28.38	9.85e-141	43.5	7.14e-165	0.79	chr7-33	chr7	110416500	110416666	+	31.9	0.9	82	95	5	19.04	1.41e-84	29.94	1.85e-102	0.86
Merged-chr7-27712421-2	chr7	27712391	27712451	+	39.05	RestQNP2|RestQNP1	2	chr7-34	chr7-22	chr7-22	chr7	27712330	27712502	+	47.9	0.855	110	136	0.9	144.02	4.39e-237	37.59	9.58e-158	0.84	chr7-34	chr7	27712343	27712509	+	30.2	0.918	81	90	1	90.21	2.02e-139	26.14	4.79e-92	0.84
Merged-chr7-125702943-2	chr7	125702914	125702973	+	35.6	RestQNP2|RestQNP1	2	chr7-35	chr7-43	chr7-43	chr7	125702862	125703034	+	38	0.863	88	107	3.8	28.33	1.11e-112	33.32	8.93e-118	0.87	chr7-35	chr7	125702856	125703022	+	33.2	0.882	80	99	3	33.08	7.57e-111	35.33	1.34e-113	0.93
Merged-chr7-27766167-2	chr7	27766129	27766206	+	31.7	RestQNP2|RestQNP1	2	chr7-36	chr7-41	chr7-41	chr7	27766068	27766240	+	36.2	0.875	88	102	3.8	27	1.84e-105	16.99	6.77e-86	0.86	chr7-36	chr7	27766098	27766264	+	27.2	0.848	77	81	3	27.06	3.3e-84	14.5	2.31e-63	0.84
Merged-chr7-111703432-2	chr7	111703407	111703457	+	34	RestQNP2|RestQNP1	2	chr7-37	chr7-46	chr7-46	chr7	111703346	111703518	+	34.4	0.904	84	97	3.8	25.68	2.4e-98	19.83	4.78e-87	0.88	chr7-37	chr7	111703349	111703515	+	33.6	0.867	77	100	4	25.06	2.63e-100	21.78	1.78e-94	0.97
Merged-chr7-24254572-2	chr7	24254533	24254611	+	25	RestQNP2|RestQNP1	2	chr7-38	chr7-78	chr7-78	chr7	24254500	24254672	+	23.8	0.871	60	68	4.7	14.4	2.65e-53	24.4	4.57e-67	0.9	chr7-38	chr7	24254475	24254641	+	26.2	0.914	76	78	6	13.03	9.95e-58	28.18	1.79e-82	0.82
Merged-chr7-111705671-2	chr7	111705634	111705708	+	33.55	RestQNP2|RestQNP1	2	chr7-39	chr7-38	chr7-38	chr7	111705597	111705769	+	36.9	0.904	91	105	2.8	37.06	1.71e-122	24.21	9.41e-103	0.84	chr7-39	chr7	111705576	111705742	+	30.2	0.884	74	90	3	30.07	2.47e-97	19.39	6.9e-81	0.91
Merged-chr7-121905609-2	chr7	121905567	121905651	+	32.4	RestQNP2|RestQNP1	2	chr7-40	chr7-34	chr7-34	chr7	121905540	121905712	+	36.9	0.903	93	105	1.9	55.6	1.41e-140	38.49	7.63e-122	0.82	chr7-40	chr7	121905509	121905675	+	27.9	0.867	73	83	2	41.6	2.82e-101	27.02	3.5e-86	0.88
Merged-chr7-66902661-2	chr7	66902635	66902688	+	32.75	RestQNP2|RestQNP1	2	chr7-41	chr7-36	chr7-36	chr7	66902577	66902749	+	38.3	0.828	92	109	10.4	10.49	1.49e-70	16.58	9.31e-90	0.87	chr7-41	chr7	66902577	66902743	+	27.2	0.769	72	81	11	7.38	6.37e-42	12.37	3.48e-58	0.87
Merged-chr7-67213701-2	chr7	67213669	67213734	+	33.65	RestQNP2|RestQNP1	2	chr7-42	chr7-30	chr7-30	chr7	67213623	67213795	+	40.8	0.836	94	116	9.4	12.28	3.3e-82	17.61	2.8e-98	0.88	chr7-42	chr7	67213611	67213777	+	26.5	0.833	71	79	10	7.92	4.94e-43	12.06	5.27e-56	0.9
Merged-chr7-121835590-2	chr7	121835559	121835621	+	30.1	RestQNP2|RestQNP1	2	chr7-43	chr7-63	chr7-63	chr7	121835498	121835670	+	33.7	0.857	72	96	3.8	25.42	6.16e-97	34.59	3.07e-108	0.99	chr7-43	chr7	121835513	121835679	+	26.5	0.85	71	79	4	19.8	6.62e-72	28.02	2.5e-83	0.87
Merged-chr7-128501569-2	chr7	128501537	128501602	+	32.4	RestQNP2|RestQNP1	2	chr7-44	chr7-39	chr7-39	chr7	128501491	128501663	+	36.9	0.839	91	104	2.8	36.71	6.34e-121	34.75	1.63e-118	0.85	chr7-44	chr7	128501479	128501645	+	27.9	0.824	71	83	2	41.6	2.82e-101	29.27	5.76e-89	0.91
Merged-chr7-11502198-2	chr7	11502170	11502227	+	30.35	RestQNP2|RestQNP1	2	chr7-45	chr7-31	chr7-31	chr7	11502116	11502288	+	36.9	0.854	93	105	1.9	55.6	1.41e-140	28.4	1.09e-109	0.83	chr7-45	chr7	11502112	11502278	+	23.8	0.851	70	71	2	35.58	3.3e-82	20.42	1.02e-65	0.81
Merged-chr7-134077794-2	chr7	134077757	134077831	+	28.55	RestQNP2|RestQNP1	2	chr7-46	chr7-57	chr7-57	chr7	134077720	134077892	+	32.6	0.911	77	92	5.7	16.24	5.93e-76	22.67	1.17e-87	0.89	chr7-46	chr7	134077699	134077865	+	24.5	0.87	70	73	6	12.19	3.3e-52	21.41	6.01e-69	0.83
Merged-chr7-27769621-2	chr7	27769592	27769650	+	32.1	RestQNP2|RestQNP1	2	chr7-47	chr7-32	chr7-32	chr7	27769531	27769703	+	39	0.871	93	110	6.6	16.64	1.51e-91	18.48	2.02e-95	0.85	chr7-47	chr7	27769542	27769708	+	25.2	0.832	68	75	8	9.4	6.98e-46	12.62	1.27e-54	0.87
Merged-chr7-54390649-2	chr7	54390613	54390685	+	36.15	RestQNP2|RestQNP1	2	chr7-48	chr7-26	chr7-26	chr7	54390574	54390746	+	45.4	0.901	99	128	3.8	33.89	4.63e-144	36.25	1.45e-146	0.88	chr7-48	chr7	54390555	54390721	+	26.9	0.894	68	80	4	20.05	3.3e-73	28.38	8.79e-85	0.91
Merged-chr7-109652581-2	chr7	109652540	109652623	+	31.2	RestQNP2|RestQNP1	2	chr7-49	chr7-42	chr7-42	chr7	109652512	109652684	+	35.5	0.887	88	100	6.6	15.13	1.62e-79	31.73	3.33e-110	0.86	chr7-49	chr7	109652482	109652648	+	26.9	0.838	68	80	8	10.02	7.78e-51	25.76	1.55e-81	0.94
Merged-chr7-112801015-2	chr7	112800989	112801041	+	31.4	RestQNP2|RestQNP1	2	chr7-50	chr7-45	chr7-45	chr7	112800928	112801100	+	38.3	0.912	85	108	1.9	57.18	7.75e-146	43.2	5.98e-133	0.91	chr7-50	chr7	112800933	112801099	+	24.5	0.881	68	73	1	73.17	6.97e-107	27.9	5.27e-77	0.87
Merged-chr7-126491362-2	chr7	126491333	126491391	+	27.85	RestQNP2|RestQNP1	2	chr7-52	chr7-51	chr7-51	chr7	126491272	126491444	+	29.8	0.881	80	84	4.7	17.79	1.2e-72	26.07	5.97e-86	0.83	chr7-52	chr7	126491283	126491449	+	25.9	0.874	67	77	3	25.73	1.65e-78	25.2	7.55e-78	0.94
Merged-chr7-105928017-2	chr7	105927988	105928047	+	27.85	RestQNP2|RestQNP1	2	chr7-53	chr7-66	chr7-66	chr7	105927927	105928099	+	31.9	0.803	70	90	2.8	31.77	2.06e-99	24.82	4.22e-90	0.98	chr7-53	chr7	105927939	105928105	+	23.8	0.9	66	71	3	23.72	3.92e-70	25.49	2.9e-72	0.87
Merged-chr7-116672476-2	chr7	116672443	116672509	+	27.7	RestQNP2|RestQNP1	2	chr7-54	chr7-62	chr7-62	chr7	116672398	116672570	+	31.6	0.912	73	90	1.9	47.65	7.42e-115	23.19	1.31e-86	0.94	chr7-54	chr7	116672385	116672551	+	23.8	0.827	66	71	1	71.16	3.68e-103	21.79	1.24e-67	0.86
Merged-chr7-31466925-2	chr7	31466894	31466957	+	31.05	RestQNP2|RestQNP1	2	chr7-55	chr7-40	chr7-40	chr7	31466846	31467018	+	38.3	0.937	90	108	7.6	14.3	2.98e-83	35.06	2.13e-123	0.87	chr7-55	chr7	31466836	31467002	+	23.8	0.829	64	71	8	8.9	5.05e-42	18.21	2.3e-62	0.87
Merged-chr7-111656700-2	chr7	111656673	111656728	+	28.55	RestQNP2|RestQNP1	2	chr7-56	chr7-52	chr7-52	chr7	111656617	111656789	+	33.3	0.892	79	94	0.5	199.08	1.33e-177	33.65	6.47e-105	0.89	chr7-56	chr7	111656615	111656781	+	23.8	0.838	64	71	0.5	142.33	2.57e-124	25.65	1.92e-72	0.9
Merged-chr7-126942259-2	chr7	126942220	126942298	+	24.75	RestQNP2|RestQNP1	2	chr7-57	chr7-69	chr7-69	chr7	126942159	126942331	+	28	0.866	69	80	3.8	21.18	5.01e-75	24.66	4.21e-79	0.91	chr7-57	chr7	126942190	126942356	+	21.5	0.868	63	64	4	16.04	4.56e-53	22.43	6.52e-62	0.84
Merged-chr7-10171865-2	chr7	10171834	10171897	+	28.4	RestQNP2|RestQNP1	2	chr7-58	chr7-60	chr7-60	chr7	10171773	10171945	+	32.6	0.865	75	92	2.8	32.47	1.97e-102	35.07	2.04e-105	0.93	chr7-58	chr7	10171789	10171955	+	24.2	0.926	62	72	3	24.06	1.63e-71	30.25	2.04e-78	0.91
Merged-chr7-67041789-2	chr7	67041758	67041821	+	30.4	RestQNP2|RestQNP1	2	chr7-59	chr7-29	chr7-29	chr7	67041697	67041869	+	39	0.834	94	112	4.7	23.72	1.48e-109	19.47	9.32e-98	0.87	chr7-59	chr7	67041713	67041879	+	21.8	0.766	62	65	5	13.03	2.09e-48	13.01	2.3e-48	0.84
Merged-chr7-139627960-2	chr7	139627933	139627988	+	27.2	RestQNP2|RestQNP1	2	chr7-60	chr7-47	chr7-47	chr7	139627877	139628049	+	32.6	0.88	84	92	4.7	19.48	7.83e-83	22.33	5.03e-88	0.89	chr7-60	chr7	139627875	139628041	+	21.8	0.802	62	65	6	10.86	1.1e-43	16.25	3.25e-54	0.85
Merged-chr7-27825497-2	chr7	27825461	27825533	+	27.4	RestQNP2|RestQNP1	2	chr7-61	chr7-55	chr7-55	chr7	27825400	27825572	+	32.3	0.865	77	91	3.8	24.09	5.89e-90	26.92	3.55e-94	0.89	chr7-61	chr7	27825425	27825591	+	22.5	0.842	61	67	3	22.38	1.14e-64	16.4	4.37e-56	0.89
Merged-chr7-58997901-2	chr7	58997873	58997929	+	32.2	RestQNP2|RestQNP1	2	chr7-62	chr7-35	chr7-35	chr7	58997812	58997984	+	42.2	0.848	92	119	5.7	21	2.84e-110	30.04	4.87e-128	0.9	chr7-62	chr7	58997821	58997987	+	22.2	0.826	61	66	6	11.03	9.93e-45	16.09	9.27e-55	0.88
Merged-chr7-70277683-2	chr7	70277645	70277722	+	37.65	RestQNP2|RestQNP1	2	chr7-63	chr7-19	chr7-19	chr7	70277584	70277756	+	52.5	0.904	117	149	3.8	39.45	6.16e-177	57.58	1.45e-199	0.84	chr7-63	chr7	70277614	70277780	+	22.8	0.896	61	68	3	22.72	5.02e-66	24.12	1.01e-67	0.88
Merged-chr7-8547109-2	chr7	8547083	8547135	+	25.05	RestQNP2|RestQNP1	2	chr7-64	chr7-73	chr7-73	chr7	8547022	8547194	+	25.9	0.889	66	73	4.7	15.46	3.44e-59	22.11	5.49e-69	0.87	chr7-64	chr7	8547027	8547193	+	24.2	0.87	60	72	6	12.03	4.03e-51	21.76	1.62e-68	0.98
Merged-chr7-55325347-2	chr7	55325311	55325384	+	27.6	RestQNP2|RestQNP1	2	chr7-65	chr7-49	chr7-49	chr7	55325273	55325445	+	33	0.828	83	93	1.9	49.24	6.42e-120	28.4	2.98e-97	0.85	chr7-65	chr7	55325253	55325419	+	22.2	0.844	60	66	1	66.15	5.82e-94	17.38	7.78e-57	0.89
Merged-chr7-127450662-2	chr7	127450630	127450695	+	25.1	RestQNP2|RestQNP1	2	chr7-66	chr7-70	chr7-70	chr7	127450584	127450756	+	27.7	0.852	68	78	3.8	20.65	2.22e-72	23.69	7.89e-77	0.91	chr7-66	chr7	127450572	127450738	+	22.5	0.86	60	67	4	16.79	1e-56	25.44	3.06e-68	0.9
Merged-chr7-125187120-2	chr7	125187082	125187159	+	27.05	RestQNP2|RestQNP1	2	chr7-67	chr7-50	chr7-50	chr7	125187048	125187220	+	33.3	0.905	83	94	6.6	14.22	1.68e-72	34.23	1.06e-106	0.86	chr7-67	chr7	125187024	125187190	+	20.8	0.885	59	62	6	10.36	1.35e-40	26.05	6.83e-64	0.89
Merged-chr7-13279750-2	chr7	13279708	13279792	+	23.75	RestQNP2|RestQNP1	2	chr7-68	chr7-71	chr7-71	chr7	13279647	13279819	+	26.3	0.856	67	74	0.9	78.36	1.7e-110	24.87	1.76e-74	0.87	chr7-68	chr7	13279684	13279850	+	21.2	0.844	58	63	1	63.15	1.61e-88	23.04	1.14e-61	0.9
Merged-chr7-110366997-2	chr7	110366968	110367027	+	23.9	RestQNP2|RestQNP1	2	chr7-69	chr7-72	chr7-72	chr7	110366907	110367079	+	26.6	0.853	67	75	8.5	8.82	4.66e-44	14.69	3.31e-59	0.87	chr7-69	chr7	110366919	110367085	+	21.2	0.839	57	63	9	7.02	8.37e-32	13.33	1.51e-47	0.89
Merged-chr7-120938732-2	chr7	120938703	120938761	+	22.95	RestQNP2|RestQNP1	2	chr7-70	chr7-81	chr7-81	chr7	120938650	120938822	+	24.1	0.864	59	68	2.8	24	1.4e-67	22.2	2.26e-65	0.92	chr7-70	chr7	120938645	120938811	+	21.8	0.802	57	65	3	21.72	5.65e-62	19.95	1.08e-59	0.94
Merged-chr7-122004761-2	chr7	122004725	122004797	+	26.35	RestQNP2|RestQNP1	2	chr7-71	chr7-58	chr7-58	chr7	122004664	122004836	+	30.9	0.886	76	87	1.9	46.06	7.77e-110	27.92	1.91e-91	0.87	chr7-71	chr7	122004689	122004855	+	21.8	0.862	57	65	2	32.58	5.4e-73	21.63	7.18e-62	0.93
Merged-chr7-110365339-2	chr7	110365292	110365387	+	24.6	RestQNP2|RestQNP1	2	chr7-72	chr7-75	chr7-75	chr7	110365231	110365403	+	28	0.895	63	79	2.8	27.89	3.64e-83	15.37	1.03e-63	1	chr7-72	chr7	110365279	110365445	+	21.2	0.839	56	63	3	21.05	2.63e-59	13.82	1.8e-48	0.9
Merged-chr7-140222122-2	chr7	140222092	140222152	+	28	RestQNP2|RestQNP1	2	chr7-73	chr7-48	chr7-48	chr7	140222031	140222203	+	35.5	0.879	84	100	3.8	26.47	1.33e-102	40.57	1.4e-120	0.88	chr7-73	chr7	140222044	140222210	+	20.5	0.9	56	61	4	15.29	1.8e-49	26.38	3.29e-63	0.91
Merged-chr7-133750276-2	chr7	133750251	133750301	+	24.6	RestQNP2|RestQNP1	2	chr7-74	chr7-65	chr7-65	chr7	133750190	133750362	+	28.7	0.849	72	81	4.7	17.16	6.5e-69	32.86	8.16e-91	0.87	chr7-74	chr7	133750193	133750359	+	20.5	0.88	55	61	4	15.29	1.8e-49	21.38	7.03e-58	0.91
Merged-chr7-115948479-2	chr7	115948450	115948509	+	21.6	RestQNP2|RestQNP1	2	chr7-75	chr7-80	chr7-80	chr7	115948389	115948561	+	23.4	0.888	60	66	4.7	13.98	5.43e-51	21.3	2.26e-62	0.89	chr7-75	chr7	115948401	115948567	+	19.8	0.91	54	59	5	11.83	8.11e-42	24.27	3.79e-59	0.93
Merged-chr7-54655866-2	chr7	54655837	54655896	+	20.75	RestQNP2|RestQNP1	2	chr7-76	chr7-83	chr7-83	chr7	54655776	54655948	+	22	0.852	57	63	9.4	6.67	1.27e-30	16.85	1.02e-52	0.9	chr7-76	chr7	54655788	54655954	+	19.5	0.828	53	58	7	8.3	4.05e-33	13.16	1.27e-43	0.92
Merged-chr7-124541037-2	chr7	124541009	124541066	+	24.5	RestQNP2|RestQNP1	2	chr7-77	chr7-56	chr7-56	chr7	124540955	124541127	+	30.2	0.838	77	85	6.6	12.86	2.71e-62	26.66	9.99e-87	0.84	chr7-77	chr7	124540951	124541117	+	18.8	0.805	51	56	6	9.35	1.31e-34	18.96	1.7e-50	0.92
Merged-chr7-16131603-2	chr7	16131562	16131645	+	17.4	RestQNP2|RestQNP1	2	chr7-78	chr7-96	chr7-96	chr7	16131501	16131673	+	16.3	0.841	43	46	6.6	6.96	1.53e-23	12.11	9.8e-33	0.93	chr7-78	chr7	16131537	16131703	+	18.5	0.896	50	55	7	7.88	2.22e-30	16.21	4.28e-46	0.95
Merged-chr7-25938307-2	chr7	25938273	25938341	+	21.15	RestQNP2|RestQNP1	2	chr7-79	chr7-77	chr7-77	chr7	25938212	25938384	+	23.8	0.918	62	67	1.9	35.48	1.36e-77	19.23	1.41e-59	0.89	chr7-79	chr7	25938233	25938399	+	18.5	0.947	50	55	4	13.78	1.79e-42	15.97	9.2e-46	0.93
Merged-chr7-118536583-2	chr7	118536549	118536618	+	16.05	RestQNP2|RestQNP1	2	chr7-80	chr7-114	chr7-114	chr7	118536488	118536660	+	15.6	0.814	34	44	5.7	7.77	2.07e-24	11.21	1.1e-30	1.08	chr7-80	chr7	118536510	118536676	+	16.5	0.875	48	49	6	8.19	5.64e-28	11.95	3.22e-35	0.89
Merged-chr7-36676940-2	chr7	36676909	36676971	+	18.85	RestQNP2|RestQNP1	2	chr7-81	chr7-86	chr7-86	chr7	36676848	36677020	+	20.9	0.802	52	59	1.9	31.24	2.21e-65	20.82	2.2e-55	0.96	chr7-81	chr7	36676863	36677029	+	16.8	0.892	47	50	2	25.06	4.67e-51	20.01	2.17e-46	0.89
Merged-chr7-140578882-2	chr7	140578843	140578922	+	21.7	RestQNP2|RestQNP1	2	chr7-82	chr7-76	chr7-76	chr7	140578811	140578983	+	26.6	0.867	63	75	2.8	26.47	2.04e-77	26.3	3.3e-77	0.94	chr7-82	chr7	140578785	140578951	+	16.8	0.845	47	50	3	16.71	1.12e-42	18.4	1.18e-44	0.91
Merged-chr7-10425819-2	chr7	10425770	10425868	+	15.3	RestQNP2|RestQNP1	2	chr7-83	chr7-109	chr7-109	chr7	10425709	10425881	+	13.5	0.766	36	38	5.7	6.71	3.26e-19	9.59	2.11e-24	0.96	chr7-83	chr7	10425760	10425926	+	17.1	0.838	46	51	8	6.39	2.64e-24	14.6	1.08e-40	0.92
Merged-chr7-74758037-2	chr7	74757989	74758086	+	20.1	RestQNP2|RestQNP1	2	chr7-84	chr7-79	chr7-79	chr7	74757975	74758147	+	23.4	0.752	60	66	2.8	23.3	7.95e-65	14.09	3.28e-51	0.93	chr7-84	chr7	74757931	74758097	+	16.8	0.731	46	50	6	8.35	6.74e-29	10.58	1.71e-33	0.93
Merged-chr7-141372666-2	chr7	141372639	141372693	+	15.15	RestQNP2|RestQNP1	2	chr7-85	chr7-113	chr7-113	chr7	141372582	141372754	+	14.2	0.875	35	40	8.5	4.71	4.7e-15	10.05	2.48e-26	0.95	chr7-85	chr7	141372581	141372747	+	16.1	0.8	46	48	9	5.35	7.07e-20	11.65	4.62e-34	0.92
Merged-chr7-102922721-2	chr7	102922691	102922751	+	22.6	RestQNP2|RestQNP1	2	chr7-86	chr7-68	chr7-68	chr7	102922630	102922802	+	29.1	0.885	69	82	4.7	17.37	3.74e-70	22.08	2.9e-78	0.93	chr7-86	chr7	102922643	102922809	+	16.1	0.887	45	48	5	9.62	1.94e-30	15.89	4.7e-40	0.9
Merged-chr7-113523312-2	chr7	113523276	113523349	+	18.35	RestQNP2|RestQNP1	2	chr7-87	chr7-88	chr7-88	chr7	113523238	113523410	+	21.3	0.88	51	61	3.8	16.15	7.75e-51	23.27	4.08e-58	0.98	chr7-87	chr7	113523218	113523384	+	15.4	0.915	45	46	4	11.53	1.63e-32	19.19	5.08e-42	0.92
Merged-chr7-10094191-2	chr7	10094159	10094223	+	15.55	RestQNP2|RestQNP1	2	chr7-88	chr7-100	chr7-100	chr7	10094098	10094270	+	16.3	0.841	41	46	6.6	6.96	1.53e-23	15.19	1.28e-37	0.95	chr7-88	chr7	10094115	10094281	+	14.8	0.828	44	44	6	7.35	1.71e-23	13.44	7.14e-34	0.85
Merged-chr7-122876419-2	chr7	122876387	122876452	+	24.4	RestQNP2|RestQNP1	2	chr7-89	chr7-54	chr7-54	chr7	122876326	122876498	+	32.3	0.8	78	91	3.8	24.09	5.89e-90	25.22	1.1e-91	0.87	chr7-89	chr7	122876344	122876510	+	16.5	0.826	44	49	4	12.28	9.35e-36	14.66	2.97e-39	0.93
Merged-chr7-956606-2	chr7	956580	956632	+	25.85	RestQNP2|RestQNP1	2	chr7-90	chr7-95	chr7-95	chr7	956519	956691	+	25.2	0.769	45	71	16.1	4.42	6.35e-24	34.18	5.3e-81	1.36	chr7-90	chr7	956524	956690	+	26.5	0.689	43	79	16	4.95	1.81e-29	41.79	1.23e-96	1.42
Merged-chr7-126426616-2	chr7	126426578	126426655	+	15.7	RestQNP2|RestQNP1	2	chr7-91	chr7-97	chr7-97	chr7	126426517	126426689	+	16.3	0.859	43	46	3.8	12.18	1.61e-33	19.5	2.53e-42	0.91	chr7-91	chr7	126426547	126426713	+	15.1	0.864	43	45	4	11.28	1.89e-31	18.64	1.32e-40	0.9
Merged-chr7-80661147-2	chr7	80661121	80661173	+	16.4	RestQNP2|RestQNP1	2	chr7-92	chr7-103	chr7-103	chr7	80661062	80661234	+	16.7	0.814	40	47	0.5	99.54	1.16e-75	12.14	3.8e-34	0.97	chr7-92	chr7	80661063	80661229	+	16.1	0.884	42	48	0.5	96.22	1.56e-76	12.2	6.05e-35	0.98
Merged-chr7-109672056-2	chr7	109672007	109672106	+	13.6	RestQNP2|RestQNP1	2	chr7-93	chr7-111	chr7-111	chr7	109671995	109672167	+	13.8	0.852	35	39	4.7	8.26	9.63e-23	13.49	1.52e-29	0.96	chr7-93	chr7	109671949	109672115	+	13.4	0.877	41	40	8	5.01	6.29e-16	13.78	2.37e-31	0.9
Merged-chr7-137852056-2	chr7	137852023	137852089	+	12.9	RestQNP2|RestQNP1	2	chr7-94	chr7-131	chr7-131	chr7	137851978	137852150	+	11	0.848	29	32	2.8	11.3	7.25e-23	9.22	9.98e-20	0.96	chr7-94	chr7	137851965	137852131	+	14.8	0.915	41	44	3	14.7	1.8e-35	14.4	4.18e-35	0.95
Merged-chr7-109799058-2	chr7	109799025	109799092	+	14.8	RestQNP2|RestQNP1	2	chr7-96	chr7-102	chr7-102	chr7	109798964	109799136	+	14.5	0.912	41	42	3.8	11.12	3.11e-29	12.87	5.77e-31	0.86	chr7-96	chr7	109798984	109799150	+	15.1	0.857	40	45	4	11.28	1.89e-31	16.06	7.4e-38	0.97
Merged-chr7-118029051-2	chr7	118029021	118029081	+	18.45	RestQNP2|RestQNP1	2	chr7-97	chr7-82	chr7-82	chr7	118028970	118029142	+	23.1	0.881	58	65	0.9	68.83	1.14e-93	22.24	1.28e-62	0.9	chr7-97	chr7	118028963	118029129	+	13.8	0.852	40	41	1	41.09	1e-50	16.75	2.38e-35	0.89
Merged-chr7-137315118-2	chr7	137315086	137315150	+	11.51	RestQNP2|RestQNP1	2	chr7-98	chr7-145	chr7-145	chr7	137315039	137315211	+	9.22	0.763	26	26	5.7	4.59	4.17e-10	7.5	9.77e-15	0.94	chr7-98	chr7	137315028	137315194	+	13.8	0.845	40	41	6	6.85	6.39e-21	11.09	1.55e-28	0.89
Merged-chr7-60610025-2	chr7	60609978	60610072	+	17	RestQNP2|RestQNP1	2	chr7-99	chr7-84	chr7-84	chr7	60609961	60610133	+	20.2	0.863	53	58	4.7	12.28	5.15e-42	13.06	1.03e-42	0.91	chr7-99	chr7	60609920	60610086	+	13.8	0.758	39	41	6	6.85	6.39e-21	10.29	2.51e-27	0.94
Merged-chr16-25848437-2	chr16	25848409	25848465	+	34.75	RestQNP2|RestQNP1	2	chr16-104	chr16-16	chr16-16	chr16	25848354	25848526	+	43.3	0.882	100	123	3.8	32.56	1.91e-136	46.13	4.35e-152	0.86	chr16-104	chr16	25848351	25848517	+	26.2	0.903	66	78	4	19.55	1.31e-70	27.67	7e-82	0.93
Merged-chr16-64010760-2	chr16	64010735	64010786	+	28.05	RestQNP2|RestQNP1	2	chr16-116	chr16-43	chr16-43	chr16	64010674	64010846	+	32.3	0.895	82	91	1.9	48.18	1.54e-116	34.46	1.29e-103	0.84	chr16-116	chr16	64010678	64010844	+	23.8	0.859	65	71	2	35.58	3.3e-82	26.96	6.29e-74	0.86
Merged-chr16-13435545-2	chr16	13435506	13435584	+	25.8	RestQNP2|RestQNP1	2	chr16-125	chr16-55	chr16-55	chr16	13435473	13435645	+	29.4	0.891	76	84	1.9	44.48	7.34e-105	28.06	1.67e-87	0.84	chr16-125	chr16	13435448	13435614	+	22.2	0.909	63	66	2	33.08	1.63e-74	32.31	7.27e-74	0.88
Merged-chr16-63236122-2	chr16	63236087	63236157	+	28.05	RestQNP2|RestQNP1	2	chr16-162	chr16-46	chr16-46	chr16	63236026	63236198	+	33.3	0.866	80	94	0.9	99.54	1.64e-149	31.97	5.3e-104	0.89	chr16-162	chr16	63236049	63236215	+	22.8	0.85	59	68	1	68.16	1.27e-97	23.56	4.74e-67	0.93
Merged-chr16-80972490-2	chr16	80972451	80972529	+	23.4	RestQNP2|RestQNP1	2	chr16-163	chr16-95	chr16-95	chr16	80972418	80972590	+	26.3	0.896	68	74	5.7	13.06	6.25e-55	34.45	1.34e-84	0.86	chr16-163	chr16	80972393	80972559	+	20.5	0.857	59	61	6	10.19	1.4e-39	24.58	2.05e-61	0.86
Merged-chr16-10520033-2	chr16	10519991	10520075	+	22.65	RestQNP2|RestQNP1	2	chr16-164	chr16-130	chr16-130	chr16	10519930	10520102	+	24.1	0.864	61	68	0.5	144.02	1.73e-119	30.45	2.8e-73	0.9	chr16-164	chr16	10519967	10520133	+	21.2	0.875	58	63	0.5	126.29	2.87e-107	29.86	1.7e-68	0.89
Merged-chr16-22344628-2	chr16	22344592	22344664	+	28.35	RestQNP2|RestQNP1	2	chr16-187	chr16-33	chr16-33	chr16	22344553	22344725	+	37.2	0.885	85	105	4.7	22.24	5.18e-100	31.56	2.26e-115	0.89	chr16-187	chr16	22344534	22344700	+	19.5	0.824	56	58	5	11.63	9.61e-41	22.03	7.84e-56	0.85
Merged-chr10-105166100-2	chr10	105166067	105166134	+	6.605	RestQNP2|RestQNP1	2	chr10-216	chr10-149	chr10-149	chr10	105166006	105166178	+	8.51	0.73	23	24	1.9	12.71	1.12e-18	12.86	8.57e-19	0.94	chr10-216	chr10	105166026	105166192	+	4.7	0.833	14	14	1	14.03	4.1e-12	6.24	1.18e-07	0.96
Merged-chr10-105414436-2	chr10	105414410	105414463	+	5.905	RestQNP2|RestQNP1	2	chr10-217	chr10-153	chr10-153	chr10	105414349	105414521	+	7.45	0.774	22	21	2.8	7.41	4.15e-12	10.11	1.26e-14	0.86	chr10-217	chr10	105414355	105414521	+	4.36	0.773	14	13	2	6.52	2.02e-07	5.83	6.85e-07	0.89
Merged-chr10-110588887-2	chr10	110588846	110588929	+	5.03	RestQNP2|RestQNP1	2	chr10-219	chr10-201	chr10-201	chr10	110588818	110588990	+	6.03	0.559	15	17	3.8	4.5	5.26e-07	6.07	8.04e-09	1.02	chr10-219	chr10	110588788	110588954	+	4.03	0.75	14	12	3	4.01	6.99e-05	4.23	4.22e-05	0.89
Merged-chr16-76845164-2	chr16	76845133	76845196	+	22.7	RestQNP2|RestQNP1	2	chr16-199	chr16-144	chr16-144	chr16	76845085	76845257	+	25.9	0.871	60	73	5.7	12.88	8.17e-54	23.5	8.05e-71	0.97	chr16-199	chr16	76845075	76845241	+	19.5	0.823	55	58	6	9.69	1.41e-36	20.45	4.73e-54	0.89
Merged-chr3-146587776-2	chr3	146587746	146587807	+	66.25	RestQNP2|RestQNP1	2	chr3-10	chr3-17	chr3-17	chr3	146587685	146587857	+	61	0.914	124	173	11.3	15.27	8.6e-137	36.19	1.15e-197	0.87	chr3-10	chr3	146587699	146587865	+	71.5	0.878	149	213	12	17.79	2.98e-181	38.47	8.24e-250	0.8
Merged-chr3-168347306-2	chr3	168347273	168347339	+	76.55	RestQNP2|RestQNP1	2	chr3-11	chr3-10	chr3-10	chr3	168347212	168347384	+	94	0.887	178	267	3.8	70.69	0	47.94	0	0.75	chr3-11	chr3	168347231	168347397	+	59.1	0.87	136	176	4	44.1	5.84e-217	36.97	8.14e-204	0.8
Merged-chr3-169160163-2	chr3	169160134	169160192	+	70.45	RestQNP2|RestQNP1	2	chr3-12	chr3-11	chr3-11	chr3	169160073	169160245	+	86.2	0.925	171	244	4.7	51.68	1.94e-316	54.55	1.93e-319	0.75	chr3-12	chr3	169160084	169160250	+	54.7	0.887	131	163	4	40.84	8.87e-196	45.12	1.15e-202	0.78
Merged-chr3-13879171-2	chr3	13879143	13879199	+	47.4	RestQNP2|RestQNP1	2	chr3-13	chr3-35	chr3-35	chr3	13879082	13879254	+	41.1	0.949	93	118	3.8	31.24	6.46e-129	39.93	8.7e-139	0.9	chr3-13	chr3	13879091	13879257	+	53.7	0.941	126	160	4	40.09	5.94e-191	54.16	2.08e-211	0.8
Merged-chr3-4389211-2	chr3	4389181	4389241	+	56.7	RestQNP2|RestQNP1	2	chr3-14	chr3-14	chr3-14	chr3	4389130	4389302	+	67.4	0.908	141	190	3.8	50.3	1.11e-244	40.88	6.02e-228	0.79	chr3-14	chr3	4389123	4389289	+	46	0.91	111	137	4	34.33	8.4e-155	33.54	1.87e-153	0.84
Merged-chr3-13109870-2	chr3	13109841	13109900	+	66.5	RestQNP2|RestQNP1	2	chr3-15	chr3-13	chr3-13	chr3	13109780	13109952	+	83	0.926	143	234	0.9	247.8	0	71.54	0	0.89	chr3-15	chr3	13109792	13109958	+	50	0.877	111	149	2	74.67	1.83e-217	55.87	5.6e-199	0.87
Merged-chr3-170922720-2	chr3	170922692	170922748	+	51.3	RestQNP2|RestQNP1	2	chr3-16	chr3-15	chr3-15	chr3	170922637	170922809	+	60.3	0.873	136	172	5.7	30.36	6.13e-185	32.85	1.91e-188	0.78	chr3-16	chr3	170922634	170922800	+	42.3	0.882	110	126	6	21.05	9.26e-117	24.8	2.43e-125	0.78
Merged-chr3-163152790-2	chr3	163152765	163152815	+	49.8	RestQNP2|RestQNP1	2	chr3-17	chr3-22	chr3-22	chr3	163152704	163152876	+	53.6	0.899	115	151	4.7	31.98	6.53e-166	51.06	7.93e-196	0.85	chr3-17	chr3	163152707	163152873	+	46	0.926	109	137	5	27.46	5.9e-142	42.72	1.81e-167	0.84
Merged-chr3-156006411-2	chr3	156006379	156006443	+	56	RestQNP2|RestQNP1	2	chr3-18	chr3-12	chr3-12	chr3	156006318	156006490	+	66.7	0.874	146	188	2.8	66.36	2.33e-264	25.55	2.24e-188	0.78	chr3-18	chr3	156006335	156006501	+	45.3	0.892	105	135	3	45.1	3.6e-168	22.34	2.73e-128	0.88
Merged-chr3-168339526-2	chr3	168339500	168339552	+	51.4	RestQNP2|RestQNP1	2	chr3-19	chr3-16	chr3-16	chr3	168339441	168339613	+	57.5	0.885	135	164	8.5	19.3	1.7e-145	40.72	2.24e-194	0.76	chr3-19	chr3	168339442	168339608	+	45.3	0.925	104	135	8	16.91	8.16e-113	42.54	8.12e-165	0.87
Merged-chr3-149315419-2	chr3	149315381	149315458	+	49.35	RestQNP2|RestQNP1	2	chr3-20	chr3-18	chr3-18	chr3	149315347	149315519	+	56.4	0.85	124	160	2.8	56.48	2.9e-214	40.43	3.79e-189	0.84	chr3-20	chr3	149315323	149315489	+	42.3	0.922	103	126	3	42.1	2.12e-153	40.79	1.03e-151	0.84
Merged-chr3-105283608-2	chr3	105283572	105283644	+	42.4	RestQNP2|RestQNP1	2	chr3-21	chr3-28	chr3-28	chr3	105283533	105283705	+	48.2	0.908	104	136	5.7	24	2.75e-133	47.63	2.69e-171	0.9	chr3-21	chr3	105283514	105283680	+	36.6	0.938	96	109	6	18.21	9.42e-95	40.36	5.15e-131	0.84
Merged-chr3-77104513-2	chr3	77104484	77104543	+	42.8	RestQNP2|RestQNP1	2	chr3-22	chr3-23	chr3-23	chr3	77104423	77104595	+	49.3	0.922	114	139	3.8	36.8	4.13e-161	56.8	9.61e-187	0.83	chr3-22	chr3	77104435	77104601	+	36.3	0.877	93	108	3	36.08	1.03e-124	48.47	3.15e-138	0.83
Merged-chr3-156017147-2	chr3	156017107	156017187	+	40.15	RestQNP2|RestQNP1	2	chr3-23	chr3-27	chr3-27	chr3	156017076	156017248	+	46.1	0.902	108	130	1.9	68.83	1.88e-185	38.26	6.01e-153	0.83	chr3-23	chr3	156017049	156017215	+	34.2	0.9	93	102	2	51.12	5.78e-133	30.52	1.08e-110	0.82
Merged-chr3-170454835-2	chr3	170454809	170454862	+	43.35	RestQNP2|RestQNP1	2	chr3-24	chr3-26	chr3-26	chr3	170454751	170454923	+	50.4	0.864	110	142	2.8	50.12	3.68e-183	45.57	2.07e-177	0.86	chr3-24	chr3	170454751	170454917	+	36.3	0.918	93	108	4	27.06	1.19e-111	42.09	9.33e-132	0.85
Merged-chr3-117320772-2	chr3	117320740	117320805	+	45.15	RestQNP2|RestQNP1	2	chr3-25	chr3-20	chr3-20	chr3	117320679	117320851	+	55	0.935	118	155	2.8	54.71	1.57e-205	57.55	1.53e-207	0.84	chr3-25	chr3	117320697	117320863	+	35.3	0.905	91	105	3	35.08	4.69e-120	39.12	6.81e-125	0.85
Merged-chr3-3480294-2	chr3	3480264	3480325	+	41.8	RestQNP2|RestQNP1	2	chr3-26	chr3-21	chr3-21	chr3	3480214	3480386	+	49	0.908	116	139	3.8	36.8	4.13e-161	55.19	2.11e-182	0.8	chr3-26	chr3	3480206	3480372	+	34.6	0.869	90	103	4	25.81	1.57e-104	46.23	7.67e-130	0.83
Merged-chr3-127546199-2	chr3	127546167	127546231	+	33.3	RestQNP2|RestQNP1	2	chr3-27	chr3-49	chr3-49	chr3	127546106	127546278	+	34.4	0.868	82	97	0.9	102.72	1.56e-155	27.01	2.15e-100	0.89	chr3-27	chr3	127546123	127546289	+	32.2	0.903	86	96	2	48.11	8.89e-123	31.25	3.01e-105	0.83
Merged-chr3-154343978-2	chr3	154343943	154344014	+	34.9	RestQNP2|RestQNP1	2	chr3-28	chr3-38	chr3-38	chr3	154343903	154344075	+	36.9	0.846	91	104	5.7	18.36	7.78e-91	31.42	4.18e-114	0.84	chr3-28	chr3	154343885	154344051	+	32.9	0.841	84	98	6	16.37	4.11e-81	32.08	1.77e-108	0.87
Merged-chr3-156004365-2	chr3	156004334	156004396	+	40.45	RestQNP2|RestQNP1	2	chr3-29	chr3-24	chr3-24	chr3	156004285	156004457	+	50	0.904	113	141	3.8	37.33	2.99e-164	16.76	1.36e-115	0.84	chr3-29	chr3	156004276	156004442	+	30.9	0.87	82	92	4	23.05	3.08e-89	13.49	4.81e-69	0.86
Merged-chr3-156199853-2	chr3	156199812	156199894	+	35.35	RestQNP2|RestQNP1	2	chr3-30	chr3-33	chr3-33	chr3	156199783	156199955	+	40.8	0.899	98	115	3.8	30.45	1.92e-124	20.76	3.68e-105	0.83	chr3-30	chr3	156199754	156199920	+	29.9	0.881	81	89	4	22.3	3.66e-85	20.52	4.37e-82	0.85
Merged-chr3-170284769-2	chr3	170284720	170284818	+	38.7	RestQNP2|RestQNP1	2	chr3-31	chr3-30	chr3-30	chr3	170284707	170284879	+	47.5	0.87	103	135	6.6	20.42	2.82e-123	39.97	6.78e-159	0.88	chr3-31	chr3	170284662	170284828	+	29.9	0.86	81	89	7	12.74	8.11e-65	28.04	1.14e-93	0.84
Merged-chr3-56496469-2	chr3	56496441	56496498	+	26.85	RestQNP2|RestQNP1	2	chr3-33	chr3-79	chr3-79	chr3	56496380	56496552	+	25.5	0.975	64	72	1.9	38.12	1.94e-85	22.23	3.78e-69	0.89	chr3-33	chr3	56496390	56496556	+	28.2	0.962	79	84	2	42.1	6.69e-103	27.96	2.12e-88	0.85
Merged-chr3-167418278-2	chr3	167418252	167418305	+	34.45	RestQNP2|RestQNP1	2	chr3-34	chr3-34	chr3-34	chr3	167418194	167418366	+	38.7	0.862	94	110	6.6	16.64	1.51e-91	34.78	3.64e-124	0.84	chr3-34	chr3	167418194	167418360	+	30.2	0.892	78	90	7	12.89	6.28e-66	27.91	1.59e-94	0.86
Merged-chr3-7159847-2	chr3	7159816	7159879	+	30.05	RestQNP2|RestQNP1	2	chr3-36	chr3-58	chr3-58	chr3	7159755	7159927	+	30.2	0.899	75	85	0.9	90.01	1.06e-131	28.07	1.41e-89	0.86	chr3-36	chr3	7159771	7159937	+	29.9	0.927	77	89	0.5	178.41	4.84e-164	37.13	3.49e-104	0.88
Merged-chr3-77468993-2	chr3	77468955	77469032	+	37.5	RestQNP2|RestQNP1	2	chr3-37	chr3-25	chr3-25	chr3	77468921	77469093	+	46.5	0.889	111	132	1.9	69.89	3.88e-189	40.94	1.77e-155	0.8	chr3-37	chr3	77468897	77469063	+	28.5	0.836	77	85	1	85.2	1.08e-129	31.08	3.25e-93	0.85
Merged-chr3-170005101-2	chr3	170005069	170005134	+	37.45	RestQNP2|RestQNP1	2	chr3-38	chr3-31	chr3-31	chr3	170005008	170005180	+	43.3	0.881	101	122	5.7	21.53	2.91e-114	35.36	1.38e-139	0.86	chr3-38	chr3	170005026	170005192	+	31.6	0.863	77	94	5	18.84	2.69e-83	31.28	3.85e-103	0.9
Merged-chr3-24121464-2	chr3	24121422	24121506	+	35.5	RestQNP2|RestQNP1	2	chr3-39	chr3-47	chr3-47	chr3	24121395	24121567	+	40.4	0.909	87	114	3.8	30.18	5.85e-123	39.01	2.69e-135	0.93	chr3-39	chr3	24121364	24121530	+	30.6	0.87	76	91	4	22.8	7.1e-88	30.98	1.54e-99	0.92
Merged-chr3-77072523-2	chr3	77072487	77072559	+	38	RestQNP2|RestQNP1	2	chr3-40	chr3-29	chr3-29	chr3	77072426	77072598	+	46.1	0.922	103	131	7.6	17.34	7.28e-111	51.93	3.14e-167	0.86	chr3-40	chr3	77072451	77072617	+	29.9	0.873	76	89	7	12.74	8.11e-65	46.66	8.39e-113	0.9
Merged-chr3-144449705-2	chr3	144449679	144449731	+	39.45	RestQNP2|RestQNP1	2	chr3-41	chr3-19	chr3-19	chr3	144449618	144449790	+	50	0.898	119	141	3.8	37.33	2.99e-164	46.51	3.8e-176	0.8	chr3-41	chr3	144449623	144449789	+	28.9	0.86	76	86	4	21.55	3.93e-81	35.14	9.94e-99	0.85
Merged-chr3-167852792-2	chr3	167852759	167852825	+	34.65	RestQNP2|RestQNP1	2	chr3-42	chr3-36	chr3-36	chr3	167852714	167852886	+	38.7	0.885	93	110	1.9	58.24	2.31e-149	47.26	2.53e-138	0.85	chr3-42	chr3	167852701	167852867	+	30.6	0.926	76	91	2	45.61	2.06e-114	35.94	3.14e-105	0.9
Merged-chr3-148358127-2	chr3	148358098	148358157	+	31.3	RestQNP2|RestQNP1	2	chr3-43	chr3-54	chr3-54	chr3	148358046	148358218	+	34.1	0.924	79	97	5.7	17.12	4.46e-82	30.17	1.05e-101	0.89	chr3-43	chr3	148358040	148358206	+	28.5	0.832	75	85	5	17.04	5.46e-72	29.28	4.48e-91	0.89
Merged-chr3-34961572-2	chr3	34961544	34961601	+	34.1	RestQNP2|RestQNP1	2	chr3-44	chr3-40	chr3-40	chr3	34961483	34961655	+	39.7	0.909	90	112	4.7	23.72	1.48e-109	48.56	2.27e-143	0.89	chr3-44	chr3	34961493	34961659	+	28.5	0.883	74	85	5	17.04	5.46e-72	34.49	6.16e-97	0.9
Merged-chr3-47587293-2	chr3	47587255	47587332	+	34.3	RestQNP2|RestQNP1	2	chr3-45	chr3-37	chr3-37	chr3	47587221	47587393	+	40.1	0.866	91	113	2.8	39.89	3.43e-135	35.46	1.42e-129	0.88	chr3-45	chr3	47587197	47587363	+	28.5	0.857	74	85	3	28.4	5.44e-90	31.67	6.99e-94	0.89
Merged-chr3-170273536-2	chr3	170273507	170273565	+	35.3	RestQNP2|RestQNP1	2	chr3-46	chr3-42	chr3-42	chr3	170273454	170273626	+	39.4	0.912	90	112	4.7	23.72	1.48e-109	50.44	6.73e-144	0.89	chr3-46	chr3	170273449	170273615	+	31.2	0.899	74	93	5	18.64	5.07e-82	43.73	3.19e-115	0.95
Merged-chr3-7924999-2	chr3	7924967	7925031	+	33.05	RestQNP2|RestQNP1	2	chr3-47	chr3-39	chr3-39	chr3	7924920	7925092	+	37.6	0.865	90	107	6.6	16.19	6.78e-88	32.9	2.58e-118	0.87	chr3-47	chr3	7924909	7925075	+	28.5	0.795	73	85	5	17.04	5.46e-72	29.28	4.48e-91	0.88
Merged-chr3-10405325-2	chr3	10405299	10405352	+	30.95	RestQNP2|RestQNP1	2	chr3-48	chr3-48	chr3-48	chr3	10405238	10405410	+	33.7	0.934	83	96	3.8	25.42	6.16e-97	43.87	8.53e-118	0.89	chr3-48	chr3	10405244	10405410	+	28.2	0.897	73	84	4	21.05	1.8e-78	46.95	8.65e-107	0.88
Merged-chr3-99862889-2	chr3	99862857	99862921	+	26.75	RestQNP2|RestQNP1	2	chr3-49	chr3-77	chr3-77	chr3	99862796	99862968	+	26.6	0.872	66	76	5.7	13.41	3.51e-57	29.59	6.58e-81	0.91	chr3-49	chr3	99862813	99862979	+	26.9	0.909	72	80	6	13.36	5.63e-60	30.77	1.67e-87	0.87
Merged-chr3-6036464-2	chr3	6036430	6036498	+	32.1	RestQNP2|RestQNP1	2	chr3-51	chr3-43	chr3-43	chr3	6036387	6036559	+	39	0.941	89	110	3.8	29.12	4.61e-117	52.03	8.85e-143	0.88	chr3-51	chr3	6036372	6036538	+	25.2	0.89	71	75	3	25.06	1.08e-75	39.67	3.47e-90	0.86
Merged-chr3-89612759-2	chr3	89612724	89612795	+	27.65	RestQNP2|RestQNP1	2	chr3-52	chr3-65	chr3-65	chr3	89612663	89612835	+	29.1	0.861	71	83	5.7	14.65	3.13e-65	27.24	1.9e-85	0.89	chr3-52	chr3	89612687	89612853	+	26.2	0.904	71	78	5	15.64	1.78e-63	23.82	5.32e-77	0.88
Merged-chr3-4386224-2	chr3	4386196	4386252	+	26.6	RestQNP2|RestQNP1	2	chr3-53	chr3-80	chr3-80	chr3	4386135	4386307	+	27.3	0.897	63	77	3.8	20.39	4.59e-71	11.69	1.1e-53	0.95	chr3-53	chr3	4386144	4386310	+	25.9	0.97	70	77	4	19.29	2.57e-69	14.48	2.74e-60	0.88
Merged-chr3-98690367-2	chr3	98690336	98690399	+	27.8	RestQNP2|RestQNP1	2	chr3-54	chr3-71	chr3-71	chr3	98690288	98690460	+	28.7	0.873	68	81	8.5	9.53	7.44e-50	23.12	6.87e-79	0.92	chr3-54	chr3	98690278	98690444	+	26.9	0.876	68	80	8	10.02	7.78e-51	28.55	5.53e-85	0.92
Merged-chr3-131916266-2	chr3	131916233	131916299	+	27.45	RestQNP2|RestQNP1	2	chr3-55	chr3-66	chr3-66	chr3	131916172	131916344	+	28	0.839	71	79	0.9	83.66	4.71e-120	31.83	1.5e-87	0.9	chr3-55	chr3	131916191	131916357	+	26.9	0.869	68	80	3	26.73	8.94e-83	31.39	3.64e-88	0.92
Merged-chr3-52260081-2	chr3	52260048	52260115	+	35.25	RestQNP2|RestQNP1	2	chr3-57	chr3-32	chr3-32	chr3	52260004	52260176	+	44.3	0.883	99	125	4.7	26.47	8.96e-128	54.62	4.85e-166	0.88	chr3-57	chr3	52259990	52260156	+	26.2	0.85	67	78	3	26.06	6.31e-80	35.27	7.6e-90	0.93
Merged-chr3-147069552-2	chr3	147069522	147069583	+	26.6	RestQNP2|RestQNP1	2	chr3-58	chr3-67	chr3-67	chr3	147069472	147069644	+	28	0.868	70	79	3.8	20.91	1.06e-73	21.4	1.54e-73	0.91	chr3-58	chr3	147069464	147069630	+	25.2	0.835	67	75	4	18.79	9.44e-67	25.39	4.18e-76	0.87
Merged-chr3-153187427-2	chr3	153187400	153187455	+	28.75	RestQNP2|RestQNP1	2	chr3-59	chr3-60	chr3-60	chr3	153187339	153187511	+	31.6	0.895	73	90	0.9	95.31	1.51e-141	27.03	2.65e-92	0.94	chr3-59	chr3	153187347	153187513	+	25.9	0.891	67	77	1	77.18	2.13e-114	20.27	6.86e-71	0.89
Merged-chr3-11720766-2	chr3	11720735	11720798	+	25.95	RestQNP2|RestQNP1	2	chr3-60	chr3-69	chr3-69	chr3	11720674	11720846	+	29.1	0.923	69	82	0.9	86.83	7.46e-126	37.56	3.2e-94	0.91	chr3-60	chr3	11720690	11720856	+	22.8	0.876	65	68	2	34.08	1.42e-77	38.73	2.98e-81	0.86
Merged-chr3-142275171-2	chr3	142275132	142275210	+	28.7	RestQNP2|RestQNP1	2	chr3-61	chr3-55	chr3-55	chr3	142275099	142275271	+	31.2	0.92	77	88	3.8	23.3	7.98e-86	33.1	9.02e-99	0.87	chr3-61	chr3	142275074	142275240	+	26.2	0.899	65	78	4	19.55	1.31e-70	30.01	1.56e-84	0.95
Merged-chr3-8529782-2	chr3	8529734	8529831	+	27.7	RestQNP2|RestQNP1	2	chr3-62	chr3-51	chr3-51	chr3	8529673	8529845	+	32.6	0.84	80	92	2.8	32.47	1.97e-102	37.06	1.46e-107	0.87	chr3-62	chr3	8529723	8529889	+	22.8	0.85	64	68	1	68.16	1.27e-97	33.85	2.21e-77	0.87
Merged-chr3-45156079-2	chr3	45156054	45156104	+	29.95	RestQNP2|RestQNP1	2	chr3-64	chr3-53	chr3-53	chr3	45155993	45156165	+	34.4	0.874	79	98	2.8	34.59	1.34e-111	30.49	3.46e-103	0.9	chr3-64	chr3	45155996	45156162	+	25.5	0.846	63	76	3	25.39	4.24e-77	25.15	8.46e-77	0.97
Merged-chr3-131589890-2	chr3	131589855	131589925	+	23.3	RestQNP2|RestQNP1	2	chr3-65	chr3-88	chr3-88	chr3	131589794	131589966	+	23.8	0.844	60	68	4.7	14.4	2.65e-53	26.99	6.77e-70	0.9	chr3-65	chr3	131589817	131589983	+	22.8	0.88	62	68	4	17.04	5.89e-58	23.98	1.5e-67	0.88
Merged-chr3-156198736-2	chr3	156198707	156198766	+	30.4	RestQNP2|RestQNP1	2	chr3-66	chr3-46	chr3-46	chr3	156198655	156198827	+	37.6	0.884	89	106	5.7	18.71	2.24e-93	19.3	9.88e-95	0.87	chr3-66	chr3	156198649	156198815	+	23.2	0.924	62	69	5	13.83	6.2e-53	14.7	1.22e-54	0.89
Merged-chr3-169955574-2	chr3	169955532	169955617	+	25.3	RestQNP2|RestQNP1	2	chr3-68	chr3-63	chr3-63	chr3	169955471	169955643	+	29.4	0.861	72	84	3.8	22.24	2.2e-80	26.19	4.16e-85	0.89	chr3-68	chr3	169955509	169955675	+	21.2	0.882	60	63	4	15.79	7.31e-52	20.39	1.75e-58	0.86
Merged-chr3-41917315-2	chr3	41917280	41917351	+	20.25	RestQNP2|RestQNP1	2	chr3-69	chr3-114	chr3-114	chr3	41917240	41917412	+	16.7	0.836	42	47	4.7	9.95	1.84e-30	15.17	2.26e-38	0.95	chr3-69	chr3	41917222	41917388	+	23.8	0.918	59	71	5	14.23	3.1e-55	20.42	1.02e-65	0.96
Merged-chr3-149677478-2	chr3	149677446	149677510	+	23.65	RestQNP2|RestQNP1	2	chr3-70	chr3-83	chr3-83	chr3	149677399	149677571	+	24.8	0.825	62	70	5.7	12.35	1.68e-50	23.12	2.02e-68	0.9	chr3-70	chr3	149677388	149677554	+	22.5	0.826	59	67	5	13.43	1.17e-50	23.91	1.66e-66	0.9
Merged-chr3-78653071-2	chr3	78653040	78653102	+	30.05	RestQNP2|RestQNP1	2	chr3-71	chr3-44	chr3-44	chr3	78652979	78653151	+	36.9	0.848	89	104	5.7	18.36	7.78e-91	29.99	4.63e-112	0.86	chr3-71	chr3	78652994	78653160	+	23.2	0.875	58	69	6	11.53	6.75e-48	20.96	1.15e-64	0.94
Merged-chr3-112422291-2	chr3	112422260	112422322	+	19.05	RestQNP2|RestQNP1	2	chr3-72	chr3-111	chr3-111	chr3	112422199	112422371	+	16.3	0.852	43	46	2.8	16.24	7.23e-39	16.64	2.49e-39	0.91	chr3-72	chr3	112422214	112422380	+	21.8	0.892	58	65	2	32.58	5.4e-73	23.34	6.44e-64	0.89
Merged-chr3-149720134-2	chr3	149720099	149720170	+	29.65	RestQNP2|RestQNP1	2	chr3-73	chr3-41	chr3-41	chr3	149720038	149720210	+	35.8	0.889	90	102	3.8	27	1.84e-105	28.98	1.99e-107	0.82	chr3-73	chr3	149720062	149720228	+	23.5	0.918	58	70	5	14.03	4.41e-54	24.25	8.17e-70	0.95
Merged-chr3-163237905-2	chr3	163237876	163237935	+	24.9	RestQNP2|RestQNP1	2	chr3-74	chr3-75	chr3-75	chr3	163237824	163237996	+	27.3	0.908	67	77	0.9	81.54	3.25e-116	29.35	9.17e-83	0.89	chr3-74	chr3	163237818	163237984	+	22.5	0.833	58	67	1	67.15	8.66e-96	22.68	4.92e-65	0.92
Merged-chr3-131834385-2	chr3	131834346	131834425	+	23.2	RestQNP2|RestQNP1	2	chr3-76	chr3-82	chr3-82	chr3	131834285	131834457	+	25.9	0.86	62	74	1.9	39.18	1.28e-88	30.72	5.98e-80	0.95	chr3-76	chr3	131834317	131834483	+	20.5	0.896	56	61	1	61.14	6.31e-85	25.1	6.11e-62	0.89
Merged-chr3-159372340-2	chr3	159372299	159372381	+	15.75	RestQNP2|RestQNP1	2	chr3-77	chr3-151	chr3-151	chr3	159372238	159372410	+	11	0.75	30	31	6.6	4.69	5.5e-12	7.07	1.38e-16	0.92	chr3-77	chr3	159372273	159372439	+	20.5	0.809	55	61	5	12.23	5.5e-44	14.93	6.8e-49	0.93
Merged-chr18-56895884-2	chr18	56895854	56895914	+	5.18	RestQNP2|RestQNP1	2	chr18-107	chr18-115	chr18-115	chr18	56895803	56895975	+	5.32	0.9	14	15	0.9	15.88	1.26e-13	9.98	1.5e-09	0.97	chr18-107	chr18	56895796	56895962	+	5.04	0.696	16	15	1	15.03	2.72e-13	12.01	6.69e-12	0.9
Merged-chr3-162542342-2	chr3	162542311	162542373	+	25.85	RestQNP2|RestQNP1	2	chr3-78	chr3-56	chr3-56	chr3	162542262	162542434	+	31.6	0.884	76	89	6.6	13.46	8.79e-67	29.23	3.61e-94	0.88	chr3-78	chr3	162542253	162542419	+	20.1	0.835	55	60	9	6.68	2.78e-29	21.28	7.62e-57	0.91
Merged-chr3-52341639-2	chr3	52341613	52341665	+	20.5	RestQNP2|RestQNP1	2	chr3-79	chr3-95	chr3-95	chr3	52341552	52341724	+	20.2	0.824	53	58	2.8	20.47	4.47e-54	16.74	1.22e-47	0.88	chr3-79	chr3	52341557	52341723	+	20.8	0.809	54	62	3	20.71	5.53e-58	20.52	9.67e-58	0.92
Merged-chr3-168744113-2	chr3	168744074	168744153	+	21.6	RestQNP2|RestQNP1	2	chr3-80	chr3-90	chr3-90	chr3	168744042	168744214	+	22.7	0.906	59	64	2.8	22.59	4.26e-62	22.72	2.99e-62	0.88	chr3-80	chr3	168744016	168744182	+	20.5	0.859	54	61	3	20.38	1.15e-56	20.53	7.45e-57	0.93
Merged-chr18-57784259-2	chr18	57784227	57784292	+	6.955	RestQNP2|RestQNP1	2	chr18-111	chr18-75	chr18-75	chr18	57784166	57784338	+	8.87	0.906	24	25	0.5	52.95	2.86e-34	16.83	2.05e-21	0.94	chr18-111	chr18	57784184	57784350	+	5.04	0.789	15	15	0.5	30.07	1.37e-17	12.88	2.53e-12	0.9
Merged-chr3-17052345-2	chr3	17052317	17052373	+	28.65	RestQNP2|RestQNP1	2	chr3-82	chr3-52	chr3-52	chr3	17052256	17052428	+	35.5	0.85	80	100	3.8	26.47	1.33e-102	24.7	1.06e-99	0.92	chr3-82	chr3	17052265	17052431	+	21.8	0.862	53	65	4	16.29	2.79e-54	14.75	1.15e-51	1
Merged-chr18-62113793-2	chr18	62113747	62113839	+	5.525	RestQNP2|RestQNP1	2	chr18-112	chr18-116	chr18-116	chr18	62113728	62113900	+	5.68	0.913	14	16	3.8	4.24	2.4e-06	12.28	9.68e-13	1.11	chr18-112	chr18	62113689	62113855	+	5.37	0.826	15	16	4	4.01	4.76e-06	9.29	5.67e-11	1.03
Merged-chr3-91538395-2	chr3	91538364	91538427	+	23.4	RestQNP2|RestQNP1	2	chr3-83	chr3-89	chr3-89	chr3	91538303	91538475	+	27.3	0.814	59	78	1.9	41.3	4.74e-95	28.59	6.58e-82	1.07	chr3-83	chr3	91538319	91538485	+	19.5	0.867	53	58	2	29.07	1.51e-62	21.34	4.5e-55	0.92
Merged-chr18-69197803-2	chr18	69197760	69197847	+	6.23	RestQNP2|RestQNP1	2	chr18-113	chr18-99	chr18-99	chr18	69197736	69197908	+	7.09	0.714	18	20	0.5	42.36	7.77e-26	15.15	3.04e-17	0.95	chr18-113	chr18	69197702	69197868	+	5.37	0.85	15	16	0.5	32.07	4.27e-19	11.85	1.64e-12	0.96
Merged-chr3-3038702-2	chr3	3038664	3038740	+	25.15	RestQNP2|RestQNP1	2	chr3-84	chr3-50	chr3-50	chr3	3038629	3038801	+	31.2	0.824	81	91	1.9	48.18	1.54e-116	26.15	4.67e-89	0.85	chr3-84	chr3	3038606	3038772	+	19.1	0.831	52	57	2	28.57	4.39e-61	21.65	1.73e-54	0.91
Merged-chr3-5807832-2	chr3	5807807	5807857	+	17.75	RestQNP2|RestQNP1	2	chr3-86	chr3-108	chr3-108	chr3	5807746	5807918	+	17.4	0.862	44	49	2.8	17.3	1.48e-42	18.31	1.06e-43	0.94	chr3-86	chr3	5807749	5807915	+	18.1	0.861	50	54	3	18.04	1.18e-47	21.19	3.11e-51	0.9
Merged-chr3-112440508-2	chr3	112440481	112440535	+	21.45	RestQNP2|RestQNP1	2	chr3-87	chr3-81	chr3-81	chr3	112440420	112440592	+	24.8	0.863	62	70	3.8	18.53	5.1e-62	29.45	1.66e-75	0.9	chr3-87	chr3	112440427	112440593	+	18.1	0.882	50	54	4	13.53	2.47e-41	24.23	2.99e-54	0.93
Merged-chr3-142053188-2	chr3	142053155	142053221	+	19.35	RestQNP2|RestQNP1	2	chr3-88	chr3-100	chr3-100	chr3	142053094	142053266	+	20.6	0.846	49	60	2.8	21.18	1.01e-56	24.16	4.28e-57	0.99	chr3-88	chr3	142053113	142053279	+	18.1	0.853	50	54	4	13.53	2.47e-41	29.35	1.42e-58	0.9
Merged-chr3-151289329-2	chr3	151289303	151289355	+	23.25	RestQNP2|RestQNP1	2	chr3-89	chr3-68	chr3-68	chr3	151289244	151289416	+	28.7	0.846	70	81	5.7	14.3	6.64e-63	30.27	5.18e-88	0.89	chr3-89	chr3	151289245	151289411	+	17.8	0.825	50	53	5	10.62	1.73e-35	22.11	2.95e-51	0.88
Merged-chr3-15096162-2	chr3	15096133	15096191	+	21.3	RestQNP2|RestQNP1	2	chr3-90	chr3-87	chr3-87	chr3	15096072	15096244	+	23.1	0.933	60	65	2.8	22.94	1.85e-63	19.96	1.05e-59	0.87	chr3-90	chr3	15096083	15096249	+	19.5	0.9	49	58	3	19.38	9.26e-53	19.3	1.15e-52	1
Merged-chr3-65844033-2	chr3	65843997	65844069	+	18.5	RestQNP2|RestQNP1	2	chr3-91	chr3-99	chr3-99	chr3	65843936	65844108	+	19.5	0.878	49	56	1.9	29.65	6.41e-61	22.8	7.89e-54	0.96	chr3-91	chr3	65843961	65844127	+	17.5	0.845	49	52	2	26.06	7e-54	22.82	5.29e-51	0.9
Merged-chr3-96973908-2	chr3	96973879	96973938	+	30.4	RestQNP2|RestQNP1	2	chr3-92	chr3-96	chr3-96	chr3	96973827	96973999	+	30.9	0.968	52	88	16.1	5.48	8.63e-36	34.08	9.74e-99	1.34	chr3-92	chr3	96973821	96973987	+	29.9	0.957	49	89	17	5.25	8.46e-35	44.68	3.64e-111	1.39
Merged-chr3-169807153-2	chr3	169807104	169807202	+	15.65	RestQNP2|RestQNP1	2	chr3-93	chr3-136	chr3-136	chr3	169807091	169807263	+	12.8	0.708	34	36	8.5	4.24	2.03e-12	10.12	5.81e-24	0.91	chr3-93	chr3	169807046	169807212	+	18.5	0.861	48	55	8	6.89	1.29e-27	16.71	8.93e-47	0.97
Merged-chr3-162920439-2	chr3	162920398	162920480	+	22.9	RestQNP2|RestQNP1	2	chr3-94	chr3-70	chr3-70	chr3	162920369	162920541	+	27.7	0.904	69	80	1.9	42.36	2.67e-98	28.96	2.27e-83	0.9	chr3-94	chr3	162920340	162920506	+	18.1	0.905	47	54	2	27.06	9.72e-57	20.12	4.43e-50	0.95
Merged-chr3-143697304-2	chr3	143697262	143697346	+	16	RestQNP2|RestQNP1	2	chr3-96	chr3-128	chr3-128	chr3	143697201	143697373	+	14.2	0.842	38	40	9.4	4.24	1.27e-13	13.29	9.1e-31	0.93	chr3-96	chr3	143697238	143697404	+	17.8	0.882	46	53	10	5.31	1.18e-21	16.53	6.73e-45	0.98
Merged-chr3-148679844-2	chr3	148679808	148679881	+	22.05	RestQNP2|RestQNP1	2	chr3-97	chr3-74	chr3-74	chr3	148679770	148679942	+	26.6	0.853	67	76	2.8	26.83	7.6e-79	24.73	2.68e-74	0.89	chr3-97	chr3	148679750	148679916	+	17.5	0.771	45	52	2	26.06	7e-54	17.6	1.98e-45	0.98
Merged-chr3-168597506-2	chr3	168597472	168597541	+	15.9	RestQNP2|RestQNP1	2	chr3-98	chr3-107	chr3-107	chr3	168597430	168597602	+	17	0.883	45	48	1.9	25.42	2.28e-49	21.47	5.35e-46	0.92	chr3-98	chr3	168597414	168597580	+	14.8	0.875	44	44	2	22.05	8.51e-43	21.72	1.6e-42	0.89
Merged-chr3-122309715-2	chr3	122309686	122309745	+	17.3	RestQNP2|RestQNP1	2	chr3-99	chr3-97	chr3-97	chr3	122309625	122309797	+	19.2	0.922	51	54	0.5	114.37	6.8e-90	24.48	1.7e-53	0.87	chr3-99	chr3	122309637	122309803	+	15.4	0.867	43	46	0.5	92.21	1.41e-72	19.6	2e-42	0.9
Merged-chr12-42921163-2	chr12	42921129	42921197	+	8.535	RestQNP2|RestQNP1	2	chr12-239	chr12-82	chr12-82	chr12	42921086	42921258	+	11.7	0.756	31	33	2.8	11.65	6.2e-24	13.49	7.18e-26	0.95	chr12-239	chr12	42921071	42921237	+	5.37	0.76	14	16	3	5.35	1.2e-07	6	2.58e-08	1.03
Merged-chr19-49512407-2	chr19	49512377	49512437	+	133.9	RestQNP2|RestQNP1	2	chr19-1	chr19-1	chr19-1	chr19	49512316	49512488	+	173.5	0.891	267	490	3.8	129.72	0	103.65	0	0.62	chr19-1	chr19	49512329	49512495	+	94.3	0.878	189	281	4	70.41	0	73.66	0	0.71
Merged-chr19-21937466-2	chr19	21937440	21937492	+	88.35	RestQNP2|RestQNP1	2	chr19-2	chr19-2	chr19-2	chr19	21937381	21937553	+	108.5	0.896	197	309	5.7	54.54	0	86.19	0	0.72	chr19-2	chr19	21937382	21937548	+	68.2	0.882	148	203	6	33.91	2.3e-227	61.99	2.26e-279	0.79
Merged-chr19-42105267-2	chr19	42105240	42105294	+	64.7	RestQNP2|RestQNP1	2	chr19-3	chr19-3	chr19-3	chr19	42105179	42105351	+	72.7	0.874	153	205	3.8	54.27	1.8e-270	55.98	7.38e-272	0.77	chr19-3	chr19	42105186	42105352	+	56.7	0.876	137	169	3	56.46	3.48e-226	52.14	1.88e-220	0.77
Merged-chr19-24862997-2	chr19	24862965	24863029	+	61.2	RestQNP2|RestQNP1	2	chr19-4	chr19-4	chr19-4	chr19	24862904	24863076	+	72.4	0.892	144	205	2.8	72.36	1.12e-295	48.86	9.01e-259	0.81	chr19-4	chr19	24862921	24863087	+	50	0.932	118	149	3	49.78	1.17e-191	40.31	2.69e-178	0.82
Merged-chr19-25366389-2	chr19	25366358	25366421	+	48	RestQNP2|RestQNP1	2	chr19-7	chr19-6	chr19-6	chr19	25366310	25366482	+	56.4	0.934	123	159	6.6	24.05	1.24e-155	49.63	3.58e-204	0.82	chr19-7	chr19	25366300	25366466	+	39.6	0.92	102	118	7	16.9	8.43e-99	43.69	1.21e-145	0.81
Merged-chr19-35526400-2	chr19	35526372	35526429	+	47.8	RestQNP2|RestQNP1	2	chr19-8	chr19-5	chr19-5	chr19	35526311	35526483	+	55	0.91	126	158	0.9	167.32	2.46e-285	63.34	3.18e-215	0.8	chr19-8	chr19	35526321	35526487	+	40.6	0.908	102	121	1	121.28	3.45e-202	53.1	2.47e-159	0.84
Merged-chr2-201206665-2	chr2	201206638	201206693	+	54.8	RestQNP2|RestQNP1	2	chr2-2	chr2-9	chr2-9	chr2	201206577	201206749	+	47.5	0.935	114	136	3.8	36	2.02e-156	40.92	2.08e-161	0.8	chr2-2	chr2	201206585	201206751	+	62.1	0.899	136	185	4	46.36	7.19e-232	54.26	2.93e-244	0.82
Merged-chr2-232942055-2	chr2	232942023	232942087	+	54.1	RestQNP2|RestQNP1	2	chr2-3	chr2-10	chr2-10	chr2	232941962	232942134	+	51.8	0.933	113	147	17.9	8.19	2.22e-80	32.02	1.47e-160	0.86	chr2-3	chr2	232941979	232942145	+	56.4	0.931	128	168	17	9.91	6.68e-104	35.17	4.31e-191	0.82
Merged-chr2-183502099-2	chr2	183502068	183502131	+	61.25	RestQNP2|RestQNP1	2	chr2-4	chr2-4	chr2-4	chr2	183502020	183502192	+	68.1	0.867	143	192	16.1	11.96	9.66e-133	19.87	2.71e-172	0.79	chr2-4	chr2	183502010	183502176	+	54.4	0.824	127	162	17	9.55	5.78e-98	16.49	2.65e-133	0.8
Merged-chr2-214800006-2	chr2	214799980	214800032	+	59.6	RestQNP2|RestQNP1	2	chr2-5	chr2-5	chr2-5	chr2	214799919	214800091	+	67.8	0.919	140	192	3.8	50.83	4.33e-248	43.17	2.46e-232	0.81	chr2-5	chr2	214799924	214800090	+	51.4	0.919	123	153	4	38.34	8.66e-180	38.24	1.25e-179	0.8
Merged-chr2-36433001-2	chr2	36432976	36433026	+	50.6	RestQNP2|RestQNP1	2	chr2-6	chr2-6	chr2-6	chr2	36432915	36433087	+	53.2	0.93	121	150	5.7	26.47	6.16e-153	62.65	1.22e-207	0.8	chr2-6	chr2	36432918	36433084	+	48	0.898	118	143	6	23.89	9.23e-140	77.72	3.07e-211	0.81
Merged-chr2-181969461-2	chr2	181969434	181969488	+	61.65	RestQNP2|RestQNP1	2	chr2-7	chr2-3	chr2-3	chr2	181969377	181969549	+	71.3	0.927	153	201	3.8	53.21	1.52e-263	57.97	3.29e-268	0.76	chr2-7	chr2	181969376	181969542	+	52	0.914	112	155	3	51.79	6.71e-202	54.98	7.38e-206	0.88
Merged-chr2-31216637-2	chr2	31216612	31216663	+	62.05	RestQNP2|RestQNP1	2	chr2-8	chr2-2	chr2-2	chr2	31216551	31216723	+	79.1	0.911	158	223	2.8	78.72	0	78.33	0	0.79	chr2-8	chr2	31216555	31216721	+	45	0.907	107	134	3	44.77	1.62e-166	52.92	4.72e-176	0.86
Merged-chr2-91776814-2	chr2	91776776	91776852	+	58.95	RestQNP2|RestQNP1	2	chr2-9	chr2-15	chr2-15	chr2	91776715	91776887	+	62.8	0.896	105	177	32.1	5.51	1.84e-70	68.48	5.62e-250	1.06	chr2-9	chr2	91776744	91776910	+	55.1	0.869	92	164	37.9	4.33	1.13e-51	55.52	2.27e-218	1.12
Merged-chr14-70494400-2	chr14	70494370	70494430	+	7.74	RestQNP2|RestQNP1	2	chr14-206	chr14-218	chr14-218	chr14	70494309	70494481	+	7.09	0.913	20	20	1.9	10.59	2.28e-14	16.46	6.33e-18	0.9	chr14-206	chr14	70494322	70494488	+	8.39	0.931	22	25	2	12.53	3.01e-19	18.51	3.22e-23	1.02
Merged-chr1-252320271-2	chr1	252320244	252320299	+	27.65	RestQNP2|RestQNP1	2	chr1-100	chr1-47	chr1-47	chr1	252320183	252320355	+	36.5	0.863	85	104	2.8	36.71	6.34e-121	47.18	9.71e-131	0.9	chr1-100	chr1	252320191	252320357	+	18.8	0.87	50	56	3	18.71	3.42e-50	23.7	1.14e-55	0.94
Merged-chr1-133913078-2	chr1	133913052	133913104	+	22.7	RestQNP2|RestQNP1	2	chr1-101	chr1-91	chr1-91	chr1	133912993	133913165	+	27.3	0.88	65	77	1.9	40.77	1.96e-93	23.52	1.26e-75	0.98	chr1-101	chr1	133912994	133913160	+	18.1	0.878	49	54	2	27.06	9.72e-57	17.58	4.46e-47	0.91
Merged-chr1-158937801-2	chr1	158937775	158937827	+	19.4	RestQNP2|RestQNP1	2	chr1-102	chr1-115	chr1-115	chr1	158937714	158937886	+	21.3	0.865	55	60	2.8	21.18	1.01e-56	28.64	2.85e-64	0.89	chr1-102	chr1	158937719	158937885	+	17.5	0.909	49	52	3	17.37	3.77e-45	31.12	9.51e-58	0.9
Merged-chr1-246391141-2	chr1	246391105	246391177	+	17.95	RestQNP2|RestQNP1	2	chr1-103	chr1-151	chr1-151	chr1	246391066	246391238	+	18.1	0.836	44	51	2.8	18	4.65e-45	22.28	1.49e-49	0.98	chr1-103	chr1	246391047	246391213	+	17.8	0.924	49	53	2	26.56	2.63e-55	23.97	4.93e-53	0.9
Merged-chr1-109048282-2	chr1	109048253	109048312	+	29.1	RestQNP2|RestQNP1	2	chr1-104	chr1-39	chr1-39	chr1	109048201	109048373	+	39.7	0.895	92	112	6.6	16.94	5.3e-94	53.46	5.94e-148	0.86	chr1-104	chr1	109048195	109048361	+	18.5	0.88	48	55	7	7.88	2.22e-30	27.38	5.02e-58	0.97
Merged-chr1-248463836-2	chr1	248463801	248463872	+	20.8	RestQNP2|RestQNP1	2	chr1-105	chr1-98	chr1-98	chr1	248463761	248463933	+	24.1	0.898	63	68	0.9	72.01	3.19e-99	26.82	9.82e-71	0.86	chr1-105	chr1	248463743	248463909	+	17.5	0.821	48	52	1	52.12	4.05e-69	25.25	3.39e-53	0.92
Merged-chr1-86840137-2	chr1	86840112	86840162	+	17.6	RestQNP2|RestQNP1	2	chr1-107	chr1-133	chr1-133	chr1	86840051	86840223	+	18.4	0.903	49	52	5.7	9.18	7.11e-32	18.23	3.52e-46	0.87	chr1-107	chr1	86840054	86840220	+	16.8	0.906	47	50	6	8.35	6.74e-29	19.23	1.43e-45	0.89
Merged-chr1-166697573-2	chr1	166697548	166697598	+	19.75	RestQNP2|RestQNP1	2	chr1-108	chr1-110	chr1-110	chr1	166697487	166697659	+	22.7	0.894	58	64	1.9	33.89	5.79e-73	29.8	1.68e-69	0.89	chr1-108	chr1	166697490	166697656	+	16.8	0.806	47	50	2	25.06	4.67e-51	20.71	4.22e-47	0.89
Merged-chr1-253724025-2	chr1	253723983	253724067	+	18.5	RestQNP2|RestQNP1	2	chr1-109	chr1-135	chr1-135	chr1	253723956	253724128	+	20.2	0.845	49	57	4.7	12.07	6.33e-41	21.79	1.02e-53	0.95	chr1-109	chr1	253723925	253724091	+	16.8	0.897	47	50	5	10.02	1.97e-32	24.68	9.61e-51	0.91
Merged-chr14-24341334-2	chr14	24341303	24341366	+	9.94	RestQNP2|RestQNP1	2	chr14-215	chr14-103	chr14-103	chr14	24341255	24341427	+	13.5	0.889	32	38	2.8	13.41	1.86e-29	23.46	3.58e-38	1.02	chr14-215	chr14	24341245	24341411	+	6.38	0.9	21	19	3	6.35	5.38e-10	11.85	1.42e-14	0.9
Merged-chr14-80852011-2	chr14	80851981	80852041	+	9.745	RestQNP2|RestQNP1	2	chr14-218	chr14-89	chr14-89	chr14	80851920	80852092	+	12.1	0.804	35	34	3.8	9	3.66e-21	15.45	1.77e-28	0.86	chr14-218	chr14	80851933	80852099	+	7.39	0.844	21	22	4	5.51	3.32e-10	11.33	3.03e-16	0.94
Merged-chr1-36361595-2	chr1	36361564	36361626	+	17.85	RestQNP2|RestQNP1	2	chr1-110	chr1-129	chr1-129	chr1	36361503	36361675	+	19.9	0.886	51	56	0.5	118.6	4.92e-94	20.13	6.94e-52	0.9	chr1-110	chr1	36361518	36361684	+	15.8	0.905	46	47	0.5	94.22	1.5e-74	16.87	2.05e-40	0.88
Merged-chr1-143850124-2	chr1	143850096	143850153	+	19.9	RestQNP2|RestQNP1	2	chr1-111	chr1-118	chr1-118	chr1	143850035	143850207	+	22.3	0.821	54	63	5.7	11.12	5.47e-43	23.48	3.31e-61	0.93	chr1-111	chr1	143850045	143850211	+	17.5	0.866	46	52	6	8.69	9.06e-31	21.54	9.25e-50	0.94
Merged-chr1-180551128-2	chr1	180551101	180551155	+	20.45	RestQNP2|RestQNP1	2	chr1-112	chr1-125	chr1-125	chr1	180551040	180551212	+	23.4	0.935	53	66	1.9	34.95	4.81e-76	21.06	4.6e-62	1.02	chr1-112	chr1	180551047	180551213	+	17.5	0.918	46	52	2	26.06	7e-54	18.56	1.48e-46	0.98
Merged-chr1-205012816-2	chr1	205012790	205012843	+	15.9	RestQNP2|RestQNP1	2	chr1-113	chr1-167	chr1-167	chr1	205012729	205012901	+	15.3	0.917	39	43	5.7	7.59	1.62e-23	15.39	1.01e-34	0.92	chr1-113	chr1	205012735	205012901	+	16.5	0.848	46	49	6	8.19	5.64e-28	22.33	1.02e-47	0.89
Merged-chr1-248245177-2	chr1	248245133	248245221	+	23.1	RestQNP2|RestQNP1	2	chr1-114	chr1-74	chr1-74	chr1	248245072	248245244	+	29.4	0.876	72	83	1.9	43.95	3.27e-103	33.68	7.28e-94	0.89	chr1-114	chr1	248245113	248245279	+	16.8	0.77	46	50	4	12.53	7.45e-37	20.43	8.18e-47	0.91
Merged-chr1-80581205-2	chr1	80581162	80581249	+	20.3	RestQNP2|RestQNP1	2	chr1-116	chr1-102	chr1-102	chr1	80581101	80581273	+	24.8	0.84	62	71	4.7	15.04	8.12e-57	28	5.07e-74	0.9	chr1-116	chr1	80581141	80581307	+	15.8	0.836	45	47	4	11.78	1.39e-33	19.75	1.89e-43	0.88
Merged-chr1-83612761-2	chr1	83612729	83612794	+	23.65	RestQNP2|RestQNP1	2	chr1-117	chr1-68	chr1-68	chr1	83612668	83612840	+	29.8	0.875	75	84	5.7	14.83	2.11e-66	33.84	3.81e-95	0.9	chr1-117	chr1	83612686	83612852	+	17.5	0.909	45	52	6	8.69	9.06e-31	27.5	4.69e-55	0.96
Merged-chr1-154185880-2	chr1	154185848	154185912	+	17.05	RestQNP2|RestQNP1	2	chr1-118	chr1-172	chr1-172	chr1	154185787	154185959	+	16.3	0.879	38	46	5.7	8.12	3.2e-26	17.42	3.44e-40	1.03	chr1-118	chr1	154185804	154185970	+	17.8	0.919	45	53	6	8.85	1.02e-31	20.52	1.28e-49	0.98
Merged-chr1-158919416-2	chr1	158919386	158919447	+	17.75	RestQNP2|RestQNP1	2	chr1-119	chr1-147	chr1-147	chr1	158919325	158919497	+	18.4	0.859	45	52	1.9	27.53	4.45e-55	18.69	1.03e-46	0.95	chr1-119	chr1	158919339	158919505	+	17.1	0.879	45	51	1	51.12	2.11e-67	16.78	1.35e-43	0.95
Merged-chr1-182122611-2	chr1	182122583	182122640	+	18	RestQNP2|RestQNP1	2	chr1-120	chr1-138	chr1-138	chr1	182122529	182122701	+	19.9	0.824	48	56	3.8	14.83	7.24e-45	22.97	5.36e-54	0.96	chr1-120	chr1	182122525	182122691	+	16.1	0.887	45	48	4	12.03	1.15e-34	20.61	3.5e-45	0.94
Merged-chr1-251030273-2	chr1	251030237	251030309	+	21.2	RestQNP2|RestQNP1	2	chr1-121	chr1-93	chr1-93	chr1	251030198	251030370	+	25.9	0.851	65	73	3.8	19.33	7.35e-66	28.6	1.01e-76	0.89	chr1-121	chr1	251030179	251030345	+	16.5	0.836	45	49	4	12.28	9.35e-36	20.3	8.75e-46	0.95
Merged-chr1-164548171-2	chr1	164548139	164548203	+	17.45	RestQNP2|RestQNP1	2	chr1-122	chr1-131	chr1-131	chr1	164548092	164548264	+	18.1	0.891	50	52	0.9	55.07	2.45e-70	67.37	2.06e-73	0.88	chr1-122	chr1	164548081	164548247	+	16.8	0.879	44	50	1	50.12	1.08e-65	102.14	6.21e-81	0.95
Merged-chr1-47309778-2	chr1	47309742	47309815	+	22.25	RestQNP2|RestQNP1	2	chr1-123	chr1-70	chr1-70	chr1	47309681	47309853	+	29.1	0.82	74	82	0.9	86.83	7.46e-126	30.27	5.18e-88	0.84	chr1-123	chr1	47309707	47309873	+	15.4	0.866	43	46	1	46.11	6.03e-59	23.09	1.51e-45	0.95
Merged-chr1-132503136-2	chr1	132503111	132503162	+	24	RestQNP2|RestQNP1	2	chr1-125	chr1-55	chr1-55	chr1	132503051	132503223	+	32.6	0.911	82	92	4.7	19.48	7.83e-83	31.29	5.37e-101	0.84	chr1-125	chr1	132503053	132503219	+	15.4	0.831	43	46	5	9.22	1.77e-28	17.47	3.05e-40	0.9
Merged-chr1-176576115-2	chr1	176576081	176576149	+	19.05	RestQNP2|RestQNP1	2	chr1-126	chr1-109	chr1-109	chr1	176576020	176576192	+	22.7	0.833	59	64	3.8	16.94	1.67e-54	27.75	1.37e-67	0.88	chr1-126	chr1	176576041	176576207	+	15.4	0.836	43	46	5	9.22	1.77e-28	19.19	5.08e-42	0.95
Merged-chr1-206708766-2	chr1	206708740	206708792	+	14.8	RestQNP2|RestQNP1	2	chr1-127	chr1-176	chr1-176	chr1	206708679	206708851	+	14.5	0.824	38	41	2.8	14.47	6.57e-33	16.06	1.2e-34	0.92	chr1-127	chr1	206708684	206708850	+	15.1	0.879	43	45	4	11.28	1.89e-31	19.46	2.11e-41	0.88
Merged-chr1-253628747-2	chr1	253628701	253628794	+	17.15	RestQNP2|RestQNP1	2	chr1-128	chr1-121	chr1-121	chr1	253628683	253628855	+	20.2	0.849	54	57	5.7	10.06	8.18e-37	22.4	2.32e-54	0.9	chr1-128	chr1	253628643	253628809	+	14.1	0.86	43	42	5	8.42	1.13e-24	19.44	9.75e-39	0.87
Merged-chr1-35564275-2	chr1	35564247	35564304	+	20	RestQNP2|RestQNP1	2	chr1-129	chr1-100	chr1-100	chr1	35564193	35564365	+	26.6	0.909	62	75	1.9	39.71	3.22e-90	26.44	2.3e-76	0.95	chr1-129	chr1	35564189	35564355	+	13.4	0.844	42	40	1	40.09	4.12e-49	18.81	1.98e-36	0.87
Merged-chr1-78647443-2	chr1	78647415	78647472	+	20.85	RestQNP2|RestQNP1	2	chr1-130	chr1-90	chr1-90	chr1	78647354	78647526	+	26.6	0.848	65	75	4.7	15.88	1.38e-61	30.65	5.07e-82	0.91	chr1-130	chr1	78647364	78647530	+	15.1	0.889	42	45	5	9.02	1.64e-27	14.33	8.9e-36	0.95
Merged-chr1-204523619-2	chr1	204523575	204523663	+	21.2	RestQNP2|RestQNP1	2	chr1-131	chr1-92	chr1-92	chr1	204523552	204523724	+	27	0.881	65	77	2.8	27.18	2.79e-80	36.59	9.22e-89	0.94	chr1-131	chr1	204523517	204523683	+	15.4	0.808	42	46	2	23.05	1.63e-45	22.52	4.56e-45	0.95
Merged-chr1-249122845-2	chr1	249122812	249122878	+	12.365	RestQNP2|RestQNP1	2	chr1-132	chr1-222	chr1-222	chr1	249122751	249122923	+	9.93	0.744	28	28	2.8	9.88	9.83e-19	9.25	5.26e-18	0.93	chr1-132	chr1	249122770	249122936	+	14.8	0.862	42	44	3	14.7	1.8e-35	15.8	9.28e-37	0.91
Merged-chr1-267070748-2	chr1	267070718	267070778	+	18.55	RestQNP2|RestQNP1	2	chr1-133	chr1-108	chr1-108	chr1	267070657	267070829	+	22.7	0.851	60	64	2.8	22.59	4.26e-62	25.25	4.66e-65	0.86	chr1-133	chr1	267070670	267070836	+	14.4	0.824	42	43	3	14.37	2.65e-34	15.25	2.38e-35	0.91
Merged-chr1-180423728-2	chr1	180423690	180423767	+	19.05	RestQNP2|RestQNP1	2	chr1-134	chr1-106	chr1-106	chr1	180423656	180423828	+	22.7	0.864	60	64	5.7	11.3	4.84e-44	18.36	1.3e-56	0.86	chr1-134	chr1	180423632	180423798	+	15.4	0.836	41	46	6	7.68	2.93e-25	13.36	3.16e-35	0.97
Merged-chr1-195058662-2	chr1	195058631	195058694	+	19.25	RestQNP2|RestQNP1	2	chr1-135	chr1-96	chr1-96	chr1	195058583	195058755	+	24.1	0.92	63	68	2.8	24	1.4e-67	44.91	1.61e-85	0.86	chr1-135	chr1	195058573	195058739	+	14.4	0.929	41	43	3	14.37	2.65e-34	29.28	5.92e-47	0.91
Merged-chr1-209286379-2	chr1	209286352	209286407	+	16.45	RestQNP2|RestQNP1	2	chr1-136	chr1-139	chr1-139	chr1	209286296	209286468	+	18.1	0.819	48	51	0.9	54.01	1.35e-68	28.68	6.3e-55	0.91	chr1-136	chr1	209286294	209286460	+	14.8	0.902	41	44	1	44.1	1.25e-55	29.62	3.21e-48	0.93
Merged-chr1-29498340-2	chr1	29498305	29498376	+	18.6	RestQNP2|RestQNP1	2	chr1-137	chr1-99	chr1-99	chr1	29498265	29498437	+	23.4	0.877	62	66	4.7	13.98	5.43e-51	17.33	6.18e-56	0.84	chr1-137	chr1	29498247	29498413	+	13.8	0.847	40	41	4	10.27	2.69e-27	10.8	4.26e-28	0.89
Merged-chr1-78970734-2	chr1	78970699	78970770	+	15.05	RestQNP2|RestQNP1	2	chr1-139	chr1-158	chr1-158	chr1	78970659	78970831	+	17	0.846	42	48	3.8	12.71	1.01e-35	16.69	3.38e-40	0.95	chr1-139	chr1	78970641	78970807	+	13.1	0.825	40	39	4	9.77	2.78e-25	13.51	2.65e-30	0.92
Merged-chr14-61582630-2	chr14	61582593	61582667	+	7.09	RestQNP2|RestQNP1	2	chr14-241	chr14-203	chr14-203	chr14	61582556	61582728	+	7.8	0.75	21	22	0.9	23.3	9.81e-23	9.4	1.28e-14	0.9	chr14-241	chr14	61582535	61582701	+	6.38	0.727	19	19	1	19.04	2.9e-18	9.62	5.22e-13	0.9
Merged-chr1-82477446-2	chr1	82477412	82477480	+	18.45	RestQNP2|RestQNP1	2	chr1-140	chr1-104	chr1-104	chr1	82477351	82477523	+	23.8	0.844	61	67	1.9	35.48	1.36e-77	25.54	2.38e-68	0.9	chr1-140	chr1	82477372	82477538	+	13.1	0.831	40	39	3	13.03	9.84e-30	15.72	1.08e-32	0.88
Merged-chr1-87725798-2	chr1	87725762	87725834	+	17.15	RestQNP2|RestQNP1	2	chr1-141	chr1-123	chr1-123	chr1	87725701	87725873	+	19.5	0.851	53	55	7.6	7.28	9.54e-29	24.41	2.2e-55	0.87	chr1-141	chr1	87725726	87725892	+	14.8	0.9	40	44	9	4.9	5.18e-17	22.47	3.85e-43	0.95
Merged-chr1-95837001-2	chr1	95836966	95837037	+	22.15	RestQNP2|RestQNP1	2	chr1-142	chr1-63	chr1-63	chr1	95836905	95837077	+	31.2	0.858	77	91	1.9	48.18	1.54e-116	32.89	1.59e-98	0.87	chr1-142	chr1	95836929	95837095	+	13.1	0.887	40	39	2	19.55	3.52e-36	15.82	8.42e-33	0.9
Merged-chr1-123918552-2	chr1	123918525	123918579	+	12.35	RestQNP2|RestQNP1	2	chr1-143	chr1-216	chr1-216	chr1	123918468	123918640	+	10.6	0.86	28	30	2.8	10.59	9.01e-21	13.97	4.31e-24	0.96	chr1-143	chr1	123918467	123918633	+	14.1	0.862	40	42	3	14.03	3.81e-33	14.81	4.6e-34	0.91
Merged-chr1-156965783-2	chr1	156965750	156965817	+	19.65	RestQNP2|RestQNP1	2	chr1-144	chr1-87	chr1-87	chr1	156965706	156965878	+	24.5	0.921	66	69	4.7	14.61	1.81e-54	15.51	2.37e-55	0.82	chr1-144	chr1	156965692	156965858	+	14.8	0.904	40	44	5	8.82	1.48e-26	13.1	2.02e-33	0.95
Merged-chr1-180418912-2	chr1	180418883	180418941	+	15.05	RestQNP2|RestQNP1	2	chr1-145	chr1-159	chr1-159	chr1	180418830	180419002	+	15.3	0.844	42	43	1.9	22.77	1.96e-42	11.42	1.14e-29	0.85	chr1-145	chr1	180418825	180418991	+	14.8	0.966	40	44	1	44.1	1.25e-55	15.07	6.53e-36	0.93
Merged-chr1-187999498-2	chr1	187999472	187999525	+	13.45	RestQNP2|RestQNP1	2	chr1-146	chr1-175	chr1-175	chr1	187999414	187999586	+	13.8	0.839	38	39	5.7	6.88	4.71e-20	14.02	6.93e-31	0.95	chr1-146	chr1	187999414	187999580	+	13.1	0.863	40	39	6	6.52	2.95e-19	11.79	3.6e-28	0.9
Merged-chr1-235037747-2	chr1	235037711	235037784	+	20.9	RestQNP2|RestQNP1	2	chr1-147	chr1-82	chr1-82	chr1	235037673	235037845	+	27.7	0.931	68	78	0.9	82.6	3.94e-118	34.08	1.03e-88	0.93	chr1-147	chr1	235037653	235037819	+	14.1	0.806	40	42	0.5	84.19	8.92e-65	18.16	1.46e-37	0.89
Merged-chr1-248436540-2	chr1	248436514	248436566	+	17.45	RestQNP2|RestQNP1	2	chr1-148	chr1-120	chr1-120	chr1	248436455	248436627	+	19.5	0.827	54	56	0.9	59.3	2.21e-77	23.85	7.45e-55	0.87	chr1-148	chr1	248436456	248436622	+	15.4	0.912	40	46	1	46.11	6.03e-59	24.55	1.02e-46	0.97
Merged-chr1-181497700-2	chr1	181497666	181497734	+	17.5	RestQNP2|RestQNP1	2	chr1-149	chr1-134	chr1-134	chr1	181497623	181497795	+	20.2	0.899	49	58	0.9	61.42	5.97e-81	19.39	6.82e-52	1.06	chr1-149	chr1	181497608	181497774	+	14.8	0.907	39	44	3	14.7	1.8e-35	14.01	1.28e-34	1.01
Merged-chr14-83050967-2	chr14	83050924	83051011	+	7.445	RestQNP2|RestQNP1	2	chr14-259	chr14-219	chr14-219	chr14	83050900	83051072	+	8.51	0.839	20	24	0.9	25.42	1.59e-25	9.67	4.47e-16	1.09	chr14-259	chr14	83050866	83051032	+	6.38	0.7	18	19	2	9.52	6.23e-13	8.53	4.07e-12	0.95
Merged-chr1-239978504-2	chr1	239978473	239978536	+	19.65	RestQNP2|RestQNP1	2	chr1-150	chr1-97	chr1-97	chr1	239978412	239978584	+	25.2	0.882	63	71	2.8	25.06	9.26e-72	34.47	2.94e-81	0.91	chr1-150	chr1	239978428	239978594	+	14.1	0.828	39	42	3	14.03	3.81e-33	23.47	5.09e-42	0.91
Merged-chr1-164742759-2	chr1	164742714	164742804	+	17	RestQNP2|RestQNP1	2	chr1-151	chr1-124	chr1-124	chr1	164742653	164742825	+	20.6	0.835	53	58	2.8	20.47	4.47e-54	28.16	8.93e-62	0.89	chr1-151	chr1	164742696	164742862	+	13.4	0.865	38	40	3	13.36	7.35e-31	19.91	2.26e-37	0.95
Merged-chr1-119108018-2	chr1	119107984	119108052	+	17.55	RestQNP2|RestQNP1	2	chr1-152	chr1-127	chr1-127	chr1	119107941	119108113	+	21.3	0.863	52	61	0.9	64.6	2.33e-86	24.17	5.13e-60	0.94	chr1-152	chr1	119107926	119108092	+	13.8	0.836	37	41	1	41.09	1e-50	15.28	8.29e-34	1
Merged-chr1-183939844-2	chr1	183939812	183939877	+	15.1	RestQNP2|RestQNP1	2	chr1-153	chr1-132	chr1-132	chr1	183939766	183939938	+	18.1	0.871	50	52	4.7	11.01	1.37e-35	30.49	3.08e-56	0.88	chr1-153	chr1	183939754	183939920	+	12.1	0.868	37	36	5	7.22	2.83e-19	15.34	5.93e-30	0.88
Merged-chr1-48798850-2	chr1	48798803	48798898	+	15.6	RestQNP2|RestQNP1	2	chr1-154	chr1-130	chr1-130	chr1	48798787	48798959	+	18.4	0.843	50	52	1.9	27.53	4.45e-55	18.45	1.41e-45	0.88	chr1-154	chr1	48798745	48798911	+	12.8	0.894	36	38	2	19.04	6.9e-35	15.31	1.7e-31	0.93
Merged-chr1-117713547-2	chr1	117713511	117713584	+	13.85	RestQNP2|RestQNP1	2	chr1-155	chr1-165	chr1-165	chr1	117713473	117713645	+	15.6	0.897	39	44	4.7	9.32	1.71e-27	18.38	1.75e-39	0.94	chr1-155	chr1	117713453	117713619	+	12.1	0.827	36	36	6	6.01	7.64e-17	15.57	3.64e-30	0.88
Merged-chr1-134218199-2	chr1	134218172	134218227	+	13.6	RestQNP2|RestQNP1	2	chr1-156	chr1-170	chr1-170	chr1	134218111	134218283	+	13.8	0.833	38	39	4.7	8.26	9.63e-23	14.29	3.45e-31	0.9	chr1-156	chr1	134218119	134218285	+	13.4	0.81	36	40	2	20.05	1.76e-37	13.78	2.37e-31	0.97
Merged-chr1-179950291-2	chr1	179950259	179950323	+	13.85	RestQNP2|RestQNP1	2	chr1-157	chr1-166	chr1-166	chr1	179950212	179950384	+	14.9	0.839	39	42	1.9	22.24	4.47e-41	18.79	3.81e-38	0.9	chr1-157	chr1	179950201	179950367	+	12.8	0.796	36	38	2	19.04	6.9e-35	18.45	2.15e-34	0.93
Merged-chr1-194488124-2	chr1	194488088	194488161	+	17.9	RestQNP2|RestQNP1	2	chr1-158	chr1-113	chr1-113	chr1	194488050	194488222	+	22	0.948	56	62	1.9	32.83	6.55e-70	25.71	1.5e-63	0.93	chr1-158	chr1	194488030	194488196	+	13.8	0.897	36	41	2	20.55	8.54e-39	15.57	3.99e-34	1
Merged-chr1-172764739-2	chr1	172764705	172764774	+	15.45	RestQNP2|RestQNP1	2	chr1-160	chr1-137	chr1-137	chr1	172764663	172764835	+	19.5	0.903	48	57	4.7	12.07	6.33e-41	22	5.2e-53	0.98	chr1-160	chr1	172764647	172764813	+	11.4	0.863	35	34	5	6.82	1.45e-17	13.8	6.46e-27	0.91
Merged-chr1-173272712-2	chr1	173272664	173272761	+	10.595	RestQNP2|RestQNP1	2	chr1-161	chr1-272	chr1-272	chr1	173272603	173272775	+	7.09	0.774	21	20	3.8	5.29	4e-09	7.47	1.15e-11	0.86	chr1-161	chr1	173272653	173272819	+	14.1	0.918	35	42	2	21.05	4.05e-40	15.17	1.79e-34	1.02
Merged-chr1-254189464-2	chr1	254189432	254189497	+	13	RestQNP2|RestQNP1	2	chr1-163	chr1-177	chr1-177	chr1	254189386	254189558	+	14.2	0.902	38	40	1.9	21.18	2.16e-38	27.71	7.15e-43	0.93	chr1-163	chr1	254189374	254189540	+	11.8	0.875	35	35	2	17.54	4.41e-31	17.87	2.37e-31	0.94
Merged-chr1-5378000-2	chr1	5377969	5378031	+	15.6	RestQNP2|RestQNP1	2	chr1-164	chr1-144	chr1-144	chr1	5377908	5378080	+	18.1	0.868	45	51	0.9	54.01	1.35e-68	23.18	2.2e-50	0.93	chr1-164	chr1	5377923	5378089	+	13.1	0.855	34	39	1	39.09	1.65e-47	16.99	6.23e-34	1.01
Merged-chr1-255943947-2	chr1	255943920	255943975	+	11.6	RestQNP2|RestQNP1	2	chr1-166	chr1-189	chr1-189	chr1	255943859	255944031	+	13.1	0.852	34	37	1.9	19.59	1.91e-34	15.34	9.75e-31	0.93	chr1-166	chr1	255943867	255944033	+	10.1	0.878	34	30	1	30.07	1.3e-33	11.77	4.98e-22	0.89
Merged-chr1-130580564-2	chr1	130580538	130580591	+	14.2	RestQNP2|RestQNP1	2	chr1-169	chr1-145	chr1-145	chr1	130580477	130580649	+	17	0.905	45	48	0.5	101.66	1.14e-77	24.56	1.1e-48	0.9	chr1-169	chr1	130580483	130580649	+	11.4	0.851	33	34	0.5	68.16	1.11e-49	14.09	3.35e-27	0.94
Merged-chr1-174173816-2	chr1	174173779	174173853	+	10.135	RestQNP2|RestQNP1	2	chr1-170	chr1-239	chr1-239	chr1	174173742	174173914	+	8.87	0.806	25	25	4.7	5.29	4.98e-11	8.3	3.32e-15	0.9	chr1-170	chr1	174173721	174173887	+	11.4	0.787	33	34	5	6.82	1.45e-17	10.77	1.49e-23	0.91
Merged-chr1-180291561-2	chr1	180291516	180291606	+	12.1	RestQNP2|RestQNP1	2	chr1-172	chr1-187	chr1-187	chr1	180291495	180291667	+	12.8	0.808	34	36	6.6	5.45	1.48e-15	17.18	1.28e-31	0.91	chr1-172	chr1	180291458	180291624	+	11.4	0.898	33	34	8	4.26	7.01e-12	19.37	1.26e-31	0.91
Merged-chr1-190987496-2	chr1	190987464	190987528	+	11.2	RestQNP2|RestQNP1	2	chr1-173	chr1-210	chr1-210	chr1	190987417	190987589	+	11	0.919	29	31	2.8	10.94	8.21e-22	10.48	2.76e-21	0.92	chr1-173	chr1	190987406	190987572	+	11.4	0.809	33	34	4	8.52	1.93e-20	15.38	2.07e-28	0.88
Merged-chr1-230951361-2	chr1	230951335	230951388	+	12.4	RestQNP2|RestQNP1	2	chr1-174	chr1-211	chr1-211	chr1	230951277	230951449	+	11.4	0.925	29	32	6.6	4.84	1.13e-12	10.36	3.86e-21	0.99	chr1-174	chr1	230951277	230951443	+	13.4	0.804	33	40	7	5.73	7.94e-18	12.28	1.69e-29	1.03
Merged-chr1-250188825-2	chr1	250188785	250188866	+	13.15	RestQNP2|RestQNP1	2	chr1-175	chr1-184	chr1-184	chr1	250188755	250188927	+	14.2	0.944	36	40	7.6	5.29	1.06e-16	17.08	7.52e-35	0.95	chr1-175	chr1	250188727	250188893	+	12.1	0.917	33	36	6	6.01	7.64e-17	17.2	1.24e-31	0.93
Merged-chr1-172897824-2	chr1	172897791	172897857	+	13.35	RestQNP2|RestQNP1	2	chr1-177	chr1-173	chr1-173	chr1	172897730	172897902	+	16.3	0.934	38	46	0.9	48.71	5.07e-60	18.02	7.88e-41	1.03	chr1-177	chr1	172897749	172897915	+	10.4	0.909	32	31	1	31.07	4.17e-35	13.12	4.68e-24	0.89
Merged-chr1-175768509-2	chr1	175768483	175768535	+	12.1	RestQNP2|RestQNP1	2	chr1-178	chr1-186	chr1-186	chr1	175768422	175768594	+	13.1	0.742	34	37	4.7	7.84	6.45e-21	12.82	4.78e-28	0.96	chr1-178	chr1	175768427	175768593	+	11.1	0.857	32	33	6	5.51	1.55e-14	11.24	1.85e-23	0.91
Merged-chr1-195084671-2	chr1	195084627	195084716	+	16.15	RestQNP2|RestQNP1	2	chr1-179	chr1-111	chr1-111	chr1	195084566	195084738	+	21.6	0.863	57	61	0.9	64.6	2.33e-86	29.36	5.96e-66	0.85	chr1-179	chr1	195084608	195084774	+	10.7	0.92	32	32	1	32.07	1.3e-36	16.2	1.61e-27	0.89
Merged-chr1-80312806-2	chr1	80312777	80312836	+	13	RestQNP2|RestQNP1	2	chr1-180	chr1-183	chr1-183	chr1	80312716	80312888	+	14.2	0.793	36	40	1.9	21.18	2.16e-38	18.93	1.53e-36	0.95	chr1-180	chr1	80312728	80312894	+	11.8	0.872	31	35	2	17.54	4.41e-31	14.92	9.11e-29	0.97
Merged-chr1-208527395-2	chr1	208527346	208527444	+	9.805	RestQNP2|RestQNP1	2	chr1-182	chr1-256	chr1-256	chr1	208527333	208527505	+	8.51	0.596	23	24	3.8	6.35	3.09e-12	10.02	2.05e-16	0.9	chr1-182	chr1	208527288	208527454	+	11.1	0.698	31	33	5	6.62	9.92e-17	13.86	3.07e-26	0.95
Merged-chr1-253831051-2	chr1	253831016	253831086	+	13.8	RestQNP2|RestQNP1	2	chr1-183	chr1-181	chr1-181	chr1	253830975	253831147	+	14.5	0.821	37	42	3.8	11.12	3.11e-29	24.26	1.27e-41	0.95	chr1-183	chr1	253830958	253831124	+	13.1	0.87	31	39	4	9.77	2.78e-25	22.43	2.1e-38	1.15
Merged-chr1-260388386-2	chr1	260388340	260388432	+	13.4	RestQNP2|RestQNP1	2	chr1-184	chr1-155	chr1-155	chr1	260388321	260388493	+	16.7	0.892	43	47	4.7	9.95	1.84e-30	21.36	5.64e-45	0.93	chr1-184	chr1	260388282	260388448	+	10.1	0.8	31	30	5	6.01	2.66e-14	15.32	3.23e-25	0.86
Merged-chr1-169836357-2	chr1	169836319	169836396	+	8.745	RestQNP2|RestQNP1	2	chr1-188	chr1-300	chr1-300	chr1	169836258	169836430	+	7.09	0.893	19	21	2.8	7.41	4.15e-12	6.76	6.51e-11	0.95	chr1-188	chr1	169836288	169836454	+	10.4	0.837	30	31	4	7.77	1.1e-17	10.8	1.18e-21	0.92
Merged-chr1-175900128-2	chr1	175900095	175900161	+	14.75	RestQNP2|RestQNP1	2	chr1-189	chr1-153	chr1-153	chr1	175900050	175900222	+	18.4	0.903	43	52	5.7	9.18	7.11e-32	21.4	1.27e-49	0.99	chr1-189	chr1	175900037	175900203	+	11.1	0.833	30	33	5	6.62	9.92e-17	14.37	1.01e-26	0.95
Merged-chr1-177606766-2	chr1	177606732	177606801	+	14.1	RestQNP2|RestQNP1	2	chr1-190	chr1-148	chr1-148	chr1	177606690	177606862	+	18.1	0.806	45	51	0.9	54.01	1.35e-68	22.11	2.16e-49	0.96	chr1-190	chr1	177606674	177606840	+	10.1	0.864	30	30	1	30.07	1.3e-33	16.61	3.32e-26	0.89
Merged-chr1-185646462-2	chr1	185646423	185646502	+	10.14	RestQNP2|RestQNP1	2	chr1-191	chr1-247	chr1-247	chr1	185646362	185646534	+	9.58	0.795	24	27	1.9	14.3	4.26e-22	10.02	2.85e-18	1.01	chr1-191	chr1	185646394	185646560	+	10.7	0.895	30	32	2	16.04	2.19e-27	10.89	2.08e-22	0.95
Merged-chr1-197416913-2	chr1	197416870	197416957	+	13	RestQNP2|RestQNP1	2	chr1-193	chr1-179	chr1-179	chr1	197416846	197417018	+	15.6	0.87	37	44	2.8	15.53	1.87e-36	18.09	2.38e-38	0.99	chr1-193	chr1	197416812	197416978	+	10.4	0.78	30	31	3	10.36	3.87e-21	17.83	6.32e-28	0.95
Merged-chr1-202092851-2	chr1	202092802	202092900	+	13.15	RestQNP2|RestQNP1	2	chr1-194	chr1-188	chr1-188	chr1	202092741	202092913	+	14.9	0.818	34	42	2.8	14.83	4.42e-34	15.59	6.08e-35	1.09	chr1-194	chr1	202092792	202092958	+	11.4	0.846	30	34	3	11.36	2.86e-24	13.25	2.3e-26	1.04
Merged-chr1-29494194-2	chr1	29494168	29494220	+	16.35	RestQNP2|RestQNP1	2	chr1-196	chr1-112	chr1-112	chr1	29494109	29494281	+	22	0.876	56	62	3.8	16.41	4.72e-52	13.76	1.31e-47	0.91	chr1-196	chr1	29494110	29494276	+	10.7	0.754	29	32	4	8.02	1.37e-18	6.61	2.97e-16	0.98
Merged-chr1-198165953-2	chr1	198165922	198165984	+	13.55	RestQNP2|RestQNP1	2	chr1-199	chr1-154	chr1-154	chr1	198165873	198166045	+	17	0.885	43	48	3.8	12.71	1.01e-35	27.82	3.48e-51	0.92	chr1-199	chr1	198165864	198166030	+	10.1	0.886	29	30	4	7.52	8.6e-17	13.67	7.85e-24	0.96
Merged-chr16-77813153-2	chr16	77813125	77813181	+	24.6	RestQNP2|RestQNP1	2	chr16-200	chr16-65	chr16-65	chr16	77813070	77813242	+	29.4	0.816	75	83	3.8	21.97	4.89e-79	30.25	4.76e-89	0.84	chr16-200	chr16	77813067	77813233	+	19.8	0.919	55	59	3	19.71	4.69e-54	20.2	1.18e-54	0.92
Merged-chr3-142434228-2	chr3	142434192	142434264	+	26	RestQNP2|RestQNP1	2	chr3-100	chr3-45	chr3-45	chr3	142434131	142434303	+	36.9	0.931	89	104	1.9	55.07	7.84e-139	53.71	1.01e-137	0.85	chr3-100	chr3	142434156	142434322	+	15.1	0.825	43	45	2	22.55	3.77e-44	20.67	1.61e-42	0.9
Merged-chr3-154811334-2	chr3	154811293	154811375	+	20.15	RestQNP2|RestQNP1	2	chr3-101	chr3-72	chr3-72	chr3	154811232	154811404	+	25.2	0.895	68	72	5.7	12.71	1.05e-52	27.81	7.48e-75	0.86	chr3-101	chr3	154811267	154811433	+	15.1	0.812	43	45	6	7.52	2.26e-24	20.51	2.24e-42	0.93
Merged-chr3-168349648-2	chr3	168349606	168349691	+	19.95	RestQNP2|RestQNP1	2	chr3-102	chr3-76	chr3-76	chr3	168349580	168349752	+	24.8	0.888	67	70	5.7	12.35	1.68e-50	7.66	6.3e-37	0.84	chr3-102	chr3	168349548	168349714	+	15.1	0.787	43	45	7	6.44	8.8e-22	6.41	1.08e-21	0.9
Merged-chr3-149325857-2	chr3	149325822	149325892	+	17.5	RestQNP2|RestQNP1	2	chr3-103	chr3-94	chr3-94	chr3	149325781	149325953	+	20.9	0.92	54	60	3.8	15.88	1.25e-49	25.39	2.96e-60	0.9	chr3-103	chr3	149325764	149325930	+	14.1	0.875	42	42	3	14.03	3.81e-33	15.17	1.79e-34	0.87
Merged-chr3-149539897-2	chr3	149539870	149539924	+	16.55	RestQNP2|RestQNP1	2	chr3-104	chr3-106	chr3-106	chr3	149539809	149539981	+	17.7	0.821	45	50	1.9	26.47	3.32e-52	12.79	2.84e-37	0.96	chr3-104	chr3	149539816	149539982	+	15.4	0.864	42	46	2	23.05	1.63e-45	12.79	1.98e-34	0.92
Merged-chr3-76798958-2	chr3	76798924	76798992	+	20.85	RestQNP2|RestQNP1	2	chr3-105	chr3-78	chr3-78	chr3	76798863	76799035	+	27.3	0.944	65	77	5.7	13.59	2.58e-58	35.39	1.08e-87	0.94	chr3-105	chr3	76798884	76799050	+	14.4	0.86	41	43	6	7.18	1.26e-22	22.15	6.06e-42	0.89
Merged-chr3-76301148-2	chr3	76301103	76301193	+	18	RestQNP2|RestQNP1	2	chr3-107	chr3-91	chr3-91	chr3	76301042	76301214	+	21.6	0.917	58	61	1.9	32.3	2.15e-68	20.5	8.09e-57	0.89	chr3-107	chr3	76301085	76301251	+	14.4	0.8	40	43	5	8.62	1.31e-25	16.12	2.55e-36	0.91
Merged-chr3-134850185-2	chr3	134850157	134850214	+	17.15	RestQNP2|RestQNP1	2	chr3-108	chr3-101	chr3-101	chr3	134850103	134850275	+	19.5	0.875	48	56	2.8	19.77	1.84e-51	22.32	2.47e-53	0.96	chr3-108	chr3	134850099	134850265	+	14.8	0.873	40	44	3	14.7	1.8e-35	17.85	5.83e-39	0.93
Merged-chr16-66856189-2	chr16	66856154	66856225	+	17.55	RestQNP2|RestQNP1	2	chr16-216	chr16-287	chr16-287	chr16	66856093	66856265	+	17	0.851	45	48	3.8	12.71	1.01e-35	22.91	2.7e-47	0.9	chr16-216	chr16	66856117	66856283	+	18.1	0.865	53	54	3	18.04	1.18e-47	23.01	4.34e-53	0.86
Merged-chr3-52034437-2	chr3	52034399	52034476	+	15.75	RestQNP2|RestQNP1	2	chr3-110	chr3-121	chr3-121	chr3	52034365	52034537	+	17.7	0.965	40	50	2.8	17.65	8.38e-44	19.19	1.59e-45	1.06	chr3-110	chr3	52034341	52034507	+	13.8	0.868	39	41	3	13.7	5.35e-32	15.47	5.1e-34	0.92
Merged-chr3-68220789-2	chr3	68220760	68220819	+	18	RestQNP2|RestQNP1	2	chr3-111	chr3-92	chr3-92	chr3	68220699	68220871	+	21.6	0.885	56	61	1.9	32.3	2.15e-68	27.71	1.94e-63	0.9	chr3-111	chr3	68220711	68220877	+	14.4	0.836	39	43	2	21.55	1.88e-41	22.74	2.04e-42	0.93
Merged-chr3-78980637-2	chr3	78980604	78980671	+	13.45	RestQNP2|RestQNP1	2	chr3-112	chr3-130	chr3-130	chr3	78980560	78980732	+	13.1	0.833	36	37	0.9	39.18	3.39e-45	23.61	2.6e-37	0.91	chr3-112	chr3	78980546	78980712	+	13.8	0.891	39	41	2	20.55	8.54e-39	23.58	3.87e-41	0.89
Merged-chr3-131926423-2	chr3	131926392	131926455	+	21.75	RestQNP2|RestQNP1	2	chr3-113	chr3-59	chr3-59	chr3	131926344	131926516	+	29.1	0.906	73	82	0.9	86.83	7.46e-126	29.11	9.86e-88	0.87	chr3-113	chr3	131926334	131926500	+	14.4	0.867	39	43	1	43.1	5.53e-54	17.1	2.38e-37	0.96
Merged-chr3-169995598-2	chr3	169995567	169995630	+	17.55	RestQNP2|RestQNP1	2	chr3-115	chr3-86	chr3-86	chr3	169995506	169995678	+	22.7	0.88	61	64	4.7	13.55	1.05e-48	24.4	3.79e-64	0.86	chr3-115	chr3	169995522	169995688	+	12.4	0.818	37	37	4	9.27	2.6e-23	15.55	6.16e-31	0.88
Merged-chr3-156496139-2	chr3	156496101	156496177	+	20.65	RestQNP2|RestQNP1	2	chr3-117	chr3-84	chr3-84	chr3	156496040	156496212	+	25.9	0.853	62	73	2.8	25.77	1.41e-74	33.8	8.84e-82	0.92	chr3-117	chr3	156496069	156496235	+	15.4	0.887	36	46	3	15.37	7.75e-38	20.49	2.9e-43	1.08
Merged-chr3-6190285-2	chr3	6190260	6190310	+	14.55	RestQNP2|RestQNP1	2	chr3-118	chr3-105	chr3-105	chr3	6190199	6190371	+	16.7	0.866	45	47	0.9	49.77	1.02e-61	19.49	3.41e-43	0.91	chr3-118	chr3	6190202	6190368	+	12.4	0.885	35	37	2	18.54	1.32e-33	17.54	9.3e-33	0.9
Merged-chr3-108158729-2	chr3	108158680	108158778	+	11.55	RestQNP2|RestQNP1	2	chr3-119	chr3-145	chr3-145	chr3	108158619	108158791	+	11.7	0.732	31	33	2.8	11.65	6.2e-24	10.71	7.77e-23	0.92	chr3-119	chr3	108158670	108158836	+	11.4	0.827	35	34	1	34.08	1.15e-39	12.67	9.49e-26	0.86
Merged-chr3-128353790-2	chr3	128353760	128353821	+	10.99	RestQNP2|RestQNP1	2	chr3-120	chr3-172	chr3-172	chr3	128353710	128353882	+	9.58	0.848	24	27	3.8	7.15	9.31e-15	9.96	3.35e-18	0.97	chr3-120	chr3	128353702	128353868	+	12.4	0.833	35	37	4	9.27	2.6e-23	12.31	1.86e-27	0.96
Merged-chr3-135385196-2	chr3	135385164	135385229	+	13.85	RestQNP2|RestQNP1	2	chr3-122	chr3-118	chr3-118	chr3	135385118	135385290	+	15.6	0.867	41	44	3.8	11.65	2.34e-31	13.96	1.48e-34	0.94	chr3-122	chr3	135385106	135385272	+	12.1	0.86	34	36	5	7.22	2.83e-19	11.53	8.23e-26	0.91
Merged-chr3-146298673-2	chr3	146298641	146298706	+	14.9	RestQNP2|RestQNP1	2	chr3-123	chr3-119	chr3-119	chr3	146298580	146298752	+	17.4	0.902	41	49	2.8	17.3	1.48e-42	21.92	2.44e-47	0.99	chr3-123	chr3	146298598	146298764	+	12.4	0.833	34	37	3	12.36	1.63e-27	18.9	6.79e-34	0.93
Merged-chr3-15103823-2	chr3	15103795	15103852	+	12.95	RestQNP2|RestQNP1	2	chr3-128	chr3-117	chr3-117	chr3	15103734	15103906	+	13.8	0.73	41	39	1.9	20.65	4.58e-37	14.77	1.05e-31	0.86	chr3-128	chr3	15103744	15103910	+	12.1	0.75	33	36	2	18.04	2.44e-32	15.68	2.84e-30	0.93
Merged-chr3-107931620-2	chr3	107931587	107931654	+	9.275	RestQNP2|RestQNP1	2	chr3-129	chr3-200	chr3-200	chr3	107931526	107931698	+	7.45	0.75	21	21	2.8	7.41	4.15e-12	7.1	9.1e-12	0.9	chr3-129	chr3	107931546	107931712	+	11.1	0.792	33	33	2	16.54	1.32e-28	9.97	6.56e-22	0.91
Merged-chr3-169850511-2	chr3	169850471	169850552	+	11.95	RestQNP2|RestQNP1	2	chr3-130	chr3-163	chr3-163	chr3	169850410	169850582	+	12.1	0.788	26	34	0.9	36	1.88e-40	14.52	1.27e-27	1.13	chr3-130	chr3	169850444	169850610	+	11.8	0.891	33	35	1	35.08	3.29e-41	18.85	4.07e-32	1
Merged-chr3-119710897-2	chr3	119710865	119710930	+	17.4	RestQNP2|RestQNP1	2	chr3-136	chr3-93	chr3-93	chr3	119710804	119710976	+	23.4	0.907	56	66	0.9	69.89	1.63e-95	29.06	6.35e-71	0.95	chr3-136	chr3	119710822	119710988	+	11.4	0.822	32	34	1	34.08	1.15e-39	15.86	7.7e-29	0.94
Merged-chr3-141652021-2	chr3	141651987	141652056	+	8.895	RestQNP2|RestQNP1	2	chr3-137	chr3-206	chr3-206	chr3	141651926	141652098	+	7.09	0.889	20	20	3.8	5.29	4e-09	7.15	2.51e-11	0.9	chr3-137	chr3	141651948	141652114	+	10.7	0.733	32	32	3	10.69	3.61e-22	10.47	6.56e-22	0.89
Merged-chr3-149465968-2	chr3	149465940	149465997	+	15.8	RestQNP2|RestQNP1	2	chr3-138	chr3-103	chr3-103	chr3	149465879	149466051	+	19.5	0.959	47	55	3.8	14.56	1.07e-43	17.36	1.24e-47	0.96	chr3-138	chr3	149465889	149466055	+	12.1	0.837	31	36	4	9.02	2.42e-22	13.25	8.2e-28	0.99
Merged-chr3-156747512-2	chr3	156747475	156747550	+	12.3	RestQNP2|RestQNP1	2	chr3-139	chr3-133	chr3-133	chr3	156747414	156747586	+	12.8	0.764	35	37	0.9	39.18	3.39e-45	13.45	4.88e-28	0.91	chr3-139	chr3	156747442	156747608	+	11.8	0.918	31	35	1	35.08	3.29e-41	12.96	8.89e-27	1.03
Merged-chr3-168655610-2	chr3	168655578	168655642	+	14.25	RestQNP2|RestQNP1	2	chr3-140	chr3-112	chr3-112	chr3	168655531	168655703	+	16.7	0.783	43	47	1.9	24.89	5.8e-48	16.9	1.93e-40	0.93	chr3-140	chr3	168655520	168655686	+	11.8	0.821	31	35	2	17.54	4.41e-31	13.92	8.8e-28	1
Merged-chr3-52786772-2	chr3	52786739	52786806	+	13.55	RestQNP2|RestQNP1	2	chr3-146	chr3-122	chr3-122	chr3	52786695	52786867	+	16	0.778	40	45	0.9	47.65	2.47e-58	14.88	1.1e-35	0.94	chr3-146	chr3	52786681	52786847	+	11.1	0.788	30	33	2	16.54	1.32e-28	10.45	1.61e-22	0.95
Merged-chr3-115036319-2	chr3	115036290	115036349	+	13	RestQNP2|RestQNP1	2	chr3-147	chr3-123	chr3-123	chr3	115036229	115036401	+	15.3	0.814	40	43	1.9	22.77	1.96e-42	20.88	6.9e-41	0.92	chr3-147	chr3	115036241	115036407	+	10.7	0.843	30	32	1	32.07	1.3e-36	17.72	1.09e-28	0.95
Merged-chr3-152495321-2	chr3	152495278	152495364	+	11.07	RestQNP2|RestQNP1	2	chr3-148	chr3-139	chr3-139	chr3	152495253	152495425	+	12.4	0.857	33	35	4.7	7.41	3.88e-19	11.63	2.94e-25	0.97	chr3-148	chr3	152495220	152495386	+	9.74	0.854	30	29	5	5.81	1.61e-13	8.5	1.19e-17	0.89
Merged-chr3-153779732-2	chr3	153779685	153779780	+	12.45	RestQNP2|RestQNP1	2	chr3-149	chr3-124	chr3-124	chr3	153779669	153779841	+	14.2	0.818	40	41	2.8	14.47	6.57e-33	13.49	1.52e-29	0.88	chr3-149	chr3	153779627	153779793	+	10.7	0.804	30	32	2	16.04	2.19e-27	10.42	7.7e-22	0.95
Merged-chr3-152324802-2	chr3	152324774	152324830	+	13.9	RestQNP2|RestQNP1	2	chr3-153	chr3-110	chr3-110	chr3	152324719	152324891	+	18.4	0.926	44	52	1.9	27.53	4.45e-55	18.81	7.51e-47	0.99	chr3-153	chr3	152324716	152324882	+	9.4	0.829	28	28	0.5	56.13	6.96e-39	9.16	6.59e-18	0.93
Merged-chr3-152606969-2	chr3	152606936	152607002	+	9.455	RestQNP2|RestQNP1	2	chr3-154	chr3-173	chr3-173	chr3	152606875	152607047	+	8.51	0.718	24	24	2.8	8.47	7.63e-15	7.49	1.03e-13	0.9	chr3-154	chr3	152606894	152607060	+	10.4	0.78	28	31	2	15.54	3.52e-26	9.09	1.47e-19	0.99
Merged-chr3-170442971-2	chr3	170442945	170442998	+	13.55	RestQNP2|RestQNP1	2	chr3-155	chr3-102	chr3-102	chr3	170442884	170443056	+	17.7	0.833	48	50	0.9	52.95	7.29e-67	16.61	1.47e-42	0.88	chr3-155	chr3	170442890	170443056	+	9.4	0.837	28	28	3	9.35	3.93e-18	9.53	2.45e-18	0.93
Merged-chr3-62231976-2	chr3	62231946	62232006	+	10.215	RestQNP2|RestQNP1	2	chr3-157	chr3-149	chr3-149	chr3	62231895	62232067	+	11.7	0.739	30	33	5.7	5.82	3.45e-15	11.43	1.1e-23	0.95	chr3-157	chr3	62231888	62232054	+	8.73	0.8	27	26	6	4.34	1.28e-09	10.55	3.55e-18	0.9
Merged-chr3-134140763-2	chr3	134140733	134140793	+	14.07	RestQNP2|RestQNP1	2	chr3-158	chr3-109	chr3-109	chr3	134140682	134140854	+	18.4	0.877	44	52	3.8	13.77	3.15e-40	21.4	1.27e-49	0.99	chr3-158	chr3	134140675	134140841	+	9.74	0.837	27	29	4	7.27	6.5e-16	14.08	1.94e-23	0.93
Merged-chr3-47633758-2	chr3	47633732	47633784	+	10.4	RestQNP2|RestQNP1	2	chr3-160	chr3-143	chr3-143	chr3	47633671	47633843	+	11.4	0.8	32	32	3.8	8.47	2.9e-19	15.15	1.22e-26	0.89	chr3-160	chr3	47633676	47633842	+	9.4	0.816	26	28	4	7.02	4.75e-15	9.64	1.83e-18	1
Merged-chr3-165279595-2	chr3	165279570	165279621	+	13.2	RestQNP2|RestQNP1	2	chr3-167	chr3-125	chr3-125	chr3	165279510	165279682	+	16	0.911	40	45	3.8	11.91	1.96e-32	16.82	1.05e-38	0.96	chr3-167	chr3	165279512	165279678	+	10.4	0.814	25	31	4	7.77	1.1e-17	12.08	4.93e-23	1.07
Merged-chr3-170731592-2	chr3	170731567	170731618	+	8.62	RestQNP2|RestQNP1	2	chr3-173	chr3-192	chr3-192	chr3	170731506	170731678	+	8.51	0.763	22	24	5.7	4.24	8.62e-09	8.02	2.45e-14	0.99	chr3-173	chr3	170731510	170731676	+	8.73	0.903	24	26	6	4.34	1.28e-09	8.51	5.38e-16	0.97
Merged-chr3-150252327-2	chr3	150252281	150252374	+	7.76	RestQNP2|RestQNP1	2	chr3-178	chr3-201	chr3-201	chr3	150252263	150252435	+	7.8	0.794	21	22	4.7	4.66	6.72e-09	9.33	1.48e-14	0.95	chr3-178	chr3	150252223	150252389	+	7.72	0.9	23	23	5	4.61	3.75e-09	9.14	5.7e-15	0.9
Merged-chr16-72279695-2	chr16	72279666	72279724	+	24.65	RestQNP2|RestQNP1	2	chr16-282	chr16-50	chr16-50	chr16	72279605	72279777	+	31.2	0.883	79	88	3.8	23.3	7.98e-86	31.05	2.14e-96	0.85	chr16-282	chr16	72279616	72279782	+	18.1	0.829	47	54	4	13.53	2.47e-41	27.34	5.69e-57	0.97
Merged-chr3-29570433-2	chr3	29570384	29570483	+	9.91	RestQNP2|RestQNP1	2	chr3-184	chr3-135	chr3-135	chr3	29570323	29570495	+	13.1	0.84	34	37	1.9	19.59	1.91e-34	13.39	1.07e-28	0.96	chr3-184	chr3	29570375	29570541	+	6.72	0.784	22	20	1	20.05	1.45e-19	7.22	2.07e-11	0.95
Merged-chr3-30466830-2	chr3	30466793	30466868	+	8.11	RestQNP2|RestQNP1	2	chr3-185	chr3-188	chr3-188	chr3	30466757	30466929	+	8.16	0.8	22	23	1.9	12.18	1.43e-17	7.51	3.15e-13	0.9	chr3-185	chr3	30466735	30466901	+	8.06	0.705	22	24	1	24.06	5.62e-25	5.76	2.27e-11	0.98
Merged-chr16-37741100-2	chr16	37741061	37741140	+	17.45	RestQNP2|RestQNP1	2	chr16-293	chr16-231	chr16-231	chr16	37741029	37741201	+	18.8	0.821	50	53	1.9	28.06	1.59e-56	18.93	7.39e-48	0.89	chr16-293	chr16	37741003	37741169	+	16.1	0.855	46	48	2	24.06	2.88e-48	17.88	2.22e-42	0.88
Merged-chr16-67294285-2	chr16	67294248	67294322	+	18.15	RestQNP2|RestQNP1	2	chr16-294	chr16-204	chr16-204	chr16	67294211	67294383	+	20.2	0.865	52	57	1.9	30.18	2.12e-62	23.98	6.43e-57	0.93	chr16-294	chr16	67294190	67294356	+	16.1	0.924	46	48	2	24.06	2.88e-48	19.08	1.16e-43	0.92
Merged-chr16-73525885-2	chr16	73525847	73525923	+	16.75	RestQNP2|RestQNP1	2	chr16-299	chr16-288	chr16-288	chr16	73525786	73525958	+	18.1	0.868	45	51	3.8	13.5	4.34e-39	21.78	4.53e-49	0.93	chr16-299	chr16	73525815	73525981	+	15.4	0.897	45	46	4	11.53	1.63e-32	21.98	1.34e-44	0.88
Merged-chr3-11951847-2	chr3	11951822	11951873	+	8.135	RestQNP2|RestQNP1	2	chr3-193	chr3-168	chr3-168	chr3	11951761	11951933	+	9.22	0.867	24	26	1.9	13.77	6.1e-21	9.59	3.35e-17	0.94	chr3-193	chr3	11951765	11951931	+	7.05	0.833	21	21	2	10.52	5.84e-15	8.03	9.59e-13	0.9
Merged-chr3-33938454-2	chr3	33938412	33938497	+	7.24	RestQNP2|RestQNP1	2	chr3-194	chr3-218	chr3-218	chr3	33938386	33938558	+	7.09	0.857	19	20	1.9	10.59	2.28e-14	8.35	1.62e-12	0.95	chr3-194	chr3	33938354	33938520	+	7.39	0.811	21	22	2	11.03	5.28e-16	7.9	3.82e-13	0.99
Merged-chr3-76787707-2	chr3	76787660	76787754	+	6.375	RestQNP2|RestQNP1	2	chr3-195	chr3-261	chr3-261	chr3	76787599	76787771	+	6.03	0.733	16	17	1.9	9	2.35e-11	7.27	1.84e-09	1.03	chr3-195	chr3	76787646	76787812	+	6.72	0.8	21	20	3	6.68	7.99e-11	10.49	2.73e-14	0.9
Merged-chr3-170047690-2	chr3	170047663	170047718	+	10.06	RestQNP2|RestQNP1	2	chr3-198	chr3-134	chr3-134	chr3	170047602	170047774	+	12.4	0.891	35	36	0.9	38.12	1.33e-43	12.99	8.14e-27	0.89	chr3-198	chr3	170047610	170047776	+	7.72	0.879	21	23	3	7.68	1.98e-13	9.66	1.82e-15	1.03
Merged-chr5-146067713-2	chr5	146067672	146067755	+	13.8	RestQNP2|RestQNP1	2	chr5-100	chr5-106	chr5-106	chr5	146067611	146067783	+	14.5	0.873	37	41	1.9	21.71	9.94e-40	24.78	5.54e-42	0.95	chr5-100	chr5	146067647	146067813	+	13.1	0.836	36	39	2	19.55	3.52e-36	27.18	1.58e-41	1.01
Merged-chr5-147471748-2	chr5	147471715	147471782	+	14.6	RestQNP2|RestQNP1	2	chr5-101	chr5-87	chr5-87	chr5	147471654	147471826	+	17.4	0.864	46	49	3.8	12.97	7.79e-37	13.25	2.94e-37	0.92	chr5-101	chr5	147471674	147471840	+	11.8	0.804	36	35	8	4.39	1.59e-12	10.32	1.33e-23	0.86
Merged-chr5-157403107-2	chr5	157403067	157403147	+	15.8	RestQNP2|RestQNP1	2	chr5-102	chr5-78	chr5-78	chr5	157403036	157403208	+	20.2	0.957	52	57	2.8	20.12	9.15e-53	30.26	1.84e-62	0.91	chr5-102	chr5	157403009	157403175	+	11.4	0.865	35	34	3	11.36	2.86e-24	14.09	3.35e-27	0.86
Merged-chr5-158590015-2	chr5	158589979	158590052	+	13.15	RestQNP2|RestQNP1	2	chr5-103	chr5-108	chr5-108	chr5	158589941	158590113	+	14.2	0.918	37	40	0.9	42.36	4.82e-50	27.05	1.81e-42	0.93	chr5-103	chr5	158589921	158590087	+	12.1	0.918	35	36	1	36.08	9.12e-43	25.39	1.95e-37	0.91
Merged-chr5-106168544-2	chr5	106168511	106168577	+	10.28	RestQNP2|RestQNP1	2	chr5-104	chr5-132	chr5-132	chr5	106168466	106168638	+	8.16	0.763	25	23	4.7	4.87	1.37e-09	8.77	1.35e-14	0.86	chr5-104	chr5	106168453	106168619	+	12.4	0.833	34	37	7	5.3	1.4e-15	12.38	1.54e-27	0.96
Merged-chr5-131581560-2	chr5	131581531	131581589	+	14.75	RestQNP2|RestQNP1	2	chr5-105	chr5-82	chr5-82	chr5	131581470	131581642	+	18.1	0.863	49	51	4.7	10.8	1.51e-34	28.97	3.86e-55	0.91	chr5-105	chr5	131581481	131581647	+	11.4	0.912	34	34	4	8.52	1.93e-20	21.89	2.37e-33	0.91
Merged-chr5-138916875-2	chr5	138916832	138916919	+	9.07	RestQNP2|RestQNP1	2	chr5-106	chr5-169	chr5-169	chr5	138916808	138916980	+	6.74	0.759	17	19	2.8	6.71	2.2e-10	14.02	7.36e-16	1.07	chr5-106	chr5	138916774	138916940	+	11.4	0.925	34	34	0.5	68.16	1.11e-49	25.18	2.49e-35	0.88
Merged-chr5-152217736-2	chr5	152217702	152217771	+	12.6	RestQNP2|RestQNP1	2	chr5-107	chr5-107	chr5-107	chr5	152217641	152217813	+	12.8	0.792	37	36	6.6	5.45	1.48e-15	14.82	1.91e-29	0.94	chr5-107	chr5	152217663	152217829	+	12.4	0.806	34	37	7	5.3	1.4e-15	13.45	9.18e-29	0.99
Merged-chr5-170863945-2	chr5	170863901	170863990	+	17.55	RestQNP2|RestQNP1	2	chr5-110	chr5-75	chr5-75	chr5	170863879	170864051	+	22.3	0.959	55	63	0.9	66.71	5.31e-90	55.06	7.97e-85	0.93	chr5-110	chr5	170863843	170864009	+	12.8	0.865	33	38	1	38.09	6.46e-46	29.62	7.08e-42	1.01
Merged-chr5-57374800-2	chr5	57374760	57374841	+	11.75	RestQNP2|RestQNP1	2	chr5-111	chr5-114	chr5-114	chr5	57374699	57374871	+	12.4	0.896	33	35	2.8	12.35	4.16e-26	15.53	2.42e-29	0.94	chr5-111	chr5	57374733	57374899	+	11.1	0.841	32	33	2	16.54	1.32e-28	13.77	3.81e-26	0.91
Merged-chr5-58887007-2	chr5	58886980	58887034	+	12.6	RestQNP2|RestQNP1	2	chr5-112	chr5-105	chr5-105	chr5	58886919	58887091	+	13.8	0.84	37	39	4.7	8.26	9.63e-23	12.93	6.85e-29	0.93	chr5-112	chr5	58886926	58887092	+	11.4	0.811	32	34	5	6.82	1.45e-17	9.83	2.53e-22	0.97
Merged-chr5-165075771-2	chr5	165075743	165075799	+	13.15	RestQNP2|RestQNP1	2	chr5-114	chr5-95	chr5-95	chr5	165075688	165075860	+	14.9	0.82	41	42	1.9	22.24	4.47e-41	18.48	5.27e-37	0.86	chr5-114	chr5	165075685	165075851	+	11.4	0.804	32	34	2	17.04	7.76e-30	14.18	2.68e-27	0.94
Merged-chr5-48252407-2	chr5	48252373	48252442	+	9.98	RestQNP2|RestQNP1	2	chr5-115	chr5-137	chr5-137	chr5	48252312	48252484	+	8.16	0.848	24	23	5.7	4.06	3.69e-08	8.06	7.44e-14	0.86	chr5-115	chr5	48252334	48252500	+	11.8	0.837	31	35	6	5.85	4.62e-16	15.02	7.2e-29	0.97
Merged-chr5-52193917-2	chr5	52193889	52193945	+	10.9	RestQNP2|RestQNP1	2	chr5-116	chr5-117	chr5-117	chr5	52193828	52194000	+	11.7	0.9	32	33	1.9	17.47	2.39e-29	15.36	1.3e-27	0.92	chr5-116	chr5	52193837	52194003	+	10.1	0.771	31	30	2	15.03	5.49e-25	12.6	7.5e-23	0.86
Merged-chr5-114913249-2	chr5	114913223	114913275	+	12.6	RestQNP2|RestQNP1	2	chr5-117	chr5-120	chr5-120	chr5	114913164	114913336	+	13.1	0.911	31	37	4.7	7.84	6.45e-21	12.15	2.96e-27	1.06	chr5-117	chr5	114913165	114913331	+	12.1	0.872	31	36	5	7.22	2.83e-19	12.26	1.08e-26	1.03
Merged-chr5-146089132-2	chr5	146089106	146089159	+	10.69	RestQNP2|RestQNP1	2	chr5-118	chr5-139	chr5-139	chr5	146089045	146089217	+	9.58	0.938	24	27	2.8	9.53	9.76e-18	15.19	9.29e-23	0.97	chr5-118	chr5	146089051	146089217	+	11.8	0.894	31	35	3	11.69	2.44e-25	21.16	8.69e-34	1
Merged-chr5-150730946-2	chr5	150730910	150730983	+	9.84	RestQNP2|RestQNP1	2	chr5-119	chr5-135	chr5-135	chr5	150730872	150731044	+	9.58	0.906	25	27	3.8	7.15	9.31e-15	10.8	4.59e-19	0.93	chr5-119	chr5	150730852	150731018	+	10.1	0.902	31	30	4	7.52	8.6e-17	11.54	8.56e-22	0.89
Merged-chr5-111303659-2	chr5	111303627	111303692	+	11.4	RestQNP2|RestQNP1	2	chr5-121	chr5-115	chr5-115	chr5	111303581	111303753	+	12.1	0.909	33	34	2.8	12	5.16e-25	7.63	5.15e-19	0.89	chr5-121	chr5	111303569	111303735	+	10.7	0.864	30	32	3	10.69	3.61e-22	8.14	9.08e-19	0.95
Merged-chr5-125355886-2	chr5	125355857	125355916	+	14.75	RestQNP2|RestQNP1	2	chr5-122	chr5-89	chr5-89	chr5	125355805	125355977	+	17.7	0.692	44	50	1.9	26.47	3.32e-52	16.91	6.38e-43	0.96	chr5-122	chr5	125355799	125355965	+	11.8	0.804	30	35	2	17.54	4.41e-31	12.57	2.41e-26	1.07
Merged-chr5-141467324-2	chr5	141467286	141467362	+	13.55	RestQNP2|RestQNP1	2	chr5-124	chr5-88	chr5-88	chr5	141467225	141467397	+	17	0.851	45	48	0.9	50.83	2e-63	33.66	4.98e-55	0.88	chr5-124	chr5	141467254	141467420	+	10.1	0.868	29	30	1	30.07	1.3e-33	21.16	3.39e-29	0.89
Merged-chr5-149079554-2	chr5	149079526	149079582	+	10.16	RestQNP2|RestQNP1	2	chr5-125	chr5-126	chr5-126	chr5	149079465	149079637	+	9.22	0.865	28	26	3.8	6.88	6.69e-14	10.78	2.13e-18	0.86	chr5-125	chr5	149079474	149079640	+	11.1	0.949	29	33	3	11.03	3.26e-23	14.37	1.01e-26	1.01
Merged-chr5-143373399-2	chr5	143373372	143373426	+	11.62	RestQNP2|RestQNP1	2	chr5-126	chr5-112	chr5-112	chr5	143373315	143373487	+	13.5	0.917	35	38	1.9	20.12	9.47e-36	23.46	3.58e-38	0.96	chr5-126	chr5	143373314	143373480	+	9.74	0.861	28	29	2	14.53	8.27e-24	19.3	3.54e-27	0.89
Merged-chr5-82743969-2	chr5	82743931	82744007	+	9.685	RestQNP2|RestQNP1	2	chr5-127	chr5-124	chr5-124	chr5	82743896	82744068	+	10.3	0.761	28	29	2.8	10.24	9.57e-20	11.36	6.11e-21	0.9	chr5-127	chr5	82743873	82744039	+	9.07	0.865	27	27	3	9.02	3.69e-17	12.21	2.21e-20	0.93
Merged-chr5-165672373-2	chr5	165672347	165672399	+	8.07	RestQNP2|RestQNP1	2	chr5-128	chr5-157	chr5-157	chr5	165672286	165672458	+	6.74	0.84	19	19	3.8	5.03	2.14e-08	7.88	1.54e-11	0.95	chr5-128	chr5	165672291	165672457	+	9.4	0.861	27	28	4	7.02	4.75e-15	11.36	2.83e-20	0.96
Merged-chr5-23558023-2	chr5	23557992	23558055	+	9.835	RestQNP2|RestQNP1	2	chr5-129	chr5-129	chr5-129	chr5	23557931	23558103	+	10.6	0.892	26	30	5.7	5.29	6.32e-13	11.14	2.27e-21	1	chr5-129	chr5	23557947	23558113	+	9.07	0.935	26	27	5	5.41	5.32e-12	10.45	1.02e-18	0.97
Merged-chr5-76809634-2	chr5	76809605	76809664	+	12.12	RestQNP2|RestQNP1	2	chr5-130	chr5-100	chr5-100	chr5	76809553	76809725	+	14.5	0.898	39	41	2.8	14.47	6.57e-33	14.2	1.35e-32	0.88	chr5-130	chr5	76809547	76809713	+	9.74	0.857	26	29	3	9.69	4.04e-19	8.63	8.07e-18	0.96
Merged-chr5-140487030-2	chr5	140486981	140487080	+	16.08	RestQNP2|RestQNP1	2	chr5-132	chr5-73	chr5-73	chr5	140486969	140487141	+	24.1	0.916	55	68	4.7	14.4	2.65e-53	39.64	9.64e-81	0.98	chr5-132	chr5	140486923	140487089	+	8.06	0.824	25	24	5	4.81	7.72e-10	17.13	1.38e-21	0.9
Merged-chr5-151507002-2	chr5	151506959	151507046	+	8.64	RestQNP2|RestQNP1	2	chr5-134	chr5-140	chr5-140	chr5	151506898	151507070	+	9.22	0.933	24	26	0.9	27.53	2.17e-28	11.54	4.24e-19	0.98	chr5-134	chr5	151506938	151507104	+	8.06	0.865	25	24	1	24.06	5.62e-25	11.56	9.08e-18	0.94
Merged-chr5-49207622-2	chr5	49207583	49207662	+	10.595	RestQNP2|RestQNP1	2	chr5-136	chr5-111	chr5-111	chr5	49207522	49207694	+	12.8	0.804	35	36	0.5	76.25	3.1e-54	13.72	2.51e-28	0.94	chr5-136	chr5	49207554	49207720	+	8.39	0.737	24	25	0.5	50.12	1.1e-33	9.14	3.91e-16	0.93
Merged-chr5-136107256-2	chr5	136107227	136107285	+	8.82	RestQNP2|RestQNP1	2	chr5-137	chr5-127	chr5-127	chr5	136107166	136107338	+	9.58	0.829	27	27	2.8	9.53	9.76e-18	15.49	5.6e-23	0.9	chr5-137	chr5	136107177	136107343	+	8.06	0.853	24	24	3	8.02	2.45e-14	12.05	3.63e-18	0.9
Merged-chr5-168353697-2	chr5	168353663	168353731	+	8.09	RestQNP2|RestQNP1	2	chr5-139	chr5-143	chr5-143	chr5	168353620	168353792	+	7.45	0.757	22	21	4.7	4.45	3.17e-08	4.37	8.78e-08	0.86	chr5-139	chr5	168353605	168353771	+	8.73	0.771	24	26	5	5.21	2.9e-11	6.64	1.5e-13	0.97
Merged-chr5-139203353-2	chr5	139203327	139203379	+	7.055	RestQNP2|RestQNP1	2	chr5-140	chr5-156	chr5-156	chr5	139203268	139203440	+	6.39	0.8	19	18	0.9	19.06	2.17e-17	15.98	4.61e-16	0.9	chr5-140	chr5	139203269	139203435	+	7.72	0.871	23	23	0.5	46.11	2.66e-30	20.64	1.6e-22	0.9
Merged-chr5-147596227-2	chr5	147596195	147596259	+	6.85	RestQNP2|RestQNP1	2	chr5-141	chr5-195	chr5-195	chr5	147596134	147596306	+	4.97	0.682	14	14	0.5	29.65	1.96e-16	7.87	6.93e-09	0.97	chr5-141	chr5	147596151	147596317	+	8.73	0.795	23	26	0.5	52.12	2.11e-35	15.25	5.09e-22	1.01
Merged-chr5-163364177-2	chr5	163364152	163364203	+	11.11	RestQNP2|RestQNP1	2	chr5-142	chr5-98	chr5-98	chr5	163364091	163364263	+	14.5	0.92	40	41	0.9	43.42	1.11e-51	17.75	1.77e-35	0.86	chr5-142	chr5	163364095	163364261	+	7.72	0.871	23	23	1	23.05	1.35e-23	10.09	7.38e-16	0.94
Merged-chr5-9562409-2	chr5	9562369	9562449	+	9.745	RestQNP2|RestQNP1	2	chr5-143	chr5-110	chr5-110	chr5	9562308	9562480	+	12.1	0.933	35	35	1.9	18.53	7.15e-32	19.12	1.9e-31	0.92	chr5-143	chr5	9562341	9562507	+	7.39	0.821	22	22	1	22.05	3.12e-22	10.1	3.03e-15	0.99
Merged-chr5-85530370-2	chr5	85530343	85530398	+	9.195	RestQNP2|RestQNP1	2	chr5-145	chr5-125	chr5-125	chr5	85530287	85530459	+	11	0.919	28	31	0.5	65.66	5.98e-45	20.78	5.67e-29	0.96	chr5-145	chr5	85530285	85530451	+	7.39	0.833	22	22	1	22.05	3.12e-22	13.72	6.26e-18	0.99
Merged-chr5-140765860-2	chr5	140765816	140765904	+	9.375	RestQNP2|RestQNP1	2	chr5-148	chr5-122	chr5-122	chr5	140765755	140765927	+	11.7	0.796	29	33	0.5	69.89	1.26e-48	18.75	2.66e-30	1.02	chr5-148	chr5	140765796	140765962	+	7.05	0.815	21	21	0.5	42.1	5.4e-27	14.14	1.93e-17	0.9
Merged-chr5-130176277-2	chr5	130176237	130176317	+	6.745	RestQNP2|RestQNP1	2	chr5-149	chr5-146	chr5-146	chr5	130176206	130176378	+	7.45	0.852	21	21	0.9	22.24	2.29e-21	14.37	1.4e-17	0.86	chr5-149	chr5	130176179	130176345	+	6.04	0.778	20	18	1	18.04	5.52e-17	9.61	2.15e-12	0.9
Merged-chr5-166179091-2	chr5	166179046	166179137	+	6.385	RestQNP2|RestQNP1	2	chr5-153	chr5-164	chr5-164	chr5	166178985	166179157	+	6.39	0.792	18	18	3.8	4.77	1.09e-07	8.38	1.94e-11	0.9	chr5-153	chr5	166179029	166179195	+	6.38	0.759	20	19	3	6.35	5.38e-10	7.26	5.96e-11	0.9
Merged-chr5-141418696-2	chr5	141418667	141418725	+	6.2	RestQNP2|RestQNP1	2	chr5-158	chr5-170	chr5-170	chr5	141418606	141418778	+	5.68	0.87	17	16	2.8	5.65	5.8e-08	7.57	1.04e-09	0.9	chr5-158	chr5	141418617	141418783	+	6.72	0.793	19	20	3	6.68	7.99e-11	8.91	5.16e-13	0.95
Merged-chr5-169584937-2	chr5	169584903	169584972	+	9.055	RestQNP2|RestQNP1	2	chr5-159	chr5-118	chr5-118	chr5	169584842	169585014	+	12.4	0.87	32	35	1.9	18.53	7.15e-32	22.85	6.6e-35	0.94	chr5-159	chr5	169584864	169585030	+	5.71	0.622	19	17	3	5.68	2.1e-08	11.19	8.22e-13	0.9
Merged-chr5-144600051-2	chr5	144600024	144600078	+	5.16	RestQNP2|RestQNP1	2	chr5-161	chr5-194	chr5-194	chr5	144599967	144600139	+	4.61	0.773	14	13	1.9	6.88	1.09e-07	10.26	1.08e-09	0.89	chr5-161	chr5	144599966	144600132	+	5.71	0.864	18	17	2	8.52	5.41e-11	14.81	9.93e-15	0.9
Merged-chr5-149049314-2	chr5	149049278	149049351	+	7.26	RestQNP2|RestQNP1	2	chr5-162	chr5-147	chr5-147	chr5	149049217	149049389	+	7.8	0.694	21	22	3.8	5.82	1.21e-10	12.13	7.65e-17	1	chr5-162	chr5	149049243	149049409	+	6.72	0.774	18	20	4	5.01	9.83e-09	11.73	3.5e-15	1
Merged-chr5-5782301-2	chr5	5782263	5782340	+	5.34	RestQNP2|RestQNP1	2	chr5-163	chr5-185	chr5-185	chr5	5782229	5782401	+	4.97	0.727	14	14	0.5	29.65	1.96e-16	6.98	3.06e-08	0.9	chr5-163	chr5	5782205	5782371	+	5.71	0.875	17	17	0.5	34.08	1.25e-20	8.25	8.72e-11	0.96
Merged-chr5-27789395-2	chr5	27789365	27789425	+	8.87	RestQNP2|RestQNP1	2	chr5-164	chr5-116	chr5-116	chr5	27789314	27789486	+	11.7	0.841	32	33	2.8	11.65	6.2e-24	11.86	3.56e-24	0.89	chr5-164	chr5	27789307	27789473	+	6.04	0.852	17	18	2	9.02	5.96e-12	6.97	3.57e-10	1.01
Merged-chr5-80651935-2	chr5	80651893	80651978	+	6.41	RestQNP2|RestQNP1	2	chr5-166	chr5-145	chr5-145	chr5	80651867	80652039	+	7.45	0.806	21	22	0.9	23.3	9.81e-23	11.15	1.94e-15	0.95	chr5-166	chr5	80651835	80652001	+	5.37	0.667	17	16	1	16.04	1.7e-14	10.3	1.27e-11	0.9
Merged-chr5-144941422-2	chr5	144941393	144941451	+	5.695	RestQNP2|RestQNP1	2	chr5-168	chr5-183	chr5-183	chr5	144941332	144941504	+	5.68	0.9	15	16	2.8	5.65	5.8e-08	11.5	2.54e-12	0.96	chr5-168	chr5	144941343	144941509	+	5.71	0.731	17	17	2	8.52	5.41e-11	11.32	6.91e-13	0.9
Merged-chr5-102147378-2	chr5	102147343	102147414	+	6.955	RestQNP2|RestQNP1	2	chr5-170	chr5-131	chr5-131	chr5	102147282	102147454	+	8.87	0.861	26	25	1.9	13.24	8.42e-20	8.07	6.27e-15	0.94	chr5-170	chr5	102147306	102147472	+	5.04	0.739	16	15	2	7.52	3.76e-09	5.32	3.12e-07	0.9
Merged-chr5-154845232-2	chr5	154845204	154845260	+	6.755	RestQNP2|RestQNP1	2	chr5-171	chr5-149	chr5-149	chr5	154845143	154845315	+	7.8	0.828	20	22	1.9	11.65	1.74e-16	15.24	7.21e-19	0.95	chr5-171	chr5	154845152	154845318	+	5.71	0.84	16	17	2	8.52	5.41e-11	10.6	1.9e-12	1.02
Merged-chr5-138359094-2	chr5	138359059	138359130	+	7.485	RestQNP2|RestQNP1	2	chr5-178	chr5-133	chr5-133	chr5	138358998	138359170	+	9.93	0.861	25	28	0.9	29.65	2.57e-31	19.4	2.37e-26	0.97	chr5-178	chr5	138359022	138359188	+	5.04	0.826	15	15	1	15.03	2.72e-13	9.76	1.14e-10	0.96
Merged-chr5-153291817-2	chr5	153291780	153291854	+	5.36	RestQNP2|RestQNP1	2	chr5-179	chr5-196	chr5-196	chr5	153291743	153291915	+	5.68	0.68	14	16	0.5	33.89	1.82e-19	6.99	3.17e-09	1.11	chr5-179	chr5	153291722	153291888	+	5.04	0.8	15	15	0.5	30.07	1.37e-17	5.96	7.47e-08	0.9
Merged-chr5-156607935-2	chr5	156607910	156607960	+	6.41	RestQNP2|RestQNP1	2	chr5-180	chr5-150	chr5-150	chr5	156607849	156608021	+	7.45	0.8	20	21	2.8	7.41	4.15e-12	7.46	3.73e-12	0.95	chr5-180	chr5	156607852	156608018	+	5.37	0.679	15	16	3	5.35	1.2e-07	5.36	1.18e-07	0.96
Merged-chr5-7867281-2	chr5	7867238	7867324	+	5.365	RestQNP2|RestQNP1	2	chr5-182	chr5-171	chr5-171	chr5	7867213	7867385	+	6.03	0.818	16	17	0.5	36	5.05e-21	8.94	2.6e-11	0.96	chr5-182	chr5	7867180	7867346	+	4.7	0.68	14	14	0.5	28.06	4.12e-16	6.28	1.08e-07	0.9
Merged-chr5-137569306-2	chr5	137569277	137569336	+	6.23	RestQNP2|RestQNP1	2	chr5-194	chr5-155	chr5-155	chr5	137569216	137569388	+	7.09	0.815	19	20	1.9	10.59	2.28e-14	16.23	8.3e-18	0.9	chr5-194	chr5	137569228	137569394	+	5.37	0.85	14	16	2	8.02	4.65e-10	9.98	2.03e-11	1.03
Merged-chr7-103507136-2	chr7	103507102	103507171	+	16.3	RestQNP2|RestQNP1	2	chr7-100	chr7-90	chr7-90	chr7	103507060	103507232	+	19.5	0.845	49	55	0.9	58.24	1.31e-75	15.34	4.53e-44	0.94	chr7-100	chr7	103507044	103507210	+	13.1	0.855	39	39	1	39.09	1.65e-47	11.79	3.6e-28	0.88
Merged-chr7-58499301-2	chr7	58499276	58499327	+	12.6	RestQNP2|RestQNP1	2	chr7-103	chr7-118	chr7-118	chr7	58499215	58499387	+	12.4	0.851	32	35	4.7	7.41	3.88e-19	9.6	1.27e-22	0.97	chr7-103	chr7	58499219	58499385	+	12.8	0.75	37	38	4	9.52	2.72e-24	9.38	4.55e-24	0.9
Merged-chr7-120721787-2	chr7	120721762	120721813	+	12.25	RestQNP2|RestQNP1	2	chr7-104	chr7-123	chr7-123	chr7	120721701	120721873	+	11.4	0.848	31	32	6.6	4.84	1.13e-12	11.5	4.24e-23	0.92	chr7-104	chr7	120721705	120721871	+	13.1	0.804	37	39	7	5.58	4.57e-17	12.29	8.09e-29	0.92
Merged-chr7-28446081-2	chr7	28446051	28446111	+	15.75	RestQNP2|RestQNP1	2	chr7-105	chr7-89	chr7-89	chr7	28446000	28446172	+	18.1	0.833	50	52	2.8	18.36	2.53e-46	14.41	1.96e-40	0.88	chr7-105	chr7	28445993	28446159	+	13.4	0.839	36	40	3	13.36	7.35e-31	11.07	7.43e-28	0.97
Merged-chr7-99721990-2	chr7	99721947	99722034	+	17.2	RestQNP2|RestQNP1	2	chr7-106	chr7-85	chr7-85	chr7	99721923	99722095	+	21.6	0.877	53	61	2.8	21.53	4.69e-58	16.9	5.67e-52	0.94	chr7-106	chr7	99721889	99722055	+	12.8	0.737	36	38	4	9.52	2.72e-24	10.98	2.02e-26	0.93
Merged-chr7-107172924-2	chr7	107172888	107172960	+	10.49	RestQNP2|RestQNP1	2	chr7-108	chr7-135	chr7-135	chr7	107172827	107172999	+	9.58	0.865	27	27	2.8	9.53	9.76e-18	8.57	1.27e-16	0.9	chr7-108	chr7	107172852	107173018	+	11.4	0.792	35	34	2	17.04	7.76e-30	10.71	1.76e-23	0.88
Merged-chr7-109566746-2	chr7	109566712	109566780	+	15.6	RestQNP2|RestQNP1	2	chr7-109	chr7-91	chr7-91	chr7	109566651	109566823	+	18.1	0.851	49	52	6.6	7.87	8.54e-29	12.12	6.98e-37	0.89	chr7-109	chr7	109566672	109566838	+	13.1	0.839	35	39	7	5.58	4.57e-17	8.96	5.89e-24	0.98
Merged-chr7-116711906-2	chr7	116711875	116711938	+	16.85	RestQNP2|RestQNP1	2	chr7-110	chr7-87	chr7-87	chr7	116711827	116711999	+	19.9	0.842	52	56	8.5	6.59	3.73e-27	18.27	8.65e-49	0.92	chr7-110	chr7	116711817	116711983	+	13.8	0.8	35	41	8	5.14	1.22e-16	15.37	6.5e-34	1
Merged-chr7-29110754-2	chr7	29110715	29110793	+	12.8	RestQNP2|RestQNP1	2	chr7-111	chr7-108	chr7-108	chr7	29110654	29110826	+	13.8	0.767	37	39	4.7	8.26	9.63e-23	9.47	8.46e-25	0.93	chr7-111	chr7	29110685	29110851	+	11.8	0.849	34	35	4	8.77	2.19e-21	8.75	2.36e-21	0.91
Merged-chr7-10115391-2	chr7	10115346	10115436	+	12.65	RestQNP2|RestQNP1	2	chr7-112	chr7-107	chr7-107	chr7	10115285	10115457	+	13.5	0.824	37	38	0.9	40.24	8.43e-47	15.87	4.76e-32	0.91	chr7-112	chr7	10115328	10115494	+	11.8	0.865	33	35	1	35.08	3.29e-41	13.73	1.36e-27	0.91
Merged-chr7-10788340-2	chr7	10788300	10788381	+	11.75	RestQNP2|RestQNP1	2	chr7-116	chr7-115	chr7-115	chr7	10788270	10788442	+	12.4	0.782	33	35	4.7	7.41	3.88e-19	11.43	5.13e-25	0.94	chr7-116	chr7	10788242	10788408	+	11.1	0.793	31	33	5	6.62	9.92e-17	10.57	1.17e-22	0.95
Merged-chr7-13082664-2	chr7	13082621	13082708	+	13.35	RestQNP2|RestQNP1	2	chr7-117	chr7-101	chr7-101	chr7	13082597	13082769	+	15.6	0.862	41	44	7.6	5.82	1.04e-19	14.63	1.29e-34	0.97	chr7-117	chr7	13082563	13082729	+	11.1	0.74	31	33	5	6.62	9.92e-17	12.14	1.76e-24	0.95
Merged-chr7-116844214-2	chr7	116844180	116844249	+	11.95	RestQNP2|RestQNP1	2	chr7-121	chr7-112	chr7-112	chr7	116844119	116844291	+	13.8	0.882	35	40	2.8	14.12	9.52e-32	11.85	3.01e-28	0.98	chr7-121	chr7	116844141	116844307	+	10.1	0.854	30	30	2	15.03	5.49e-25	9.35	2.6e-19	0.89
Merged-chr7-124933907-2	chr7	124933877	124933937	+	13.7	RestQNP2|RestQNP1	2	chr7-122	chr7-106	chr7-106	chr7	124933816	124933988	+	16	0.873	38	45	3.8	11.91	1.96e-32	21.66	2.13e-43	0.98	chr7-122	chr7	124933829	124933995	+	11.4	0.907	30	34	4	8.52	1.93e-20	17.22	5.58e-30	1.01
Merged-chr7-114775382-2	chr7	114775352	114775412	+	10.2	RestQNP2|RestQNP1	2	chr7-124	chr7-133	chr7-133	chr7	114775291	114775463	+	10.3	0.723	28	30	4.7	6.35	6.6e-15	8.49	1.24e-17	0.96	chr7-124	chr7	114775304	114775470	+	10.1	0.739	29	30	5	6.01	2.66e-14	10.1	3.28e-20	0.92
Merged-chr7-111965046-2	chr7	111965018	111965075	+	14.1	RestQNP2|RestQNP1	2	chr7-128	chr7-92	chr7-92	chr7	111964957	111965129	+	18.1	0.879	47	51	3.8	13.5	4.34e-39	23.55	9.99e-51	0.91	chr7-128	chr7	111964967	111965133	+	10.1	0.854	28	30	4	7.52	8.6e-17	11.77	4.98e-22	0.96
Merged-chr7-73461893-2	chr7	73461856	73461931	+	9.56	RestQNP2|RestQNP1	2	chr7-130	chr7-132	chr7-132	chr7	73461820	73461992	+	11.4	0.8	28	32	2.8	11.3	7.25e-23	8	4.88e-18	0.99	chr7-130	chr7	73461798	73461964	+	7.72	0.895	26	23	2	11.53	4.56e-17	5.7	7.04e-11	0.9
Merged-chr7-112655551-2	chr7	112655524	112655579	+	12.85	RestQNP2|RestQNP1	2	chr7-131	chr7-94	chr7-94	chr7	112655468	112655640	+	16.3	0.877	46	46	5.7	8.12	3.2e-26	24.65	8.5e-47	0.85	chr7-131	chr7	112655466	112655632	+	9.4	0.795	26	28	6	4.68	5.97e-11	15.22	1.44e-23	1
Merged-chr7-141844796-2	chr7	141844771	141844822	+	10.735	RestQNP2|RestQNP1	2	chr7-133	chr7-127	chr7-127	chr7	141844710	141844882	+	12.4	0.712	30	36	3.8	9.53	4.11e-23	12.43	3.46e-26	1.04	chr7-133	chr7	141844714	141844880	+	9.07	0.769	26	27	4	6.77	3.35e-14	9.81	4.8e-18	0.93
Merged-chr7-1351025-2	chr7	1350984	1351066	+	7.92	RestQNP2|RestQNP1	2	chr7-135	chr7-182	chr7-182	chr7	1350955	1351127	+	7.45	0.852	20	21	1.9	11.12	2.04e-15	6.15	1.21e-10	0.9	chr7-135	chr7	1350926	1351092	+	8.39	0.744	25	25	3	8.35	2.92e-15	5.92	4.85e-12	0.9
Merged-chr7-16314625-2	chr7	16314588	16314663	+	8.82	RestQNP2|RestQNP1	2	chr7-136	chr7-148	chr7-148	chr7	16314527	16314699	+	9.58	0.795	25	27	1.9	14.3	4.26e-22	8.66	9.73e-17	0.97	chr7-136	chr7	16314555	16314721	+	8.06	0.818	25	24	3	8.02	2.45e-14	8.22	1.46e-14	0.94
Merged-chr7-24092207-2	chr7	24092178	24092236	+	9.5	RestQNP2|RestQNP1	2	chr7-138	chr7-125	chr7-125	chr7	24092117	24092289	+	9.93	0.787	30	29	5.7	5.12	3.37e-12	9.14	7.03e-18	0.9	chr7-138	chr7	24092128	24092294	+	9.07	0.674	25	27	6	4.51	2.82e-10	9.3	1.77e-17	1.01
Merged-chr7-125539897-2	chr7	125539870	125539924	+	9.33	RestQNP2|RestQNP1	2	chr7-140	chr7-143	chr7-143	chr7	125539809	125539981	+	9.93	0.825	26	28	2.8	9.88	9.83e-19	11.2	4.08e-20	0.93	chr7-140	chr7	125539816	125539982	+	8.73	0.895	25	26	3	8.69	3.34e-16	12.03	1.55e-19	0.97
Merged-chr7-132963276-2	chr7	132963239	132963313	+	9.495	RestQNP2|RestQNP1	2	chr7-141	chr7-136	chr7-136	chr7	132963178	132963350	+	10.6	0.791	27	31	1.9	16.41	7.11e-27	8.88	1.06e-18	1.04	chr7-141	chr7	132963205	132963371	+	8.39	0.771	25	25	2	12.53	3.01e-19	8.51	1.92e-15	0.93
Merged-chr7-108925135-2	chr7	108925096	108925175	+	10.735	RestQNP2|RestQNP1	2	chr7-142	chr7-119	chr7-119	chr7	108925064	108925236	+	12.4	0.83	32	35	5.7	6.18	9.19e-17	11.63	2.94e-25	1	chr7-142	chr7	108925038	108925204	+	9.07	0.769	24	27	6	4.51	2.82e-10	9.46	1.16e-17	1.01
Merged-chr3-147094537-2	chr3	147094511	147094563	+	100.5	RestQNP2|RestQNP1	2	chr3-3	chr3-5	chr3-5	chr3	147094452	147094624	+	110	0.902	205	310	0.9	328.28	0	78.1	0	0.7	chr3-3	chr3	147094453	147094619	+	91	0.899	183	271	1	271.63	0	70.11	0	0.73
Merged-chr3-18218041-2	chr3	18218012	18218070	+	106.9	RestQNP2|RestQNP1	2	chr3-4	chr3-2	chr3-2	chr3	18217951	18218123	+	123.1	0.92	222	347	2.8	122.49	0	105.41	0	0.67	chr3-4	chr3	18217962	18218128	+	90.7	0.935	181	270	3	90.21	0	101.23	0	0.73
Merged-chr3-143377299-2	chr3	143377272	143377326	+	114.95	RestQNP2|RestQNP1	2	chr3-5	chr3-1	chr3-1	chr3	143377211	143377383	+	136.6	0.929	227	387	4.7	81.96	0	94.43	0	0.67	chr3-5	chr3	143377218	143377384	+	93.3	0.96	173	278	5	55.73	0	88.07	0	0.78
Merged-chr3-120571877-2	chr3	120571845	120571910	+	99.6	RestQNP2|RestQNP1	2	chr3-6	chr3-4	chr3-4	chr3	120571784	120571956	+	120.3	0.901	205	339	8.5	39.89	0	75.81	0	0.72	chr3-6	chr3	120571802	120571968	+	78.9	0.909	166	235	9	26.17	2.52e-237	55.69	2.50e-312	0.75
Merged-chr3-149301282-2	chr3	149301243	149301321	+	91.35	RestQNP2|RestQNP1	2	chr3-7	chr3-7	chr3-7	chr3	149301182	149301354	+	107.5	0.942	199	303	10.4	29.17	3.81e-319	98.59	0	0.71	chr3-7	chr3	149301213	149301379	+	75.2	0.935	161	224	10	22.45	5.18e-212	62.01	4.32e-308	0.76
Merged-chr18-73818098-2	chr18	73818058	73818139	+	26.8	RestQNP2|RestQNP1	2	chr18-10	chr18-18	chr18-18	chr18	73818028	73818200	+	27.7	0.899	63	78	1.9	41.3	4.74e-95	38.71	9.67e-92	0.96	chr18-10	chr18	73818000	73818166	+	25.9	0.867	65	77	2	38.59	1.22e-91	46.55	9.15e-98	0.94
Merged-chr3-124807466-2	chr3	124807433	124807499	+	95.95	RestQNP2|RestQNP1	2	chr3-8	chr3-6	chr3-6	chr3	124807388	124807560	+	122.7	0.859	203	347	4.7	73.49	0	74.45	0	0.73	chr3-8	chr3	124807375	124807541	+	69.2	0.871	152	206	4	51.62	2.21e-267	46.76	1.04e-258	0.77
Merged-chr3-148623207-2	chr3	148623176	148623239	+	91.7	RestQNP2|RestQNP1	2	chr3-9	chr3-3	chr3-3	chr3	148623115	148623287	+	114.2	0.66	208	323	4.7	68.41	0	28.14	0	0.7	chr3-9	chr3	148623131	148623297	+	69.2	0.663	151	206	5	41.3	7.54e-248	22.68	5.11e-196	0.77
Merged-chr18-31138322-2	chr18	31138288	31138357	+	24.4	RestQNP2|RestQNP1	2	chr18-12	chr18-16	chr18-16	chr18	31138227	31138399	+	26.3	0.858	66	74	2.8	26.12	5.4e-76	27.47	1.48e-77	0.87	chr18-12	chr18	31138249	31138415	+	22.5	0.895	61	67	2	33.58	4.86e-76	31.5	3.07e-74	0.89
Merged-chr18-60468980-2	chr18	60468948	60469013	+	27.2	RestQNP2|RestQNP1	2	chr18-14	chr18-6	chr18-6	chr18	60468887	60469059	+	32.6	0.955	86	92	0.9	97.42	1.61e-145	52.26	5.58e-121	0.83	chr18-14	chr18	60468905	60469071	+	21.8	0.856	61	65	1	65.15	3.85e-92	41.4	1.39e-79	0.88
Merged-chr18-69072899-2	chr18	69072873	69072925	+	23.2	RestQNP2|RestQNP1	2	chr18-15	chr18-17	chr18-17	chr18	69072812	69072984	+	25.2	0.92	64	71	1.9	37.59	7.38e-84	33.33	2.99e-80	0.9	chr18-15	chr18	69072817	69072983	+	21.2	0.96	58	63	2	31.57	5.65e-70	35.54	4.03e-73	0.9
Merged-chr18-81788106-2	chr18	81788063	81788149	+	29	RestQNP2|RestQNP1	2	chr18-16	chr18-7	chr18-7	chr18	81788038	81788210	+	36.2	0.918	85	103	1.9	54.54	4.32e-137	52.2	7.14e-134	0.9	chr18-16	chr18	81788005	81788171	+	21.8	0.852	58	65	1	65.15	3.85e-92	35.01	5.75e-75	0.89
Merged-chr18-31005163-2	chr18	31005137	31005189	+	20.7	RestQNP2|RestQNP1	2	chr18-18	chr18-26	chr18-26	chr18	31005076	31005248	+	19.9	0.872	52	56	0.9	59.3	2.21e-77	31.49	2.44e-62	0.92	chr18-18	chr18	31005081	31005247	+	21.5	0.916	56	64	1	64.15	2.51e-90	31.6	4.47e-71	0.91
Merged-chr7-109567169-2	chr7	109567128	109567210	+	10.395	RestQNP2|RestQNP1	2	chr7-150	chr7-120	chr7-120	chr7	109567067	109567239	+	12.4	0.778	32	35	5.7	6.18	9.19e-17	7.71	1.19e-19	1	chr7-150	chr7	109567102	109567268	+	8.39	0.667	23	25	5	5.01	1.53e-10	5.23	6.33e-11	1.02
Merged-chr7-121096423-2	chr7	121096398	121096448	+	11.435	RestQNP2|RestQNP1	2	chr7-151	chr7-105	chr7-105	chr7	121096337	121096509	+	13.8	0.843	38	39	3.8	10.32	4.01e-26	16.05	4.98e-33	0.9	chr7-151	chr7	121096340	121096506	+	9.07	0.886	23	27	6	4.51	2.82e-10	12.4	1.5e-20	1.05
Merged-chr7-122833253-2	chr7	122833222	122833284	+	8.47	RestQNP2|RestQNP1	2	chr7-153	chr7-158	chr7-158	chr7	122833161	122833333	+	9.22	0.838	24	26	3.8	6.88	6.69e-14	7.9	2.99e-15	0.98	chr7-153	chr7	122833176	122833342	+	7.72	0.757	23	23	4	5.76	5.71e-11	6.65	3.56e-12	0.94
Merged-chr7-126530155-2	chr7	126530126	126530184	+	9.36	RestQNP2|RestQNP1	2	chr7-158	chr7-124	chr7-124	chr7	126530073	126530245	+	11	0.818	31	31	2.8	10.94	8.21e-22	10.87	9.91e-22	0.92	chr7-158	chr7	126530068	126530234	+	7.72	0.933	22	23	4	5.76	5.71e-11	9.21	4.96e-15	0.98
Merged-chr7-126622739-2	chr7	126622693	126622785	+	6.875	RestQNP2|RestQNP1	2	chr7-159	chr7-337	chr7-337	chr7	126622632	126622804	+	6.03	0.769	15	17	0.5	36	5.05e-21	9.56	9.35e-12	1.02	chr7-159	chr7	126622677	126622843	+	7.72	0.893	22	23	0.5	46.11	2.66e-30	10.09	7.38e-16	0.98
Merged-chr18-17613439-2	chr18	17613397	17613482	+	24.75	RestQNP2|RestQNP1	2	chr18-20	chr18-14	chr18-14	chr18	17613371	17613543	+	28.7	0.856	69	81	1.9	42.89	6.23e-100	35.06	9.04e-91	0.9	chr18-20	chr18	17613339	17613505	+	20.8	0.843	55	62	1	62.14	1.02e-86	32.22	2.02e-69	0.92
Merged-chr18-34951725-2	chr18	34951698	34951752	+	24.85	RestQNP2|RestQNP1	2	chr18-25	chr18-11	chr18-11	chr18	34951637	34951809	+	32.6	0.912	77	92	1.9	48.71	3.16e-118	48.39	5.77e-118	0.89	chr18-25	chr18	34951644	34951810	+	17.1	0.773	48	51	2	25.56	1.82e-52	23.42	1.31e-50	0.92
Merged-chr18-71413778-2	chr18	71413731	71413826	+	23.45	RestQNP2|RestQNP1	2	chr18-26	chr18-13	chr18-13	chr18	71413670	71413842	+	29.8	0.902	72	84	0.9	88.95	9.54e-130	49.19	1.85e-108	0.9	chr18-26	chr18	71413718	71413884	+	17.1	0.904	48	51	1	51.12	2.11e-67	32.49	1.35e-57	0.92
Merged-chr18-60197546-2	chr18	60197516	60197577	+	15.35	RestQNP2|RestQNP1	2	chr18-28	chr18-43	chr18-43	chr18	60197455	60197627	+	15.6	0.881	41	44	2.8	15.53	1.87e-36	23.36	7.52e-44	0.94	chr18-28	chr18	60197469	60197635	+	15.1	0.903	46	45	3	15.03	1.19e-36	22.22	7.2e-44	0.88
Merged-chr7-134080408-2	chr7	134080380	134080436	+	10.245	RestQNP2|RestQNP1	2	chr7-160	chr7-117	chr7-117	chr7	134080325	134080497	+	13.1	0.913	33	37	1.9	19.59	1.91e-34	9.02	6.45e-23	1.02	chr7-160	chr7	134080322	134080488	+	7.39	0.8	22	22	2	11.03	5.28e-16	6.12	4.87e-11	0.94
Merged-chr7-16246079-2	chr7	16246035	16246124	+	6.555	RestQNP2|RestQNP1	2	chr7-169	chr7-194	chr7-194	chr7	16245974	16246146	+	6.39	0.767	19	18	2.8	6.35	1.49e-09	4.92	6.94e-08	0.9	chr7-169	chr7	16246016	16246182	+	6.72	0.727	21	20	3	6.68	7.99e-11	5.62	1.51e-09	0.9
Merged-chr18-78557841-2	chr18	78557798	78557885	+	21.55	RestQNP2|RestQNP1	2	chr18-31	chr18-15	chr18-15	chr18	78557737	78557909	+	28	0.927	67	79	0.5	167.32	1.25e-143	45.79	1.05e-99	0.91	chr18-31	chr18	78557777	78557943	+	15.1	0.922	44	45	0.5	90.21	1.3e-70	29.29	4.56e-49	0.88
Merged-chr18-17536466-2	chr18	17536421	17536511	+	15.95	RestQNP2|RestQNP1	2	chr18-34	chr18-30	chr18-30	chr18	17536360	17536532	+	18.1	0.889	49	51	0.9	54.01	1.35e-68	28.13	1.66e-54	0.88	chr18-34	chr18	17536403	17536569	+	13.8	0.904	41	41	1	41.09	1e-50	25.3	2.42e-42	0.89
Merged-chr18-35602101-2	chr18	35602069	35602133	+	16.8	RestQNP2|RestQNP1	2	chr18-35	chr18-34	chr18-34	chr18	35602022	35602194	+	18.8	0.871	46	53	0.9	56.12	4.37e-72	29.81	7.22e-58	0.97	chr18-35	chr18	35602011	35602177	+	14.8	0.828	41	44	1	44.1	1.25e-55	24.36	1.28e-44	0.95
Merged-chr7-46876395-2	chr7	46876366	46876424	+	8.115	RestQNP2|RestQNP1	2	chr7-171	chr7-170	chr7-170	chr7	46876313	46876485	+	8.51	0.692	22	24	1.9	12.71	1.12e-18	5.61	3.8e-11	0.94	chr7-171	chr7	46876308	46876474	+	7.72	0.628	21	23	2	11.53	4.56e-17	5.12	5.35e-10	0.98
Merged-chr7-101899355-2	chr7	101899323	101899387	+	10.625	RestQNP2|RestQNP1	2	chr7-172	chr7-116	chr7-116	chr7	101899262	101899434	+	14.2	0.797	33	40	3.8	10.59	3.78e-27	10.74	4.38e-26	1.05	chr7-172	chr7	101899279	101899445	+	7.05	0.657	21	21	3	7.02	1.13e-11	5.32	1.55e-09	0.9
Merged-chr1-85128049-2	chr1	85128020	85128078	+	9.665	RestQNP2|RestQNP1	2	chr1-201	chr1-208	chr1-208	chr1	85127959	85128131	+	9.93	0.795	29	28	6.6	4.24	5.28e-10	10.2	4.48e-19	0.9	chr1-201	chr1	85127970	85128136	+	9.4	0.811	28	28	7	4.01	1.72e-09	10.3	3.43e-19	0.93
Merged-chr1-158922196-2	chr1	158922153	158922240	+	10.015	RestQNP2|RestQNP1	2	chr1-202	chr1-217	chr1-217	chr1	158922092	158922264	+	9.93	0.82	28	29	1.9	15.35	1.86e-24	7.8	3.63e-16	0.93	chr1-202	chr1	158922132	158922298	+	10.1	0.816	28	30	0.5	60.14	1.99e-42	8.3	6.23e-18	0.92
Merged-chr1-193013625-2	chr1	193013597	193013653	+	10.72	RestQNP2|RestQNP1	2	chr1-204	chr1-197	chr1-197	chr1	193013542	193013714	+	11.7	0.808	31	33	0.9	34.95	6.76e-39	13.99	2.33e-26	0.95	chr1-204	chr1	193013539	193013705	+	9.74	0.829	28	29	1	29.07	3.9e-32	12.36	6.47e-22	0.89
Merged-chr1-231210102-2	chr1	231210056	231210149	+	9.84	RestQNP2|RestQNP1	2	chr1-205	chr1-221	chr1-221	chr1	231210038	231210210	+	9.58	0.762	28	27	2.8	9.53	9.76e-18	9.53	9.87e-18	0.86	chr1-205	chr1	231209998	231210164	+	10.1	0.773	28	30	5	6.01	2.66e-14	10.97	3.43e-21	0.92
Merged-chr1-248391252-2	chr1	248391225	248391280	+	10.165	RestQNP2|RestQNP1	2	chr1-206	chr1-213	chr1-213	chr1	248391164	248391336	+	9.93	0.804	29	29	3.8	7.68	1.62e-16	12.52	2.31e-21	0.9	chr1-206	chr1	248391172	248391338	+	10.4	0.826	28	31	4	7.77	1.1e-17	14.46	2.82e-25	0.99
Merged-chr1-250286072-2	chr1	250286035	250286109	+	9.125	RestQNP2|RestQNP1	2	chr1-207	chr1-237	chr1-237	chr1	250285998	250286170	+	8.51	0.824	26	24	1.9	12.71	1.12e-18	11.85	5.2e-18	0.86	chr1-207	chr1	250285977	250286143	+	9.74	0.912	28	29	2	14.53	8.27e-24	12.82	2.43e-22	0.89
Merged-chr1-54044103-2	chr1	54044059	54044147	+	11.25	RestQNP2|RestQNP1	2	chr1-208	chr1-193	chr1-193	chr1	54044036	54044208	+	13.1	0.911	32	37	2.8	13.06	2.5e-28	14.91	2.64e-30	0.99	chr1-208	chr1	54044001	54044167	+	9.4	0.868	27	28	4	7.02	4.75e-15	12.96	9.54e-22	0.93
Merged-chr1-133906989-2	chr1	133906955	133907023	+	13.065	RestQNP2|RestQNP1	2	chr1-209	chr1-143	chr1-143	chr1	133906912	133907084	+	17.4	0.887	46	50	0.5	105.9	1.04e-81	14.88	1.48e-39	0.94	chr1-209	chr1	133906897	133907063	+	8.73	0.789	27	26	0.5	52.12	2.11e-35	7.94	2.65e-15	0.9
Merged-chr18-73812014-2	chr18	73811982	73812047	+	15.6	RestQNP2|RestQNP1	2	chr18-40	chr18-36	chr18-36	chr18	73811921	73812093	+	17.4	0.841	44	50	5.7	8.82	5.9e-30	28.11	1.98e-52	0.94	chr18-40	chr18	73811939	73812105	+	13.8	0.807	40	41	5	8.22	9.56e-24	29.26	7.7e-45	0.89
Merged-chr18-17958308-2	chr18	17958277	17958339	+	14.55	RestQNP2|RestQNP1	2	chr18-47	chr18-37	chr18-37	chr18	17958216	17958388	+	16.3	0.898	43	46	2.8	16.24	7.23e-39	26.94	1.68e-48	0.91	chr18-47	chr18	17958231	17958397	+	12.8	0.885	35	38	3	12.7	1.28e-28	25.29	2.31e-39	0.93
Merged-chr18-28186276-2	chr18	28186245	28186308	+	9.945	RestQNP2|RestQNP1	2	chr18-48	chr18-95	chr18-95	chr18	28186197	28186369	+	7.09	0.786	19	20	2.8	7.06	3.1e-11	13.69	2.02e-16	0.9	chr18-48	chr18	28186187	28186353	+	12.8	0.82	35	38	3	12.7	1.28e-28	26.18	6.59e-40	0.93
Merged-chr18-28922180-2	chr18	28922147	28922214	+	12.6	RestQNP2|RestQNP1	2	chr18-49	chr18-53	chr18-53	chr18	28922086	28922258	+	13.8	0.849	34	39	5.7	6.88	4.71e-20	15.07	5.02e-32	1.01	chr18-49	chr18	28922106	28922272	+	11.4	0.87	35	34	4	8.52	1.93e-20	15.14	3.35e-28	0.86
Merged-chr7-9695734-2	chr7	9695704	9695765	+	6.365	RestQNP2|RestQNP1	2	chr7-180	chr7-279	chr7-279	chr7	9695654	9695826	+	5.68	0.742	15	16	2.8	5.65	5.8e-08	5.65	5.83e-08	1.03	chr7-180	chr7	9695646	9695812	+	7.05	0.788	20	21	5	4.21	7.81e-08	7.45	3.79e-12	0.94
Merged-chr7-65363233-2	chr7	65363193	65363274	+	6.72	RestQNP2|RestQNP1	2	chr7-185	chr7-211	chr7-211	chr7	65363163	65363335	+	6.39	0.733	18	18	1.9	9.53	2.45e-12	7.05	2.97e-10	1.01	chr7-185	chr7	65363135	65363301	+	7.05	0.929	20	21	1	21.05	6.88e-21	8.18	6.68e-13	0.99
Merged-chr1-194826641-2	chr1	194826607	194826676	+	9.31	RestQNP2|RestQNP1	2	chr1-212	chr1-255	chr1-255	chr1	194826565	194826737	+	9.22	0.878	23	26	1.9	13.77	6.1e-21	10.94	1.5e-18	1.07	chr1-212	chr1	194826549	194826715	+	9.4	0.775	27	28	2	14.03	1.2e-22	12.29	3.78e-21	0.93
Merged-chr1-28492737-2	chr1	28492699	28492776	+	9.835	RestQNP2|RestQNP1	2	chr1-213	chr1-204	chr1-204	chr1	28492638	28492810	+	10.6	0.805	29	30	4.7	6.35	6.6e-15	11.75	5.18e-22	0.93	chr1-213	chr1	28492668	28492834	+	9.07	0.775	26	27	5	5.41	5.32e-12	10.12	2.24e-18	0.93
Merged-chr1-65810574-2	chr1	65810546	65810603	+	9.48	RestQNP2|RestQNP1	2	chr1-214	chr1-231	chr1-231	chr1	65810492	65810664	+	9.22	0.909	26	27	3.8	7.15	9.31e-15	12.96	2.64e-20	0.9	chr1-214	chr1	65810488	65810654	+	9.74	0.865	26	29	3	9.69	4.04e-19	11.38	5.88e-21	1
Merged-chr1-67724220-2	chr1	67724195	67724246	+	12.365	RestQNP2|RestQNP1	2	chr1-215	chr1-157	chr1-157	chr1	67724135	67724307	+	16	0.828	42	45	0.9	47.65	2.47e-58	20.61	1.79e-42	0.89	chr1-215	chr1	67724137	67724303	+	8.73	0.875	26	26	0.5	52.12	2.11e-35	11.58	3.88e-19	0.97
Merged-chr1-185331824-2	chr1	185331788	185331860	+	8.97	RestQNP2|RestQNP1	2	chr1-216	chr1-252	chr1-252	chr1	185331749	185331921	+	8.87	0.789	23	25	0.5	52.95	2.86e-34	10.84	8.33e-18	0.94	chr1-216	chr1	185331730	185331896	+	9.07	0.733	26	27	1	27.06	3.18e-29	11.85	4.66e-20	1.01
Merged-chr1-198305674-2	chr1	198305632	198305717	+	10.385	RestQNP2|RestQNP1	2	chr1-217	chr1-203	chr1-203	chr1	198305571	198305743	+	11.7	0.733	30	33	1.9	17.47	2.39e-29	16.3	2.08e-28	0.95	chr1-217	chr1	198305609	198305775	+	9.07	0.889	26	27	3	9.02	3.69e-17	14.15	5.46e-22	0.93
Merged-chr1-251543304-2	chr1	251543262	251543347	+	9.5	RestQNP2|RestQNP1	2	chr1-218	chr1-228	chr1-228	chr1	251543236	251543408	+	9.93	0.829	27	28	3.8	7.41	1.25e-15	12.43	2.83e-21	0.93	chr1-218	chr1	251543204	251543370	+	9.07	0.8	26	27	3	9.02	3.69e-17	12.69	8.37e-21	0.93
Merged-chr18-28637347-2	chr18	28637321	28637373	+	11.4	RestQNP2|RestQNP1	2	chr18-52	chr18-59	chr18-59	chr18	28637262	28637434	+	11.7	0.878	32	33	2.8	11.65	6.2e-24	22.58	7.6e-33	0.95	chr18-52	chr18	28637263	28637429	+	11.1	0.87	34	33	3	11.03	3.26e-23	23.55	2.01e-33	0.89
Merged-chr18-30985255-2	chr18	30985221	30985289	+	15.45	RestQNP2|RestQNP1	2	chr18-53	chr18-25	chr18-25	chr18	30985178	30985350	+	19.5	0.915	53	55	2.8	19.41	3.65e-50	34.71	1.63e-63	0.87	chr18-53	chr18	30985163	30985329	+	11.4	0.839	34	34	3	11.36	2.86e-24	20.14	3.54e-32	0.91
Merged-chr18-60134487-2	chr18	60134456	60134519	+	12.45	RestQNP2|RestQNP1	2	chr18-57	chr18-58	chr18-58	chr18	60134408	60134580	+	13.1	0.857	33	37	1.9	19.59	1.91e-34	24.44	7.69e-38	0.96	chr18-57	chr18	60134398	60134564	+	11.8	0.909	34	35	2	17.54	4.41e-31	20.33	3.3e-33	0.88
Merged-chr18-22680005-2	chr18	22679975	22680036	+	12.4	RestQNP2|RestQNP1	2	chr18-58	chr18-52	chr18-52	chr18	22679914	22680086	+	12.4	0.909	34	35	0.9	37.06	5.07e-42	25.17	2.59e-36	0.91	chr18-58	chr18	22679928	22680094	+	12.4	0.918	33	37	1	37.09	2.46e-44	20.11	7.61e-35	0.96
Merged-chr7-29183257-2	chr7	29183208	29183306	+	7.1	RestQNP2|RestQNP1	2	chr7-196	chr7-175	chr7-175	chr7	29183195	29183367	+	8.16	0.722	21	23	1.9	12.18	1.43e-17	8.06	7.44e-14	0.99	chr7-196	chr7	29183150	29183316	+	6.04	0.8	19	18	2	9.02	5.96e-12	5.25	2.62e-08	0.95
Merged-chr1-78506997-2	chr1	78506964	78507031	+	9.71	RestQNP2|RestQNP1	2	chr1-220	chr1-232	chr1-232	chr1	78506903	78507075	+	11.7	0.778	26	33	4.7	6.99	2.09e-17	13.02	2.12e-25	1.09	chr1-220	chr1	78506923	78507089	+	7.72	0.931	25	23	4	5.76	5.71e-11	8.91	9.83e-15	0.9
Merged-chr1-135251231-2	chr1	135251205	135251258	+	10.78	RestQNP2|RestQNP1	2	chr1-222	chr1-171	chr1-171	chr1	135251144	135251316	+	13.5	0.868	38	39	2.8	13.77	1.35e-30	6.31	2.32e-18	0.93	chr1-222	chr1	135251150	135251316	+	8.06	0.789	25	24	3	8.02	2.45e-14	4.49	2.95e-09	0.9
Merged-chr1-198762969-2	chr1	198762940	198762998	+	10.415	RestQNP2|RestQNP1	2	chr1-223	chr1-198	chr1-198	chr1	198762887	198763059	+	12.1	0.827	31	34	3.8	9	3.66e-21	12.96	4.61e-26	1.01	chr1-223	chr1	198762882	198763048	+	8.73	0.786	25	26	4	6.52	2.28e-13	12.22	1.07e-19	0.97
Merged-chr1-201087368-2	chr1	201087339	201087397	+	9.865	RestQNP2|RestQNP1	2	chr1-224	chr1-199	chr1-199	chr1	201087286	201087458	+	11	0.902	31	31	0.9	32.83	8.01e-36	18.93	1.08e-28	0.92	chr1-224	chr1	201087281	201087447	+	8.73	0.889	25	26	1	26.06	8.61e-28	16.93	3.98e-23	0.97
Merged-chr1-45105052-2	chr1	45105024	45105081	+	7.4	RestQNP2|RestQNP1	2	chr1-225	chr1-288	chr1-288	chr1	45104970	45105142	+	6.74	0.765	19	19	2.8	6.71	2.2e-10	6.54	3.31e-10	1.01	chr1-225	chr1	45104966	45105132	+	8.06	0.853	24	24	3	8.02	2.45e-14	9.42	7.93e-16	0.9
Merged-chr18-68632452-2	chr18	68632426	68632479	+	13	RestQNP2|RestQNP1	2	chr18-61	chr18-38	chr18-38	chr18	68632368	68632540	+	14.9	0.828	42	42	4.7	8.9	1.46e-25	21.97	6.21e-40	0.86	chr18-61	chr18	68632368	68632534	+	11.1	0.818	32	33	4	8.27	1.65e-19	18.98	1.8e-30	0.91
Merged-chr18-63012151-2	chr18	63012125	63012178	+	12.45	RestQNP2|RestQNP1	2	chr18-65	chr18-45	chr18-45	chr18	63012067	63012239	+	14.2	0.956	40	40	1.9	21.18	2.16e-38	39.86	5.29e-49	0.86	chr18-65	chr18	63012067	63012233	+	10.7	0.878	30	32	2	16.04	2.19e-27	29.62	1.58e-35	0.95
Merged-chr18-28608707-2	chr18	28608673	28608742	+	11.6	RestQNP2|RestQNP1	2	chr18-66	chr18-54	chr18-54	chr18	28608612	28608784	+	12.8	0.894	33	36	0.9	38.12	1.33e-43	21.75	4.03e-35	0.94	chr18-66	chr18	28608634	28608800	+	10.4	0.905	28	31	0.5	62.14	3.2e-44	24.49	5.35e-32	1.03
Merged-chr18-29828581-2	chr18	29828537	29828626	+	10.935	RestQNP2|RestQNP1	2	chr18-67	chr18-55	chr18-55	chr18	29828476	29828648	+	12.8	0.863	33	36	0.9	38.12	1.33e-43	19.29	2.48e-33	1	chr18-67	chr18	29828518	29828684	+	9.07	0.868	28	27	1	27.06	3.18e-29	13.67	1.31e-21	0.93
Merged-chr18-35909633-2	chr18	35909607	35909660	+	9.25	RestQNP2|RestQNP1	2	chr18-68	chr18-88	chr18-88	chr18	35909549	35909721	+	7.8	0.816	20	22	3.8	5.82	1.21e-10	10.77	8.4e-16	1	chr18-68	chr18	35909549	35909715	+	10.7	0.844	28	32	3	10.69	3.61e-22	15.17	1.17e-26	1.02
Merged-chr1-92364196-2	chr1	92364161	92364232	+	9.53	RestQNP2|RestQNP1	2	chr1-231	chr1-209	chr1-209	chr1	92364121	92364293	+	11	0.842	29	31	1.9	16.41	7.11e-27	18.93	1.08e-28	0.92	chr1-231	chr1	92364103	92364269	+	8.06	0.781	24	24	1	24.06	5.62e-25	12.81	9.38e-19	0.94
Merged-chr1-159146150-2	chr1	159146102	159146199	+	11.115	RestQNP2|RestQNP1	2	chr1-233	chr1-194	chr1-194	chr1	159146041	159146213	+	13.5	0.837	32	38	1.9	20.12	9.47e-36	16.48	1.25e-32	1.02	chr1-233	chr1	159146091	159146257	+	8.73	0.8	24	26	1	26.06	8.61e-28	10.55	3.55e-18	0.97
Merged-chr1-181020070-2	chr1	181020042	181020098	+	9.33	RestQNP2|RestQNP1	2	chr1-234	chr1-218	chr1-218	chr1	181019981	181020153	+	10.6	0.795	28	30	3.8	7.94	2.03e-17	15.49	2.36e-25	0.93	chr1-234	chr1	181019990	181020156	+	8.06	0.838	24	24	5	4.81	7.72e-10	12.93	7.67e-19	0.94
Merged-chr1-202124828-2	chr1	202124797	202124859	+	10.78	RestQNP2|RestQNP1	2	chr1-236	chr1-180	chr1-180	chr1	202124748	202124920	+	13.5	0.827	37	39	4.7	8.26	9.63e-23	20.36	6.13e-36	0.91	chr1-236	chr1	202124739	202124905	+	8.06	0.919	24	24	5	4.81	7.72e-10	9.61	5.14e-16	0.94
Merged-chr1-208960785-2	chr1	208960751	208960819	+	8.82	RestQNP2|RestQNP1	2	chr1-237	chr1-220	chr1-220	chr1	208960708	208960880	+	9.58	0.811	28	27	0.5	57.18	9.09e-38	15.96	1.07e-21	0.9	chr1-237	chr1	208960693	208960859	+	8.06	0.762	24	24	1	24.06	5.62e-25	11.28	1.54e-17	0.98
Merged-chr1-224616169-2	chr1	224616142	224616197	+	9.88	RestQNP2|RestQNP1	2	chr1-238	chr1-191	chr1-191	chr1	224616086	224616258	+	11.7	0.776	33	33	2.8	11.65	6.2e-24	13.29	1.11e-25	0.89	chr1-238	chr1	224616084	224616250	+	8.06	0.933	24	24	2	12.03	3.78e-18	9.23	1.21e-15	0.9
Merged-chr1-243610572-2	chr1	243610538	243610606	+	9.18	RestQNP2|RestQNP1	2	chr1-239	chr1-227	chr1-227	chr1	243610477	243610649	+	10.3	0.808	27	29	3.8	7.68	1.62e-16	8.04	5.08e-17	0.96	chr1-239	chr1	243610498	243610664	+	8.06	0.867	24	24	4	6.01	9.43e-12	7.07	3.39e-13	0.9
Merged-chr18-26800091-2	chr18	26800062	26800121	+	6.345	RestQNP2|RestQNP1	2	chr18-73	chr18-111	chr18-111	chr18	26800001	26800173	+	4.97	0.731	14	14	0.9	14.83	2e-12	8.74	1.9e-09	0.97	chr18-73	chr18	26800013	26800179	+	7.72	0.75	24	23	1	23.05	1.35e-23	11.65	3.67e-17	0.9
Merged-chr18-53672772-2	chr18	53672729	53672815	+	8.975	RestQNP2|RestQNP1	2	chr18-74	chr18-72	chr18-72	chr18	53672704	53672876	+	9.22	0.744	25	26	1.9	13.77	6.1e-21	12.73	4.02e-20	0.94	chr18-74	chr18	53672671	53672837	+	8.73	0.846	24	26	2	13.03	2.3e-20	14.81	1.04e-21	1.01
Merged-chr18-58432089-2	chr18	58432059	58432119	+	6.345	RestQNP2|RestQNP1	2	chr18-76	chr18-106	chr18-106	chr18	58432008	58432180	+	4.97	0.692	16	14	1.9	7.41	1.46e-08	6.86	3.77e-08	0.9	chr18-76	chr18	58432001	58432167	+	7.72	0.909	23	23	1	23.05	1.35e-23	10.09	7.38e-16	0.98
Merged-chr18-23814285-2	chr18	23814252	23814318	+	11.495	RestQNP2|RestQNP1	2	chr18-77	chr18-39	chr18-39	chr18	23814207	23814379	+	15.6	0.904	41	44	1.9	23.3	8.4e-44	19.99	5.16e-41	0.91	chr18-77	chr18	23814194	23814360	+	7.39	0.737	22	22	2	11.03	5.28e-16	9.44	1.16e-14	0.94
Merged-chr18-24205192-2	chr18	24205150	24205235	+	7.425	RestQNP2|RestQNP1	2	chr18-78	chr18-87	chr18-87	chr18	24205089	24205261	+	7.8	0.758	20	22	3.8	5.82	1.21e-10	12.62	3.42e-17	0.95	chr18-78	chr18	24205127	24205293	+	7.05	0.862	22	21	4	5.26	1.85e-09	11.21	1.75e-15	0.9
Merged-chr1-247406336-2	chr1	247406295	247406378	+	9.71	RestQNP2|RestQNP1	2	chr1-240	chr1-212	chr1-212	chr1	247406267	247406439	+	11.7	0.771	29	34	5.7	6	5.71e-16	10.65	9.22e-23	1.02	chr1-240	chr1	247406237	247406403	+	7.72	0.8	24	23	4	5.76	5.71e-11	9.33	3.75e-15	0.9
Merged-chr1-63884935-2	chr1	63884895	63884975	+	8.825	RestQNP2|RestQNP1	2	chr1-243	chr1-207	chr1-207	chr1	63884834	63885006	+	9.93	0.833	29	28	3.8	7.41	1.25e-15	9.94	8.5e-19	0.9	chr1-243	chr1	63884867	63885033	+	7.72	0.853	23	23	2	11.53	4.56e-17	7.53	2.99e-13	0.9
Merged-chr1-78585523-2	chr1	78585479	78585568	+	8.65	RestQNP2|RestQNP1	2	chr1-244	chr1-245	chr1-245	chr1	78585418	78585590	+	9.58	0.756	24	27	4.7	5.72	1.56e-12	15.65	4.33e-23	0.97	chr1-244	chr1	78585460	78585626	+	7.72	0.833	23	23	3	7.68	1.98e-13	13.76	1.05e-18	0.94
Merged-chr1-80159261-2	chr1	80159232	80159291	+	10.065	RestQNP2|RestQNP1	2	chr1-245	chr1-215	chr1-215	chr1	80159171	80159343	+	11.4	0.792	28	32	0.9	33.89	2.36e-37	17.48	1.64e-28	0.99	chr1-245	chr1	80159183	80159349	+	8.73	0.75	23	26	1	26.06	8.61e-28	13.75	6.26e-21	1.01
Merged-chr1-198196786-2	chr1	198196741	198196832	+	9.33	RestQNP2|RestQNP1	2	chr1-248	chr1-225	chr1-225	chr1	198196721	198196893	+	10.6	0.81	27	30	0.9	31.77	2.63e-34	14.69	1.05e-24	0.96	chr1-248	chr1	198196683	198196849	+	8.06	0.812	23	24	1	24.06	5.62e-25	13.8	1.77e-19	0.94
Merged-chr18-39565251-2	chr18	39565212	39565291	+	7.24	RestQNP2|RestQNP1	2	chr18-83	chr18-96	chr18-96	chr18	39565180	39565352	+	7.09	0.857	19	20	0.9	21.18	5.08e-20	11.59	4.35e-15	0.9	chr18-83	chr18	39565154	39565320	+	7.39	0.763	22	22	1	22.05	3.12e-22	11.33	3.03e-16	0.9
Merged-chr18-8260786-2	chr18	8260751	8260821	+	7.24	RestQNP2|RestQNP1	2	chr18-84	chr18-85	chr18-85	chr18	8260690	8260862	+	7.09	0.806	20	20	2.8	7.06	3.1e-11	8.11	2.71e-12	0.95	chr18-84	chr18	8260713	8260879	+	7.39	0.833	21	22	2	11.03	5.28e-16	9.87	4.79e-15	0.99
Merged-chr18-12664391-2	chr18	12664362	12664420	+	9.06	RestQNP2|RestQNP1	2	chr18-89	chr18-70	chr18-70	chr18	12664301	12664473	+	11.4	0.829	26	32	0.9	33.89	2.36e-37	28.4	5.8e-35	1.06	chr18-89	chr18	12664312	12664478	+	6.72	0.815	19	20	1	20.05	1.45e-19	15.19	2.88e-17	0.95
Merged-chr1-85071609-2	chr1	85071570	85071649	+	9.36	RestQNP2|RestQNP1	2	chr1-252	chr1-200	chr1-200	chr1	85071509	85071681	+	11	0.86	30	31	6.6	4.69	5.5e-12	15.72	2.49e-26	0.96	chr1-252	chr1	85071541	85071707	+	7.72	0.885	22	23	5	4.61	3.75e-09	11.75	3.06e-17	0.94
Merged-chr1-45687875-2	chr1	45687846	45687905	+	10.425	RestQNP2|RestQNP1	2	chr1-253	chr1-192	chr1-192	chr1	45687785	45687957	+	13.8	0.808	32	39	2.8	13.77	1.35e-30	13.92	2.81e-29	1.02	chr1-253	chr1	45687797	45687963	+	7.05	0.694	21	21	2	10.52	5.84e-15	7.63	2.43e-12	0.9
Merged-chr1-78301791-2	chr1	78301760	78301823	+	10.425	RestQNP2|RestQNP1	2	chr1-256	chr1-164	chr1-164	chr1	78301699	78301871	+	13.8	0.803	39	39	4.7	8.26	9.63e-23	13.41	1.89e-29	0.88	chr1-256	chr1	78301715	78301881	+	7.05	0.875	21	21	4	5.26	1.85e-09	9.57	3.56e-14	0.94
Merged-chr1-87765840-2	chr1	87765810	87765871	+	7.96	RestQNP2|RestQNP1	2	chr1-257	chr1-249	chr1-249	chr1	87765749	87765921	+	8.87	0.875	23	25	1.9	13.24	8.42e-20	13.4	6.37e-20	0.98	chr1-257	chr1	87765763	87765929	+	7.05	0.788	21	21	2	10.52	5.84e-15	12.83	1.29e-16	0.9
Merged-chr18-83035054-2	chr18	83035025	83035083	+	7.645	RestQNP2|RestQNP1	2	chr18-95	chr18-77	chr18-77	chr18	83034972	83035144	+	9.58	0.8	24	27	0.9	28.59	7.61e-30	10.65	6.47e-19	1.01	chr18-95	chr18	83034967	83035133	+	5.71	0.704	18	17	1	17.04	9.97e-16	7.63	2.84e-10	0.9
Merged-chr18-70860510-2	chr18	70860470	70860551	+	6.4	RestQNP2|RestQNP1	2	chr18-96	chr18-84	chr18-84	chr18	70860440	70860612	+	7.09	0.781	21	20	2.8	7.06	3.1e-11	11.25	7.57e-15	0.86	chr18-96	chr18	70860412	70860578	+	5.71	0.833	17	17	4	4.26	1.1e-06	10.07	4.21e-12	0.96
Merged-chr18-74997916-2	chr18	74997887	74997946	+	6.94	RestQNP2|RestQNP1	2	chr18-97	chr18-76	chr18-76	chr18	74997826	74997998	+	8.51	0.75	24	24	1.9	12.71	1.12e-18	18.68	1.94e-22	0.86	chr18-97	chr18	74997838	74998004	+	5.37	0.75	17	16	2	8.02	4.65e-10	12.15	1.13e-12	0.9
Merged-chr18-14598245-2	chr18	14598215	14598276	+	6.23	RestQNP2|RestQNP1	2	chr18-98	chr18-86	chr18-86	chr18	14598154	14598326	+	7.09	0.815	20	20	3.8	5.29	4e-09	19.93	1.7e-19	0.86	chr18-98	chr18	14598168	14598334	+	5.37	0.818	16	16	4	4.01	4.76e-06	18.96	1.36e-15	0.96
Merged-chr18-28501825-2	chr18	28501788	28501862	+	7.12	RestQNP2|RestQNP1	2	chr18-99	chr18-73	chr18-73	chr18	28501751	28501923	+	8.87	0.765	24	25	2.8	8.82	8.61e-16	14.34	1.3e-20	0.9	chr18-99	chr18	28501730	28501896	+	5.37	0.826	16	16	3	5.35	1.2e-07	8.78	1.29e-10	0.9
Merged-chr1-177159836-2	chr1	177159811	177159862	+	7.055	RestQNP2|RestQNP1	2	chr1-263	chr1-319	chr1-319	chr1	177159751	177159923	+	6.39	0.808	18	19	1.9	10.06	2.42e-13	11.1	9.33e-13	0.9	chr1-263	chr1	177159753	177159919	+	7.72	0.839	21	23	2	11.53	4.56e-17	12.85	4.53e-18	0.98
Merged-chr1-194527823-2	chr1	194527793	194527853	+	8.135	RestQNP2|RestQNP1	2	chr1-264	chr1-262	chr1-262	chr1	194527742	194527914	+	9.22	0.861	22	26	1.9	13.77	6.1e-21	10.05	1.12e-17	1.07	chr1-264	chr1	194527735	194527901	+	7.05	0.793	21	21	2	10.52	5.84e-15	8.35	4.61e-13	0.9
Merged-chr1-194857053-2	chr1	194857024	194857083	+	8.675	RestQNP2|RestQNP1	2	chr1-265	chr1-248	chr1-248	chr1	194856972	194857144	+	10.3	0.886	24	29	0.5	61.42	2.49e-41	15.4	1.73e-24	1.04	chr1-265	chr1	194856966	194857132	+	7.05	0.917	21	21	0.5	42.1	5.4e-27	10.82	3.45e-15	0.9
Merged-chr1-123535696-2	chr1	123535665	123535727	+	6.375	RestQNP2|RestQNP1	2	chr1-280	chr1-412	chr1-412	chr1	123535604	123535776	+	6.03	0.679	15	17	3.8	4.5	5.26e-07	7.92	1.64e-10	1.02	chr1-280	chr1	123535619	123535785	+	6.72	0.759	20	20	4	5.01	9.83e-09	7.09	2.84e-11	0.95
Merged-chr1-256262776-2	chr1	256262747	256262805	+	7.405	RestQNP2|RestQNP1	2	chr1-287	chr1-285	chr1-285	chr1	256262686	256262858	+	7.09	0.862	20	20	1.9	10.59	2.28e-14	7.94	3.93e-12	0.9	chr1-287	chr1	256262697	256262863	+	7.72	0.9	20	23	1	23.05	1.35e-23	9.21	4.96e-15	1.03
Merged-chr1-66206896-2	chr1	66206851	66206941	+	7.98	RestQNP2|RestQNP1	2	chr1-295	chr1-243	chr1-243	chr1	66206790	66206962	+	9.58	0.889	24	27	0.5	57.18	9.09e-38	13.94	7.99e-22	1.01	chr1-295	chr1	66206833	66206999	+	6.38	0.92	19	19	0.5	38.09	9.11e-24	10.82	6.85e-14	0.95
Merged-chr1-68099340-2	chr1	68099309	68099371	+	8.13	RestQNP2|RestQNP1	2	chr1-296	chr1-244	chr1-244	chr1	68099248	68099420	+	8.87	0.769	24	25	1.9	13.24	8.42e-20	11.18	4.1e-18	0.94	chr1-296	chr1	68099263	68099429	+	7.39	0.75	19	22	4	5.51	3.32e-10	10.43	1.62e-15	1.04
Merged-chr1-134252169-2	chr1	134252132	134252206	+	8.155	RestQNP2|RestQNP1	2	chr1-298	chr1-223	chr1-223	chr1	134252095	134252267	+	9.93	0.842	27	28	2.8	9.88	9.83e-19	10.09	2.43e-18	0.9	chr1-298	chr1	134252074	134252240	+	6.38	0.778	19	19	3	6.35	5.38e-10	8.04	1.1e-11	0.9
Merged-chr1-140358807-2	chr1	140358771	140358843	+	8.555	RestQNP2|RestQNP1	2	chr1-299	chr1-195	chr1-195	chr1	140358710	140358882	+	11.4	0.884	31	32	2.8	11.3	7.25e-23	11.88	1.65e-23	0.92	chr1-299	chr1	140358735	140358901	+	5.71	0.824	19	17	3	5.68	2.1e-08	7.14	7.56e-10	0.96
Merged-chr16-80948098-2	chr16	80948068	80948128	+	21.2	RestQNP2|RestQNP1	2	chr16-300	chr16-103	chr16-103	chr16	80948017	80948189	+	26.6	0.894	66	75	1.9	39.71	3.22e-90	32.77	3.91e-84	0.93	chr16-300	chr16	80948010	80948176	+	15.8	0.926	45	47	1	47.11	1.28e-60	23.01	1.98e-46	0.94
Merged-chr16-62456574-2	chr16	62456548	62456601	+	20.7	RestQNP2|RestQNP1	2	chr16-316	chr16-142	chr16-142	chr16	62456490	62456662	+	26.3	0.847	60	74	6.6	11.19	2.22e-50	28.4	1.64e-76	0.97	chr16-316	chr16	62456490	62456656	+	15.1	0.85	43	45	5	9.02	1.64e-27	20.83	1.15e-42	0.95
Merged-chr16-13276268-2	chr16	13276239	13276298	+	17.35	RestQNP2|RestQNP1	2	chr16-318	chr16-188	chr16-188	chr16	13276178	13276350	+	20.6	0.887	53	58	7.6	7.68	2.21e-31	21.26	5.62e-55	0.94	chr16-318	chr16	13276190	13276356	+	14.1	0.902	42	42	7	6.01	2.23e-19	16.7	4.07e-36	0.89
Merged-chr14-85399164-2	chr14	85399137	85399191	+	40.8	RestQNP2|RestQNP1	2	chr14-10	chr14-7	chr14-7	chr14	85399076	85399248	+	50.4	0.872	105	142	1.9	75.19	9.29e-208	56.8	9.89e-191	0.89	chr14-10	chr14	85399083	85399249	+	31.2	0.899	84	93	0.5	186.43	4.28e-173	41.42	4.33e-113	0.84
Merged-chr14-84710378-2	chr14	84710339	84710417	+	32.65	RestQNP2|RestQNP1	2	chr14-11	chr14-15	chr14-15	chr14	84710278	84710450	+	35.8	0.893	88	101	1.9	53.48	1.27e-133	40.12	2.76e-121	0.84	chr14-11	chr14	84710309	84710475	+	29.5	0.833	76	88	2	44.1	1.89e-109	36.97	7.08e-103	0.89
Merged-chr3-133584183-2	chr3	133584147	133584220	+	6.555	RestQNP2|RestQNP1	2	chr3-212	chr3-252	chr3-252	chr3	133584109	133584281	+	6.39	0.87	17	18	0.5	38.12	1.33e-22	10.88	2.83e-13	1.01	chr3-212	chr3	133584089	133584255	+	6.72	0.839	20	20	0.5	40.09	2.27e-25	9.96	6.97e-14	0.95
Merged-chr3-152866662-2	chr3	152866623	152866702	+	7.98	RestQNP2|RestQNP1	2	chr3-214	chr3-174	chr3-174	chr3	152866562	152866734	+	9.58	0.795	24	28	2.8	9.88	9.83e-19	8.07	6.27e-15	0.98	chr3-214	chr3	152866594	152866760	+	6.38	0.684	20	19	3	6.35	5.38e-10	6.74	2.03e-10	0.9
Merged-chr14-85606154-2	chr14	85606111	85606197	+	34.15	RestQNP2|RestQNP1	2	chr14-14	chr14-8	chr14-8	chr14	85606086	85606258	+	40.8	0.863	98	115	1.9	60.89	3.01e-158	23.25	1.79e-111	0.85	chr14-14	chr14	85606053	85606219	+	27.5	0.913	74	82	2	41.09	1.17e-99	21.03	1.29e-76	0.86
Merged-chr14-77919231-2	chr14	77919191	77919272	+	31.6	RestQNP2|RestQNP1	2	chr14-21	chr14-14	chr14-14	chr14	77919130	77919302	+	38.7	0.894	91	109	2.8	38.48	8.24e-129	44.45	2.93e-134	0.86	chr14-21	chr14	77919164	77919330	+	24.5	0.876	68	73	4	18.29	3.29e-64	35.45	2.35e-84	0.85
Merged-chr3-149104193-2	chr3	149104161	149104226	+	7.1	RestQNP2|RestQNP1	2	chr3-224	chr3-182	chr3-182	chr3	149104115	149104287	+	8.16	0.812	23	23	1.9	12.18	1.43e-17	7.76	5.36e-13	0.9	chr3-224	chr3	149104103	149104269	+	6.04	0.759	19	18	2	9.02	5.96e-12	6.31	1.66e-09	0.9
Merged-chr14-79123739-2	chr14	79123713	79123765	+	27.55	RestQNP2|RestQNP1	2	chr14-24	chr14-18	chr14-18	chr14	79123652	79123824	+	32.6	0.874	78	92	2.8	32.47	1.97e-102	13.94	3.01e-70	0.88	chr14-24	chr14	79123657	79123823	+	22.5	0.953	67	67	3	22.38	1.14e-64	13.88	1.53e-51	0.83
Merged-chr3-151967220-2	chr3	151967190	151967251	+	8.155	RestQNP2|RestQNP1	2	chr3-225	chr3-161	chr3-161	chr3	151967129	151967301	+	9.93	0.841	26	28	2.8	9.88	9.83e-19	8.6	3.25e-17	0.97	chr3-225	chr3	151967143	151967309	+	6.38	0.786	19	19	3	6.35	5.38e-10	5.52	5.06e-09	0.9
Merged-chr14-93708248-2	chr14	93708219	93708278	+	26.8	RestQNP2|RestQNP1	2	chr14-25	chr14-22	chr14-22	chr14	93708167	93708339	+	29.8	0.88	74	84	1.9	44.48	7.34e-105	37.57	7.45e-99	0.87	chr14-25	chr14	93708161	93708327	+	23.8	0.89	66	71	2	35.58	3.3e-82	27.31	2.6e-74	0.86
Merged-chr14-77743278-2	chr14	77743249	77743307	+	32	RestQNP2|RestQNP1	2	chr14-26	chr14-10	chr14-10	chr14	77743188	77743360	+	40.8	0.912	96	115	1.9	60.89	3.01e-158	53.11	1.54e-151	0.86	chr14-26	chr14	77743199	77743365	+	23.2	0.955	65	69	2	34.58	4.12e-79	32.44	2.96e-77	0.85
Merged-chr14-39081892-2	chr14	39081865	39081919	+	25.9	RestQNP2|RestQNP1	2	chr14-28	chr14-30	chr14-30	chr14	39081808	39081980	+	26.6	0.941	64	77	1.9	40.77	1.96e-93	24.91	1.63e-75	0.97	chr14-28	chr14	39081807	39081973	+	25.2	0.939	62	75	2	37.59	1.79e-88	23.02	4.78e-73	0.99
Merged-chr14-79106365-2	chr14	79106339	79106391	+	31.25	RestQNP2|RestQNP1	2	chr14-29	chr14-11	chr14-11	chr14	79106280	79106452	+	38.7	0.9	94	109	2.8	38.48	8.24e-129	40.36	7.82e-130	0.83	chr14-29	chr14	79106281	79106447	+	23.8	0.865	62	71	3	23.72	3.92e-70	26.45	2.31e-73	0.9
Merged-chr16-85538530-2	chr16	85538497	85538563	+	17.15	RestQNP2|RestQNP1	2	chr16-338	chr16-187	chr16-187	chr16	85538452	85538624	+	20.2	0.887	54	57	4.7	12.07	6.33e-41	22.8	1.02e-55	0.89	chr16-338	chr16	85538439	85538605	+	14.1	0.806	41	42	5	8.42	1.13e-24	17.4	8e-37	0.87
Merged-chr16-10605305-2	chr16	10605262	10605349	+	18.2	RestQNP2|RestQNP1	2	chr16-339	chr16-206	chr16-206	chr16	10605238	10605410	+	21.3	0.918	51	60	0.9	63.54	1.5e-84	22.64	1.92e-57	0.96	chr16-339	chr16	10605204	10605370	+	15.1	0.902	40	45	2	22.55	3.77e-44	22.4	5.02e-44	0.97
Merged-chr14-80900723-2	chr14	80900680	80900767	+	21.75	RestQNP2|RestQNP1	2	chr14-30	chr14-41	chr14-41	chr14	80900656	80900828	+	21.3	0.913	54	60	0.9	63.54	1.5e-84	28.88	1.75e-64	0.92	chr14-30	chr14	80900622	80900788	+	22.2	0.869	61	66	1	66.15	5.82e-94	33.13	1.46e-74	0.89
Merged-chr14-70663019-2	chr14	70662991	70663048	+	25.6	RestQNP2|RestQNP1	2	chr14-33	chr14-21	chr14-21	chr14	70662937	70663109	+	29.4	0.877	74	83	3.8	21.97	4.89e-79	30.03	7.32e-90	0.89	chr14-33	chr14	70662933	70663099	+	21.8	0.911	60	65	4	16.29	2.79e-54	26.19	4.76e-67	0.88
Merged-chr14-106862079-2	chr14	106862045	106862114	+	31.95	RestQNP2|RestQNP1	2	chr14-34	chr14-13	chr14-13	chr14	106862003	106862175	+	40.4	0.936	92	115	5.7	20.3	5.26e-105	44.89	7.52e-141	0.89	chr14-34	chr14	106861987	106862153	+	23.5	0.874	60	70	6	11.69	5.76e-49	39.12	6.97e-84	0.92
Merged-chr14-85609287-2	chr14	85609258	85609317	+	23.6	RestQNP2|RestQNP1	2	chr14-38	chr14-26	chr14-26	chr14	85609197	85609369	+	27.7	0.875	71	79	4.7	16.73	1.89e-66	14.02	4.97e-60	0.87	chr14-38	chr14	85609209	85609375	+	19.5	0.905	55	58	5	11.63	9.61e-41	13.58	2.37e-44	0.87
Merged-chr16-78116948-2	chr16	78116909	78116988	+	17.5	RestQNP2|RestQNP1	2	chr16-347	chr16-205	chr16-205	chr16	78116848	78117020	+	20.9	0.861	52	59	4.7	12.5	4.11e-43	24.83	1.06e-59	0.94	chr16-347	chr16	78116880	78117046	+	14.1	0.823	40	42	5	8.42	1.13e-24	16.37	8.95e-36	0.96
Merged-chr14-66241133-2	chr14	66241085	66241181	+	27.7	RestQNP2|RestQNP1	2	chr14-40	chr14-19	chr14-19	chr14	66241024	66241196	+	32.6	0.927	77	92	1.9	48.71	3.16e-118	36.8	2.75e-107	0.91	chr14-40	chr14	66241073	66241239	+	22.8	0.824	54	68	2	34.08	1.42e-77	25.02	9.3e-69	1
Merged-chr14-73733686-2	chr14	73733656	73733716	+	22.85	RestQNP2|RestQNP1	2	chr14-41	chr14-34	chr14-34	chr14	73733595	73733767	+	25.9	0.825	61	73	3.8	19.33	7.35e-66	22.54	1.68e-70	0.93	chr14-41	chr14	73733608	73733774	+	19.8	0.941	54	59	3	19.71	4.69e-54	20.68	3.17e-55	0.9
Merged-chr14-79548522-2	chr14	79548497	79548548	+	24.6	RestQNP2|RestQNP1	2	chr14-45	chr14-29	chr14-29	chr14	79548436	79548608	+	28.7	0.818	66	81	3.8	21.44	2.34e-76	31.09	6.4e-89	0.95	chr14-45	chr14	79548440	79548606	+	20.5	0.819	53	61	4	15.29	1.8e-49	24.92	9.17e-62	0.94
Merged-chr14-110170132-2	chr14	110170091	110170173	+	15.65	RestQNP2|RestQNP1	2	chr14-49	chr14-86	chr14-86	chr14	110170062	110170234	+	14.2	0.926	36	40	5.7	7.06	6.65e-21	14.95	1.13e-32	0.95	chr14-49	chr14	110170033	110170199	+	17.1	0.897	50	51	4	12.78	5.82e-38	19.12	2.52e-46	0.89
Merged-chr14-2833161-2	chr14	2833117	2833206	+	18.85	RestQNP2|RestQNP1	2	chr14-50	chr14-37	chr14-37	chr14	2833095	2833267	+	20.6	0.89	57	59	0.9	62.48	9.55e-83	43.35	2.46e-72	0.87	chr14-50	chr14	2833059	2833225	+	17.1	0.879	49	51	1	51.12	2.11e-67	32.14	2.29e-57	0.89
Merged-chr14-1731261-2	chr14	1731228	1731295	+	20.65	RestQNP2|RestQNP1	2	chr14-51	chr14-36	chr14-36	chr14	1731167	1731339	+	23.8	0.844	58	67	0.9	70.95	2.3e-97	38.44	7.19e-80	0.91	chr14-51	chr14	1731187	1731353	+	17.5	0.851	48	52	1	52.12	4.05e-69	37.57	7.01e-62	0.9
Merged-chr14-81723063-2	chr14	81723031	81723096	+	12.48	RestQNP2|RestQNP1	2	chr14-52	chr14-178	chr14-178	chr14	81722985	81723157	+	8.16	0.833	23	23	0.9	24.36	4.03e-24	7.34	4.97e-13	0.9	chr14-52	chr14	81722973	81723139	+	16.8	0.937	48	50	1	50.12	1.08e-65	15.59	2.88e-41	0.93
Merged-chr3-8474121-2	chr3	8474077	8474166	+	7.985	RestQNP2|RestQNP1	2	chr3-256	chr3-158	chr3-158	chr3	8474055	8474227	+	9.93	0.791	27	28	0.9	29.65	2.57e-31	14.73	3.41e-23	0.93	chr3-256	chr3	8474019	8474185	+	6.04	0.759	17	18	1	18.04	5.52e-17	8.74	9.91e-12	0.95
Merged-chr14-50935399-2	chr14	50935365	50935434	+	20.65	RestQNP2|RestQNP1	2	chr14-57	chr14-31	chr14-31	chr14	50935304	50935476	+	25.2	0.892	64	71	3.8	18.8	2.71e-63	23.45	8.63e-70	0.88	chr14-57	chr14	50935326	50935492	+	16.1	0.806	45	48	3	16.04	3.07e-40	16.53	7.78e-41	0.9
Merged-chr14-79352706-2	chr14	79352663	79352749	+	20.25	RestQNP2|RestQNP1	2	chr14-58	chr14-40	chr14-40	chr14	79352638	79352810	+	23.4	0.868	54	67	2.8	23.65	3.36e-66	26	7.57e-67	0.99	chr14-58	chr14	79352605	79352771	+	17.1	0.873	45	51	4	12.78	5.82e-38	22.22	1.73e-49	0.95
Merged-chr14-81088501-2	chr14	81088461	81088541	+	14.8	RestQNP2|RestQNP1	2	chr14-59	chr14-85	chr14-85	chr14	81088430	81088602	+	13.8	0.914	36	39	4.7	8.26	9.63e-23	16.41	2.22e-33	1.01	chr14-59	chr14	81088403	81088569	+	15.8	0.814	45	47	5	9.42	1.87e-29	23.01	1.98e-46	0.88
Merged-chr3-154477637-2	chr3	154477593	154477681	+	5.87	RestQNP2|RestQNP1	2	chr3-261	chr3-253	chr3-253	chr3	154477570	154477742	+	6.03	0.769	17	17	3.8	4.5	5.26e-07	6.9	1.26e-09	1.02	chr3-261	chr3	154477535	154477701	+	5.71	0.75	17	17	4	4.26	1.1e-06	7.25	6.12e-10	0.9
Merged-chr14-92910610-2	chr14	92910581	92910639	+	21.6	RestQNP2|RestQNP1	2	chr14-63	chr14-24	chr14-24	chr14	92910528	92910700	+	29.1	0.895	72	82	1.9	43.42	1.44e-101	37.25	6.07e-94	0.86	chr14-63	chr14	92910523	92910689	+	14.1	0.961	42	42	2	21.05	4.05e-40	19.29	1.33e-38	0.87
Merged-chr14-75903260-2	chr14	75903227	75903293	+	17.7	RestQNP2|RestQNP1	2	chr14-72	chr14-39	chr14-39	chr14	75903166	75903338	+	21.6	0.917	55	61	0.9	64.6	2.33e-86	24.4	3.16e-61	0.9	chr14-72	chr14	75903185	75903351	+	13.8	0.912	40	41	1	41.09	1e-50	16.3	6.81e-35	0.87
Merged-chr3-75540710-2	chr3	75540670	75540750	+	7.985	RestQNP2|RestQNP1	2	chr3-279	chr3-159	chr3-159	chr3	75540639	75540811	+	10.6	0.837	27	30	3.8	7.94	2.03e-17	9.79	7.52e-20	0.96	chr3-279	chr3	75540612	75540778	+	5.37	0.692	16	16	3	5.35	1.2e-07	6	2.58e-08	0.9
Merged-chr16-79012177-2	chr16	79012142	79012213	+	12.9	RestQNP2|RestQNP1	2	chr16-386	chr16-496	chr16-496	chr16	79012102	79012274	+	11.7	0.902	31	33	1.9	17.47	2.39e-29	21.55	3.36e-32	0.92	chr16-386	chr16	79012084	79012250	+	14.1	0.909	38	42	2	21.05	4.05e-40	27.65	6.86e-45	0.99
Merged-chr14-90518055-2	chr14	90518027	90518084	+	14.65	RestQNP2|RestQNP1	2	chr14-80	chr14-78	chr14-78	chr14	90517973	90518145	+	14.5	0.868	38	41	0.9	43.42	1.11e-51	30.25	2.08e-45	0.95	chr14-80	chr14	90517969	90518135	+	14.8	0.794	39	44	1	44.1	1.25e-55	25.55	1.69e-45	0.95
Merged-chr14-17257374-2	chr14	17257341	17257408	+	16.5	RestQNP2|RestQNP1	2	chr14-87	chr14-38	chr14-38	chr14	17257280	17257452	+	20.2	0.859	55	57	2.8	20.12	9.15e-53	22.03	6.7e-55	0.89	chr14-87	chr14	17257300	17257466	+	12.8	0.804	38	38	3	12.7	1.28e-28	19.24	4.76e-35	0.9
Merged-chr14-78521827-2	chr14	78521790	78521865	+	13.85	RestQNP2|RestQNP1	2	chr14-94	chr14-70	chr14-70	chr14	78521729	78521901	+	15.6	0.875	39	44	3.8	11.65	2.34e-31	16.34	2.32e-37	0.99	chr14-94	chr14	78521757	78521923	+	12.1	0.774	36	36	4	9.02	2.42e-22	16.04	1.34e-30	0.88
Merged-chr3-8493375-2	chr3	8493345	8493405	+	6.05	RestQNP2|RestQNP1	2	chr3-297	chr3-216	chr3-216	chr3	8493284	8493456	+	6.39	0.767	19	18	2.8	6.35	1.49e-09	9.83	1.48e-12	0.96	chr3-297	chr3	8493297	8493463	+	5.71	0.913	15	17	2	8.52	5.41e-11	9.97	4.9e-12	1.09
Merged-chr14-13442347-2	chr14	13442310	13442384	+	11.35	RestQNP2|RestQNP1	2	chr14-97	chr14-126	chr14-126	chr14	13442249	13442421	+	10.6	0.85	28	30	1.9	15.88	1.17e-25	17.75	5.05e-27	0.96	chr14-97	chr14	13442276	13442442	+	12.1	0.833	35	36	2	18.04	2.44e-32	20.51	3.07e-34	0.88
Merged-chr3-62225630-2	chr3	62225598	62225662	+	5.345	RestQNP2|RestQNP1	2	chr3-298	chr3-284	chr3-284	chr3	62225551	62225723	+	5.32	0.682	15	15	1.9	7.94	1.82e-09	5.96	7.55e-08	0.9	chr3-298	chr3	62225540	62225706	+	5.37	0.724	15	16	2	8.02	4.65e-10	5.58	6.88e-08	0.96
Merged-chr10-89144681-2	chr10	89144645	89144717	+	43.75	RestQNP2|RestQNP1	2	chr10-10	chr10-8	chr10-8	chr10	89144606	89144778	+	53.9	0.892	118	152	3.8	40.24	9.64e-182	57.18	4.02e-203	0.83	chr10-10	chr10	89144587	89144753	+	33.6	0.88	89	100	4	25.06	2.63e-100	46.28	3.63e-126	0.82
Merged-chr10-97238578-2	chr10	97238544	97238613	+	42.5	RestQNP2|RestQNP1	2	chr10-11	chr10-9	chr10-9	chr10	97238483	97238655	+	49.7	0.925	115	140	1.9	74.13	5.22e-204	56.8	4.5e-188	0.82	chr10-11	chr10	97238505	97238671	+	35.3	0.875	88	105	2	52.62	4.08e-138	36.59	6.36e-122	0.87
Merged-chr10-76238423-2	chr10	76238395	76238451	+	36.65	RestQNP2|RestQNP1	2	chr10-12	chr10-20	chr10-20	chr10	76238334	76238506	+	39.7	0.895	89	112	0.5	237.21	9.94e-220	41.86	2.69e-136	0.9	chr10-12	chr10	76238343	76238509	+	33.6	0.861	86	100	0.5	200.46	4.08e-189	38.97	7.06e-119	0.88
Merged-chr10-63971302-2	chr10	63971267	63971338	+	48.5	RestQNP2|RestQNP1	2	chr10-13	chr10-5	chr10-5	chr10	63971206	63971378	+	62.1	0.92	136	175	4.7	37.06	7.52e-203	55.52	3.02e-230	0.8	chr10-13	chr10	63971230	63971396	+	34.9	0.871	84	104	5	20.85	2.69e-96	36.89	3.84e-121	0.9
Merged-chr10-93208400-2	chr10	93208359	93208442	+	37.95	RestQNP2|RestQNP1	2	chr10-15	chr10-14	chr10-14	chr10	93208298	93208470	+	44.3	0.948	103	125	5.7	22.06	2.78e-118	62.33	1.01e-171	0.84	chr10-15	chr10	93208334	93208500	+	31.6	0.933	80	94	6	15.7	2.78e-76	43.17	6.27e-116	0.88
Merged-chr10-58785716-2	chr10	58785688	58785744	+	32.5	RestQNP2|RestQNP1	2	chr10-16	chr10-21	chr10-21	chr10	58785633	58785805	+	36.5	0.869	87	103	4.7	21.81	2.54e-97	41.49	4.03e-125	0.86	chr10-16	chr10	58785630	58785796	+	28.5	0.876	78	85	5	17.04	5.46e-72	35.46	6.21e-98	0.83
Merged-chr10-70725338-2	chr10	70725311	70725365	+	35.55	RestQNP2|RestQNP1	2	chr10-18	chr10-19	chr10-19	chr10	70725250	70725422	+	42.2	0.909	91	119	2.8	42.01	7.09e-145	58.27	1.88e-161	0.92	chr10-18	chr10	70725257	70725423	+	28.9	0.908	77	86	4	21.55	3.93e-81	39.8	2.9e-103	0.84
Merged-chr10-95400649-2	chr10	95400616	95400683	+	40.3	RestQNP2|RestQNP1	2	chr10-19	chr10-10	chr10-10	chr10	95400555	95400727	+	50	0.899	113	141	0.5	298.63	3.66e-290	45.25	9.45e-176	0.83	chr10-19	chr10	95400575	95400741	+	30.6	0.863	77	91	0.5	182.42	1.47e-168	41.15	1.92e-110	0.88
Merged-chr10-27125404-2	chr10	27125373	27125435	+	35.15	RestQNP2|RestQNP1	2	chr10-20	chr10-17	chr10-17	chr10	27125312	27125484	+	40.1	0.928	99	113	9.4	11.97	5.98e-79	33.61	5.21e-127	0.84	chr10-20	chr10	27125327	27125493	+	30.2	0.903	76	90	9	10.02	5.82e-57	30.12	2.12e-97	0.89
Merged-chr10-57527034-2	chr10	57526995	57527073	+	26.65	RestQNP2|RestQNP1	2	chr10-21	chr10-58	chr10-58	chr10	57526962	57527134	+	23.1	0.87	59	65	11.3	5.74	5.93e-28	19.85	1.47e-59	0.92	chr10-21	chr10	57526937	57527103	+	30.2	0.882	76	90	12	7.52	5.32e-47	29.79	5.64e-97	0.95
Merged-chr10-76208136-2	chr10	76208097	76208176	+	32.4	RestQNP2|RestQNP1	2	chr10-22	chr10-22	chr10-22	chr10	76208065	76208237	+	37.6	0.874	87	108	0.9	114.37	6.04e-178	45.96	2.6e-133	0.88	chr10-22	chr10	76208039	76208205	+	27.2	0.803	74	81	1	81.19	5.28e-122	32.87	8.13e-91	0.84
Merged-chr10-58221576-2	chr10	58221545	58221608	+	38	RestQNP2|RestQNP1	2	chr10-23	chr10-11	chr10-11	chr10	58221484	58221656	+	47.5	0.911	108	135	3.8	35.74	7.27e-155	43	3.16e-164	0.84	chr10-23	chr10	58221500	58221666	+	28.5	0.877	73	85	3	28.4	5.44e-90	34.02	1.89e-96	0.89
Merged-chr10-20711096-2	chr10	20711059	20711133	+	34.75	RestQNP2|RestQNP1	2	chr10-24	chr10-15	chr10-15	chr10	20711022	20711194	+	43.3	0.867	100	122	3.8	32.3	6.23e-135	49.81	4.91e-156	0.86	chr10-24	chr10	20711001	20711167	+	26.2	0.866	71	78	4	19.55	1.31e-70	32.54	3.41e-87	0.85
Merged-chr10-42312882-2	chr10	42312849	42312915	+	30.1	RestQNP2|RestQNP1	2	chr10-25	chr10-29	chr10-29	chr10	42312804	42312976	+	33.7	0.862	81	95	0.9	100.6	1.63e-151	34.82	1.7e-108	0.87	chr10-25	chr10	42312791	42312957	+	26.5	0.861	71	79	1	79.18	3.43e-118	28.36	9.96e-84	0.87
Merged-chr10-52938706-2	chr10	52938666	52938746	+	26.95	RestQNP2|RestQNP1	2	chr10-27	chr10-39	chr10-39	chr10	52938605	52938777	+	27.7	0.929	69	79	5.7	13.94	1.34e-60	32.82	1.79e-87	0.9	chr10-27	chr10	52938638	52938804	+	26.2	0.941	70	78	7	11.17	6.2e-53	36.38	7.23e-91	0.89
Merged-chr10-105116602-2	chr10	105116575	105116630	+	32.8	RestQNP2|RestQNP1	2	chr10-28	chr10-16	chr10-16	chr10	105116519	105116691	+	40.1	0.918	100	113	1.9	59.83	1.11e-154	63.55	1.35e-157	0.82	chr10-28	chr10	105116517	105116683	+	25.5	0.877	69	76	2	38.09	4.69e-90	42.08	2.91e-93	0.88
Merged-chr10-59582391-2	chr10	59582347	59582435	+	22.35	RestQNP2|RestQNP1	2	chr10-29	chr10-75	chr10-75	chr10	59582286	59582458	+	19.2	0.897	50	54	4.7	11.44	1.06e-37	16.85	3.79e-46	0.92	chr10-29	chr10	59582327	59582493	+	25.5	0.956	68	76	6	12.7	1.67e-55	26.02	7e-78	0.9
Merged-chr10-87095499-2	chr10	87095473	87095526	+	27.7	RestQNP2|RestQNP1	2	chr10-30	chr10-32	chr10-32	chr10	87095415	87095587	+	31.6	0.844	80	89	3.8	23.56	3.38e-87	28.72	1.46e-94	0.84	chr10-30	chr10	87095415	87095581	+	23.8	0.854	67	71	3	23.72	3.92e-70	24.31	7.33e-71	0.87
Merged-chr10-21325259-2	chr10	21325234	21325285	+	25.75	RestQNP2|RestQNP1	2	chr10-31	chr10-46	chr10-46	chr10	21325174	21325346	+	27.7	0.899	65	79	2.8	27.89	3.64e-83	31.42	4.78e-86	0.94	chr10-31	chr10	21325176	21325342	+	23.8	0.897	66	71	3	23.72	3.92e-70	30.48	1.41e-77	0.85
Merged-chr10-71505590-2	chr10	71505564	71505617	+	27.75	RestQNP2|RestQNP1	2	chr10-32	chr10-37	chr10-37	chr10	71505503	71505675	+	33	0.859	75	93	1.9	49.24	6.42e-120	18.28	2.87e-81	0.93	chr10-32	chr10	71505509	71505675	+	22.5	0.874	65	67	2	33.58	4.86e-76	17.11	3.06e-57	0.82
Merged-chr10-87085642-2	chr10	87085599	87085686	+	29.5	RestQNP2|RestQNP1	2	chr10-33	chr10-23	chr10-23	chr10	87085575	87085747	+	35.8	0.888	87	101	0.5	213.91	8.01e-194	34.79	7.76e-112	0.86	chr10-33	chr10	87085541	87085707	+	23.2	0.825	64	69	1	69.16	1.84e-99	23.36	9.14e-68	0.87
Merged-chr10-91501022-2	chr10	91500992	91501052	+	28.8	RestQNP2|RestQNP1	2	chr10-34	chr10-35	chr10-35	chr10	91500931	91501103	+	35.8	0.893	79	101	3.8	26.74	4.97e-104	35.63	3.2e-116	0.94	chr10-34	chr10	91500944	91501110	+	21.8	0.884	63	65	4	16.29	2.79e-54	26.56	2.02e-67	0.86
Merged-chr10-70767709-2	chr10	70767678	70767740	+	24.75	RestQNP2|RestQNP1	2	chr10-36	chr10-45	chr10-45	chr10	70767617	70767789	+	27.3	0.94	66	78	1.9	41.3	4.74e-95	33.39	6.2e-87	0.95	chr10-36	chr10	70767632	70767798	+	22.2	0.934	62	66	2	33.08	1.63e-74	26.24	4.22e-68	0.86
Merged-chr10-33798309-2	chr10	33798278	33798340	+	29.35	RestQNP2|RestQNP1	2	chr10-37	chr10-33	chr10-33	chr10	33798229	33798401	+	35.5	0.904	79	100	2.8	35.3	1.09e-114	66.05	2.46e-141	0.92	chr10-37	chr10	33798220	33798386	+	23.2	0.904	61	69	3	23.05	2.18e-67	37.85	9.59e-82	0.91
[truncated: 312 more rows]
