# Supplementary material for: REST regulation of gene networks in adult neural stem cells
Source: Nat Commun. 2016 Nov 7;7:13360. doi: 10.1038/ncomms13360 (PMC5103073; doi:10.1038/ncomms13360)
Supplement: Supplementary Data 4 — ChIP-seq Analysis of Rest HOMER peak calling in iQNP conditions. [file ncomms13360-s5.xlsx]

## Sheet: ChIP-seq Rest TAP
Supplementary Data 4 ChIP-seq Analysis of Rest HOMER peak calling in TAP conditions
#name (cmd = mergePeaks Rest TAP2 Rest TAP1 -d 50 -venn Rest TAP2Rest TAP1Venn -prefix Rest TAP2Rest TAP1)	chr	start	end	sRest TAP2and	Stat	Parent files	Total subpeaks	Rest TAP2	Rest TAP1	#PeakID	chr	start	end	sRest TAP2and	Normalized Tag Count	focus ratio	findPeaks Score	Total Tags	ConRest TAP2ol Tags (normalized to IP Experiment)	Fold Change vs ConRest TAP2ol	p-value vs ConRest TAP2ol	Fold Change vs Local	p-value vs Local	Clonal Fold Change	#PeakID	chr	start	end	sRest TAP2and	Normalized Tag Count	focus ratio	findPeaks Score	Total Tags	ConRest TAP2ol Tags (normalized to IP Experiment)	Fold Change vs ConRest TAP2ol	p-value vs ConRest TAP2ol	Fold Change vs Local	p-value vs Local	Clonal Fold Change
Merged-chr13-75027053-2	chr13	75027025	75027082	+	6.88	Rest TAP2|Rest TAP1	2	chr13-111	chr13-135	chr13-135	chr13	75026970	75027144	+	6.61	0.808	17	17	2.7	6.26	5.17e-09	7.62	2.9e-10	0.96	chr13-111	chr13	75026966	75027134	+	7.15	0.815	20	18	3.5	5.08	4.33e-08	8.29	2.29e-11	0.9
Merged-chr13-2293956-2	chr13	2293907	2294005	+	7.265	Rest TAP2|Rest TAP1	2	chr13-117	chr13-101	chr13-101	chr13	2293893	2294067	+	7.78	0.867	21	20	0.5	44.21	3.38e-26	8.89	5.32e-13	0.9	chr13-117	chr13	2293848	2294016	+	6.75	0.727	18	17	0.9	19.18	1.49e-16	7.65	2.71e-10	0.96
Merged-chr13-108368082-2	chr13	108368047	108368117	+	8.045	Rest TAP2|Rest TAP1	2	chr13-127	chr13-100	chr13-100	chr13	108368005	108368179	+	8.94	0.806	22	23	0.9	25.42	1.57e-24	13.67	1.21e-18	0.94	chr13-127	chr13	108367988	108368156	+	7.15	0.8	17	18	0.9	20.31	7.33e-18	14.84	1.61e-15	0.95
Merged-chr13-70697916-2	chr13	70697879	70697953	+	6.675	Rest TAP2|Rest TAP1	2	chr13-134	chr13-133	chr13-133	chr13	70697817	70697991	+	7.39	0.87	17	19	2.7	7	1.09e-10	10.42	1.33e-13	1.01	chr13-134	chr13	70697844	70698012	+	5.96	0.85	16	15	2.7	5.64	1.5e-07	8.52	7.11e-10	0.9
Merged-chr13-75120910-2	chr13	75120881	75120939	+	8.425	Rest TAP2|Rest TAP1	2	chr13-135	chr13-81	chr13-81	chr13	75120827	75121001	+	10.5	0.789	26	27	3.6	7.46	3.42e-15	13.99	7.36e-22	0.97	chr13-135	chr13	75120822	75120990	+	6.35	0.857	16	16	2.7	6.02	2.47e-08	7.87	6.06e-10	0.96
Merged-chr13-108881361-2	chr13	108881333	108881390	+	9.025	Rest TAP2|Rest TAP1	2	chr13-137	chr13-55	chr13-55	chr13	108881278	108881452	+	11.7	0.85	31	30	1.8	16.58	3.51e-26	15.54	2.16e-25	0.89	chr13-137	chr13	108881274	108881442	+	6.35	0.731	16	16	1.8	9.03	8.61e-11	8.59	1.75e-10	0.9
Merged-chr9-74194956-2	chr9	74194919	74194994	+	15.35	Rest TAP2|Rest TAP1	2	chr9-11	chr9-10	chr9-10	chr9	74194882	74195056	+	14.8	0.849	38	38	1.8	21	2.02e-36	16.13	2.65e-32	0.88	chr9-11	chr9	74194860	74195028	+	15.9	0.81	36	40	1.8	22.57	1.92e-39	19.19	9.26e-37	1
Merged-chr9-83945496-2	chr9	83945468	83945524	+	17.65	Rest TAP2|Rest TAP1	2	chr9-12	chr9-5	chr9-5	chr9	83945412	83945586	+	21	0.868	49	54	2.7	19.89	7.93e-50	16.85	3.86e-46	0.92	chr9-12	chr9	83945409	83945577	+	14.3	0.825	34	36	2.7	13.54	3.95e-28	10.48	1.87e-24	0.99
Merged-chr9-36156218-2	chr9	36156180	36156256	+	14.15	Rest TAP2|Rest TAP1	2	chr9-13	chr9-11	chr9-11	chr9	36156118	36156292	+	15.2	0.898	37	39	2.7	14.37	2.86e-31	30.59	1.84e-43	0.9	chr9-13	chr9	36156147	36156315	+	13.1	0.95	31	33	2.7	12.41	9.06e-25	22.2	1.31e-32	0.97
Merged-chr9-74541806-2	chr9	74541773	74541840	+	13.55	Rest TAP2|Rest TAP1	2	chr9-15	chr9-9	chr9-9	chr9	74541711	74541885	+	15.6	0.817	41	40	3.6	11.05	7.98e-28	16.61	2.17e-34	0.9	chr9-15	chr9	74541731	74541899	+	11.5	0.736	29	29	4.4	6.54	8.87e-15	13.16	1.21e-22	0.92
Merged-chr9-92542361-2	chr9	92542315	92542407	+	9.815	Rest TAP2|Rest TAP1	2	chr9-17	chr9-28	chr9-28	chr9	92542295	92542469	+	9.33	0.811	25	24	0.9	26.52	5.92e-26	29.46	5.2e-27	0.98	chr9-17	chr9	92542256	92542424	+	10.3	0.903	26	26	0.9	29.34	4.43e-29	40.04	1.72e-32	0.9
Merged-chr9-104071581-2	chr9	104071556	104071607	+	9.82	Rest TAP2|Rest TAP1	2	chr9-18	chr9-29	chr9-29	chr9	104071495	104071669	+	8.94	0.824	23	23	3.6	6.35	8.61e-12	30.21	3.42e-26	0.99	chr9-18	chr9	104071497	104071665	+	10.7	0.865	26	27	3.5	7.62	2.1e-15	25.9	1.03e-28	0.93
Merged-chr9-74557169-2	chr9	74557128	74557210	+	11.565	Rest TAP2|Rest TAP1	2	chr9-19	chr9-14	chr9-14	chr9	74557066	74557240	+	14	0.839	34	36	1.8	19.89	8.69e-34	15.17	8.66e-30	0.96	chr9-19	chr9	74557101	74557269	+	9.13	0.892	25	23	0.9	25.95	9.93e-25	9.16	5.55e-15	0.9
Merged-chr9-74754929-2	chr9	74754902	74754957	+	10.8	Rest TAP2|Rest TAP1	2	chr9-20	chr9-22	chr9-22	chr9	74754845	74755019	+	10.5	0.891	28	27	2.7	9.95	3.45e-18	9.35	1.54e-17	0.9	chr9-20	chr9	74754843	74755011	+	11.1	0.892	24	28	3.5	7.9	2.65e-16	11.79	1.1e-20	1.04
Merged-chr9-74224650-2	chr9	74224604	74224697	+	11.365	Rest TAP2|Rest TAP1	2	chr9-21	chr9-20	chr9-20	chr9	74224542	74224716	+	13.2	0.886	30	34	4.5	7.52	8.19e-19	15.87	7.57e-29	1	chr9-21	chr9	74224588	74224756	+	9.53	0.788	23	24	4.4	5.42	7.66e-11	12	3.94e-18	0.94
Merged-chr9-37928980-2	chr9	37928944	37929017	+	10.57	Rest TAP2|Rest TAP1	2	chr9-22	chr9-21	chr9-21	chr9	37928905	37929079	+	12.4	0.914	29	32	0.5	70.73	2.3e-47	21.01	6.09e-31	0.98	chr9-22	chr9	37928885	37929053	+	8.74	0.757	22	22	0.4	49.64	9.57e-30	16.94	8.07e-20	0.94
Merged-chr9-55690748-2	chr9	55690710	55690787	+	9.42	Rest TAP2|Rest TAP1	2	chr9-23	chr9-25	chr9-25	chr9	55690648	55690822	+	10.5	0.903	26	27	0.9	29.84	2.5e-30	15.72	3.87e-23	0.93	chr9-23	chr9	55690678	55690846	+	8.34	0.818	22	21	0.4	47.39	4.75e-28	13.22	7.21e-17	0.95
Merged-chr9-62926250-2	chr9	62926214	62926286	+	10.22	Rest TAP2|Rest TAP1	2	chr9-24	chr9-16	chr9-16	chr9	62926174	62926348	+	12.1	0.902	32	31	0.5	68.52	1.62e-45	20.12	1.8e-29	0.92	chr9-24	chr9	62926155	62926323	+	8.34	0.727	21	21	0.4	47.39	4.75e-28	14.13	1.96e-17	0.95
Merged-chr9-74281483-2	chr9	74281452	74281514	+	10.97	Rest TAP2|Rest TAP1	2	chr9-25	chr9-13	chr9-13	chr9	74281390	74281564	+	13.6	0.878	34	35	3.6	9.67	1.03e-22	14.43	2.71e-28	1	chr9-25	chr9	74281405	74281573	+	8.34	0.923	21	21	1.8	11.85	6.01e-16	10.24	9.82e-15	0.95
Merged-chr9-62825913-2	chr9	62825876	62825951	+	8.235	Rest TAP2|Rest TAP1	2	chr9-32	chr9-27	chr9-27	chr9	62825839	62826013	+	9.72	0.818	25	25	2.7	9.21	3.32e-16	11.39	2.71e-18	0.94	chr9-32	chr9	62825817	62825985	+	6.75	0.75	18	17	2.7	6.39	3.83e-09	7.77	2.15e-10	0.9
Merged-chr9-80417319-2	chr9	80417280	80417359	+	7.065	Rest TAP2|Rest TAP1	2	chr9-33	chr9-30	chr9-30	chr9	80417218	80417392	+	7.78	0.889	21	20	1.8	11.05	1.04e-14	9.11	3.47e-13	0.9	chr9-33	chr9	80417250	80417418	+	6.35	0.833	18	16	1.8	9.03	8.61e-11	6.83	4.33e-09	0.9
Merged-chr9-33765084-2	chr9	33765042	33765126	+	8.03	Rest TAP2|Rest TAP1	2	chr9-45	chr9-24	chr9-24	chr9	33765014	33765188	+	10.1	0.857	26	26	0.9	28.73	7.45e-29	20.39	4.02e-25	0.93	chr9-45	chr9	33764983	33765151	+	5.96	0.84	14	15	0.9	16.92	5.16e-14	11.4	1.37e-11	0.96
Merged-chr5-144651619-2	chr5	144651591	144651647	+	57.45	Rest TAP2|Rest TAP1	2	chr5-10	chr5-8	chr5-8	chr5	144651529	144651703	+	68.8	0.935	126	177	2.7	65.2	1.12e-247	89.24	1.73e-271	0.89	chr5-10	chr5	144651538	144651706	+	46.1	0.937	102	116	1.8	65.44	3.51e-163	72.22	4.47e-168	0.83
Merged-chr5-149974071-2	chr5	149974041	149974101	+	51.95	Rest TAP2|Rest TAP1	2	chr5-12	chr5-9	chr5-9	chr5	149973989	149974163	+	63.4	0.907	119	163	2.7	60.05	1.66e-222	76.71	1.38e-239	0.88	chr5-12	chr5	149973982	149974150	+	40.5	0.882	89	102	1.8	57.54	4.11e-138	53.78	3.6e-135	0.84
Merged-chr5-36454833-2	chr5	36454798	36454868	+	24.75	Rest TAP2|Rest TAP1	2	chr5-16	chr5-17	chr5-17	chr5	36454736	36454910	+	26.1	0.91	59	67	0.5	148.09	1.46e-118	26.27	3.85e-69	0.94	chr5-16	chr5	36454759	36454927	+	23.4	0.932	55	59	0.4	133.14	6.49e-102	25.77	1.28e-60	0.91
Merged-chr5-159348924-2	chr5	159348894	159348955	+	22.4	Rest TAP2|Rest TAP1	2	chr5-18	chr5-24	chr5-24	chr5	159348832	159349006	+	22.2	0.835	52	57	1.8	31.5	2.01e-63	27.99	1.35e-60	0.91	chr5-18	chr5	159348846	159349014	+	22.6	0.887	53	57	1.8	32.16	6.41e-64	31.18	3.54e-63	0.89
Merged-chr5-148278172-2	chr5	148278141	148278204	+	19.65	Rest TAP2|Rest TAP1	2	chr5-22	chr5-36	chr5-36	chr5	148278079	148278253	+	18.3	0.879	41	47	2.7	17.31	6.57e-41	20.26	5.99e-44	0.97	chr5-22	chr5	148278095	148278263	+	21	0.893	48	53	0.9	59.8	1.61e-73	26.97	1.2e-55	0.92
Merged-chr5-150491759-2	chr5	150491732	150491786	+	22.95	Rest TAP2|Rest TAP1	2	chr5-23	chr5-16	chr5-16	chr5	150491674	150491848	+	24.5	0.896	61	63	1.8	34.81	1.44e-72	30.67	3.32e-69	0.86	chr5-23	chr5	150491673	150491841	+	21.4	0.894	48	54	1.8	30.46	2.02e-59	30.39	2.31e-59	0.93
Merged-chr5-63613381-2	chr5	63613352	63613411	+	18.3	Rest TAP2|Rest TAP1	2	chr5-26	chr5-48	chr5-48	chr5	63613299	63613473	+	15.2	0.94	38	39	0.5	86.2	1.15e-60	16.81	9.14e-34	0.93	chr5-26	chr5	63613293	63613461	+	21.4	0.873	47	54	0.4	121.85	2.28e-91	28.47	6.91e-58	1
Merged-chr5-48901089-2	chr5	48901050	48901128	+	19.45	Rest TAP2|Rest TAP1	2	chr5-28	chr5-28	chr5-28	chr5	48901016	48901190	+	19.4	0.875	45	50	3.6	13.81	8.11e-39	25.21	3.49e-51	0.96	chr5-28	chr5	48900991	48901159	+	19.5	0.909	46	49	3.5	13.82	4.37e-38	26.07	7e-51	0.93
Merged-chr5-146620177-2	chr5	146620138	146620217	+	16.9	Rest TAP2|Rest TAP1	2	chr5-29	chr5-56	chr5-56	chr5	146620076	146620250	+	13.6	0.872	34	35	2.7	12.89	1.05e-26	37.29	4.11e-42	0.97	chr5-29	chr5	146620108	146620276	+	20.2	0.892	45	51	1.8	28.77	5.42e-55	53.3	2.61e-68	0.97
Merged-chr5-60740411-2	chr5	60740382	60740440	+	17.5	Rest TAP2|Rest TAP1	2	chr5-30	chr5-31	chr5-31	chr5	60740320	60740494	+	16.7	0.9	43	43	0.9	47.52	9.09e-56	19.58	9.46e-40	0.85	chr5-30	chr5	60740331	60740499	+	18.3	0.926	44	46	0.4	103.8	6.44e-75	26.65	2.68e-48	0.9
Merged-chr5-30455656-2	chr5	30455628	30455685	+	16.7	Rest TAP2|Rest TAP1	2	chr5-31	chr5-42	chr5-42	chr5	30455573	30455747	+	15.9	0.868	39	41	3.6	11.33	7.03e-29	17.15	9.58e-36	0.92	chr5-31	chr5	30455569	30455737	+	17.5	0.864	43	44	2.7	16.55	1.36e-37	18.39	1.69e-39	0.91
Merged-chr5-14734465-2	chr5	14734423	14734508	+	20.6	Rest TAP2|Rest TAP1	2	chr5-32	chr5-21	chr5-21	chr5	14734396	14734570	+	24.1	0.869	55	62	5.4	11.42	5.45e-43	23.34	4.69e-61	0.94	chr5-32	chr5	14734364	14734532	+	17.1	0.897	41	43	5.3	8.09	1.49e-24	18.92	3.85e-39	0.91
Merged-chr5-60996332-2	chr5	60996298	60996366	+	18.05	Rest TAP2|Rest TAP1	2	chr5-33	chr5-26	chr5-26	chr5	60996236	60996410	+	19.8	0.814	49	51	6.3	8.05	1e-28	22.15	1.98e-49	0.87	chr5-33	chr5	60996257	60996425	+	16.3	0.825	41	41	5.3	7.71	9.55e-23	18.18	1.01e-36	0.87
Merged-chr5-159366662-2	chr5	159366612	159366712	+	21.4	Rest TAP2|Rest TAP1	2	chr5-35	chr5-22	chr5-22	chr5	159366550	159366724	+	24.9	0.948	54	64	2.7	23.58	3.11e-63	35.09	6.63e-74	0.97	chr5-35	chr5	159366603	159366771	+	17.9	0.844	40	45	2.7	16.92	8.04e-39	21.95	1.22e-43	0.95
Merged-chr5-168354368-2	chr5	168354333	168354404	+	19.05	Rest TAP2|Rest TAP1	2	chr5-38	chr5-25	chr5-25	chr5	168354271	168354445	+	21.8	0.818	51	56	1.8	30.94	6.34e-62	27.26	6.02e-59	0.95	chr5-38	chr5	168354295	168354463	+	16.3	0.85	39	41	0.9	46.26	8.74e-53	18.18	1.01e-36	0.94
Merged-chr5-58965075-2	chr5	58965041	58965109	+	15.9	Rest TAP2|Rest TAP1	2	chr5-40	chr5-37	chr5-37	chr5	58964979	58965153	+	16.3	0.885	40	42	3.6	11.6	6.04e-30	17.83	3.01e-37	0.92	chr5-40	chr5	58965000	58965168	+	15.5	0.73	38	39	4.4	8.8	1.08e-23	13.83	1.13e-30	0.88
Merged-chr5-79266739-2	chr5	79266709	79266770	+	15.9	Rest TAP2|Rest TAP1	2	chr5-42	chr5-43	chr5-43	chr5	79266658	79266832	+	15.9	0.85	39	41	1.8	22.66	1.86e-40	15.54	4.3e-34	0.92	chr5-42	chr5	79266650	79266818	+	15.9	0.797	37	40	2.7	15.04	8.93e-33	16.03	8.18e-34	0.95
Merged-chr5-144195003-2	chr5	144194969	144195038	+	14.35	Rest TAP2|Rest TAP1	2	chr5-43	chr5-52	chr5-52	chr5	144194926	144195100	+	13.2	0.86	36	34	0.9	37.58	4.58e-41	38.4	2.23e-41	0.91	chr5-43	chr5	144194910	144195078	+	15.5	0.922	37	39	0.9	44	1.83e-49	39.35	1.28e-47	0.95
Merged-chr5-165365685-2	chr5	165365643	165365728	+	12.8	Rest TAP2|Rest TAP1	2	chr5-45	chr5-63	chr5-63	chr5	165365581	165365755	+	11.7	0.881	30	30	3.6	8.29	6.57e-18	15.98	9.83e-26	0.92	chr5-45	chr5	165365619	165365787	+	13.9	0.788	34	35	2.7	13.16	5.36e-27	16.79	1.87e-30	0.94
Merged-chr5-169517383-2	chr5	169517341	169517425	+	13.55	Rest TAP2|Rest TAP1	2	chr5-46	chr5-64	chr5-64	chr5	169517313	169517487	+	12.4	0.843	30	32	1.8	17.68	1.15e-28	13.49	3.89e-25	0.98	chr5-46	chr5	169517282	169517450	+	14.7	0.913	34	37	1.8	20.87	2.05e-35	23.54	2.92e-37	0.96
Merged-chr5-86274678-2	chr5	86274639	86274717	+	14.35	Rest TAP2|Rest TAP1	2	chr5-50	chr5-49	chr5-49	chr5	86274577	86274751	+	14.4	0.878	38	37	3.6	10.22	1.01e-24	18.82	7.76e-34	0.86	chr5-50	chr5	86274608	86274776	+	14.3	0.933	33	36	5.3	6.77	2.06e-18	16.33	7.18e-31	0.99
Merged-chr5-122200867-2	chr5	122200823	122200911	+	16.85	Rest TAP2|Rest TAP1	2	chr5-51	chr5-23	chr5-23	chr5	122200761	122200935	+	21	0.88	53	54	1.8	29.84	5.97e-59	19.18	5.17e-49	0.87	chr5-51	chr5	122200802	122200970	+	12.7	0.891	33	32	0.9	36.1	3.29e-38	12.74	2.1e-24	0.92
Merged-chr5-156436067-2	chr5	156436041	156436094	+	15.5	Rest TAP2|Rest TAP1	2	chr5-52	chr5-44	chr5-44	chr5	156435982	156436156	+	17.9	0.844	39	46	2.7	16.95	1.14e-39	22.79	2.72e-45	1	chr5-52	chr5	156435982	156436150	+	13.1	0.848	33	33	2.7	12.41	9.06e-25	15.57	8.51e-28	0.91
Merged-chr5-165372157-2	chr5	165372126	165372189	+	14.9	Rest TAP2|Rest TAP1	2	chr5-55	chr5-32	chr5-32	chr5	165372077	165372251	+	16.3	0.833	43	42	2.7	15.47	8.26e-35	20.27	1.82e-39	0.9	chr5-55	chr5	165372067	165372235	+	13.5	0.792	32	34	2.7	12.79	7.07e-26	18.6	4.66e-31	0.97
Merged-chr5-169658525-2	chr5	169658492	169658559	+	13.35	Rest TAP2|Rest TAP1	2	chr5-57	chr5-58	chr5-58	chr5	169658447	169658621	+	13.6	0.812	33	35	3.6	9.67	1.03e-22	19.19	2.25e-32	0.97	chr5-57	chr5	169658433	169658601	+	13.1	0.846	31	33	3.5	9.31	5.1e-21	16.09	3.08e-28	1.01
Merged-chr5-172214648-2	chr5	172214613	172214683	+	12.95	Rest TAP2|Rest TAP1	2	chr5-58	chr5-54	chr5-54	chr5	172214571	172214745	+	13.6	0.867	35	35	3.6	9.67	1.03e-22	18.82	4.26e-32	0.91	chr5-58	chr5	172214554	172214722	+	12.3	0.795	31	31	4.4	7	1.85e-16	16.49	6.18e-27	0.92
Merged-chr5-23135956-2	chr5	23135916	23135997	+	13.95	Rest TAP2|Rest TAP1	2	chr5-59	chr5-46	chr5-46	chr5	23135885	23136059	+	15.6	0.814	38	40	4.5	8.84	2.49e-24	20.35	9.9e-38	0.92	chr5-59	chr5	23135857	23136025	+	12.3	0.78	30	31	2.7	11.66	1.36e-22	14.4	3.19e-25	0.95
Merged-chr5-165308731-2	chr5	165308689	165308774	+	14.5	Rest TAP2|Rest TAP1	2	chr5-60	chr5-41	chr5-41	chr5	165308662	165308836	+	16.3	0.862	40	42	5.4	7.74	2.58e-23	17.7	4.06e-37	0.9	chr5-60	chr5	165308630	165308798	+	12.7	0.83	30	32	6.2	5.16	2.19e-13	17.84	8.88e-29	0.98
Merged-chr5-59025755-2	chr5	59025722	59025788	+	13.15	Rest TAP2|Rest TAP1	2	chr5-61	chr5-47	chr5-47	chr5	59025660	59025834	+	15.2	0.767	38	39	2.7	14.37	2.86e-31	13.11	7.9e-30	0.9	chr5-61	chr5	59025679	59025847	+	11.1	0.795	29	28	2.7	10.53	1.97e-19	12.14	5.18e-21	0.89
Merged-chr5-111308170-2	chr5	111308127	111308213	+	9.44	Rest TAP2|Rest TAP1	2	chr5-64	chr5-85	chr5-85	chr5	111308101	111308275	+	7.78	0.771	20	20	4.5	4.42	7.31e-08	7.33	1.6e-11	0.9	chr5-64	chr5	111308068	111308236	+	11.1	0.696	28	28	2.7	10.53	1.97e-19	9.42	3.32e-18	0.93
Merged-chr5-135991878-2	chr5	135991853	135991903	+	12.35	Rest TAP2|Rest TAP1	2	chr5-65	chr5-57	chr5-57	chr5	135991791	135991965	+	13.2	0.857	33	34	2.7	12.53	1.35e-25	19.01	2.29e-31	0.97	chr5-65	chr5	135991794	135991962	+	11.5	0.705	28	29	2.7	10.91	1.8e-20	16.8	1.59e-25	0.92
Merged-chr5-106531186-2	chr5	106531137	106531235	+	12.35	Rest TAP2|Rest TAP1	2	chr5-66	chr5-55	chr5-55	chr5	106531123	106531297	+	13.6	0.784	34	35	0.9	38.68	1.18e-42	14.22	4.36e-28	0.91	chr5-66	chr5	106531078	106531246	+	11.1	0.944	27	28	2.7	10.53	1.97e-19	13.43	3.76e-22	0.93
Merged-chr5-124571622-2	chr5	124571591	124571654	+	11.6	Rest TAP2|Rest TAP1	2	chr5-67	chr5-65	chr5-65	chr5	124571542	124571716	+	11.7	0.886	29	30	2.7	11.05	2.81e-21	13.89	5.07e-24	0.92	chr5-67	chr5	124571532	124571700	+	11.5	0.805	27	29	1.8	16.36	3.31e-25	12.21	8.96e-22	0.96
Merged-chr5-172717951-2	chr5	172717921	172717981	+	10.02	Rest TAP2|Rest TAP1	2	chr5-69	chr5-78	chr5-78	chr5	172717859	172718033	+	8.94	0.718	22	23	3.6	6.35	8.61e-12	10.73	2.04e-16	0.99	chr5-69	chr5	172717872	172718040	+	11.1	0.857	27	28	0.9	31.59	4.61e-32	15.46	9.56e-24	0.93
Merged-chr5-159180769-2	chr5	159180723	159180816	+	12.95	Rest TAP2|Rest TAP1	2	chr5-70	chr5-39	chr5-39	chr5	159180661	159180835	+	15.6	0.873	40	40	1.8	22.1	4.23e-39	18.82	1.92e-36	0.92	chr5-70	chr5	159180707	159180875	+	10.3	0.769	26	26	3.5	7.33	1.61e-14	12.37	8.01e-20	0.9
Merged-chr5-170683793-2	chr5	170683766	170683821	+	9.435	Rest TAP2|Rest TAP1	2	chr5-72	chr5-95	chr5-95	chr5	170683709	170683883	+	8.17	0.781	17	21	0.5	46.42	7.27e-28	9.88	1.94e-14	1.18	chr5-72	chr5	170683707	170683875	+	10.7	0.895	26	27	0.4	60.93	1.69e-38	11.88	4.35e-20	0.93
Merged-chr5-141453335-2	chr5	141453301	141453369	+	12.765	Rest TAP2|Rest TAP1	2	chr5-73	chr5-51	chr5-51	chr5	141453257	141453431	+	15.6	0.88	36	40	2.7	14.74	1.94e-32	21.11	2.44e-38	0.95	chr5-73	chr5	141453242	141453410	+	9.93	0.769	25	25	1.8	14.1	1.93e-20	18.06	5.76e-23	0.93
Merged-chr5-124852757-2	chr5	124852724	124852790	+	8.07	Rest TAP2|Rest TAP1	2	chr5-75	chr5-105	chr5-105	chr5	124852662	124852836	+	6.61	0.808	15	17	0.9	18.79	2.08e-16	8.14	1.09e-10	1.02	chr5-75	chr5	124852681	124852849	+	9.53	0.879	24	24	1.8	13.54	2.73e-19	10.25	1.25e-16	0.94
Merged-chr5-144854662-2	chr5	144854613	144854712	+	9.825	Rest TAP2|Rest TAP1	2	chr5-76	chr5-71	chr5-71	chr5	144854600	144854774	+	9.72	0.865	25	25	0.9	27.63	2.14e-27	14.41	1.18e-20	0.94	chr5-76	chr5	144854554	144854722	+	9.93	0.853	24	25	0.9	28.21	1.3e-27	16.82	3.12e-22	0.93
Merged-chr5-170681901-2	chr5	170681869	170681934	+	8.06	Rest TAP2|Rest TAP1	2	chr5-77	chr5-94	chr5-94	chr5	170681822	170681996	+	7.78	0.741	17	20	1.8	11.05	1.04e-14	9.74	1.04e-13	1.06	chr5-77	chr5	170681810	170681978	+	8.34	0.867	24	21	1.8	11.85	6.01e-16	8.72	2.07e-13	0.9
Merged-chr5-16151502-2	chr5	16151469	16151535	+	13.52	Rest TAP2|Rest TAP1	2	chr5-78	chr5-35	chr5-35	chr5	16151407	16151581	+	18.3	0.929	41	47	0.9	51.94	1.42e-62	24.35	1.55e-47	0.97	chr5-78	chr5	16151426	16151594	+	8.74	0.818	23	22	0.9	24.82	2.58e-23	11.5	2.28e-16	0.9
Merged-chr5-131543820-2	chr5	131543790	131543851	+	14.315	Rest TAP2|Rest TAP1	2	chr5-79	chr5-38	chr5-38	chr5	131543739	131543913	+	19.1	0.836	40	49	1.8	27.08	1.17e-51	36.41	9.2e-58	1.03	chr5-79	chr5	131543731	131543899	+	9.53	0.861	23	24	1.8	13.54	2.73e-19	14.33	7.65e-20	0.98
Merged-chr5-157354601-2	chr5	157354573	157354629	+	10.22	Rest TAP2|Rest TAP1	2	chr5-80	chr5-62	chr5-62	chr5	157354517	157354691	+	12.1	0.925	30	31	2.7	11.42	2.45e-22	13.89	8.96e-25	0.95	chr5-80	chr5	157354514	157354682	+	8.34	0.967	22	21	2.7	7.9	1.29e-12	12.8	1.34e-16	0.9
Merged-chr5-165061782-2	chr5	165061747	165061817	+	8.64	Rest TAP2|Rest TAP1	2	chr5-82	chr5-76	chr5-76	chr5	165061705	165061879	+	8.94	0.848	24	23	2.7	8.47	2.73e-14	12.49	8.36e-18	0.9	chr5-82	chr5	165061688	165061856	+	8.34	0.833	22	21	2.7	7.9	1.29e-12	11.49	1.09e-15	0.9
Merged-chr5-170252908-2	chr5	170252877	170252940	+	12.75	Rest TAP2|Rest TAP1	2	chr5-83	chr5-50	chr5-50	chr5	170252828	170253002	+	14.8	0.896	37	38	0.5	83.99	9.9e-59	26.17	6.65e-40	0.88	chr5-83	chr5	170252818	170252986	+	10.7	0.737	22	27	0.4	60.93	1.69e-38	19.75	1.14e-25	1.1
Merged-chr5-125355899-2	chr5	125355868	125355930	+	8.06	Rest TAP2|Rest TAP1	2	chr5-84	chr5-87	chr5-87	chr5	125355806	125355980	+	7.78	0.867	19	20	1.8	11.05	1.04e-14	8.82	6.12e-13	0.95	chr5-84	chr5	125355821	125355989	+	8.34	0.833	21	21	1.8	11.85	6.01e-16	10.59	5.14e-15	0.95
Merged-chr5-143955472-2	chr5	143955430	143955514	+	9.42	Rest TAP2|Rest TAP1	2	chr5-86	chr5-68	chr5-68	chr5	143955402	143955576	+	10.1	0.921	27	26	0.9	28.73	7.45e-29	17.69	1.35e-23	0.9	chr5-86	chr5	143955371	143955539	+	8.74	0.964	21	22	1.8	12.41	4.83e-17	25.25	1.8e-23	0.99
Merged-chr5-86750558-2	chr5	86750530	86750586	+	8.85	Rest TAP2|Rest TAP1	2	chr5-88	chr5-80	chr5-80	chr5	86750468	86750642	+	8.17	0.8	21	21	0.9	23.21	9.7e-22	12.75	1.45e-16	0.95	chr5-88	chr5	86750477	86750645	+	9.53	0.867	20	24	0.9	27.08	3.67e-26	14.94	3e-20	1.08
Merged-chr5-145344188-2	chr5	145344142	145344235	+	9.225	Rest TAP2|Rest TAP1	2	chr5-93	chr5-61	chr5-61	chr5	145344123	145344297	+	11.3	0.897	30	29	2.7	10.68	3.11e-20	19.27	3.73e-27	0.89	chr5-93	chr5	145344083	145344251	+	7.15	0.906	19	18	2.7	6.77	5.6e-10	11.97	5.82e-14	0.95
Merged-chr5-28579342-2	chr5	28579313	28579372	+	6.285	Rest TAP2|Rest TAP1	2	chr5-94	chr5-98	chr5-98	chr5	28579260	28579434	+	6.22	0.773	16	16	1.8	8.84	1.16e-10	8.07	4.26e-10	0.9	chr5-94	chr5	28579254	28579422	+	6.35	0.846	18	16	2.7	6.02	2.47e-08	8.51	1.99e-10	0.9
Merged-chr5-140487060-2	chr5	140487012	140487108	+	6.295	Rest TAP2|Rest TAP1	2	chr5-96	chr5-108	chr5-108	chr5	140486950	140487124	+	5.44	0.826	15	14	0.9	15.47	1.14e-12	8.88	1.54e-09	0.9	chr5-96	chr5	140486999	140487167	+	7.15	0.857	18	18	0.9	20.31	7.33e-18	11.45	1.21e-13	0.95
Merged-chr5-9562393-2	chr5	9562363	9562423	+	7.465	Rest TAP2|Rest TAP1	2	chr5-97	chr5-86	chr5-86	chr5	9562311	9562485	+	7.78	0.88	19	20	2.7	7.37	1.47e-11	8.76	7.03e-13	0.95	chr5-97	chr5	9562304	9562472	+	7.15	0.88	17	18	2.7	6.77	5.6e-10	8.17	2.94e-11	0.95
Merged-chr17-73124409-2	chr17	73124383	73124436	+	7.845	Rest TAP2|Rest TAP1	2	chr17-126	chr17-78	chr17-78	chr17	73124321	73124495	+	8.94	0.774	23	23	2.7	8.47	2.73e-14	9.77	1.47e-15	0.9	chr17-126	chr17	73124327	73124495	+	6.75	0.655	17	17	2.7	6.39	3.83e-09	6.81	1.51e-09	0.9
Merged-chr17-73747720-2	chr17	73747689	73747751	+	8.24	Rest TAP2|Rest TAP1	2	chr17-127	chr17-68	chr17-68	chr17	73747639	73747813	+	9.33	0.865	25	24	0.9	26.52	5.92e-26	11.02	2.6e-17	0.9	chr17-127	chr17	73747630	73747798	+	7.15	0.69	17	18	0.9	20.31	7.33e-18	8.63	1.2e-11	0.95
Merged-chr1-95253011-2	chr1	95252985	95253037	+	48.25	Rest TAP2|Rest TAP1	2	chr1-12	chr1-7	chr1-7	chr1	95252925	95253099	+	56.4	0.89	121	145	0.9	160.25	2.54e-259	48.45	6.79e-185	0.81	chr1-12	chr1	95252926	95253094	+	40.1	0.853	86	101	0.9	113.96	2.22e-166	38.13	4.07e-119	0.89
Merged-chr1-186126965-2	chr1	186126934	186126997	+	35.75	Rest TAP2|Rest TAP1	2	chr1-15	chr1-12	chr1-12	chr1	186126885	186127059	+	38.9	0.922	85	100	6.3	15.79	2.98e-81	37.4	3.94e-117	0.88	chr1-15	chr1	186126875	186127043	+	32.6	0.953	72	82	6.2	13.22	4.6e-61	34.78	7.25e-94	0.9
Merged-chr1-2255931-2	chr1	2255902	2255960	+	29.7	Rest TAP2|Rest TAP1	2	chr1-16	chr1-18	chr1-18	chr1	2255840	2256014	+	29.2	0.866	66	75	4.5	16.58	6.81e-63	28.24	1.94e-79	0.91	chr1-16	chr1	2255851	2256019	+	30.2	0.88	69	76	4.4	17.15	9.2e-65	28.88	3.4e-81	0.91
Merged-chr1-204732761-2	chr1	204732734	204732789	+	33.4	Rest TAP2|Rest TAP1	2	chr1-17	chr1-13	chr1-13	chr1	204732672	204732846	+	35.4	0.864	80	91	7.2	12.57	9.79e-66	36.45	9.1e-106	0.88	chr1-17	chr1	204732680	204732848	+	31.4	0.915	69	79	5.3	14.86	1.26e-62	34	9.6e-90	0.9
Merged-chr1-83346615-2	chr1	83346583	83346647	+	27.3	Rest TAP2|Rest TAP1	2	chr1-19	chr1-20	chr1-20	chr1	83346535	83346709	+	27.2	0.868	65	70	0.5	154.72	4.11e-125	22.08	4.33e-67	0.88	chr1-19	chr1	83346524	83346692	+	27.4	0.876	63	69	0.4	155.7	1.54e-123	26.39	2.79e-71	0.88
Merged-chr1-198935460-2	chr1	198935432	198935488	+	23.95	Rest TAP2|Rest TAP1	2	chr1-20	chr1-26	chr1-26	chr1	198935370	198935544	+	24.5	0.87	58	63	1.8	34.81	1.44e-72	23.56	2.95e-62	0.89	chr1-20	chr1	198935379	198935547	+	23.4	0.899	58	59	1.8	33.28	5.88e-67	26.36	3.54e-61	0.85
Merged-chr1-246904797-2	chr1	246904764	246904831	+	24.15	Rest TAP2|Rest TAP1	2	chr1-21	chr1-24	chr1-24	chr1	246904702	246904876	+	24.5	0.875	60	63	0.5	139.25	6.39e-110	25.23	4.69e-64	0.87	chr1-21	chr1	246904722	246904890	+	23.8	0.934	58	60	0.9	67.7	3.55e-86	23.73	1.5e-59	0.85
Merged-chr1-212890489-2	chr1	212890463	212890515	+	27.65	Rest TAP2|Rest TAP1	2	chr1-22	chr1-16	chr1-16	chr1	212890401	212890575	+	30.7	0.898	70	79	5.4	14.55	5.82e-62	35.69	2.29e-91	0.89	chr1-22	chr1	212890406	212890574	+	24.6	0.833	57	62	5.3	11.66	1.68e-43	26.88	1.05e-64	0.9
Merged-chr1-41032106-2	chr1	41032071	41032141	+	24.15	Rest TAP2|Rest TAP1	2	chr1-23	chr1-27	chr1-27	chr1	41032009	41032183	+	24.9	0.86	57	64	2.7	23.58	3.11e-63	25.63	1.83e-65	0.93	chr1-23	chr1	41032032	41032200	+	23.4	0.852	56	59	2.7	22.19	6.03e-57	23.49	2.43e-58	0.87
Merged-chr1-207710723-2	chr1	207710695	207710751	+	28.65	Rest TAP2|Rest TAP1	2	chr1-24	chr1-14	chr1-14	chr1	207710639	207710813	+	33.1	0.885	75	85	2.7	31.31	1.78e-93	27.12	2.38e-88	0.87	chr1-24	chr1	207710636	207710804	+	24.2	0.843	56	61	2.7	22.94	1.16e-59	23.18	6.34e-60	0.91
Merged-chr1-95069999-2	chr1	95069969	95070029	+	30.35	Rest TAP2|Rest TAP1	2	chr1-26	chr1-11	chr1-11	chr1	95069907	95070081	+	36.9	0.912	85	95	4.5	21	2.08e-88	41.59	1.22e-115	0.86	chr1-26	chr1	95069920	95070088	+	23.8	0.87	55	60	3.5	16.92	3.51e-51	26.01	7.5e-62	0.91
Merged-chr1-156983008-2	chr1	156982980	156983036	+	21.45	Rest TAP2|Rest TAP1	2	chr1-27	chr1-42	chr1-42	chr1	156982918	156983092	+	19.1	0.831	47	49	1.8	27.08	1.17e-51	21.12	1.37e-46	0.92	chr1-27	chr1	156982927	156983095	+	23.8	0.909	53	60	1.8	33.85	1.74e-68	28.32	5.5e-64	0.95
Merged-chr1-135248283-2	chr1	135248239	135248327	+	23.9	Rest TAP2|Rest TAP1	2	chr1-30	chr1-17	chr1-17	chr1	135248215	135248389	+	26.8	0.86	68	69	1.8	38.13	5.85e-82	18.47	4.65e-61	0.87	chr1-30	chr1	135248180	135248348	+	21	0.882	50	53	3.5	14.95	9.78e-43	18.25	4.75e-47	0.9
Merged-chr1-80793791-2	chr1	80793750	80793833	+	17.9	Rest TAP2|Rest TAP1	2	chr1-33	chr1-50	chr1-50	chr1	80793688	80793862	+	15.9	0.762	40	41	4.5	9.06	2.74e-25	16.08	1.16e-34	0.9	chr1-33	chr1	80793724	80793892	+	19.9	0.841	47	50	5.3	9.4	3.48e-31	22.86	3.8e-49	0.91
Merged-chr1-137704977-2	chr1	137704933	137705021	+	21.2	Rest TAP2|Rest TAP1	2	chr1-37	chr1-22	chr1-22	chr1	137704871	137705045	+	23.3	0.885	60	60	2.7	22.1	8.76e-58	27.77	1.69e-63	0.88	chr1-37	chr1	137704912	137705080	+	19.1	0.839	46	48	2.7	18.05	1.45e-42	26.75	2.13e-50	0.9
Merged-chr1-252320272-2	chr1	252320239	252320305	+	19.1	Rest TAP2|Rest TAP1	2	chr1-38	chr1-45	chr1-45	chr1	252320193	252320367	+	19.1	0.925	46	49	3.6	13.54	1.12e-37	26.86	1.7e-51	0.92	chr1-38	chr1	252320180	252320348	+	19.1	0.927	46	48	3.5	13.54	6.05e-37	21.78	2.79e-46	0.92
Merged-chr1-37535607-2	chr1	37535576	37535639	+	23.35	Rest TAP2|Rest TAP1	2	chr1-40	chr1-21	chr1-21	chr1	37535514	37535688	+	27.2	0.92	60	70	0.9	77.36	3.08e-104	25.84	1.15e-71	0.96	chr1-40	chr1	37535530	37535698	+	19.5	0.908	44	49	0.9	55.29	1.83e-66	22.23	1.25e-47	0.96
Merged-chr1-252331342-2	chr1	252331309	252331376	+	19.65	Rest TAP2|Rest TAP1	2	chr1-41	chr1-33	chr1-33	chr1	252331247	252331421	+	20.6	0.861	51	53	1.8	29.29	1.78e-57	19.43	1.99e-48	0.9	chr1-41	chr1	252331267	252331435	+	18.7	0.921	44	47	1.8	26.51	3.3e-49	17.63	2.93e-41	0.92
Merged-chr1-65800850-2	chr1	65800814	65800886	+	20.2	Rest TAP2|Rest TAP1	2	chr1-42	chr1-29	chr1-29	chr1	65800774	65800948	+	23.3	0.857	56	60	3.6	16.58	1.13e-50	25.1	5.88e-61	0.9	chr1-42	chr1	65800755	65800923	+	17.1	0.841	43	43	3.5	12.13	2.24e-31	17	2.97e-37	0.89
Merged-chr1-168454616-2	chr1	168454581	168454652	+	21.4	Rest TAP2|Rest TAP1	2	chr1-43	chr1-23	chr1-23	chr1	168454540	168454714	+	25.3	0.914	60	65	1.8	35.92	1.13e-75	27.6	1.81e-68	0.9	chr1-43	chr1	168454522	168454690	+	17.5	0.831	43	44	1.8	24.82	5.78e-45	20.28	2.88e-41	0.87
Merged-chr1-188198445-2	chr1	188198404	188198486	+	19.05	Rest TAP2|Rest TAP1	2	chr1-44	chr1-37	chr1-37	chr1	188198342	188198516	+	19.8	0.868	48	51	6.3	8.05	1e-28	19.2	2.07e-46	0.91	chr1-44	chr1	188198377	188198545	+	18.3	0.887	43	46	7.1	6.49	2.41e-22	17.6	2.23e-40	0.9
Merged-chr1-76487149-2	chr1	76487110	76487188	+	14.75	Rest TAP2|Rest TAP1	2	chr1-46	chr1-69	chr1-69	chr1	76487048	76487222	+	12.8	0.75	33	33	0.5	72.94	3.15e-49	14.45	8.68e-27	0.95	chr1-46	chr1	76487079	76487247	+	16.7	0.817	42	42	0.4	94.77	6.54e-67	18.21	1.32e-37	0.89
Merged-chr1-197836558-2	chr1	197836518	197836599	+	18.05	Rest TAP2|Rest TAP1	2	chr1-47	chr1-44	chr1-44	chr1	197836487	197836661	+	19.4	0.831	46	50	2.7	18.42	1.11e-44	19.34	1.1e-45	0.93	chr1-47	chr1	197836459	197836627	+	16.7	0.897	42	42	2.7	15.8	3.66e-35	22.76	1.76e-41	0.89
Merged-chr1-138890974-2	chr1	138890947	138891002	+	17.9	Rest TAP2|Rest TAP1	2	chr1-48	chr1-51	chr1-51	chr1	138890890	138891064	+	17.9	0.862	40	46	2.7	16.95	1.14e-39	21.47	3.74e-44	1	chr1-48	chr1	138890888	138891056	+	17.9	0.803	40	45	1.8	25.39	2.28e-46	19.8	1e-41	0.98
Merged-chr1-43906358-2	chr1	43906325	43906391	+	22.2	Rest TAP2|Rest TAP1	2	chr1-49	chr1-28	chr1-28	chr1	43906263	43906437	+	25.3	0.846	57	65	0.9	71.83	7.38e-95	28.68	1.64e-69	0.95	chr1-49	chr1	43906282	43906450	+	19.1	0.86	39	48	0.9	54.16	1.01e-64	19.51	4.26e-44	1.03
Merged-chr1-101425697-2	chr1	101425652	101425742	+	14.75	Rest TAP2|Rest TAP1	2	chr1-50	chr1-60	chr1-60	chr1	101425590	101425764	+	14.4	0.879	36	37	0.9	40.89	7.27e-46	14.41	8.5e-30	0.91	chr1-50	chr1	101425633	101425801	+	15.1	0.815	38	38	1.8	21.44	9.53e-37	16.23	2.13e-32	0.9
Merged-chr1-188728623-2	chr1	188728597	188728650	+	17.1	Rest TAP2|Rest TAP1	2	chr1-52	chr1-38	chr1-38	chr1	188728535	188728709	+	18.3	0.855	48	47	6.3	7.42	3.77e-25	16.38	7.58e-40	0.88	chr1-52	chr1	188728541	188728709	+	15.9	0.793	38	40	5.3	7.52	7.39e-22	17.6	2.44e-35	0.9
Merged-chr1-166659513-2	chr1	166659478	166659549	+	16.9	Rest TAP2|Rest TAP1	2	chr1-53	chr1-46	chr1-46	chr1	166659437	166659611	+	18.7	0.873	45	48	5.4	8.84	7.35e-29	17.83	2.53e-42	0.9	chr1-53	chr1	166659419	166659587	+	15.1	0.789	37	38	6.2	6.12	6.08e-18	15.77	5.95e-32	0.88
Merged-chr19-21074638-2	chr19	21074595	21074681	+	7.065	Rest TAP2|Rest TAP1	2	chr19-100	chr19-58	chr19-58	chr19	21074533	21074707	+	7.78	0.824	22	20	2.7	7.37	1.47e-11	9.91	7.63e-14	0.9	chr19-100	chr19	21074572	21074740	+	6.35	0.76	16	16	2.7	6.02	2.47e-08	7.68	8.61e-10	0.9
Merged-chr1-109048280-2	chr1	109048255	109048306	+	15.5	Rest TAP2|Rest TAP1	2	chr1-57	chr1-55	chr1-55	chr1	109048193	109048367	+	15.9	0.845	38	41	2.7	15.1	1.28e-33	20.86	4.74e-39	0.95	chr1-57	chr1	109048197	109048365	+	15.1	0.857	35	38	1.8	21.44	9.53e-37	20.59	4.1e-36	0.96
Merged-chr1-175146010-2	chr1	175145982	175146038	+	15.3	Rest TAP2|Rest TAP1	2	chr1-58	chr1-52	chr1-52	chr1	175145920	175146094	+	16.3	0.831	40	42	6.3	6.63	6.93e-21	16.36	9.22e-36	0.9	chr1-58	chr1	175145929	175146097	+	14.3	0.78	35	36	6.2	5.8	2.24e-16	15.49	4.28e-30	0.93
Merged-chr1-41581383-2	chr1	41581357	41581409	+	17.85	Rest TAP2|Rest TAP1	2	chr1-61	chr1-41	chr1-41	chr1	41581295	41581469	+	20.6	0.913	47	53	3.6	14.64	2.72e-42	23.02	3.8e-52	0.94	chr1-61	chr1	41581300	41581468	+	15.1	0.837	33	38	3.5	10.72	4.67e-26	17.37	1.87e-33	0.98
Merged-chr1-79602341-2	chr1	79602305	79602378	+	17.25	Rest TAP2|Rest TAP1	2	chr1-62	chr1-34	chr1-34	chr1	79602243	79602417	+	20.6	0.903	50	53	0.9	58.57	4.73e-73	22.85	5.61e-52	0.9	chr1-62	chr1	79602269	79602437	+	13.9	0.811	33	35	0.4	78.98	2.65e-53	17.21	8.23e-31	0.94
Merged-chr1-156965139-2	chr1	156965101	156965177	+	13.55	Rest TAP2|Rest TAP1	2	chr1-65	chr1-70	chr1-70	chr1	156965065	156965239	+	13.2	0.76	33	34	3.6	9.39	9.97e-22	12.08	4.25e-25	0.94	chr1-65	chr1	156965042	156965210	+	13.9	0.714	32	35	2.7	13.16	5.36e-27	13.22	4.72e-27	0.96
Merged-chr1-177347266-2	chr1	177347224	177347309	+	12	Rest TAP2|Rest TAP1	2	chr1-66	chr1-111	chr1-111	chr1	177347162	177347336	+	11.3	0.837	26	29	1.8	16.02	5.82e-25	14.37	1.13e-23	1.04	chr1-66	chr1	177347200	177347368	+	12.7	0.833	32	32	1.8	18.05	6.16e-29	16.01	2.32e-27	0.92
Merged-chr1-242875614-2	chr1	242875576	242875652	+	14.15	Rest TAP2|Rest TAP1	2	chr1-68	chr1-62	chr1-62	chr1	242875514	242875688	+	15.2	0.825	36	39	0.9	43.1	4.02e-49	18.82	1.42e-35	0.95	chr1-68	chr1	242875543	242875711	+	13.1	0.833	32	33	1.8	18.62	3.3e-30	19.12	1.43e-30	0.91
Merged-chr1-249737826-2	chr1	249737797	249737855	+	16.1	Rest TAP2|Rest TAP1	2	chr1-69	chr1-32	chr1-32	chr1	249737735	249737909	+	19.1	0.901	51	49	0.9	54.15	4.96e-66	20.65	3.94e-46	0.88	chr1-69	chr1	249737746	249737914	+	13.1	0.826	32	33	0.4	74.47	1.6e-49	17.24	3.61e-29	0.94
Merged-chr1-148056999-2	chr1	148056967	148057031	+	13.55	Rest TAP2|Rest TAP1	2	chr1-71	chr1-57	chr1-57	chr1	148056919	148057093	+	15.2	0.906	37	39	4.5	8.62	2.21e-23	16.08	4.73e-33	0.95	chr1-71	chr1	148056908	148057076	+	11.9	0.943	31	30	4.4	6.77	1.3e-15	13.82	5.75e-24	0.89
Merged-chr1-158937811-2	chr1	158937786	158937837	+	13.15	Rest TAP2|Rest TAP1	2	chr1-72	chr1-75	chr1-75	chr1	158937724	158937898	+	13.6	0.884	32	35	1.8	19.34	1.73e-32	20.38	3.05e-33	0.97	chr1-72	chr1	158937728	158937896	+	12.7	0.809	31	32	1.8	18.05	6.16e-29	19.11	1.1e-29	0.92
Merged-chr1-186003899-2	chr1	186003873	186003926	+	12.55	Rest TAP2|Rest TAP1	2	chr1-74	chr1-84	chr1-84	chr1	186003814	186003988	+	12.4	0.848	31	32	2.7	11.79	2.07e-23	13.69	2.49e-25	0.95	chr1-74	chr1	186003814	186003982	+	12.7	0.974	31	32	2.7	12.03	1.13e-23	20.58	1.15e-30	0.95
Merged-chr1-225377335-2	chr1	225377307	225377363	+	16.65	Rest TAP2|Rest TAP1	2	chr1-75	chr1-40	chr1-40	chr1	225377251	225377425	+	19.8	0.87	48	51	0.9	56.36	1.59e-69	26.92	1.44e-53	0.89	chr1-75	chr1	225377248	225377416	+	13.5	0.792	31	34	0.9	38.36	2.31e-41	19.13	1.86e-31	0.97
Merged-chr1-82477452-2	chr1	82477421	82477483	+	11.75	Rest TAP2|Rest TAP1	2	chr1-77	chr1-65	chr1-65	chr1	82477359	82477533	+	12.4	0.787	34	32	1.8	17.68	1.15e-28	13.19	7.51e-25	0.89	chr1-77	chr1	82477374	82477542	+	11.1	0.804	30	28	1.8	15.8	5.43e-24	13.54	3.04e-22	0.93
Merged-chr1-220445834-2	chr1	220445807	220445862	+	15.65	Rest TAP2|Rest TAP1	2	chr1-79	chr1-43	chr1-43	chr1	220445750	220445924	+	19.4	0.951	47	50	1.8	27.63	4.24e-53	16.23	4.38e-42	0.89	chr1-79	chr1	220445748	220445916	+	11.9	0.884	30	30	1.8	16.92	1.95e-26	13.72	7.15e-24	0.92
Merged-chr1-248436539-2	chr1	248436497	248436582	+	10.8	Rest TAP2|Rest TAP1	2	chr1-80	chr1-121	chr1-121	chr1	248436435	248436609	+	10.1	0.853	23	26	0.5	57.47	1.75e-36	11.47	4.87e-19	1.02	chr1-80	chr1	248436473	248436641	+	11.5	0.902	30	29	0.4	65.44	4.08e-42	15.02	3.39e-24	0.89
Merged-chr1-96928553-2	chr1	96928504	96928602	+	12.35	Rest TAP2|Rest TAP1	2	chr1-81	chr1-64	chr1-64	chr1	96928490	96928664	+	13.6	0.882	35	35	2.7	12.89	1.05e-26	18.65	5.83e-32	0.91	chr1-81	chr1	96928445	96928613	+	11.1	0.761	29	28	1.8	15.8	5.43e-24	14.01	1.27e-22	0.93
Merged-chr1-29494210-2	chr1	29494180	29494240	+	15.05	Rest TAP2|Rest TAP1	2	chr1-85	chr1-36	chr1-36	chr1	29494118	29494292	+	19.4	0.91	48	50	3.6	13.81	8.11e-39	16.04	7.5e-42	0.91	chr1-85	chr1	29494131	29494299	+	10.7	0.857	28	27	3.5	7.62	2.1e-15	9.19	2.38e-17	0.93
Merged-chr1-153998302-2	chr1	153998275	153998330	+	11	Rest TAP2|Rest TAP1	2	chr1-87	chr1-102	chr1-102	chr1	153998213	153998387	+	11.3	0.892	27	29	0.9	32.05	2.52e-33	14.37	1.13e-23	1	chr1-87	chr1	153998221	153998389	+	10.7	0.865	27	27	0.9	30.46	1.46e-30	14.77	1.88e-22	0.93
Merged-chr1-19780582-2	chr1	19780546	19780618	+	10.02	Rest TAP2|Rest TAP1	2	chr1-89	chr1-119	chr1-119	chr1	19780506	19780680	+	8.94	0.929	23	23	5.4	4.24	1.73e-08	9.48	2.71e-15	0.94	chr1-89	chr1	19780487	19780655	+	11.1	0.889	26	28	4.4	6.32	5.84e-14	13.77	1.97e-22	0.96
Merged-chr1-64148172-2	chr1	64148142	64148202	+	10.965	Rest TAP2|Rest TAP1	2	chr1-91	chr1-82	chr1-82	chr1	64148080	64148254	+	12.4	0.792	31	32	0.9	35.36	6.27e-38	11.09	1.25e-22	0.95	chr1-91	chr1	64148093	64148261	+	9.53	0.769	26	24	0.4	54.16	3.41e-33	10.18	1.47e-16	0.9
Merged-chr1-248530973-2	chr1	248530944	248531003	+	13.7	Rest TAP2|Rest TAP1	2	chr1-92	chr1-49	chr1-49	chr1	248530882	248531056	+	16.3	0.885	42	42	5.4	7.74	2.58e-23	17.44	7.3e-37	0.87	chr1-92	chr1	248530894	248531062	+	11.1	0.8	26	28	5.3	5.27	4.11e-12	15.91	4.5e-24	0.96
Merged-chr1-253573993-2	chr1	253573961	253574026	+	11.75	Rest TAP2|Rest TAP1	2	chr1-93	chr1-86	chr1-86	chr1	253573914	253574088	+	12.8	0.895	31	33	0.9	36.47	1.72e-39	17.42	2.65e-29	0.95	chr1-93	chr1	253573902	253574070	+	10.7	0.833	26	27	1.8	15.23	8.59e-23	15.49	5.6e-23	0.97
Merged-chr1-67944947-2	chr1	67944898	67944997	+	13.3	Rest TAP2|Rest TAP1	2	chr1-95	chr1-53	chr1-53	chr1	67944836	67945010	+	15.9	0.906	38	41	0.5	90.62	1.43e-64	20.86	4.74e-39	0.92	chr1-95	chr1	67944888	67945056	+	10.7	0.879	25	27	0.4	60.93	1.69e-38	12.85	6.22e-21	0.97
Merged-chr1-78647443-2	chr1	78647406	78647481	+	9.615	Rest TAP2|Rest TAP1	2	chr1-96	chr1-101	chr1-101	chr1	78647344	78647518	+	10.1	0.837	27	26	4.5	5.75	3.57e-12	9.41	5.19e-17	0.93	chr1-96	chr1	78647372	78647540	+	9.13	0.816	25	23	4.4	5.19	4.18e-10	9.48	2.72e-15	0.9
Merged-chr1-95836969-2	chr1	95836934	95837004	+	9.045	Rest TAP2|Rest TAP1	2	chr1-97	chr1-154	chr1-154	chr1	95836872	95837046	+	7.39	0.71	19	19	2.7	7	1.09e-10	6.58	2.99e-10	0.95	chr1-97	chr1	95836895	95837063	+	10.7	0.775	25	27	2.7	10.15	2.08e-18	11.05	2.61e-19	1.01
Merged-chr1-176163097-2	chr1	176163058	176163137	+	10.4	Rest TAP2|Rest TAP1	2	chr1-98	chr1-103	chr1-103	chr1	176162996	176163170	+	10.1	0.892	27	26	1.8	14.37	2.17e-21	12.03	1.55e-19	0.9	chr1-98	chr1	176163028	176163196	+	10.7	0.773	25	27	2.7	10.15	2.08e-18	12.95	5.07e-21	1.01
Merged-chr2-30553773-2	chr2	30553747	30553799	+	16.7	Rest TAP2|Rest TAP1	2	chr2-103	chr2-79	chr2-79	chr2	30553685	30553859	+	17.9	0.803	41	46	4.5	10.17	3.12e-30	20.45	3.13e-43	0.95	chr2-103	chr2	30553690	30553858	+	15.5	0.894	37	39	4.4	8.8	1.08e-23	19.18	7.08e-36	0.92
Merged-chr2-202390977-2	chr2	202390947	202391007	+	14.35	Rest TAP2|Rest TAP1	2	chr2-104	chr2-128	chr2-128	chr2	202390895	202391069	+	13.2	0.887	35	34	1.8	18.79	3.35e-31	14.44	1.53e-27	0.94	chr2-104	chr2	202390888	202391056	+	15.5	0.907	37	39	1.8	22	4.33e-38	17.42	2.46e-34	0.92
Merged-chr2-180298174-2	chr2	180298149	180298199	+	17.65	Rest TAP2|Rest TAP1	2	chr2-111	chr2-40	chr2-40	chr2	180298087	180298261	+	21.4	0.859	49	55	2.7	20.26	3.91e-51	17.55	7.05e-48	0.97	chr2-111	chr2	180298090	180298258	+	13.9	0.865	36	35	2.7	13.16	5.36e-27	14.63	1.72e-28	0.94
Merged-chr2-172385465-2	chr2	172385436	172385494	+	13.15	Rest TAP2|Rest TAP1	2	chr2-138	chr2-119	chr2-119	chr2	172385382	172385556	+	13.6	0.887	36	35	2.7	12.89	1.05e-26	12.59	2.27e-26	0.91	chr2-138	chr2	172385377	172385545	+	12.7	0.822	32	32	2.7	12.03	1.13e-23	11.42	5.27e-23	0.89
Merged-chr2-31216620-2	chr2	31216581	31216659	+	14.5	Rest TAP2|Rest TAP1	2	chr2-146	chr2-101	chr2-101	chr2	31216519	31216693	+	16.7	0.847	38	43	3.6	11.88	5.08e-31	19.58	9.46e-40	0.96	chr2-146	chr2	31216550	31216718	+	12.3	0.792	31	31	4.4	7	1.85e-16	16.49	6.18e-27	0.92
Merged-chr2-200745020-2	chr2	200744980	200745060	+	15.1	Rest TAP2|Rest TAP1	2	chr2-147	chr2-81	chr2-81	chr2	200744948	200745122	+	17.9	0.945	41	46	1.8	25.42	2.19e-47	22.01	1.24e-44	0.95	chr2-147	chr2	200744921	200745089	+	12.3	0.822	31	31	1.8	17.49	1.11e-27	16.64	4.73e-27	0.92
Merged-chr2-60392832-2	chr2	60392789	60392875	+	13.15	Rest TAP2|Rest TAP1	2	chr2-157	chr2-108	chr2-108	chr2	60392763	60392937	+	13.6	0.83	37	35	2.7	12.89	1.05e-26	15.94	1.04e-29	0.88	chr2-157	chr2	60392730	60392898	+	12.7	0.897	30	32	1.8	18.05	6.16e-29	18.36	3.69e-29	0.95
Merged-chr2-80853129-2	chr2	80853092	80853166	+	13.55	Rest TAP2|Rest TAP1	2	chr2-158	chr2-118	chr2-118	chr2	80853030	80853204	+	14.4	0.917	36	37	2.7	13.63	5.77e-29	24.02	1.43e-37	0.88	chr2-158	chr2	80853057	80853225	+	12.7	0.867	30	32	1.8	18.05	6.16e-29	18.54	2.74e-29	0.98
Merged-chr2-104765213-2	chr2	104765177	104765250	+	11.21	Rest TAP2|Rest TAP1	2	chr2-159	chr2-199	chr2-199	chr2	104765115	104765289	+	9.72	0.842	26	25	3.6	6.91	1.85e-13	11.67	1.55e-18	0.9	chr2-159	chr2	104765141	104765309	+	12.7	0.833	30	32	4.4	7.22	2.55e-17	13.87	1.68e-25	0.98
Merged-chr2-113268202-2	chr2	113268177	113268228	+	11.365	Rest TAP2|Rest TAP1	2	chr2-198	chr2-133	chr2-133	chr2	113268115	113268289	+	13.2	0.841	34	34	0.9	37.58	4.58e-41	16.27	3.4e-29	0.91	chr2-198	chr2	113268119	113268287	+	9.53	0.762	26	24	0.9	27.08	3.67e-26	9.55	5.78e-16	0.9
Merged-chr4-145505190-2	chr4	145505156	145505224	+	7.07	Rest TAP2|Rest TAP1	2	chr4-100	chr4-70	chr4-70	chr4	145505094	145505268	+	7.39	0.735	22	19	1.8	10.5	1.16e-13	7.89	1.5e-11	0.9	chr4-100	chr4	145505115	145505283	+	6.75	0.733	16	17	1.8	9.59	8.92e-12	8.09	1.18e-10	0.96
Merged-chr4-155629939-2	chr4	155629903	155629976	+	8.24	Rest TAP2|Rest TAP1	2	chr4-101	chr4-61	chr4-61	chr4	155629864	155630038	+	9.33	0.875	27	24	3.6	6.63	1.29e-12	10.43	8.71e-17	0.9	chr4-101	chr4	155629844	155630012	+	7.15	0.808	16	18	3.5	5.08	4.33e-08	9.32	3.51e-12	1.01
Merged-chr4-118526356-2	chr4	118526320	118526393	+	6.48	Rest TAP2|Rest TAP1	2	chr4-119	chr4-84	chr4-84	chr4	118526281	118526455	+	6.61	0.75	18	17	2.7	6.26	5.17e-09	9.14	1.85e-11	0.9	chr4-119	chr4	118526261	118526429	+	6.35	0.905	14	16	2.7	6.02	2.47e-08	9	8.92e-11	1.03
Merged-chr6-111116664-2	chr6	111116627	111116701	+	7.465	Rest TAP2|Rest TAP1	2	chr6-116	chr6-72	chr6-72	chr6	111116565	111116739	+	7.78	0.839	21	20	0.5	44.21	3.38e-26	6.45	1.45e-10	0.9	chr6-116	chr6	111116592	111116760	+	7.15	0.667	18	18	0.4	40.62	4.36e-23	6.93	3.89e-10	0.9
Merged-chr6-129604917-2	chr6	129604871	129604964	+	7.655	Rest TAP2|Rest TAP1	2	chr6-117	chr6-53	chr6-53	chr6	129604852	129605026	+	8.56	0.769	23	22	0.9	24.31	3.99e-23	16.56	1.29e-19	0.94	chr6-117	chr6	129604812	129604980	+	6.75	0.833	18	17	0.9	19.18	1.49e-16	14.42	1.52e-14	0.9
Merged-chr6-112281749-2	chr6	112281714	112281785	+	6.875	Rest TAP2|Rest TAP1	2	chr6-137	chr6-128	chr6-128	chr6	112281673	112281847	+	7	0.7	18	18	2.7	6.63	7.72e-10	10.93	2.61e-13	0.96	chr6-137	chr6	112281655	112281823	+	6.75	0.889	17	17	1.8	9.59	8.92e-12	9.21	1.65e-11	0.9
Merged-chr6-129633454-2	chr6	129633411	129633498	+	8.425	Rest TAP2|Rest TAP1	2	chr6-138	chr6-41	chr6-41	chr6	129633349	129633523	+	10.1	0.842	25	26	2.7	9.58	3.45e-17	15.79	2.19e-22	0.97	chr6-138	chr6	129633389	129633557	+	6.75	0.864	17	17	2.7	6.39	3.83e-09	14.42	1.52e-14	0.96
Merged-chr6-60743735-2	chr6	60743690	60743781	+	7.45	Rest TAP2|Rest TAP1	2	chr6-164	chr6-52	chr6-52	chr6	60743628	60743802	+	8.94	0.769	23	23	0.5	50.84	2.94e-31	12.99	3.63e-18	0.94	chr6-164	chr6	60743672	60743840	+	5.96	0.783	16	15	0.9	16.92	5.16e-14	9.98	8.52e-11	0.9
Merged-chr6-86160619-2	chr6	86160593	86160645	+	6.09	Rest TAP2|Rest TAP1	2	chr6-166	chr6-220	chr6-220	chr6	86160531	86160705	+	5.83	0.85	14	15	0.9	16.58	6.91e-14	12.46	4.02e-12	1.04	chr6-166	chr6	86160536	86160704	+	6.35	0.864	16	16	0.9	18.05	2.86e-15	15.87	2.11e-14	0.96
Merged-chr6-121897150-2	chr6	121897115	121897185	+	6.09	Rest TAP2|Rest TAP1	2	chr6-167	chr6-196	chr6-196	chr6	121897073	121897247	+	6.22	0.792	15	16	0.9	17.68	3.91e-15	9.31	5.48e-11	0.96	chr6-167	chr6	121897056	121897224	+	5.96	0.864	16	15	0.9	16.92	5.16e-14	9.65	1.34e-10	0.9
Merged-chr6-26932678-2	chr6	26932649	26932707	+	7.065	Rest TAP2|Rest TAP1	2	chr6-193	chr6-124	chr6-124	chr6	26932595	26932769	+	7.78	0.871	18	20	0.9	22.1	2.25e-20	10.27	3.99e-14	1	chr6-193	chr6	26932590	26932758	+	6.35	0.733	15	16	0.9	18.05	2.86e-15	8.14	3.74e-10	1.03
Merged-chr6-37215117-2	chr6	37215088	37215146	+	6.675	Rest TAP2|Rest TAP1	2	chr6-195	chr6-126	chr6-126	chr6	37215026	37215200	+	7	0.826	18	18	3.6	4.97	5.86e-08	11.29	1.52e-13	0.9	chr6-195	chr6	37215037	37215205	+	6.35	0.857	15	16	3.5	4.51	1.08e-06	9.86	2.42e-11	0.96
Merged-chr6-66900958-2	chr6	66900914	66901003	+	6.09	Rest TAP2|Rest TAP1	2	chr6-197	chr6-169	chr6-169	chr6	66900852	66901026	+	5.83	0.818	16	15	1.8	8.29	1.03e-09	9.11	2.92e-10	0.9	chr6-197	chr6	66900894	66901062	+	6.35	0.944	15	16	1.8	9.03	8.61e-11	9.27	5.86e-11	0.96
Merged-chr8-48684360-2	chr8	48684335	48684386	+	8.825	Rest TAP2|Rest TAP1	2	chr8-101	chr8-63	chr8-63	chr8	48684273	48684447	+	11.3	0.968	26	29	0.5	64.1	7.38e-42	15.45	1.57e-24	1	chr8-101	chr8	48684277	48684445	+	6.35	0.762	16	16	0.4	36.1	6.79e-20	7.04	2.87e-09	0.9
Merged-chr8-112733337-2	chr8	112733303	112733372	+	7.07	Rest TAP2|Rest TAP1	2	chr8-105	chr8-95	chr8-95	chr8	112733260	112733434	+	7.39	0.808	18	19	2.7	7	1.09e-10	8.72	2.77e-12	0.95	chr8-105	chr8	112733244	112733412	+	6.75	0.704	16	17	3.5	4.8	2.22e-07	8.73	3.76e-11	0.96
Merged-chr8-32648555-2	chr8	32648509	32648602	+	6.28	Rest TAP2|Rest TAP1	2	chr8-122	chr8-93	chr8-93	chr8	32648490	32648664	+	7	0.786	18	18	0.9	19.89	1.04e-17	7.94	4.58e-11	0.96	chr8-122	chr8	32648450	32648618	+	5.56	0.81	14	14	0.9	15.8	8.73e-13	5.69	3.49e-07	0.97
Merged-chr8-74268832-2	chr8	74268802	74268863	+	6.48	Rest TAP2|Rest TAP1	2	chr8-129	chr8-98	chr8-98	chr8	74268740	74268914	+	7	0.8	17	18	2.7	6.63	7.72e-10	9.41	3e-12	0.96	chr8-129	chr8	74268754	74268922	+	5.96	0.792	14	15	1.8	8.46	7.83e-10	7.84	2.17e-09	0.96
Merged-chr8-96414417-2	chr8	96414375	96414460	+	8.235	Rest TAP2|Rest TAP1	2	chr8-131	chr8-71	chr8-71	chr8	96414313	96414487	+	9.72	0.844	24	25	0.9	27.63	2.14e-27	11.48	2.26e-18	0.98	chr8-131	chr8	96414351	96414519	+	6.75	0.84	14	17	0.9	19.18	1.49e-16	6.96	1.11e-09	1.09
Merged-chr2-194017937-2	chr2	194017908	194017966	+	11.95	Rest TAP2|Rest TAP1	2	chr2-200	chr2-134	chr2-134	chr2	194017854	194018028	+	13.6	0.864	34	35	4.5	7.74	1.05e-19	18.3	1.08e-31	0.91	chr2-200	chr2	194017849	194018017	+	10.3	0.853	26	26	3.5	7.33	1.61e-14	12.68	4.43e-20	0.9
Merged-chr2-118123127-2	chr2	118123095	118123159	+	11.015	Rest TAP2|Rest TAP1	2	chr2-203	chr2-166	chr2-166	chr2	118123033	118123207	+	12.1	0.943	30	31	1.8	17.13	2.04e-27	15.49	3.83e-26	0.95	chr2-203	chr2	118123050	118123218	+	9.93	0.853	25	25	1.8	14.1	1.93e-20	11.8	1.2e-18	0.93
Merged-chr2-158168721-2	chr2	158168693	158168749	+	13.915	Rest TAP2|Rest TAP1	2	chr2-204	chr2-62	chr2-62	chr2	158168637	158168811	+	17.9	0.831	44	46	2.7	16.95	1.14e-39	20.78	1.56e-43	0.89	chr2-204	chr2	158168634	158168802	+	9.93	0.846	25	25	2.7	9.4	2.08e-16	12.29	4.64e-19	0.93
Merged-chr2-234489803-2	chr2	234489767	234489839	+	11.765	Rest TAP2|Rest TAP1	2	chr2-205	chr2-120	chr2-120	chr2	234489727	234489901	+	14	0.86	36	36	2.7	13.26	7.88e-28	19.55	1.58e-33	0.93	chr2-205	chr2	234489708	234489876	+	9.53	0.795	25	24	3.5	6.77	8.42e-13	12.65	1.23e-18	0.94
Merged-chr2-179627853-2	chr2	179627807	179627900	+	10.415	Rest TAP2|Rest TAP1	2	chr2-211	chr2-181	chr2-181	chr2	179627745	179627919	+	10.9	0.897	28	28	1.8	15.47	9.35e-24	12.65	1.78e-21	0.93	chr2-211	chr2	179627791	179627959	+	9.93	0.882	24	25	1.8	14.1	1.93e-20	12.83	1.72e-19	0.93
Merged-chr2-252662456-2	chr2	252662408	252662504	+	10.415	Rest TAP2|Rest TAP1	2	chr2-215	chr2-167	chr2-167	chr2	252662392	252662566	+	11.7	0.9	30	30	1.8	16.58	3.51e-26	10.39	1.5e-20	0.92	chr2-215	chr2	252662349	252662517	+	9.13	0.833	24	23	2.7	8.65	1.79e-14	9.09	6.38e-15	0.9
Merged-chr2-49527611-2	chr2	49527576	49527646	+	11.765	Rest TAP2|Rest TAP1	2	chr2-219	chr2-142	chr2-142	chr2	49527534	49527708	+	13.6	0.857	33	35	1.8	19.34	1.73e-32	13.82	1.1e-27	0.94	chr2-219	chr2	49527517	49527685	+	9.93	0.714	23	25	1.8	14.1	1.93e-20	11.43	2.48e-18	0.98
Merged-chr16-27309865-2	chr16	27309831	27309900	+	61.35	Rest TAP2|Rest TAP1	2	chr16-34	chr16-31	chr16-31	chr16	27309788	27309962	+	57.6	0.86	79	148	27.1	5.45	1.2e-58	10.53	2.7e-95	1.24	chr16-34	chr16	27309772	27309940	+	65.1	0.891	74	164	25.7	6.38	4.28e-74	11.55	2.13e-111	1.43
Merged-chr2-83001905-2	chr2	83001877	83001933	+	11.57	Rest TAP2|Rest TAP1	2	chr2-221	chr2-110	chr2-110	chr2	83001815	83001989	+	14.8	0.894	37	38	3.6	10.5	9.55e-26	15.44	1.28e-31	0.96	chr2-221	chr2	83001824	83001992	+	8.34	0.692	23	21	3.5	5.92	2.35e-10	7.36	4.74e-12	0.95
Merged-chr2-144239061-2	chr2	144239025	144239098	+	11	Rest TAP2|Rest TAP1	2	chr2-222	chr2-174	chr2-174	chr2	144238986	144239160	+	10.9	0.868	29	28	1.8	15.47	9.35e-24	11.98	7.28e-21	0.9	chr2-222	chr2	144238966	144239134	+	11.1	0.882	23	28	2.7	10.53	1.97e-19	15.03	1.99e-23	1.09
Merged-chr2-200569501-2	chr2	200569462	200569540	+	8.855	Rest TAP2|Rest TAP1	2	chr2-223	chr2-254	chr2-254	chr2	200569428	200569602	+	7.78	0.697	20	20	2.7	7.37	1.47e-11	8.76	7.03e-13	0.9	chr2-223	chr2	200569403	200569571	+	9.93	0.829	23	25	3.5	7.05	1.19e-13	10.92	7.07e-18	0.98
Merged-chr2-38629879-2	chr2	38629850	38629908	+	10.615	Rest TAP2|Rest TAP1	2	chr2-227	chr2-173	chr2-173	chr2	38629796	38629970	+	11.7	0.792	29	30	1.8	16.58	3.51e-26	14.73	9.72e-25	0.92	chr2-227	chr2	38629791	38629959	+	9.53	0.966	22	24	1.8	13.54	2.73e-19	13.38	3.57e-19	1.03
Merged-chr16-85230661-2	chr16	85230627	85230695	+	37.1	Rest TAP2|Rest TAP1	2	chr16-48	chr16-17	chr16-17	chr16	85230565	85230739	+	42	0.886	89	108	0.5	238.71	3.02e-212	36.74	1.54e-125	0.9	chr16-48	chr16	85230586	85230754	+	32.2	0.921	70	81	0.9	91.39	4.04e-126	32.92	7.16e-91	0.89
Merged-chr16-13201235-2	chr16	13201195	13201275	+	36.5	Rest TAP2|Rest TAP1	2	chr16-49	chr16-11	chr16-11	chr16	13201163	13201337	+	42.8	0.897	95	110	1.8	60.78	2.28e-151	43.75	5.86e-136	0.87	chr16-49	chr16	13201136	13201304	+	30.2	0.848	69	76	1.8	42.87	7.24e-94	33.95	2.29e-86	0.87
Merged-chr2-239697890-2	chr2	239697852	239697928	+	9.815	Rest TAP2|Rest TAP1	2	chr2-231	chr2-182	chr2-182	chr2	239697790	239697964	+	10.5	0.838	28	27	1.8	14.92	1.45e-22	9.24	2.06e-17	0.9	chr2-231	chr2	239697819	239697987	+	9.13	0.8	22	23	1.8	12.98	3.71e-18	7.74	1.73e-13	0.98
Merged-chr2-53393490-2	chr2	53393462	53393519	+	9.22	Rest TAP2|Rest TAP1	2	chr2-237	chr2-192	chr2-192	chr2	53393400	53393574	+	10.1	0.912	27	26	3.6	7.18	2.57e-14	10.06	1.1e-17	0.9	chr2-237	chr2	53393410	53393578	+	8.34	0.8	21	21	3.5	5.92	2.35e-10	7.36	4.74e-12	0.95
Merged-chr2-5747306-2	chr2	5747256	5747356	+	9.97	Rest TAP2|Rest TAP1	2	chr2-249	chr2-154	chr2-154	chr2	5747194	5747368	+	12.4	0.86	31	32	0.9	35.36	6.27e-38	13.9	1.58e-25	0.92	chr2-249	chr2	5747247	5747415	+	7.54	0.857	20	19	1.8	10.72	8.11e-14	9.19	1.14e-12	0.9
Merged-chr2-40495886-2	chr2	40495851	40495921	+	9.22	Rest TAP2|Rest TAP1	2	chr2-251	chr2-206	chr2-206	chr2	40495789	40495963	+	10.5	0.727	25	27	2.7	9.95	3.45e-18	11.05	2.62e-19	1.01	chr2-251	chr2	40495812	40495980	+	7.94	0.824	20	20	2.7	7.52	1.03e-11	8.07	2.97e-12	0.95
Merged-chr2-92835363-2	chr2	92835333	92835394	+	8.44	Rest TAP2|Rest TAP1	2	chr2-253	chr2-227	chr2-227	chr2	92835271	92835445	+	8.94	0.879	23	23	0.9	25.42	1.57e-24	12.99	3.63e-18	0.94	chr2-253	chr2	92835285	92835453	+	7.94	0.781	20	20	0.9	22.57	1.52e-20	11.94	2.51e-15	0.9
Merged-chr2-203780591-2	chr2	203780563	203780619	+	10.22	Rest TAP2|Rest TAP1	2	chr2-255	chr2-144	chr2-144	chr2	203780507	203780681	+	12.1	0.8	33	31	1.8	17.13	2.04e-27	11.29	3.35e-22	0.89	chr2-255	chr2	203780504	203780672	+	8.34	0.692	20	21	0.9	23.69	6.4e-22	8.65	2.36e-13	0.95
Merged-chr16-85102596-2	chr16	85102549	85102644	+	25.15	Rest TAP2|Rest TAP1	2	chr16-73	chr16-111	chr16-111	chr16	85102532	85102706	+	23.7	0.895	57	61	0.9	67.41	1.79e-87	21.13	1.39e-57	0.91	chr16-73	chr16	85102490	85102658	+	26.6	0.925	61	67	2.7	25.2	5.7e-68	33.8	3.14e-76	0.9
Merged-chr2-76561390-2	chr2	76561342	76561439	+	7.855	Rest TAP2|Rest TAP1	2	chr2-268	chr2-245	chr2-245	chr2	76561280	76561454	+	8.56	0.778	21	22	2.7	8.1	2.32e-13	8.28	1.52e-13	0.99	chr2-268	chr2	76561330	76561498	+	7.15	0.84	19	18	1.8	10.15	8.73e-13	8.23	2.6e-11	0.9
Merged-chr2-176942310-2	chr2	176942269	176942351	+	7.075	Rest TAP2|Rest TAP1	2	chr2-270	chr2-268	chr2-268	chr2	176942207	176942381	+	7	0.889	19	18	2.7	6.63	7.72e-10	8.07	3.57e-11	0.96	chr2-270	chr2	176942242	176942410	+	7.15	0.793	19	18	2.7	6.77	5.6e-10	10.13	9.1e-13	0.95
Merged-chr2-252824437-2	chr2	252824402	252824472	+	6.295	Rest TAP2|Rest TAP1	2	chr2-291	chr2-380	chr2-380	chr2	252824360	252824534	+	5.44	0.833	14	14	1.8	7.74	8.62e-09	5.04	1.44e-06	0.97	chr2-291	chr2	252824343	252824511	+	7.15	0.826	18	18	1.8	10.15	8.73e-13	6.75	5.83e-10	0.9
Merged-chr12-43566835-2	chr12	43566796	43566874	+	39.6	Rest TAP2|Rest TAP1	2	chr12-11	chr12-5	chr12-5	chr12	43566762	43566936	+	47.4	0.824	107	122	3.6	33.71	3.98e-137	34.45	3.04e-138	0.82	chr12-11	chr12	43566737	43566905	+	31.8	0.841	70	80	3.5	22.57	3.95e-77	30.6	2.59e-87	0.88
Merged-chr12-37340428-2	chr12	37340391	37340466	+	26.75	Rest TAP2|Rest TAP1	2	chr12-12	chr12-16	chr12-16	chr12	37340354	37340528	+	26.1	0.854	59	67	5.4	12.34	2.2e-48	25.39	3.47e-68	0.95	chr12-12	chr12	37340332	37340500	+	27.4	0.851	68	69	5.3	12.98	3.69e-51	29.91	6.71e-75	0.83
Merged-chr12-13038039-2	chr12	13038003	13038075	+	30.25	Rest TAP2|Rest TAP1	2	chr12-14	chr12-9	chr12-9	chr12	13037963	13038137	+	32.7	0.924	70	84	4.5	18.57	4.02e-74	31	4.76e-92	0.95	chr12-14	chr12	13037944	13038112	+	27.8	0.828	62	70	4.4	15.8	1.92e-57	24.98	1.12e-70	0.92
Merged-chr12-19621754-2	chr12	19621719	19621790	+	32.15	Rest TAP2|Rest TAP1	2	chr12-15	chr12-7	chr12-7	chr12	19621657	19621831	+	37.7	0.892	89	97	4.5	21.44	4.58e-91	30.1	8.54e-105	0.82	chr12-15	chr12	19621681	19621849	+	26.6	0.927	62	67	3.5	18.9	5.6e-60	23.07	1.68e-65	0.89
Merged-chr12-8550936-2	chr12	8550900	8550972	+	28.05	Rest TAP2|Rest TAP1	2	chr12-16	chr12-10	chr12-10	chr12	8550860	8551034	+	30.3	0.81	69	78	5.4	14.37	8.47e-61	22.36	5.98e-75	0.91	chr12-16	chr12	8550841	8551009	+	25.8	0.859	58	65	5.3	12.22	9.63e-47	21.13	3.05e-61	0.91
Merged-chr12-35844132-2	chr12	35844107	35844158	+	25.45	Rest TAP2|Rest TAP1	2	chr12-18	chr12-13	chr12-13	chr12	35844046	35844220	+	30.7	0.846	66	79	2.7	29.1	1.4e-84	24.11	2.27e-78	0.96	chr12-18	chr12	35844048	35844216	+	20.2	0.884	49	51	2.7	19.18	2.18e-46	17.66	1.17e-44	0.91
Merged-chr12-36623774-2	chr12	36623736	36623812	+	20.85	Rest TAP2|Rest TAP1	2	chr12-20	chr12-21	chr12-21	chr12	36623674	36623848	+	22.2	0.943	53	57	4.5	12.6	6.74e-42	24.2	3.92e-57	0.89	chr12-20	chr12	36623703	36623871	+	19.5	0.892	48	49	4.4	11.06	1.03e-33	24.94	5.69e-50	0.87
Merged-chr12-21957941-2	chr12	21957904	21957979	+	21.2	Rest TAP2|Rest TAP1	2	chr12-21	chr12-19	chr12-19	chr12	21957867	21958041	+	23.3	0.837	56	60	8.1	7.37	1.8e-31	17.83	1.81e-52	0.9	chr12-21	chr12	21957845	21958013	+	19.1	0.877	45	48	8	6.02	6.4e-22	17.45	6.79e-42	0.9
Merged-chr12-36678377-2	chr12	36678339	36678415	+	22.35	Rest TAP2|Rest TAP1	2	chr12-22	chr12-14	chr12-14	chr12	36678303	36678477	+	26.4	0.888	61	68	0.9	75.15	1.82e-100	28.66	1.29e-72	0.93	chr12-22	chr12	36678280	36678448	+	18.3	0.8	45	46	0.9	51.9	2.91e-61	16.93	1.18e-39	0.97
Merged-chr12-44226524-2	chr12	44226491	44226557	+	22.35	Rest TAP2|Rest TAP1	2	chr12-23	chr12-17	chr12-17	chr12	44226429	44226603	+	24.5	0.882	59	63	4.5	13.92	1.17e-48	23.88	1.32e-62	0.9	chr12-23	chr12	44226448	44226616	+	20.2	0.892	44	51	3.5	14.39	2.15e-40	26.65	2.35e-53	0.97
Merged-chr12-42139248-2	chr12	42139204	42139293	+	20.65	Rest TAP2|Rest TAP1	2	chr12-24	chr12-22	chr12-22	chr12	42139181	42139355	+	22.6	0.896	49	58	3.6	16.02	3.06e-48	17.9	7.28e-51	0.98	chr12-24	chr12	42139145	42139313	+	18.7	0.963	42	47	2.7	17.68	2.62e-41	17.08	1.19e-40	0.94
Merged-chr12-46260643-2	chr12	46260614	46260672	+	19.8	Rest TAP2|Rest TAP1	2	chr12-25	chr12-18	chr12-18	chr12	46260560	46260734	+	22.9	0.955	57	59	0.9	65.2	8e-84	22.21	5.7e-57	0.89	chr12-25	chr12	46260555	46260723	+	16.7	0.926	42	42	0.9	47.39	1.85e-54	15.17	1.78e-34	0.92
Merged-chr12-31058329-2	chr12	31058295	31058363	+	13.95	Rest TAP2|Rest TAP1	2	chr12-27	chr12-31	chr12-31	chr12	31058233	31058407	+	12.4	0.808	33	32	0.9	35.36	6.27e-38	11.66	2.87e-23	0.92	chr12-27	chr12	31058254	31058422	+	15.5	0.925	39	39	2.7	14.67	1.35e-31	16.54	1.67e-33	0.9
Merged-chr12-44347484-2	chr12	44347441	44347528	+	15.7	Rest TAP2|Rest TAP1	2	chr12-30	chr12-25	chr12-25	chr12	44347416	44347590	+	17.1	0.853	43	44	0.5	97.25	1.67e-70	10.35	2.64e-29	0.91	chr12-30	chr12	44347382	44347550	+	14.3	0.896	36	36	0.4	81.24	3.26e-55	10.28	3.55e-24	0.91
Merged-chr12-28469822-2	chr12	28469788	28469857	+	18.25	Rest TAP2|Rest TAP1	2	chr12-32	chr12-20	chr12-20	chr12	28469745	28469919	+	22.2	0.81	53	57	4.5	12.6	6.74e-42	17.78	7.22e-50	0.89	chr12-32	chr12	28469729	28469897	+	14.3	0.762	33	36	5.3	6.77	2.06e-18	12.04	1.96e-26	0.99
Merged-chr12-44345654-2	chr12	44345627	44345681	+	13.55	Rest TAP2|Rest TAP1	2	chr12-33	chr12-33	chr12-33	chr12	44345565	44345739	+	13.2	0.763	32	34	2.7	12.53	1.35e-25	8.31	4.05e-20	0.97	chr12-33	chr12	44345572	44345740	+	13.9	0.887	33	35	1.8	19.74	8.7e-33	10.4	1.04e-23	1.03
Merged-chr12-29699342-2	chr12	29699316	29699368	+	11.8	Rest TAP2|Rest TAP1	2	chr12-34	chr12-48	chr12-48	chr12	29699256	29699430	+	10.1	0.838	25	26	0.9	28.73	7.45e-29	11.47	4.87e-19	0.93	chr12-34	chr12	29699257	29699425	+	13.5	0.857	32	34	0.9	38.36	2.31e-41	15.42	1.87e-28	0.94
Merged-chr12-15132607-2	chr12	15132570	15132645	+	13.9	Rest TAP2|Rest TAP1	2	chr12-41	chr12-26	chr12-26	chr12	15132533	15132707	+	16.7	0.836	41	43	3.6	11.88	5.08e-31	15.18	2.92e-35	0.92	chr12-41	chr12	15132511	15132679	+	11.1	0.8	26	28	3.5	7.9	2.65e-16	10.5	2.1e-19	1
Merged-chr12-20904229-2	chr12	20904194	20904265	+	12.75	Rest TAP2|Rest TAP1	2	chr12-42	chr12-28	chr12-28	chr12	20904153	20904327	+	15.2	0.789	37	39	4.5	8.62	2.21e-23	5.21	4.29e-16	0.95	chr12-42	chr12	20904135	20904303	+	10.3	0.735	26	26	1.8	14.67	1.31e-21	4.35	1.26e-09	0.93
Merged-chr12-28892931-2	chr12	28892897	28892965	+	11.35	Rest TAP2|Rest TAP1	2	chr12-43	chr12-42	chr12-42	chr12	28892853	28893027	+	12.4	0.902	28	32	1.8	17.68	1.15e-28	9.56	9.14e-21	1.02	chr12-43	chr12	28892838	28893006	+	10.3	0.778	26	26	2.7	9.78	2.12e-17	8.09	1.7e-15	0.9
Merged-chr12-36733778-2	chr12	36733749	36733807	+	10.01	Rest TAP2|Rest TAP1	2	chr12-49	chr12-44	chr12-44	chr12	36733695	36733869	+	9.72	0.756	27	25	5.4	4.6	8.33e-10	9.29	2.74e-16	0.9	chr12-49	chr12	36733690	36733858	+	10.3	0.8	25	26	4.4	5.87	2.28e-12	10.08	1.05e-17	0.97
Merged-chr12-44679535-2	chr12	44679500	44679571	+	11.55	Rest TAP2|Rest TAP1	2	chr12-51	chr12-34	chr12-34	chr12	44679438	44679612	+	12.8	0.907	32	33	2.7	12.16	1.7e-24	13.22	1.33e-25	0.95	chr12-51	chr12	44679462	44679630	+	10.3	0.833	23	26	2.7	9.78	2.12e-17	13.35	1.29e-20	1.01
Merged-chr12-8907545-2	chr12	8907498	8907592	+	9.435	Rest TAP2|Rest TAP1	2	chr12-53	chr12-47	chr12-47	chr12	8907436	8907610	+	8.94	0.816	25	23	5.4	4.24	1.73e-08	9.02	7.57e-15	0.9	chr12-53	chr12	8907483	8907651	+	9.93	0.763	22	25	5.3	4.7	5.52e-10	10.38	2.25e-17	1.02
Merged-chr12-36696902-2	chr12	36696875	36696929	+	11.92	Rest TAP2|Rest TAP1	2	chr12-60	chr12-27	chr12-27	chr12	36696813	36696987	+	15.9	0.882	38	41	2.7	15.1	1.28e-33	14.84	2.5e-33	0.95	chr12-60	chr12	36696820	36696988	+	7.94	0.759	21	20	2.7	7.52	1.03e-11	10.09	5.48e-14	0.95
Merged-chr12-41656683-2	chr12	41656656	41656710	+	10.22	Rest TAP2|Rest TAP1	2	chr12-61	chr12-38	chr12-38	chr12	41656594	41656768	+	11.7	0.868	29	30	4.5	6.63	2.22e-15	13.89	5.07e-24	0.96	chr12-61	chr12	41656601	41656769	+	8.74	0.735	21	22	3.5	6.21	3.75e-11	9.13	2.25e-14	0.94
Merged-chr12-10435839-2	chr12	10435806	10435872	+	9.02	Rest TAP2|Rest TAP1	2	chr12-62	chr12-41	chr12-41	chr12	10435760	10435934	+	10.1	0.865	28	26	1.8	14.37	2.17e-21	9.53	3.84e-17	0.9	chr12-62	chr12	10435747	10435915	+	7.94	0.871	20	20	3.5	5.64	1.4e-09	9.14	3.23e-13	0.95
Merged-chr12-29422412-2	chr12	29422369	29422456	+	6.49	Rest TAP2|Rest TAP1	2	chr12-64	chr12-132	chr12-132	chr12	29422344	29422518	+	5.44	0.739	15	14	1.8	7.74	8.62e-09	5.73	3.22e-07	0.9	chr12-64	chr12	29422310	29422478	+	7.54	0.839	20	19	1.8	10.72	8.11e-14	8.06	1.06e-11	0.9
Merged-chr12-41255799-2	chr12	41255770	41255828	+	8.25	Rest TAP2|Rest TAP1	2	chr12-65	chr12-61	chr12-61	chr12	41255708	41255882	+	8.56	0.852	22	22	4.5	4.86	3.17e-09	9.07	2.58e-14	0.9	chr12-65	chr12	41255719	41255887	+	7.94	0.846	20	20	2.7	7.52	1.03e-11	8.07	2.97e-12	0.9
Merged-chr12-10373352-2	chr12	10373315	10373390	+	9.42	Rest TAP2|Rest TAP1	2	chr12-68	chr12-40	chr12-40	chr12	10373278	10373452	+	10.9	0.795	28	28	0.5	61.89	4.73e-40	10.61	1.62e-19	0.93	chr12-68	chr12	10373256	10373424	+	7.94	0.781	19	20	0.4	45.13	2.25e-26	7.75	6.06e-12	1
Merged-chr12-44117781-2	chr12	44117743	44117819	+	7.465	Rest TAP2|Rest TAP1	2	chr12-71	chr12-68	chr12-68	chr12	44117681	44117855	+	7.78	0.706	20	20	0.5	44.21	3.38e-26	7.19	2.23e-11	0.95	chr12-71	chr12	44117710	44117878	+	7.15	0.852	19	18	0.4	40.62	4.36e-23	7.86	5.38e-11	0.9
Merged-chr12-12277504-2	chr12	12277478	12277530	+	7.075	Rest TAP2|Rest TAP1	2	chr12-76	chr12-72	chr12-72	chr12	12277418	12277592	+	7	0.92	18	18	1.8	9.95	1.22e-12	7.37	1.5e-10	0.96	chr12-76	chr12	12277419	12277587	+	7.15	0.724	18	18	1.8	10.15	8.73e-13	8.29	2.29e-11	0.95
Merged-chr12-41715153-2	chr12	41715128	41715179	+	6.68	Rest TAP2|Rest TAP1	2	chr12-79	chr12-93	chr12-93	chr12	41715066	41715240	+	6.61	0.692	17	17	2.7	6.26	5.17e-09	6.96	1.12e-09	0.96	chr12-79	chr12	41715070	41715238	+	6.75	0.87	18	17	3.5	4.8	2.22e-07	8.65	4.29e-11	0.9
Merged-chr6-15358630-2	chr6	15358590	15358670	+	6.67	Rest TAP2|Rest TAP1	2	chr6-231	chr6-69	chr6-69	chr6	15358528	15358702	+	7.78	0.862	21	20	1.8	11.05	1.04e-14	15.47	2.04e-17	0.9	chr6-231	chr6	15358561	15358729	+	5.56	0.739	14	14	1.8	7.9	6.68e-09	12.61	1.77e-11	0.9
Merged-chr6-30962759-2	chr6	30962731	30962787	+	7.06	Rest TAP2|Rest TAP1	2	chr6-232	chr6-71	chr6-71	chr6	30962675	30962849	+	8.56	0.92	21	22	0.9	24.31	3.99e-23	15.73	3.77e-19	0.99	chr6-232	chr6	30962672	30962840	+	5.56	0.773	14	14	0.9	15.8	8.73e-13	9.42	7.41e-10	0.97
Merged-chr6-105021009-2	chr6	105020964	105021055	+	5.31	Rest TAP2|Rest TAP1	2	chr6-235	chr6-195	chr6-195	chr6	105020943	105021117	+	5.06	0.762	15	13	0.5	28.73	3.4e-15	7.65	3.3e-08	0.89	chr6-235	chr6	105020905	105021073	+	5.56	0.714	14	14	0.4	31.59	8.3e-17	9.64	5.52e-10	0.97
Merged-chr6-129480272-2	chr6	129480226	129480319	+	5.89	Rest TAP2|Rest TAP1	2	chr6-237	chr6-153	chr6-153	chr6	129480164	129480338	+	6.22	0.76	17	16	0.5	35.36	9.37e-20	9.72	2.98e-11	0.9	chr6-237	chr6	129480210	129480378	+	5.56	0.833	14	14	0.9	15.8	8.73e-13	9.42	7.41e-10	0.9
Merged-chr20-8708172-2	chr20	8708124	8708220	+	13.75	Rest TAP2|Rest TAP1	2	chr20-10	chr20-10	chr20-10	chr20	8708062	8708236	+	14	0.887	34	36	3.6	9.95	1.03e-23	12.63	4.04e-27	0.96	chr20-10	chr20	8708111	8708279	+	13.5	0.786	36	34	2.7	12.79	7.07e-26	11.44	2.33e-24	0.88
Merged-chr20-45034239-2	chr20	45034197	45034282	+	19.6	Rest TAP2|Rest TAP1	2	chr20-13	chr20-4	chr20-4	chr20	45034135	45034309	+	24.1	0.91	57	62	1.8	34.26	5.02e-71	36.1	2.16e-72	0.89	chr20-13	chr20	45034173	45034341	+	15.1	0.863	34	38	2.7	14.29	1.98e-30	30.46	2.52e-42	0.98
Merged-chr20-12072887-2	chr20	12072844	12072930	+	11.42	Rest TAP2|Rest TAP1	2	chr20-14	chr20-21	chr20-21	chr20	12072782	12072956	+	8.94	0.735	23	23	1.8	12.71	5.76e-18	10.47	3.4e-16	0.9	chr20-14	chr20	12072821	12072989	+	13.9	0.909	31	35	0.9	39.49	5.84e-43	14.42	2.73e-28	1.06
Merged-chr20-9264934-2	chr20	9264896	9264972	+	10.81	Rest TAP2|Rest TAP1	2	chr20-17	chr20-19	chr20-19	chr20	9264834	9265008	+	9.72	0.833	26	25	4.5	5.53	2.07e-11	8.94	6.52e-16	0.9	chr20-17	chr20	9264863	9265031	+	11.9	0.868	28	30	4.4	6.77	1.3e-15	11.86	4.01e-22	0.99
Merged-chr20-8661488-2	chr20	8661450	8661526	+	10.415	Rest TAP2|Rest TAP1	2	chr20-21	chr20-14	chr20-14	chr20	8661414	8661588	+	11.7	0.795	30	30	1.8	16.58	3.51e-26	10.08	3.41e-20	0.96	chr20-21	chr20	8661391	8661559	+	9.13	0.763	24	23	2.7	8.65	1.79e-14	9.22	4.82e-15	0.94
Merged-chr20-12092435-2	chr20	12092407	12092464	+	10.415	Rest TAP2|Rest TAP1	2	chr20-22	chr20-16	chr20-16	chr20	12092352	12092526	+	11.7	0.745	29	30	2.7	11.05	2.81e-21	9.74	8.81e-20	0.92	chr20-22	chr20	12092348	12092516	+	9.13	0.897	23	23	2.7	8.65	1.79e-14	7.56	2.73e-13	0.9
Merged-chr20-23274125-2	chr20	23274084	23274166	+	10.57	Rest TAP2|Rest TAP1	2	chr20-23	chr20-11	chr20-11	chr20	23274022	23274196	+	13.2	0.881	33	34	3.6	9.39	9.97e-22	11.93	6.29e-25	0.91	chr20-23	chr20	23274057	23274225	+	7.94	0.811	22	20	3.5	5.64	1.4e-09	7.65	7.64e-12	0.9
Merged-chr20-6818414-2	chr20	6818377	6818451	+	11.77	Rest TAP2|Rest TAP1	2	chr20-26	chr20-8	chr20-8	chr20	6818339	6818513	+	15.2	0.894	37	39	2.7	14.37	2.86e-31	14.59	1.65e-31	0.9	chr20-26	chr20	6818318	6818486	+	8.34	0.818	20	21	2.7	7.9	1.29e-12	8.72	2.07e-13	1
Merged-chr20-17036028-2	chr20	17035988	17036069	+	9.235	Rest TAP2|Rest TAP1	2	chr20-27	chr20-22	chr20-22	chr20	17035957	17036131	+	8.94	0.789	23	23	4.5	5.08	6.17e-10	10.56	2.87e-16	0.94	chr20-27	chr20	17035929	17036097	+	9.53	0.744	20	24	2.7	9.03	1.97e-15	10.33	1.07e-16	1.08
Merged-chr20-34557215-2	chr20	34557168	34557262	+	7.27	Rest TAP2|Rest TAP1	2	chr20-30	chr20-31	chr20-31	chr20	34557150	34557324	+	7	0.72	17	18	0.5	39.79	6.27e-23	13.55	7.35e-15	0.96	chr20-30	chr20	34557109	34557277	+	7.54	0.88	17	19	0.4	42.87	1.02e-24	13.9	8.54e-16	1.01
Merged-chr20-2817124-2	chr20	2817084	2817164	+	9.025	Rest TAP2|Rest TAP1	2	chr20-32	chr20-15	chr20-15	chr20	2817022	2817196	+	11.7	0.864	29	30	4.5	6.63	2.22e-15	11.85	4.16e-22	0.92	chr20-32	chr20	2817055	2817223	+	6.35	0.815	16	16	3.5	4.51	1.08e-06	8	4.77e-10	0.9
Merged-chr20-28307465-2	chr20	28307425	28307506	+	6.87	Rest TAP2|Rest TAP1	2	chr20-33	chr20-28	chr20-28	chr20	28307394	28307568	+	7.39	0.846	19	19	0.9	21	4.98e-19	11.79	1.54e-14	0.9	chr20-33	chr20	28307366	28307534	+	6.35	0.767	16	16	0.9	18.05	2.86e-15	9.86	2.42e-11	1.03
Merged-chrX-90862517-2	chrX	90862468	90862566	+	7.455	Rest TAP2|Rest TAP1	2	chrX-29	chrX-10	chrX-10	chrX	90862454	90862628	+	8.56	0.862	21	22	3.6	6.08	5.51e-11	12.94	2.06e-17	0.94	chrX-29	chrX	90862409	90862577	+	6.35	0.739	16	16	3.5	4.51	1.08e-06	10.64	7.96e-12	0.9
Merged-chr2-158039429-2	chr2	158039400	158039459	+	6.675	Rest TAP2|Rest TAP1	2	chr2-327	chr2-297	chr2-297	chr2	158039347	158039521	+	7	0.758	17	18	1.8	9.95	1.22e-12	6.01	3.44e-09	0.96	chr2-327	chr2	158039341	158039509	+	6.35	0.87	16	16	1.8	9.03	8.61e-11	9.55	3.79e-11	0.9
Merged-chr2-154295364-2	chr2	154295322	154295406	+	5.51	Rest TAP2|Rest TAP1	2	chr2-357	chr2-360	chr2-360	chr2	154295294	154295468	+	4.67	0.7	14	12	2.7	4.42	2.79e-05	4.88	1.08e-05	0.89	chr2-357	chr2	154295263	154295431	+	6.35	0.704	15	16	2.7	6.02	2.47e-08	6.69	5.84e-09	1.03
Merged-chr2-166988101-2	chr2	166988070	166988132	+	8.825	Rest TAP2|Rest TAP1	2	chr2-362	chr2-193	chr2-193	chr2	166988008	166988182	+	11.3	0.838	27	29	0.5	64.1	7.38e-42	14.49	8.93e-24	1	chr2-362	chr2	166988023	166988191	+	6.35	0.818	15	16	0.4	36.1	6.79e-20	8.21	3.3e-10	0.96
Merged-chrX-159801175-2	chrX	159801141	159801210	+	35.15	Rest TAP2|Rest TAP1	2	chrX-4	chrX-3	chrX-3	chrX	159801079	159801253	+	38.5	0.953	87	99	1.8	54.7	5.69e-132	58.24	1.3e-134	0.87	chrX-4	chrX	159801101	159801269	+	31.8	0.892	71	80	1.8	45.13	1.88e-100	46.82	1.06e-101	0.87
Merged-chr10-108590473-2	chr10	108590446	108590500	+	91.6	Rest TAP2|Rest TAP1	2	chr10-1	chr10-1	chr10-1	chr10	108590384	108590558	+	103.8	0.852	179	267	3.6	73.77	0	53.47	0	0.76	chr10-1	chr10	108590391	108590559	+	79.4	0.851	149	200	3.5	56.41	3.17e-267	50.24	2.44e-257	0.78
Merged-chr10-41021781-2	chr10	41021745	41021817	+	56.25	Rest TAP2|Rest TAP1	2	chr10-3	chr10-2	chr10-2	chr10	41021683	41021857	+	68.4	0.919	135	176	2.7	64.84	7.29e-246	57.45	9.02e-237	0.82	chr10-3	chr10	41021708	41021876	+	44.1	0.884	94	111	1.8	62.62	3.87e-154	48.12	1.13e-141	0.84
Merged-chr10-61899366-2	chr10	61899340	61899392	+	35.9	Rest TAP2|Rest TAP1	2	chr10-6	chr10-6	chr10-6	chr10	61899280	61899454	+	38.1	0.93	84	98	1.8	54.15	3.11e-130	37.14	1.53e-114	0.91	chr10-6	chr10	61899281	61899449	+	33.7	0.902	73	85	1.8	47.95	8.35e-109	39.17	1.66e-101	0.9
Merged-chr10-93072874-2	chr10	93072846	93072903	+	36.3	Rest TAP2|Rest TAP1	2	chr10-7	chr10-4	chr10-4	chr10	93072791	93072965	+	42.4	0.883	90	109	2.7	40.15	8.82e-131	41.31	4.3e-132	0.88	chr10-7	chr10	93072787	93072955	+	30.2	0.85	65	76	2.7	28.58	7.29e-81	28.51	8.76e-81	0.93
Merged-chr10-63971326-2	chr10	63971299	63971353	+	32.95	Rest TAP2|Rest TAP1	2	chr10-9	chr10-5	chr10-5	chr10	63971241	63971415	+	38.9	0.907	87	100	2.7	36.84	1.71e-116	28.81	3.81e-106	0.88	chr10-9	chr10	63971240	63971408	+	27	0.857	61	68	2.7	25.57	2.23e-69	23.69	3.31e-67	0.94
Merged-chr2-251239892-2	chr2	251239858	251239926	+	6.27	Rest TAP2|Rest TAP1	2	chr2-407	chr2-258	chr2-258	chr2	251239814	251239988	+	7.78	0.821	20	20	2.7	7.37	1.47e-11	8.89	5.32e-13	0.9	chr2-407	chr2	251239799	251239967	+	4.76	0.842	14	12	2.7	4.51	2.28e-05	5.24	5.31e-06	0.89
Merged-chr11-35367431-2	chr11	35367406	35367457	+	16.1	Rest TAP2|Rest TAP1	2	chr11-7	chr11-5	chr11-5	chr11	35367344	35367518	+	18.7	0.918	45	48	0.5	106.09	1.5e-78	22.04	1.61e-46	1.01	chr11-7	chr11	35367348	35367516	+	13.5	0.932	35	34	0.4	76.72	2.09e-51	18.77	3.45e-31	1
Merged-chr11-37075694-2	chr11	37075662	37075727	+	12.4	Rest TAP2|Rest TAP1	2	chr11-9	chr11-9	chr11-9	chr11	37075600	37075774	+	12.1	0.933	30	31	2.7	11.42	2.45e-22	13.47	2.2e-24	0.95	chr11-9	chr11	37075618	37075786	+	12.7	0.796	31	32	1.8	18.05	6.16e-29	13.57	3.23e-25	0.95
Merged-chr12-40970596-2	chr12	40970568	40970625	+	64	Rest TAP2|Rest TAP1	2	chr12-2	chr12-2	chr12-2	chr12	40970506	40970680	+	70.8	0.907	137	182	2.7	67.05	8.71e-257	53.81	1.08e-239	0.82	chr12-2	chr12	40970516	40970684	+	57.2	0.856	121	144	2.7	54.16	1.85e-190	45.31	1.58e-179	0.81
Merged-chr12-20903304-2	chr12	20903268	20903341	+	57.3	Rest TAP2|Rest TAP1	2	chr12-5	chr12-3	chr12-3	chr12	20903229	20903403	+	63	0.929	134	162	5.4	29.84	3.92e-173	30.39	2.2e-174	0.8	chr12-5	chr12	20903209	20903377	+	51.6	0.921	106	130	6.2	20.95	3.67e-120	30.19	5.79e-140	0.84
Merged-chr12-36615865-2	chr12	36615835	36615895	+	46.95	Rest TAP2|Rest TAP1	2	chr12-6	chr12-6	chr12-6	chr12	36615783	36615957	+	49.4	0.907	104	127	3.6	35.09	8.1e-145	42.44	4.91e-155	0.87	chr12-6	chr12	36615776	36615944	+	44.5	0.913	93	112	3.5	31.59	5.48e-123	36.01	3.57e-129	0.86
Merged-chr12-22005708-2	chr12	22005683	22005734	+	44.7	Rest TAP2|Rest TAP1	2	chr12-9	chr12-4	chr12-4	chr12	22005621	22005795	+	54.1	0.861	110	139	3.6	38.4	1.28e-163	48.16	5.79e-177	0.86	chr12-9	chr12	22005625	22005793	+	35.3	0.879	85	89	3.5	25.1	1.51e-89	28.46	3.2e-94	0.83
Merged-chr8-19882190-2	chr8	19882163	19882217	+	29	Rest TAP2|Rest TAP1	2	chr8-15	chr8-5	chr8-5	chr8	19882101	19882275	+	33.8	0.901	73	87	0.9	96.15	3.2e-137	32.75	2.8e-97	0.91	chr8-15	chr8	19882108	19882276	+	24.2	0.867	50	61	0.9	68.82	5.16e-88	27.89	1.24e-64	1.02
Merged-chr8-46695161-2	chr8	46695129	46695193	+	24.75	Rest TAP2|Rest TAP1	2	chr8-17	chr8-6	chr8-6	chr8	46695081	46695255	+	29.6	0.906	70	76	5.4	14	1.73e-58	31.79	2.93e-84	0.87	chr8-17	chr8	46695070	46695238	+	19.9	0.865	47	50	5.3	9.4	3.48e-31	21.36	9.77e-48	0.91
Merged-chr8-124678763-2	chr8	124678732	124678794	+	20.8	Rest TAP2|Rest TAP1	2	chr8-18	chr8-15	chr8-15	chr8	124678682	124678856	+	20.6	0.917	50	53	1.8	29.29	1.78e-57	21.53	1.13e-50	0.92	chr8-18	chr8	124678673	124678841	+	21	0.871	47	53	2.7	19.93	5.57e-49	26.29	4.48e-55	0.96
Merged-chr8-62648466-2	chr8	62648438	62648495	+	23.75	Rest TAP2|Rest TAP1	2	chr8-20	chr8-8	chr8-8	chr8	62648376	62648550	+	29.2	0.84	67	75	3.6	20.72	8.97e-70	29.62	6.07e-81	0.9	chr8-20	chr8	62648386	62648554	+	18.3	0.891	46	46	3.5	12.98	1.09e-34	22.25	7.8e-45	0.88
Merged-chr8-60478005-2	chr8	60477971	60478040	+	21.2	Rest TAP2|Rest TAP1	2	chr8-21	chr8-13	chr8-13	chr8	60477928	60478102	+	21.8	0.893	53	56	2.7	20.63	1.89e-52	18.94	1.81e-50	0.89	chr8-21	chr8	60477912	60478080	+	20.6	0.816	45	52	3.5	14.67	1.46e-41	22.54	9.7e-51	0.99
Merged-chr8-127410674-2	chr8	127410644	127410705	+	17.9	Rest TAP2|Rest TAP1	2	chr8-23	chr8-29	chr8-29	chr8	127410582	127410756	+	17.9	0.794	43	46	1.8	25.42	2.19e-47	23.4	8.42e-46	0.95	chr8-23	chr8	127410596	127410764	+	17.9	0.873	44	45	1.8	25.39	2.28e-46	26.6	3e-47	0.91
Merged-chr8-34644706-2	chr8	34644663	34644749	+	21.4	Rest TAP2|Rest TAP1	2	chr8-24	chr8-18	chr8-18	chr8	34644601	34644775	+	22.9	0.892	48	59	1.8	32.6	1.92e-66	27.09	7.49e-62	1.02	chr8-24	chr8	34644640	34644808	+	19.9	0.894	43	50	1.8	28.21	1.56e-53	22.51	7.98e-49	0.97
Merged-chr8-110798440-2	chr8	110798410	110798471	+	15.75	Rest TAP2|Rest TAP1	2	chr8-28	chr8-37	chr8-37	chr8	110798359	110798533	+	15.6	0.877	38	40	2.7	14.74	1.94e-32	17.79	1.64e-35	0.92	chr8-28	chr8	110798351	110798519	+	15.9	0.847	41	40	2.7	15.04	8.93e-33	21.28	1.8e-38	0.87
Merged-chr8-11724943-2	chr8	11724917	11724970	+	17.5	Rest TAP2|Rest TAP1	2	chr8-29	chr8-25	chr8-25	chr8	11724858	11725032	+	17.5	0.881	43	45	1.8	24.87	5.57e-46	17.17	4.35e-39	0.91	chr8-29	chr8	11724858	11725026	+	17.5	0.818	40	44	1.8	24.82	5.78e-45	18.66	9.26e-40	0.93
Merged-chr8-68701932-2	chr8	68701907	68701958	+	15.15	Rest TAP2|Rest TAP1	2	chr8-30	chr8-41	chr8-41	chr8	68701845	68702019	+	13.6	0.837	37	35	1.8	19.34	1.73e-32	13.63	1.72e-27	0.88	chr8-30	chr8	68701849	68702017	+	16.7	0.857	39	42	1.8	23.69	3.49e-42	21.56	1.54e-40	0.94
Merged-chr8-67300392-2	chr8	67300362	67300422	+	20.4	Rest TAP2|Rest TAP1	2	chr8-32	chr8-11	chr8-11	chr8	67300310	67300484	+	23.7	0.871	54	61	1.8	33.71	1.72e-69	19.91	4.42e-56	0.96	chr8-32	chr8	67300303	67300471	+	17.1	0.873	38	43	2.7	16.17	2.26e-36	16.89	3.9e-37	0.96
Merged-chr8-28734938-2	chr8	28734907	28734970	+	15.15	Rest TAP2|Rest TAP1	2	chr8-34	chr8-39	chr8-39	chr8	28734858	28735032	+	15.6	0.79	37	40	1.8	22.1	4.23e-39	12.02	3.74e-29	0.95	chr8-34	chr8	28734848	28735016	+	14.7	0.7	36	37	1.8	20.87	2.05e-35	12.74	5.88e-28	0.91
Merged-chr8-112623634-2	chr8	112623602	112623666	+	18.65	Rest TAP2|Rest TAP1	2	chr8-36	chr8-16	chr8-16	chr8	112623554	112623728	+	22.2	0.841	49	57	1.8	31.5	2.01e-63	22.99	6.45e-56	0.98	chr8-36	chr8	112623543	112623711	+	15.1	0.9	36	38	1.8	21.44	9.53e-37	19.51	2.89e-35	0.9
Merged-chr8-80514139-2	chr8	80514105	80514173	+	15.5	Rest TAP2|Rest TAP1	2	chr8-37	chr8-24	chr8-24	chr8	80514043	80514217	+	17.5	0.797	45	45	2.7	16.58	1.93e-38	15.04	1.19e-36	0.87	chr8-37	chr8	80514064	80514232	+	13.5	0.92	35	34	3.5	9.59	5.3e-22	14.21	2.52e-27	0.88
Merged-chr8-103424149-2	chr8	103424115	103424184	+	17.1	Rest TAP2|Rest TAP1	2	chr8-38	chr8-33	chr8-33	chr8	103424053	103424227	+	19.1	0.848	41	49	0.9	54.15	4.96e-66	18.45	7.5e-44	1.01	chr8-38	chr8	103424075	103424243	+	15.1	0.87	35	38	0.9	42.87	8.03e-48	22.02	3.61e-37	0.98
Merged-chr8-26326493-2	chr8	26326455	26326531	+	13.35	Rest TAP2|Rest TAP1	2	chr8-41	chr8-42	chr8-42	chr8	26326393	26326567	+	14	0.902	36	36	2.7	13.26	7.88e-28	15.4	5.22e-30	0.88	chr8-41	chr8	26326422	26326590	+	12.7	0.86	33	32	2.7	12.03	1.13e-23	13.57	3.23e-25	0.95
Merged-chr8-92278249-2	chr8	92278212	92278287	+	15.3	Rest TAP2|Rest TAP1	2	chr8-42	chr8-31	chr8-31	chr8	92278175	92278349	+	17.5	0.877	42	45	5.4	8.29	4.8e-26	17.9	7.5e-40	0.93	chr8-42	chr8	92278153	92278321	+	13.1	0.732	33	33	5.3	6.21	5.95e-16	13.14	1.6e-25	0.91
Merged-chr8-104430144-2	chr8	104430118	104430170	+	14.75	Rest TAP2|Rest TAP1	2	chr8-43	chr8-46	chr8-46	chr8	104430056	104430230	+	15.2	0.875	33	39	2.7	14.37	2.86e-31	16.94	6.9e-34	1.01	chr8-43	chr8	104430061	104430229	+	14.3	0.843	33	36	2.7	13.54	3.95e-28	13.77	2.24e-28	0.99
Merged-chr8-43855554-2	chr8	43855528	43855580	+	15.3	Rest TAP2|Rest TAP1	2	chr8-46	chr8-30	chr8-30	chr8	43855466	43855640	+	17.5	0.869	42	45	0.9	49.73	3.76e-59	18.02	5.55e-40	0.91	chr8-46	chr8	43855471	43855639	+	13.1	0.843	31	33	0.9	37.23	8.85e-40	15.7	6.62e-28	1.01
Merged-chr8-102562600-2	chr8	102562575	102562625	+	14.5	Rest TAP2|Rest TAP1	2	chr8-49	chr8-32	chr8-32	chr8	102562513	102562687	+	17.1	0.847	41	44	1.8	24.31	1.39e-44	19.88	6.6e-41	0.91	chr8-49	chr8	102562516	102562684	+	11.9	0.907	30	30	1.8	16.92	1.95e-26	13.2	2.08e-23	0.95
Merged-chr8-52160833-2	chr8	52160797	52160870	+	11.4	Rest TAP2|Rest TAP1	2	chr8-51	chr8-56	chr8-56	chr8	52160735	52160909	+	10.9	0.837	28	28	0.9	30.94	8.07e-32	10.61	1.62e-19	0.93	chr8-51	chr8	52160761	52160929	+	11.9	0.778	28	30	0.9	33.85	4.16e-35	15.14	4.55e-25	0.99
Merged-chr8-46948257-2	chr8	46948231	46948283	+	12.15	Rest TAP2|Rest TAP1	2	chr8-53	chr8-44	chr8-44	chr8	46948169	46948343	+	14	0.857	34	36	0.9	39.79	2.97e-44	18.15	1.99e-32	0.96	chr8-53	chr8	46948174	46948342	+	10.3	0.791	27	26	0.9	29.34	4.43e-29	13.35	1.29e-20	0.9
Merged-chr8-110026160-2	chr8	110026131	110026189	+	12.2	Rest TAP2|Rest TAP1	2	chr8-55	chr8-59	chr8-59	chr8	110026077	110026251	+	11.3	0.841	27	29	1.8	16.02	5.82e-25	14.89	4.31e-24	1	chr8-55	chr8	110026072	110026240	+	13.1	0.826	27	33	1.8	18.62	3.3e-30	17.4	2.73e-29	1.08
Merged-chr8-124111892-2	chr8	124111865	124111919	+	15.1	Rest TAP2|Rest TAP1	2	chr8-56	chr8-20	chr8-20	chr8	124111803	124111977	+	19.1	0.933	48	49	0.5	108.3	1.38e-80	29.44	2.25e-53	0.9	chr8-56	chr8	124111810	124111978	+	11.1	0.857	27	28	0.4	63.18	2.67e-40	21.85	9.89e-28	0.93
Merged-chr8-26915134-2	chr8	26915106	26915162	+	11	Rest TAP2|Rest TAP1	2	chr8-57	chr8-61	chr8-61	chr8	26915050	26915224	+	10.5	0.861	26	27	4.5	5.97	5.94e-13	12.4	1.51e-20	0.93	chr8-57	chr8	26915047	26915215	+	11.5	0.846	26	29	4.4	6.54	8.87e-15	15.86	7.69e-25	1.03
Merged-chr8-79650425-2	chr8	79650397	79650454	+	12.15	Rest TAP2|Rest TAP1	2	chr8-58	chr8-53	chr8-53	chr8	79650335	79650509	+	12.8	0.818	29	33	0.5	72.94	3.15e-49	17.26	3.54e-29	1.01	chr8-58	chr8	79650345	79650513	+	11.5	0.816	26	29	0.4	65.44	4.08e-42	14.14	1.73e-23	0.99
Merged-chr8-110398843-2	chr8	110398812	110398874	+	13.115	Rest TAP2|Rest TAP1	2	chr8-59	chr8-36	chr8-36	chr8	110398750	110398924	+	16.3	0.918	39	42	2.7	15.47	8.26e-35	20.1	2.56e-39	0.94	chr8-59	chr8	110398765	110398933	+	9.93	0.897	26	25	2.7	9.4	2.08e-16	11.61	1.73e-18	0.9
Merged-chr8-45644875-2	chr8	45644850	45644901	+	10.015	Rest TAP2|Rest TAP1	2	chr8-60	chr8-62	chr8-62	chr8	45644788	45644962	+	10.1	0.651	26	26	0.9	28.73	7.45e-29	11.75	2.77e-19	0.9	chr8-60	chr8	45644792	45644960	+	9.93	0.788	25	25	0.9	28.21	1.3e-27	13.18	9.29e-20	0.93
Merged-chr8-65598554-2	chr8	65598513	65598595	+	13.15	Rest TAP2|Rest TAP1	2	chr8-61	chr8-34	chr8-34	chr8	65598483	65598657	+	15.6	0.787	40	40	0.5	88.41	1.3e-62	18.82	1.92e-36	0.88	chr8-61	chr8	65598454	65598622	+	10.7	0.846	25	27	0.9	30.46	1.46e-30	16.12	2.03e-23	1.05
Merged-chr8-52641990-2	chr8	52641958	52642023	+	9.625	Rest TAP2|Rest TAP1	2	chr8-64	chr8-65	chr8-65	chr8	52641896	52642070	+	9.72	0.857	26	25	2.7	9.21	3.32e-16	10.23	3.1e-17	0.94	chr8-64	chr8	52641914	52642082	+	9.53	0.818	24	24	2.7	9.03	1.97e-15	11.51	9.91e-18	0.9
Merged-chr8-60548761-2	chr8	60548731	60548792	+	9.825	Rest TAP2|Rest TAP1	2	chr8-66	chr8-76	chr8-76	chr8	60548680	60548854	+	9.72	0.871	23	25	3.6	6.91	1.85e-13	13.45	5.86e-20	0.98	chr8-66	chr8	60548672	60548840	+	9.93	0.784	24	25	3.5	7.05	1.19e-13	12.4	3.82e-19	0.93
Merged-chr8-49677921-2	chr8	49677894	49677948	+	10.765	Rest TAP2|Rest TAP1	2	chr8-69	chr8-45	chr8-45	chr8	49677832	49678006	+	12.4	0.896	33	32	4.5	7.07	4.53e-17	13.59	3.12e-25	0.92	chr8-69	chr8	49677839	49678007	+	9.13	0.872	23	23	3.5	6.49	5.74e-12	10.77	1.91e-16	1.03
Merged-chr8-94629404-2	chr8	94629376	94629433	+	9.815	Rest TAP2|Rest TAP1	2	chr8-70	chr8-68	chr8-68	chr8	94629314	94629488	+	10.5	0.906	25	27	2.7	9.95	3.45e-18	15.1	1.08e-22	0.97	chr8-70	chr8	94629324	94629492	+	9.13	0.812	23	23	2.7	8.65	1.79e-14	12.35	1.06e-17	0.9
Merged-chr8-123178615-2	chr8	123178587	123178643	+	7.87	Rest TAP2|Rest TAP1	2	chr8-75	chr8-89	chr8-89	chr8	123178525	123178699	+	7	0.769	19	18	0.9	19.89	1.04e-17	9.77	1.63e-12	0.9	chr8-75	chr8	123178534	123178702	+	8.74	0.897	22	22	0.9	24.82	2.58e-23	13.55	8.03e-18	0.94
Merged-chr8-19832464-2	chr8	19832417	19832511	+	9.02	Rest TAP2|Rest TAP1	2	chr8-80	chr8-70	chr8-70	chr8	19832355	19832529	+	10.5	0.8	24	27	0.5	59.68	2.93e-38	10.23	1.72e-18	1.01	chr8-80	chr8	19832402	19832570	+	7.54	0.811	21	19	0.4	42.87	1.02e-24	8.62	3.39e-12	0.9
Merged-chr8-34718514-2	chr8	34718487	34718541	+	12.515	Rest TAP2|Rest TAP1	2	chr8-81	chr8-40	chr8-40	chr8	34718429	34718603	+	15.9	0.857	37	41	0.5	90.62	1.43e-64	17.41	5.38e-36	0.95	chr8-81	chr8	34718428	34718596	+	9.13	0.714	21	23	0.4	51.9	1.84e-31	10.12	6.97e-16	0.98
Merged-chr8-46907575-2	chr8	46907533	46907618	+	10.37	Rest TAP2|Rest TAP1	2	chr8-82	chr8-52	chr8-52	chr8	46907506	46907680	+	12.8	0.804	29	33	0.9	36.47	1.72e-39	14.23	1.39e-26	1.01	chr8-82	chr8	46907474	46907642	+	7.94	0.846	21	20	1.8	11.28	7.15e-15	8.87	5.6e-13	0.9
Merged-chr8-60511317-2	chr8	60511286	60511349	+	10.02	Rest TAP2|Rest TAP1	2	chr8-83	chr8-50	chr8-50	chr8	60511237	60511411	+	11.3	0.875	30	29	3.6	8.01	5.47e-17	11.29	7.14e-21	0.93	chr8-83	chr8	60511227	60511395	+	8.74	0.846	21	22	4.4	4.96	2.19e-09	10.14	2.83e-15	0.94
Merged-chr8-102807373-2	chr8	102807328	102807419	+	7.08	Rest TAP2|Rest TAP1	2	chr8-85	chr8-100	chr8-100	chr8	102807266	102807440	+	6.22	0.815	17	16	1.8	8.84	1.16e-10	7.17	2.23e-09	0.96	chr8-85	chr8	102807310	102807478	+	7.94	0.767	20	20	1.8	11.28	7.15e-15	9.59	1.36e-13	0.95
Merged-chr8-127147255-2	chr8	127147213	127147298	+	8.64	Rest TAP2|Rest TAP1	2	chr8-86	chr8-72	chr8-72	chr8	127147186	127147360	+	8.94	0.786	24	23	3.6	6.35	8.61e-12	10.47	3.4e-16	0.9	chr8-86	chr8	127147154	127147322	+	8.34	0.829	20	21	2.7	7.9	1.29e-12	13.66	3.8e-17	0.95
Merged-chr8-45835428-2	chr8	45835399	45835457	+	9.22	Rest TAP2|Rest TAP1	2	chr8-87	chr8-55	chr8-55	chr8	45835345	45835519	+	10.9	0.829	28	28	0.9	30.94	8.07e-32	15.5	8.89e-24	0.93	chr8-87	chr8	45835340	45835508	+	7.54	0.88	19	19	0.9	21.44	3.42e-19	11.35	3.02e-14	0.95
Merged-chr8-124350472-2	chr8	124350445	124350499	+	8.25	Rest TAP2|Rest TAP1	2	chr8-90	chr8-83	chr8-83	chr8	124350387	124350561	+	8.56	0.793	22	22	0.9	24.31	3.99e-23	10.27	2.2e-15	0.9	chr8-90	chr8	124350386	124350554	+	7.94	0.889	19	20	0.9	22.57	1.52e-20	9.84	8.69e-14	1
Merged-chr8-51216642-2	chr8	51216601	51216684	+	7.08	Rest TAP2|Rest TAP1	2	chr8-91	chr8-106	chr8-106	chr8	51216572	51216746	+	6.22	0.76	16	16	1.8	8.84	1.16e-10	6.55	7.83e-09	0.9	chr8-91	chr8	51216542	51216710	+	7.94	0.821	18	20	1.8	11.28	7.15e-15	8.8	6.41e-13	1
Merged-chr8-61360587-2	chr8	61360544	61360631	+	6.685	Rest TAP2|Rest TAP1	2	chr8-92	chr8-97	chr8-97	chr8	61360519	61360693	+	6.22	0.778	17	16	0.9	17.68	3.91e-15	6.74	5.22e-09	0.96	chr8-92	chr8	61360485	61360653	+	7.15	0.733	18	18	0.9	20.31	7.33e-18	7.22	2.08e-10	0.95
Merged-chr8-104873431-2	chr8	104873402	104873461	+	9.62	Rest TAP2|Rest TAP1	2	chr8-93	chr8-51	chr8-51	chr8	104873340	104873514	+	11.3	0.833	30	29	6.3	4.58	4.5e-11	14	2.29e-23	0.93	chr8-93	chr8	104873352	104873520	+	7.94	0.75	18	20	4.4	4.51	5.27e-08	10.18	4.68e-14	1
Merged-chr4-34023713-2	chr4	34023685	34023741	+	25.55	Rest TAP2|Rest TAP1	2	chr4-14	chr4-13	chr4-13	chr4	34023629	34023803	+	26.1	0.871	64	67	2.7	24.68	2.16e-67	28.03	5.96e-71	0.88	chr4-14	chr4	34023626	34023794	+	25	0.857	58	63	1.8	35.54	4.05e-73	27.72	1.56e-66	0.88
Merged-chr4-164216741-2	chr4	164216709	164216773	+	26.5	Rest TAP2|Rest TAP1	2	chr4-15	chr4-15	chr4-15	chr4	164216647	164216821	+	27.6	0.808	61	71	2.7	26.16	5.02e-73	36.45	6.24e-83	0.94	chr4-15	chr4	164216664	164216832	+	25.4	0.92	58	64	2.7	24.07	8.74e-64	35.67	2.38e-74	0.91
Merged-chr4-123167296-2	chr4	123167266	123167326	+	23.15	Rest TAP2|Rest TAP1	2	chr4-25	chr4-14	chr4-14	chr4	123167204	123167378	+	27.6	0.931	63	71	0.5	156.93	2.62e-127	37.12	1.76e-83	0.92	chr4-25	chr4	123167217	123167385	+	18.7	0.829	47	47	0.9	53.03	5.48e-63	22	1.48e-45	0.9
Merged-chr4-129620518-2	chr4	129620493	129620544	+	20.85	Rest TAP2|Rest TAP1	2	chr4-26	chr4-23	chr4-23	chr4	129620432	129620606	+	22.2	0.937	51	57	3.6	15.75	4.91e-47	29.26	1.17e-61	0.93	chr4-26	chr4	129620434	129620602	+	19.5	0.87	47	49	3.5	13.82	4.37e-38	19.91	2.14e-45	0.91
Merged-chr4-151294648-2	chr4	151294621	151294676	+	20.65	Rest TAP2|Rest TAP1	2	chr4-27	chr4-20	chr4-20	chr4	151294559	151294733	+	22.6	0.892	54	58	4.5	12.82	5.25e-43	25.59	1.88e-59	0.89	chr4-27	chr4	151294567	151294735	+	18.7	0.902	47	47	2.7	17.68	2.62e-41	19.65	2.37e-43	0.9
Merged-chr4-126033932-2	chr4	126033902	126033963	+	25.1	Rest TAP2|Rest TAP1	2	chr4-29	chr4-9	chr4-9	chr4	126033840	126034014	+	30.7	0.864	68	79	2.7	29.1	1.4e-84	34.85	1.42e-90	0.92	chr4-29	chr4	126033854	126034022	+	19.5	0.879	46	49	2.7	18.43	7.86e-44	26.31	4.55e-51	0.91
Merged-chr4-139219493-2	chr4	139219451	139219536	+	15.55	Rest TAP2|Rest TAP1	2	chr4-33	chr4-40	chr4-40	chr4	139219389	139219563	+	15.2	0.814	37	39	0.9	43.1	4.02e-49	16.44	2.1e-33	0.98	chr4-33	chr4	139219427	139219595	+	15.9	0.82	41	40	0.9	45.13	4.04e-51	14.45	4.02e-32	0.9
Merged-chr4-6186610-2	chr4	6186565	6186655	+	19.2	Rest TAP2|Rest TAP1	2	chr4-37	chr4-21	chr4-21	chr4	6186503	6186677	+	22.9	0.887	52	59	3.6	16.3	1.87e-49	28	1.14e-62	0.96	chr4-37	chr4	6186546	6186714	+	15.5	0.881	38	39	1.8	22	4.33e-38	18.41	3.25e-35	0.95
Merged-chr4-83857366-2	chr4	83857318	83857415	+	18.65	Rest TAP2|Rest TAP1	2	chr4-39	chr4-26	chr4-26	chr4	83857256	83857430	+	20.6	0.77	47	53	1.8	29.29	1.78e-57	24.14	3.45e-53	1.03	chr4-39	chr4	83857306	83857474	+	16.7	0.939	38	42	0.9	47.39	1.85e-54	26.43	4.23e-44	0.99
Merged-chr4-85567075-2	chr4	85567048	85567103	+	19.2	Rest TAP2|Rest TAP1	2	chr4-40	chr4-22	chr4-22	chr4	85566986	85567160	+	22.9	0.845	52	59	2.7	21.73	1.94e-56	26.23	4.62e-61	0.96	chr4-40	chr4	85566994	85567162	+	15.5	0.873	38	39	2.7	14.67	1.35e-31	18.56	2.41e-35	0.9
Merged-chr4-119752566-2	chr4	119752530	119752602	+	22.35	Rest TAP2|Rest TAP1	2	chr4-41	chr4-11	chr4-11	chr4	119752490	119752664	+	28	0.895	65	72	3.6	19.89	7.68e-66	25.57	2.38e-73	0.92	chr4-41	chr4	119752471	119752639	+	16.7	0.831	38	42	2.7	15.8	3.66e-35	19.2	1.58e-38	0.96
Merged-chr4-159124798-2	chr4	159124756	159124840	+	17.45	Rest TAP2|Rest TAP1	2	chr4-43	chr4-28	chr4-28	chr4	159124694	159124868	+	19.8	0.93	46	51	1.8	28.18	1.5e-54	28.8	5.15e-55	0.93	chr4-43	chr4	159124731	159124899	+	15.1	0.885	36	38	0.9	42.87	8.03e-48	20.59	4.1e-36	0.9
Merged-chr4-165494487-2	chr4	165494441	165494533	+	13.8	Rest TAP2|Rest TAP1	2	chr4-44	chr4-47	chr4-47	chr4	165494421	165494595	+	12.1	0.884	32	31	2.7	11.42	2.45e-22	13.57	1.76e-24	0.89	chr4-44	chr4	165494382	165494550	+	15.5	0.865	36	39	2.7	14.67	1.35e-31	16.91	7.44e-34	0.95
Merged-chr4-2717505-2	chr4	2717476	2717534	+	13.2	Rest TAP2|Rest TAP1	2	chr4-45	chr4-51	chr4-51	chr4	2717422	2717596	+	11.7	0.905	30	30	5.4	5.53	2.21e-13	16.29	5.74e-26	0.92	chr4-45	chr4	2717417	2717585	+	14.7	0.915	35	37	4.4	8.35	8.18e-22	24.33	9.01e-38	0.91
Merged-chr4-8281956-2	chr4	8281926	8281986	+	10.445	Rest TAP2|Rest TAP1	2	chr4-49	chr4-79	chr4-79	chr4	8281874	8282048	+	7.39	0.686	20	19	4.5	4.2	3.27e-07	8.94	1.82e-12	0.9	chr4-49	chr4	8281867	8282035	+	13.5	0.867	34	34	5.3	6.39	9.26e-17	18.6	4.66e-31	0.91
Merged-chr4-149889525-2	chr4	149889493	149889557	+	16.25	Rest TAP2|Rest TAP1	2	chr4-50	chr4-33	chr4-33	chr4	149889431	149889605	+	19.4	0.841	40	50	3.6	13.81	8.11e-39	27.96	2.4e-53	1.05	chr4-50	chr4	149889448	149889616	+	13.1	0.889	32	33	3.5	9.31	5.1e-21	23.27	2.96e-33	0.97
Merged-chr4-123299619-2	chr4	123299579	123299660	+	12.35	Rest TAP2|Rest TAP1	2	chr4-54	chr4-46	chr4-46	chr4	123299517	123299691	+	13.6	0.849	32	35	0.5	77.36	5.41e-53	16.47	3.52e-30	0.97	chr4-54	chr4	123299551	123299719	+	11.1	0.882	29	28	0.4	63.18	2.67e-40	16.89	9.24e-25	0.89
Merged-chr4-150134346-2	chr4	150134310	150134383	+	12.15	Rest TAP2|Rest TAP1	2	chr4-59	chr4-53	chr4-53	chr4	150134271	150134445	+	12.8	0.778	30	33	1.8	18.23	6.31e-30	14.56	6.83e-27	0.98	chr4-59	chr4	150134251	150134419	+	11.5	0.791	28	29	1.8	16.36	3.31e-25	15.71	9.91e-25	0.96
Merged-chr4-3562602-2	chr4	3562577	3562627	+	10.6	Rest TAP2|Rest TAP1	2	chr4-60	chr4-62	chr4-62	chr4	3562515	3562689	+	10.1	0.857	26	26	0.9	28.73	7.45e-29	13.85	5.26e-21	0.93	chr4-60	chr4	3562518	3562686	+	11.1	0.842	27	28	0.9	31.59	4.61e-32	16.89	9.24e-25	1
Merged-chr4-60251569-2	chr4	60251542	60251596	+	13.5	Rest TAP2|Rest TAP1	2	chr4-61	chr4-35	chr4-35	chr4	60251484	60251658	+	15.9	0.94	38	41	3.6	11.33	7.03e-29	24.9	4.58e-42	0.92	chr4-61	chr4	60251483	60251651	+	11.1	0.783	27	28	3.5	7.9	2.65e-16	14.5	5.11e-23	0.96
Merged-chr4-4208425-2	chr4	4208390	4208460	+	11.35	Rest TAP2|Rest TAP1	2	chr4-63	chr4-45	chr4-45	chr4	4208348	4208522	+	12.4	0.851	32	32	0.9	35.36	6.27e-38	16.43	1.06e-27	0.92	chr4-63	chr4	4208331	4208499	+	10.3	0.897	26	26	0.9	29.34	4.43e-29	14.92	8.7e-22	0.93
Merged-chr4-154298234-2	chr4	154298196	154298272	+	10.02	Rest TAP2|Rest TAP1	2	chr4-64	chr4-78	chr4-78	chr4	154298134	154298308	+	8.94	0.909	21	23	0.9	25.42	1.57e-24	13.97	7.69e-19	1.04	chr4-64	chr4	154298163	154298331	+	11.1	0.938	26	28	2.7	10.53	1.97e-19	16.39	2.06e-24	0.96
Merged-chr4-59810527-2	chr4	59810499	59810555	+	10.615	Rest TAP2|Rest TAP1	2	chr4-66	chr4-59	chr4-59	chr4	59810443	59810617	+	11.3	0.861	27	29	2.7	10.68	3.11e-20	17.42	5.93e-26	0.96	chr4-66	chr4	59810440	59810608	+	9.93	0.919	25	25	2.7	9.4	2.08e-16	19.25	1.27e-23	0.9
Merged-chr4-73119118-2	chr4	73119083	73119153	+	11.765	Rest TAP2|Rest TAP1	2	chr4-67	chr4-43	chr4-43	chr4	73119041	73119215	+	13.6	0.886	34	35	3.6	9.67	1.03e-22	15.09	6.28e-29	0.97	chr4-67	chr4	73119024	73119192	+	9.93	0.875	25	25	2.7	9.4	2.08e-16	10.76	9.9e-18	0.9
Merged-chr4-111923609-2	chr4	111923561	111923658	+	10.815	Rest TAP2|Rest TAP1	2	chr4-68	chr4-64	chr4-64	chr4	111923546	111923720	+	11.7	0.875	25	30	2.7	11.05	2.81e-21	14.86	7.61e-25	1.07	chr4-68	chr4	111923502	111923670	+	9.93	0.786	25	25	0.9	28.21	1.3e-27	10.23	3.1e-17	0.93
Merged-chr4-149765268-2	chr4	149765225	149765311	+	12.15	Rest TAP2|Rest TAP1	2	chr4-69	chr4-44	chr4-44	chr4	149765199	149765373	+	13.6	0.909	33	35	0.9	38.68	1.18e-42	20.38	3.05e-33	0.94	chr4-69	chr4	149765166	149765334	+	10.7	0.889	25	27	3.5	7.62	2.1e-15	15.64	4.36e-23	0.97
Merged-chr4-171809694-2	chr4	171809661	171809728	+	9.035	Rest TAP2|Rest TAP1	2	chr4-75	chr4-67	chr4-67	chr4	171809616	171809790	+	9.33	0.771	24	24	2.7	8.84	3.07e-15	9.68	4.35e-16	0.9	chr4-75	chr4	171809602	171809770	+	8.74	0.758	22	22	2.7	8.27	1.55e-13	8.7	5.83e-14	0.9
Merged-chr4-125030702-2	chr4	125030658	125030746	+	6.88	Rest TAP2|Rest TAP1	2	chr4-81	chr4-94	chr4-94	chr4	125030634	125030808	+	6.22	0.773	17	16	0.9	17.68	3.91e-15	8.44	2.23e-10	0.9	chr4-81	chr4	125030599	125030767	+	7.54	0.742	20	19	0.4	42.87	1.02e-24	9.04	1.51e-12	0.9
Merged-chr4-34032717-2	chr4	34032689	34032746	+	9.775	Rest TAP2|Rest TAP1	2	chr4-88	chr4-48	chr4-48	chr4	34032627	34032801	+	12.4	0.886	31	32	1.8	17.68	1.15e-28	15.31	8.76e-27	0.95	chr4-88	chr4	34032637	34032805	+	7.15	0.844	18	18	1.8	10.15	8.73e-13	10.13	9.1e-13	1.01
Merged-chr4-59012004-2	chr4	59011965	59012043	+	8.435	Rest TAP2|Rest TAP1	2	chr4-91	chr4-75	chr4-75	chr4	59011903	59012077	+	9.72	0.821	21	25	1.8	13.81	3.13e-20	12.49	3.21e-19	1.12	chr4-91	chr4	59011934	59012102	+	7.15	0.697	17	18	0.9	20.31	7.33e-18	10.33	6.62e-13	1.01
Merged-chr4-59384637-2	chr4	59384603	59384672	+	6.68	Rest TAP2|Rest TAP1	2	chr4-92	chr4-91	chr4-91	chr4	59384560	59384734	+	6.61	0.84	17	17	0.5	37.58	2.49e-21	10.43	2.43e-12	0.9	chr4-92	chr4	59384544	59384712	+	6.75	0.88	17	17	0.9	19.18	1.49e-16	10.05	4.35e-12	0.96
Merged-chr4-155544758-2	chr4	155544730	155544786	+	6.875	Rest TAP2|Rest TAP1	2	chr4-95	chr4-82	chr4-82	chr4	155544668	155544842	+	7	0.767	19	18	1.8	9.95	1.22e-12	7.82	5.86e-11	0.9	chr4-95	chr4	155544677	155544845	+	6.75	0.8	17	17	1.8	9.59	8.92e-12	9.57	9.27e-12	0.96
Merged-chr4-3577281-2	chr4	3577241	3577321	+	7.26	Rest TAP2|Rest TAP1	2	chr4-96	chr4-71	chr4-71	chr4	3577209	3577383	+	8.17	0.846	21	21	3.6	5.8	3.38e-10	12.62	1.78e-16	0.9	chr4-96	chr4	3577182	3577350	+	6.35	0.864	16	16	3.5	4.51	1.08e-06	10.4	1.1e-11	0.9
Merged-chr4-131768541-2	chr4	131768512	131768570	+	7.27	Rest TAP2|Rest TAP1	2	chr4-99	chr4-85	chr4-85	chr4	131768450	131768624	+	7.39	0.724	18	19	1.8	10.5	1.16e-13	7.95	1.33e-11	1.01	chr4-99	chr4	131768461	131768629	+	7.15	0.821	16	18	1.8	10.15	8.73e-13	7.8	6.05e-11	1.01
Merged-chr13-47607732-2	chr13	47607705	47607759	+	31.05	Rest TAP2|Rest TAP1	2	chr13-6	chr13-7	chr13-7	chr13	47607647	47607821	+	31.1	0.931	68	80	1.8	44.21	9.5e-100	31.81	1.27e-88	0.92	chr13-6	chr13	47607646	47607814	+	31	0.87	67	78	1.8	44	3.79e-97	30.43	5.37e-85	0.93
Merged-chr14-83223957-2	chr14	83223927	83223988	+	53.8	Rest TAP2|Rest TAP1	2	chr14-3	chr14-3	chr14-3	chr14	83223865	83224039	+	60.7	0.903	121	156	2.7	57.47	4.1e-210	58.73	1.46e-211	0.84	chr14-3	chr14	83223879	83224047	+	46.9	0.927	100	118	3.5	33.28	4.58e-132	43.43	2.39e-145	0.85
Merged-chr19-25366396-2	chr19	25366359	25366433	+	32	Rest TAP2|Rest TAP1	2	chr19-10	chr19-8	chr19-8	chr19	25366297	25366471	+	35.8	0.873	76	92	3.6	25.42	5.56e-93	34.64	6.26e-105	0.93	chr19-10	chr19	25366324	25366492	+	28.2	0.915	61	71	3.5	20.03	3.78e-65	36.13	1.14e-82	0.96
Merged-chr19-14553313-2	chr19	14553269	14553358	+	23.9	Rest TAP2|Rest TAP1	2	chr19-13	chr19-11	chr19-11	chr19	14553207	14553381	+	26.8	0.857	61	69	3.6	19.06	5.81e-62	21.06	8.38e-65	0.91	chr19-13	chr19	14553249	14553417	+	21	0.882	53	53	3.5	14.95	9.78e-43	19.27	3.09e-48	0.86
Merged-chr19-40082197-2	chr19	40082160	40082235	+	19.65	Rest TAP2|Rest TAP1	2	chr19-18	chr19-12	chr19-12	chr19	40082098	40082272	+	20.2	0.851	51	52	1.8	28.73	5.23e-56	26.7	2.09e-54	0.87	chr19-18	chr19	40082126	40082294	+	19.1	0.914	45	48	3.5	13.54	6.05e-37	27.27	8.75e-51	0.9
Merged-chr19-35526402-2	chr19	35526377	35526428	+	23	Rest TAP2|Rest TAP1	2	chr19-19	chr19-10	chr19-10	chr19	35526315	35526489	+	26.1	0.901	64	67	1.8	37.02	8.39e-79	31.79	1.68e-74	0.88	chr19-19	chr19	35526319	35526487	+	19.9	0.924	44	50	1.8	28.21	1.56e-53	29.86	9.97e-55	1
Merged-chr19-31387260-2	chr19	31387223	31387297	+	17.1	Rest TAP2|Rest TAP1	2	chr19-21	chr19-23	chr19-23	chr19	31387161	31387335	+	16.7	0.881	41	43	0.9	47.52	9.09e-56	20.75	8.78e-41	0.92	chr19-21	chr19	31387188	31387356	+	17.5	0.85	40	44	1.8	24.82	5.78e-45	20.44	2.07e-41	0.93
Merged-chr19-54609128-2	chr19	54609103	54609153	+	17.85	Rest TAP2|Rest TAP1	2	chr19-22	chr19-17	chr19-17	chr19	54609041	54609215	+	19.8	0.753	49	51	2.7	18.79	5.92e-46	21.49	8.67e-49	0.91	chr19-22	chr19	54609044	54609212	+	15.9	0.81	40	40	2.7	15.04	8.93e-33	18.43	4.25e-36	0.87
Merged-chr19-24862980-2	chr19	24862949	24863011	+	16.9	Rest TAP2|Rest TAP1	2	chr19-23	chr19-21	chr19-21	chr19	24862887	24863061	+	18.7	0.847	43	48	3.6	13.26	1.52e-36	15.06	5.2e-39	0.94	chr19-23	chr19	24862902	24863070	+	15.1	0.828	39	38	3.5	10.72	4.67e-26	12.64	1.52e-28	0.9
Merged-chr19-25384335-2	chr19	25384310	25384360	+	14.9	Rest TAP2|Rest TAP1	2	chr19-26	chr19-25	chr19-25	chr19	25384248	25384422	+	16.3	0.909	39	42	0.5	92.83	1.54e-66	20.81	6.45e-40	0.92	chr19-26	chr19	25384251	25384419	+	13.5	0.843	34	34	0.4	76.72	2.09e-51	22.11	1.72e-33	0.91
Merged-chr19-31394032-2	chr19	31394005	31394059	+	16.9	Rest TAP2|Rest TAP1	2	chr19-27	chr19-20	chr19-20	chr19	31393947	31394121	+	18.3	0.879	44	47	2.7	17.31	6.57e-41	18.82	1.6e-42	0.95	chr19-27	chr19	31393946	31394114	+	15.5	0.824	34	39	2.7	14.67	1.35e-31	16.91	7.44e-34	1.01
Merged-chr19-12105858-2	chr19	12105819	12105897	+	14.95	Rest TAP2|Rest TAP1	2	chr19-28	chr19-26	chr19-26	chr19	12105785	12105959	+	15.6	0.783	36	40	4.5	8.84	2.49e-24	18.82	1.92e-36	0.95	chr19-28	chr19	12105760	12105928	+	14.3	0.88	33	36	4.4	8.12	6.86e-21	16.85	2.47e-31	0.99
Merged-chr19-49283285-2	chr19	49283257	49283313	+	13.35	Rest TAP2|Rest TAP1	2	chr19-31	chr19-29	chr19-29	chr19	49283195	49283369	+	13.6	0.857	34	35	0.5	77.36	5.41e-53	12.43	3.41e-26	0.97	chr19-31	chr19	49283204	49283372	+	13.1	0.878	32	33	0.4	74.47	1.6e-49	18.39	4.82e-30	0.94
Merged-chr19-21359233-2	chr19	21359191	21359275	+	14.7	Rest TAP2|Rest TAP1	2	chr19-34	chr19-22	chr19-22	chr19	21359129	21359303	+	17.5	0.932	41	45	0.9	49.73	3.76e-59	20.01	6.4e-42	0.93	chr19-34	chr19	21359166	21359334	+	11.9	0.867	31	30	0.9	33.85	4.16e-35	16.26	6.08e-26	0.92
Merged-chr19-10422461-2	chr19	10422428	10422494	+	12.75	Rest TAP2|Rest TAP1	2	chr19-37	chr19-27	chr19-27	chr19	10422382	10422556	+	13.6	0.851	34	35	0.9	38.68	1.18e-42	15.94	1.04e-29	0.97	chr19-37	chr19	10422369	10422537	+	11.9	0.787	28	30	0.9	33.85	4.16e-35	15.96	1.02e-25	0.95
Merged-chr19-19514151-2	chr19	19514110	19514192	+	10.8	Rest TAP2|Rest TAP1	2	chr19-38	chr19-44	chr19-44	chr19	19514048	19514222	+	10.5	0.846	26	27	3.6	7.46	3.42e-15	13.03	4.35e-21	0.97	chr19-38	chr19	19514083	19514251	+	11.1	0.838	28	28	3.5	7.9	2.65e-16	16.39	2.06e-24	0.89
Merged-chr19-42404841-2	chr19	42404816	42404866	+	12	Rest TAP2|Rest TAP1	2	chr19-40	chr19-41	chr19-41	chr19	42404754	42404928	+	12.1	0.909	28	31	1.8	17.13	2.04e-27	17.33	1.45e-27	0.99	chr19-40	chr19	42404757	42404925	+	11.9	0.833	28	30	1.8	16.92	1.95e-26	12.91	3.86e-23	0.95
Merged-chr19-51981344-2	chr19	51981318	51981370	+	9.815	Rest TAP2|Rest TAP1	2	chr19-54	chr19-48	chr19-48	chr19	51981258	51981432	+	10.1	0.838	25	26	1.8	14.37	2.17e-21	10.72	2.45e-18	0.93	chr19-54	chr19	51981259	51981427	+	9.53	0.853	24	24	1.8	13.54	2.73e-19	11.61	8.27e-18	0.94
Merged-chr19-53658745-2	chr19	53658699	53658791	+	10.6	Rest TAP2|Rest TAP1	2	chr19-55	chr19-52	chr19-52	chr19	53658637	53658811	+	10.9	0.886	24	28	2.7	10.31	3.33e-19	11.29	3.3e-20	1.04	chr19-55	chr19	53658682	53658850	+	10.3	0.867	24	26	3.5	7.33	1.61e-14	13.12	1.96e-20	0.97
Merged-chr19-53745574-2	chr19	53745525	53745623	+	9.235	Rest TAP2|Rest TAP1	2	chr19-56	chr19-55	chr19-55	chr19	53745463	53745637	+	8.94	0.788	23	23	2.7	8.47	2.73e-14	9.28	4.24e-15	0.94	chr19-56	chr19	53745514	53745682	+	9.53	0.848	24	24	1.8	13.54	2.73e-19	10.33	1.07e-16	0.9
Merged-chr19-9160808-2	chr19	9160782	9160834	+	8.455	Rest TAP2|Rest TAP1	2	chr19-57	chr19-66	chr19-66	chr19	9160722	9160896	+	7.78	0.846	20	20	0.9	22.1	2.25e-20	8.69	8.06e-13	0.9	chr19-57	chr19	9160723	9160891	+	9.13	0.844	23	23	0.9	25.95	9.93e-25	10.68	2.25e-16	0.98
Merged-chr19-44341708-2	chr19	44341677	44341739	+	10.765	Rest TAP2|Rest TAP1	2	chr19-61	chr19-39	chr19-39	chr19	44341627	44341801	+	12.4	0.878	30	32	0.9	35.36	6.27e-38	16.73	6.11e-28	0.98	chr19-61	chr19	44341618	44341786	+	9.13	0.784	23	23	0.9	25.95	9.93e-25	12.13	1.56e-17	0.94
Merged-chr19-10958703-2	chr19	10958670	10958737	+	10.57	Rest TAP2|Rest TAP1	2	chr19-62	chr19-35	chr19-35	chr19	10958608	10958782	+	12.4	0.81	31	32	1.8	17.68	1.15e-28	20.08	2.43e-30	0.95	chr19-62	chr19	10958628	10958796	+	8.74	0.692	22	22	2.7	8.27	1.55e-13	12.26	6.17e-17	0.94
Merged-chr19-52006370-2	chr19	52006333	52006408	+	8.25	Rest TAP2|Rest TAP1	2	chr19-75	chr19-63	chr19-63	chr19	52006271	52006445	+	8.56	0.683	21	22	4.5	4.86	3.17e-09	9.94	4.2e-15	0.99	chr19-75	chr19	52006299	52006467	+	7.94	0.778	20	20	4.4	4.51	5.27e-08	12.45	1.17e-15	0.9
Merged-chr19-13108716-2	chr19	13108691	13108742	+	6.49	Rest TAP2|Rest TAP1	2	chr19-78	chr19-98	chr19-98	chr19	13108629	13108803	+	5.83	0.731	15	15	0.5	33.15	3.31e-18	6.47	2.66e-08	0.96	chr19-78	chr19	13108633	13108801	+	7.15	0.815	19	18	0.4	40.62	4.36e-23	11.33	1.45e-13	0.9
Merged-chr19-10651480-2	chr19	10651450	10651511	+	7.26	Rest TAP2|Rest TAP1	2	chr19-96	chr19-56	chr19-56	chr19	10651399	10651573	+	8.17	0.825	22	21	1.8	11.6	8.97e-16	10.31	8.62e-15	0.95	chr19-96	chr19	10651391	10651559	+	6.35	0.8	16	16	1.8	9.03	8.61e-11	10.29	1.3e-11	0.9
Merged-chr15-42971667-2	chr15	42971634	42971700	+	16.05	Rest TAP2|Rest TAP1	2	chr15-10	chr15-7	chr15-7	chr15	42971588	42971762	+	19.4	0.896	43	50	2.7	18.42	1.11e-44	37.15	2.47e-59	1	chr15-10	chr15	42971575	42971743	+	12.7	0.86	32	32	2.7	12.03	1.13e-23	27.95	9.5e-35	0.92
Merged-chr15-43896958-2	chr15	43896911	43897005	+	13.15	Rest TAP2|Rest TAP1	2	chr15-11	chr15-12	chr15-12	chr15	43896893	43897067	+	14.4	0.878	33	37	0.9	40.89	7.27e-46	21.54	6.73e-36	0.99	chr15-11	chr15	43896852	43897020	+	11.9	0.923	30	30	1.8	16.92	1.95e-26	18.48	1.61e-27	0.89
Merged-chr15-93209755-2	chr15	93209727	93209783	+	14.55	Rest TAP2|Rest TAP1	2	chr15-12	chr15-9	chr15-9	chr15	93209665	93209839	+	15.2	0.836	39	39	1.8	21.55	9.36e-38	18.66	1.94e-35	0.93	chr15-12	chr15	93209674	93209842	+	13.9	0.812	30	35	1.8	19.74	8.7e-33	21.34	6.55e-34	1.06
Merged-chr15-47704245-2	chr15	47704213	47704277	+	10.415	Rest TAP2|Rest TAP1	2	chr15-14	chr15-22	chr15-22	chr15	47704165	47704339	+	9.33	0.875	23	24	1.8	13.26	4.33e-19	15.76	9.06e-21	0.98	chr15-14	chr15	47704154	47704322	+	11.5	0.907	28	29	1.8	16.36	3.31e-25	17.32	6.98e-26	0.99
Merged-chr15-13252441-2	chr15	13252410	13252472	+	11.765	Rest TAP2|Rest TAP1	2	chr15-16	chr15-15	chr15-15	chr15	13252360	13252534	+	14	0.848	32	36	2.7	13.26	7.88e-28	23.92	1.54e-36	0.99	chr15-16	chr15	13252351	13252519	+	9.53	0.862	23	24	2.7	9.03	1.97e-15	17.56	7.87e-22	0.94
Merged-chr15-42942473-2	chr15	42942432	42942515	+	8.065	Rest TAP2|Rest TAP1	2	chr15-18	chr15-26	chr15-26	chr15	42942370	42942544	+	7.39	0.931	18	19	1.8	10.5	1.16e-13	12.93	3.07e-15	0.95	chr15-18	chr15	42942406	42942574	+	8.74	0.871	23	22	1.8	12.41	4.83e-17	18.13	1.96e-20	0.94
Merged-chr15-4506926-2	chr15	4506900	4506952	+	10.77	Rest TAP2|Rest TAP1	2	chr15-23	chr15-14	chr15-14	chr15	4506840	4507014	+	13.2	0.867	32	34	2.7	12.53	1.35e-25	23.41	2.66e-34	0.97	chr15-23	chr15	4506841	4507009	+	8.34	0.735	21	21	1.8	11.85	6.01e-16	14.81	7.78e-18	0.95
Merged-chr15-42961729-2	chr15	42961686	42961773	+	9.425	Rest TAP2|Rest TAP1	2	chr15-24	chr15-19	chr15-19	chr15	42961661	42961835	+	9.72	0.889	24	25	3.6	6.91	1.85e-13	15.18	3.46e-21	0.98	chr15-24	chr15	42961627	42961795	+	9.13	0.774	21	23	2.7	8.65	1.79e-14	17.26	8e-21	0.98
Merged-chr15-61313576-2	chr15	61313541	61313612	+	8.64	Rest TAP2|Rest TAP1	2	chr15-25	chr15-23	chr15-23	chr15	61313500	61313674	+	8.94	0.903	23	23	1.8	12.71	5.76e-18	11.81	2.74e-17	0.99	chr15-25	chr15	61313482	61313650	+	8.34	0.833	21	21	0.4	47.39	4.75e-28	14.99	6.13e-18	0.95
Merged-chr15-87574047-2	chr15	87574017	87574077	+	7.67	Rest TAP2|Rest TAP1	2	chr15-26	chr15-27	chr15-27	chr15	87573965	87574139	+	7	0.84	18	18	0.5	39.79	6.27e-23	10.48	5.22e-13	0.96	chr15-26	chr15	87573958	87574126	+	8.34	0.857	21	21	0.4	47.39	4.75e-28	12.17	3.58e-16	0.95
Merged-chr11-28879732-2	chr11	28879705	28879760	+	14.3	Rest TAP2|Rest TAP1	2	chr11-10	chr11-7	chr11-7	chr11	28879648	28879822	+	17.9	0.946	39	46	3.6	12.71	2.63e-34	19.83	1.21e-42	1.03	chr11-10	chr11	28879646	28879814	+	10.7	0.939	27	27	3.5	7.62	2.1e-15	12.74	7.61e-21	0.89
Merged-chr11-79125516-2	chr11	79125482	79125550	+	10.8	Rest TAP2|Rest TAP1	2	chr11-11	chr11-11	chr11-11	chr11	79125420	79125594	+	10.9	0.773	29	28	3.6	7.74	4.4e-16	11.89	8.84e-21	0.93	chr11-11	chr11	79125441	79125609	+	10.7	0.769	27	27	2.7	10.15	2.08e-18	13.51	1.78e-21	0.97
Merged-chr11-82521019-2	chr11	82520980	82521059	+	8.65	Rest TAP2|Rest TAP1	2	chr11-13	chr11-14	chr11-14	chr11	82520947	82521121	+	8.17	0.688	20	21	0.9	23.21	9.7e-22	8.72	2.05e-13	0.95	chr11-13	chr11	82520921	82521089	+	9.13	0.929	22	23	0.4	51.9	1.84e-31	10.12	6.97e-16	0.98
Merged-chr11-65128342-2	chr11	65128294	65128390	+	9.975	Rest TAP2|Rest TAP1	2	chr11-18	chr11-10	chr11-10	chr11	65128232	65128406	+	13.2	0.826	30	34	1.8	18.79	3.35e-31	13.24	2.36e-26	1	chr11-18	chr11	65128281	65128449	+	6.75	0.783	17	17	1.8	9.59	8.92e-12	7.9	1.7e-10	0.96
Merged-chr15-46451636-2	chr15	46451605	46451668	+	18.45	Rest TAP2|Rest TAP1	2	chr15-5	chr15-2	chr15-2	chr15	46451543	46451717	+	21	0.833	51	54	0.9	59.68	7.92e-75	26.75	1.78e-56	0.9	chr15-5	chr15	46451559	46451727	+	15.9	0.794	40	40	0.9	45.13	4.04e-51	23.41	4.69e-40	0.92
Merged-chr15-107457112-2	chr15	107457087	107457138	+	18.45	Rest TAP2|Rest TAP1	2	chr15-6	chr15-4	chr15-4	chr15	107457026	107457200	+	20.2	0.857	48	52	5.4	9.58	9.73e-33	28.24	1.26e-55	0.93	chr15-6	chr15	107457028	107457196	+	16.7	0.852	38	42	4.4	9.48	1.35e-26	20.31	1.68e-39	0.94
Merged-chr15-88525474-2	chr15	88525441	88525508	+	16.9	Rest TAP2|Rest TAP1	2	chr15-7	chr15-5	chr15-5	chr15	88525379	88525553	+	18.3	0.887	45	47	0.5	103.88	1.59e-76	26.81	2e-49	0.9	chr15-7	chr15	88525399	88525567	+	15.5	0.878	37	39	0.4	88.01	5.17e-61	22.6	1.59e-38	0.9
Merged-chr15-13858073-2	chr15	13858047	13858100	+	15.5	Rest TAP2|Rest TAP1	2	chr15-9	chr15-6	chr15-6	chr15	13857988	13858162	+	17.5	0.857	43	45	1.8	24.87	5.57e-46	21.18	5.63e-43	0.89	chr15-9	chr15	13857988	13858156	+	13.5	0.894	35	34	1.8	19.18	1.72e-31	22.36	1.2e-33	0.91
Merged-chr16-27940386-2	chr16	27940361	27940412	+	252.7	Rest TAP2|Rest TAP1	2	chr16-1	chr16-1	chr16-1	chr16	27940300	27940474	+	267.6	0.845	265	688	89.6	7.68	0	18.23	0	0.64	chr16-1	chr16	27940302	27940470	+	237.8	0.865	236	599	85.1	7.04	5.95e-287	15.97	0	0.7
Merged-chr16-27550225-2	chr16	27550200	27550251	+	79.9	Rest TAP2|Rest TAP1	2	chr16-2	chr16-6	chr16-6	chr16	27550138	27550312	+	85.9	0.821	108	221	39.8	5.55	5e-88	5.41	6.17e-86	1.17	chr16-2	chr16	27550142	27550310	+	73.9	0.801	113	186	34.6	5.38	2.41e-72	4.65	6.39e-63	1.02
Merged-chr16-80357896-2	chr16	80357869	80357924	+	49.45	Rest TAP2|Rest TAP1	2	chr16-8	chr16-4	chr16-4	chr16	80357807	80357981	+	54.8	0.886	116	141	4.5	31.17	1.6e-153	52.04	3.87e-184	0.82	chr16-8	chr16	80357815	80357983	+	44.1	0.859	97	111	4.4	25.05	4.12e-111	45.75	2.75e-139	0.83
Merged-chr17-15923378-2	chr17	15923343	15923413	+	40.2	Rest TAP2|Rest TAP1	2	chr17-1	chr17-1	chr17-1	chr17	15923281	15923455	+	44.7	0.893	92	115	7.2	15.89	1.91e-93	41.9	6.03e-140	0.89	chr17-1	chr17	15923304	15923472	+	35.7	0.891	73	90	6.2	14.51	3.21e-70	33.98	5.76e-102	0.95
Merged-chr17-95323037-2	chr17	95323004	95323070	+	33.6	Rest TAP2|Rest TAP1	2	chr17-2	chr17-4	chr17-4	chr17	95322958	95323132	+	35	0.92	79	90	3.6	24.87	3.56e-90	35.29	2.09e-103	0.88	chr17-2	chr17	95322945	95323113	+	32.2	0.961	73	81	2.7	30.46	3.15e-88	33.15	4.14e-91	0.87
Merged-chr17-83930028-2	chr17	83929987	83930070	+	33.15	Rest TAP2|Rest TAP1	2	chr17-7	chr17-3	chr17-3	chr17	83929958	83930132	+	37.7	0.879	85	97	2.7	35.73	8.3e-112	41.5	6.03e-118	0.9	chr17-7	chr17	83929928	83930096	+	28.6	0.864	61	72	3.5	20.31	1.86e-66	30.31	1.76e-78	0.96
Merged-chr10-69710463-2	chr10	69710438	69710489	+	9.025	Rest TAP2|Rest TAP1	2	chr10-102	chr10-53	chr10-53	chr10	69710376	69710550	+	10.9	0.78	26	28	1.8	15.47	9.35e-24	12.45	2.69e-21	1	chr10-102	chr10	69710380	69710548	+	7.15	0.806	16	18	1.8	10.15	8.73e-13	7.69	7.63e-11	1.08
Merged-chr10-108803503-2	chr10	108803465	108803541	+	5.7	Rest TAP2|Rest TAP1	2	chr10-106	chr10-96	chr10-96	chr10	108803429	108803603	+	5.44	0.909	15	14	2.7	5.16	1.09e-06	8.59	2.34e-09	0.9	chr10-106	chr10	108803406	108803574	+	5.96	0.727	16	15	2.7	5.64	1.5e-07	8.61	6.24e-10	0.9
Merged-chr10-108869138-2	chr10	108869096	108869181	+	7.46	Rest TAP2|Rest TAP1	2	chr10-107	chr10-75	chr10-75	chr10	108869069	108869243	+	8.17	0.688	21	21	1.8	11.6	8.97e-16	7.91	1.27e-12	0.9	chr10-107	chr10	108869037	108869205	+	6.75	0.833	16	17	1.8	9.59	8.92e-12	8.65	4.29e-11	0.96
Merged-chr10-58757976-2	chr10	58757940	58758012	+	8.425	Rest TAP2|Rest TAP1	2	chr10-111	chr10-65	chr10-65	chr10	58757900	58758074	+	10.1	0.8	23	26	1.8	14.37	2.17e-21	11.21	8.46e-19	1.02	chr10-111	chr10	58757881	58758049	+	6.75	0.815	15	17	1.8	9.59	8.92e-12	8.22	9.25e-11	1.09
Merged-chr10-90625697-2	chr10	90625667	90625727	+	9.975	Rest TAP2|Rest TAP1	2	chr10-113	chr10-36	chr10-36	chr10	90625615	90625789	+	13.6	0.951	33	35	2.7	12.89	1.05e-26	19.57	1.17e-32	0.97	chr10-113	chr10	90625608	90625776	+	6.35	0.778	15	16	1.8	9.03	8.61e-11	7.49	1.21e-09	1.03
Merged-chr10-73009872-2	chr10	73009844	73009901	+	5.89	Rest TAP2|Rest TAP1	2	chr10-119	chr10-82	chr10-82	chr10	73009789	73009963	+	6.22	0.88	18	16	0.5	35.36	9.37e-20	5.22	1.64e-07	0.9	chr10-119	chr10	73009785	73009953	+	5.56	0.8	14	14	0.4	31.59	8.3e-17	5.32	7.62e-07	0.9
Merged-chr12-9209289-2	chr12	9209258	9209320	+	6.87	Rest TAP2|Rest TAP1	2	chr12-119	chr12-69	chr12-69	chr12	9209208	9209382	+	7.39	0.815	19	19	3.6	5.25	1.1e-08	6.5	3.64e-10	0.9	chr12-119	chr12	9209199	9209367	+	6.35	0.655	15	16	1.8	9.03	8.61e-11	5.64	5.89e-08	0.96
Merged-chr12-30532584-2	chr12	30532550	30532618	+	7.84	Rest TAP2|Rest TAP1	2	chr12-132	chr12-43	chr12-43	chr12	30532506	30532680	+	9.72	0.857	27	25	0.5	55.26	1e-34	10.94	6.7e-18	0.9	chr12-132	chr12	30532491	30532659	+	5.96	0.857	15	15	0.4	33.85	2.45e-18	8.13	1.34e-09	0.9
Merged-chr18-78889103-2	chr18	78889072	78889134	+	58.05	Rest TAP2|Rest TAP1	2	chr18-1	chr18-2	chr18-2	chr18	78889010	78889184	+	70	0.879	127	180	3.6	49.73	4.88e-231	46.63	4.2e-226	0.88	chr18-1	chr18	78889025	78889193	+	46.1	0.879	97	116	3.5	32.72	5.04e-129	37.51	1.04e-135	0.85
Merged-chr18-17526952-2	chr18	17526924	17526981	+	59	Rest TAP2|Rest TAP1	2	chr18-2	chr18-1	chr18-1	chr18	17526862	17527036	+	73.9	0.893	140	190	2.7	69.99	1.76e-271	82.53	6.63e-285	0.81	chr18-2	chr18	17526872	17527040	+	44.1	0.861	93	111	3.5	31.31	1.73e-121	42.18	1.83e-135	0.86
Merged-chr18-17370814-2	chr18	17370779	17370850	+	45.45	Rest TAP2|Rest TAP1	2	chr18-4	chr18-3	chr18-3	chr18	17370717	17370891	+	56.8	0.946	122	146	0.9	161.35	1.58e-261	76.34	1.65e-214	0.82	chr18-4	chr18	17370741	17370909	+	34.1	0.9	77	86	0.9	97.03	5.29e-136	48.86	9.41e-111	0.85
Merged-chr1-207601861-2	chr1	207601833	207601889	+	181.75	Rest TAP2|Rest TAP1	2	chr1-2	chr1-2	chr1-2	chr1	207601771	207601945	+	217	0.906	268	558	3.6	154.17	0	75.57	0	0.62	chr1-2	chr1	207601780	207601948	+	146.5	0.886	233	369	2.7	138.78	0	70.57	0	0.64
Merged-chr1-248595874-2	chr1	248595847	248595901	+	137	Rest TAP2|Rest TAP1	2	chr1-3	chr1-3	chr1-3	chr1	248595789	248595963	+	150.9	0.86	228	388	2.7	142.93	0	77.97	0	0.68	chr1-3	chr1	248595788	248595956	+	123.1	0.895	202	310	2.7	116.59	0	80.99	0	0.7
Merged-chr1-65904206-2	chr1	65904176	65904236	+	114.85	Rest TAP2|Rest TAP1	2	chr1-4	chr1-4	chr1-4	chr1	65904124	65904298	+	122.1	0.902	198	314	1.8	173.51	0	70.65	0	0.74	chr1-4	chr1	65904117	65904285	+	107.6	0.888	172	271	1.8	152.88	0	74.11	0	0.77
Merged-chr14-70663028-2	chr14	70662995	70663061	+	11.8	Rest TAP2|Rest TAP1	2	chr14-113	chr14-105	chr14-105	chr14	70662933	70663107	+	12.1	0.773	29	31	1.8	17.13	2.04e-27	16.06	1.34e-26	0.95	chr14-113	chr14	70662952	70663120	+	11.5	0.842	27	29	1.8	16.36	3.31e-25	14.26	1.38e-23	0.99
Merged-chr14-77743295-2	chr14	77743257	77743333	+	11	Rest TAP2|Rest TAP1	2	chr14-114	chr14-116	chr14-116	chr14	77743195	77743369	+	10.9	0.848	27	28	2.7	10.31	3.33e-19	14.92	2.44e-23	0.93	chr14-114	chr14	77743224	77743392	+	11.1	0.912	27	28	2.7	10.53	1.97e-19	13.66	2.45e-22	0.96
Merged-chr14-79123724-2	chr14	79123690	79123759	+	9.815	Rest TAP2|Rest TAP1	2	chr14-133	chr14-117	chr14-117	chr14	79123628	79123802	+	10.1	0.81	27	26	3.6	7.18	2.57e-14	6.02	1.31e-12	0.9	chr14-133	chr14	79123650	79123818	+	9.53	0.769	24	24	3.5	6.77	8.42e-13	6.5	1.92e-12	0.9
Merged-chr14-80900706-2	chr14	80900656	80900756	+	9.235	Rest TAP2|Rest TAP1	2	chr14-141	chr14-155	chr14-155	chr14	80900594	80900768	+	8.94	0.848	23	23	1.8	12.71	5.76e-18	11.39	5.83e-17	0.94	chr14-141	chr14	80900647	80900815	+	9.53	0.882	23	24	0.9	27.08	3.67e-26	12.65	1.23e-18	0.94
Merged-chr14-73733685-2	chr14	73733650	73733721	+	10.22	Rest TAP2|Rest TAP1	2	chr14-157	chr14-87	chr14-87	chr14	73733609	73733783	+	12.1	0.825	31	31	4.5	6.85	3.22e-16	15.63	2.95e-26	0.92	chr14-157	chr14	73733591	73733759	+	8.34	0.821	22	21	3.5	5.92	2.35e-10	9.68	2.88e-14	0.9
Merged-chr14-50935360-2	chr14	50935332	50935388	+	9.035	Rest TAP2|Rest TAP1	2	chr14-174	chr14-131	chr14-131	chr14	50935276	50935450	+	9.33	0.771	25	24	1.8	13.26	4.33e-19	11.2	1.81e-17	0.9	chr14-174	chr14	50935273	50935441	+	8.74	0.893	21	22	0.9	24.82	2.58e-23	9.98	3.87e-15	0.94
Merged-chr14-81088476-2	chr14	81088438	81088515	+	9.03	Rest TAP2|Rest TAP1	2	chr14-175	chr14-141	chr14-141	chr14	81088376	81088550	+	9.72	0.872	24	25	1.8	13.81	3.13e-20	14.55	9.26e-21	0.98	chr14-175	chr14	81088406	81088574	+	8.34	0.861	21	21	0.9	23.69	6.4e-22	9.17	7.94e-14	0.95
Merged-chr7-127772516-2	chr7	127772487	127772546	+	36.1	Rest TAP2|Rest TAP1	2	chr7-11	chr7-7	chr7-7	chr7	127772434	127772608	+	41.6	0.83	94	107	2.7	39.42	1.41e-127	29.05	8.2e-114	0.84	chr7-11	chr7	127772428	127772596	+	30.6	0.874	69	77	2.7	28.96	2.52e-82	23.23	3.11e-75	0.9
Merged-chr7-54430721-2	chr7	54430687	54430755	+	34.15	Rest TAP2|Rest TAP1	2	chr7-13	chr7-8	chr7-8	chr7	54430625	54430799	+	39.7	0.915	90	102	3.6	28.18	2.77e-107	35.12	9.91e-117	0.89	chr7-13	chr7	54430646	54430814	+	28.6	0.852	66	72	3.5	20.31	1.86e-66	22.18	4.42e-69	0.91
Merged-chr7-10473684-2	chr7	10473654	10473715	+	36.5	Rest TAP2|Rest TAP1	2	chr7-14	chr7-9	chr7-9	chr7	10473592	10473766	+	42.8	0.86	85	110	3.6	30.39	4.92e-119	27.49	2.13e-114	0.94	chr7-14	chr7	10473606	10473774	+	30.2	0.89	65	76	2.7	28.58	7.29e-81	22.46	3.19e-73	0.94
Merged-chr7-28381706-2	chr7	28381676	28381737	+	26.3	Rest TAP2|Rest TAP1	2	chr7-18	chr7-17	chr7-17	chr7	28381614	28381788	+	27.6	0.851	65	71	0.9	78.47	3.93e-106	18.22	2.16e-62	0.88	chr7-18	chr7	28381628	28381796	+	25	0.917	63	63	0.9	71.08	1.04e-91	19.01	1.19e-56	0.84
Merged-chr7-115983959-2	chr7	115983925	115983993	+	22.2	Rest TAP2|Rest TAP1	2	chr7-20	chr7-26	chr7-26	chr7	115983881	115984055	+	21	0.812	49	54	1.8	29.84	5.97e-59	15.56	2.19e-44	0.98	chr7-20	chr7	115983866	115984034	+	23.4	0.94	60	59	1.8	33.28	5.88e-67	21.45	4.11e-56	0.85
Merged-chr7-10160457-2	chr7	10160418	10160497	+	27.65	Rest TAP2|Rest TAP1	2	chr7-21	chr7-13	chr7-13	chr7	10160356	10160530	+	30.7	0.873	72	79	1.8	43.65	4.2e-98	22.76	1.8e-76	0.88	chr7-21	chr7	10160388	10160556	+	24.6	0.808	56	62	0.9	69.95	7.37e-90	19	9.06e-56	0.92
Merged-chr7-9714749-2	chr7	9714723	9714776	+	25.3	Rest TAP2|Rest TAP1	2	chr7-23	chr7-16	chr7-16	chr7	9714664	9714838	+	28	0.901	65	72	3.6	19.89	7.68e-66	29.25	2.11e-77	0.92	chr7-23	chr7	9714664	9714832	+	22.6	0.878	55	57	2.7	21.44	2.93e-54	26.9	1.19e-59	0.89
Merged-chr7-112082613-2	chr7	112082587	112082639	+	21	Rest TAP2|Rest TAP1	2	chr7-24	chr7-25	chr7-25	chr7	112082527	112082701	+	21	0.892	50	54	3.6	14.92	1.82e-43	21.32	2.22e-51	0.94	chr7-24	chr7	112082528	112082696	+	21	0.9	51	53	2.7	19.93	5.57e-49	23.15	2.89e-52	0.9
Merged-chr7-126758176-2	chr7	126758140	126758213	+	25.45	Rest TAP2|Rest TAP1	2	chr7-25	chr7-14	chr7-14	chr7	126758101	126758275	+	30.3	0.839	70	78	1.8	43.1	1.83e-96	23.18	4.02e-76	0.91	chr7-25	chr7	126758081	126758249	+	20.6	0.89	50	52	2.7	19.56	1.11e-47	15.14	3.13e-42	0.92
Merged-chr7-54390636-2	chr7	54390607	54390666	+	16.9	Rest TAP2|Rest TAP1	2	chr7-26	chr7-52	chr7-52	chr7	54390554	54390728	+	12.8	0.735	32	33	4.5	7.29	6.18e-18	13.31	1.07e-25	0.92	chr7-26	chr7	54390548	54390716	+	21	0.87	49	53	4.4	11.96	5.61e-38	19.63	1.2e-48	0.9
Merged-chr7-66902653-2	chr7	66902609	66902697	+	22.15	Rest TAP2|Rest TAP1	2	chr7-27	chr7-20	chr7-20	chr7	66902547	66902721	+	24.1	0.765	56	62	10	6.23	1.34e-28	10.87	8.72e-42	0.92	chr7-27	chr7	66902588	66902756	+	20.2	0.87	48	51	9.7	5.23	1.27e-20	9.33	1.29e-31	0.91
Merged-chr7-122102121-2	chr7	122102088	122102155	+	20.65	Rest TAP2|Rest TAP1	2	chr7-28	chr7-34	chr7-34	chr7	122102043	122102217	+	21.4	0.884	44	55	0.9	60.78	1.3e-76	18.38	6.36e-49	1.04	chr7-28	chr7	122102029	122102197	+	19.9	0.899	48	50	0.9	56.41	3.25e-68	17.11	3.6e-43	0.91
Merged-chr7-124927711-2	chr7	124927682	124927741	+	20.8	Rest TAP2|Rest TAP1	2	chr7-29	chr7-23	chr7-23	chr7	124927629	124927803	+	21.4	0.877	52	55	2.7	20.26	3.91e-51	18.94	1.33e-49	0.9	chr7-29	chr7	124927623	124927791	+	20.2	0.829	47	51	1.8	28.77	5.42e-55	20.87	3.61e-48	0.93
Merged-chr7-109909854-2	chr7	109909813	109909895	+	15.75	Rest TAP2|Rest TAP1	2	chr7-32	chr7-49	chr7-49	chr7	109909783	109909957	+	12.8	0.783	33	33	2.7	12.16	1.7e-24	9.66	1.72e-21	0.92	chr7-32	chr7	109909754	109909922	+	18.7	0.734	45	47	1.8	26.51	3.3e-49	16.18	1.32e-39	0.9
Merged-chr7-122986427-2	chr7	122986395	122986459	+	21.4	Rest TAP2|Rest TAP1	2	chr7-33	chr7-21	chr7-21	chr7	122986333	122986507	+	25.3	0.842	56	65	2.7	23.94	1.3e-64	19.22	1.09e-58	0.95	chr7-33	chr7	122986350	122986518	+	17.5	0.841	43	44	2.7	16.55	1.36e-37	19.22	2.71e-40	0.89
Merged-chr7-58582473-2	chr7	58582442	58582504	+	20.4	Rest TAP2|Rest TAP1	2	chr7-35	chr7-19	chr7-19	chr7	58582392	58582566	+	24.9	0.925	59	64	4.5	14.15	8.28e-50	21.39	1.22e-60	0.9	chr7-35	chr7	58582383	58582551	+	15.9	0.845	38	40	4.4	9.03	1.19e-24	14.19	7.96e-32	0.92
Merged-chr7-109652617-2	chr7	109652580	109652654	+	16.1	Rest TAP2|Rest TAP1	2	chr7-36	chr7-38	chr7-38	chr7	109652518	109652692	+	15.9	0.875	40	41	2.7	15.1	1.28e-33	13.78	4.25e-32	0.88	chr7-36	chr7	109652545	109652713	+	16.3	0.852	38	41	2.7	15.42	5.78e-34	16.55	3.81e-35	0.94
Merged-chr7-58997870-2	chr7	58997839	58997902	+	19.45	Rest TAP2|Rest TAP1	2	chr7-37	chr7-24	chr7-24	chr7	58997790	58997964	+	22.6	0.85	51	58	2.7	21.37	4.22e-55	17.24	5.69e-50	0.94	chr7-37	chr7	58997780	58997948	+	16.3	0.862	37	41	2.7	15.42	5.78e-34	12.56	1.43e-30	0.97
Merged-chr7-70277690-2	chr7	70277665	70277715	+	17.5	Rest TAP2|Rest TAP1	2	chr7-38	chr7-33	chr7-33	chr7	70277603	70277777	+	19.1	0.843	44	49	0.9	54.15	4.96e-66	20.65	3.94e-46	0.96	chr7-38	chr7	70277606	70277774	+	15.9	0.862	37	40	0.9	45.13	4.04e-51	17.34	4.28e-35	0.92
Merged-chr7-110416540-2	chr7	110416498	110416582	+	16.5	Rest TAP2|Rest TAP1	2	chr7-39	chr7-28	chr7-28	chr7	110416470	110416644	+	17.9	0.882	47	46	4.5	10.17	3.12e-30	14.93	2.7e-37	0.91	chr7-39	chr7	110416439	110416607	+	15.1	0.833	37	38	4.4	8.57	9.51e-23	12.49	2.25e-28	0.88
Merged-chr7-67041807-2	chr7	67041762	67041852	+	18.25	Rest TAP2|Rest TAP1	2	chr7-41	chr7-30	chr7-30	chr7	67041740	67041914	+	20.6	0.788	46	53	2.7	19.52	1.58e-48	10.58	2.15e-35	0.96	chr7-41	chr7	67041703	67041871	+	15.9	0.823	36	40	5.3	7.52	7.39e-22	9.22	5.65e-25	0.95
Merged-chr7-111705682-2	chr7	111705644	111705721	+	13.55	Rest TAP2|Rest TAP1	2	chr7-43	chr7-46	chr7-46	chr7	111705582	111705756	+	12.8	0.83	34	33	4.5	7.29	6.18e-18	10.3	2.54e-22	0.92	chr7-43	chr7	111705612	111705780	+	14.3	0.784	36	36	4.4	8.12	6.86e-21	10.53	1.59e-24	0.93
Merged-chr7-126660748-2	chr7	126660715	126660782	+	15.3	Rest TAP2|Rest TAP1	2	chr7-45	chr7-35	chr7-35	chr7	126660670	126660844	+	16.7	0.815	44	43	0.9	47.52	9.09e-56	15.98	3.7e-36	0.87	chr7-45	chr7	126660656	126660824	+	13.9	0.83	36	35	0.9	39.49	5.84e-43	12.88	1.08e-26	0.91
Merged-chr7-11502205-2	chr7	11502178	11502233	+	15.5	Rest TAP2|Rest TAP1	2	chr7-47	chr7-32	chr7-32	chr7	11502116	11502290	+	17.9	0.734	44	46	2.7	16.95	1.14e-39	11.75	7.17e-33	0.91	chr7-47	chr7	11502124	11502292	+	13.1	0.768	35	33	2.7	12.41	9.06e-25	9.07	1.11e-20	0.94
Merged-chr7-128501558-2	chr7	128501530	128501587	+	13.95	Rest TAP2|Rest TAP1	2	chr7-49	chr7-51	chr7-51	chr7	128501468	128501642	+	13.6	0.816	33	35	4.5	7.74	1.05e-19	15.56	2.27e-29	0.94	chr7-49	chr7	128501478	128501646	+	14.3	0.837	35	36	4.4	8.12	6.86e-21	16.46	5.52e-31	0.91
Merged-chr7-74758052-2	chr7	74758023	74758081	+	14.7	Rest TAP2|Rest TAP1	2	chr7-50	chr7-36	chr7-36	chr7	74757969	74758143	+	17.5	0.694	41	45	3.6	12.43	3.35e-33	12.97	5.86e-34	0.93	chr7-50	chr7	74757964	74758132	+	11.9	0.792	34	30	3.5	8.46	3.79e-18	8.69	1.86e-18	0.89
Merged-chr7-111656691-2	chr7	111656662	111656721	+	13.95	Rest TAP2|Rest TAP1	2	chr7-51	chr7-45	chr7-45	chr7	111656600	111656774	+	12.8	0.764	34	33	6.3	5.21	7.16e-14	11.57	7.52e-24	0.89	chr7-51	chr7	111656612	111656780	+	15.1	0.873	34	38	6.2	6.12	6.08e-18	17.79	7.98e-34	0.96
Merged-chr7-10171893-2	chr7	10171858	10171928	+	17.25	Rest TAP2|Rest TAP1	2	chr7-53	chr7-27	chr7-27	chr7	10171796	10171970	+	20.6	0.909	47	53	3.6	14.64	2.72e-42	19.31	2.76e-48	0.96	chr7-53	chr7	10171819	10171987	+	13.9	0.846	32	35	2.7	13.16	5.36e-27	15.64	1.95e-29	1
Merged-chr7-27712446-2	chr7	27712399	27712494	+	12	Rest TAP2|Rest TAP1	2	chr7-54	chr7-54	chr7-54	chr7	27712337	27712511	+	11.7	0.878	31	30	4.5	6.63	2.22e-15	12.37	1.27e-22	0.92	chr7-54	chr7	27712385	27712553	+	12.3	0.886	32	31	2.7	11.66	1.36e-22	10.93	8.5e-22	0.95
Merged-chr7-27825481-2	chr7	27825444	27825519	+	14.35	Rest TAP2|Rest TAP1	2	chr7-55	chr7-41	chr7-41	chr7	27825407	27825581	+	14	0.887	36	36	0.9	39.79	2.97e-44	10.76	8.01e-25	0.91	chr7-55	chr7	27825385	27825553	+	14.7	0.875	32	37	0.9	41.75	3.44e-46	12.74	5.88e-28	0.99
Merged-chr7-66592726-2	chr7	66592698	66592755	+	15.5	Rest TAP2|Rest TAP1	2	chr7-58	chr7-31	chr7-31	chr7	66592643	66592817	+	18.7	0.794	45	48	6.3	7.58	4.96e-26	8.86	6.77e-29	0.92	chr7-58	chr7	66592639	66592807	+	12.3	0.704	31	31	6.2	5	1.14e-12	6.67	6.59e-16	0.92
Merged-chr7-99722010-2	chr7	99721964	99722057	+	10.02	Rest TAP2|Rest TAP1	2	chr7-62	chr7-90	chr7-90	chr7	99721945	99722119	+	8.94	0.694	21	23	5.4	4.24	1.73e-08	7.82	1.37e-13	1.04	chr7-62	chr7	99721905	99722073	+	11.1	0.833	29	28	3.5	7.9	2.65e-16	9.42	3.32e-18	0.93
Merged-chr7-125187124-2	chr7	125187075	125187173	+	9.05	Rest TAP2|Rest TAP1	2	chr7-64	chr7-133	chr7-133	chr7	125187013	125187187	+	7	0.69	17	18	0.9	19.89	1.04e-17	5.88	4.91e-09	0.96	chr7-64	chr7	125187064	125187232	+	11.1	0.846	28	28	2.7	10.53	1.97e-19	11.07	5.48e-20	0.96
Merged-chr7-36676962-2	chr7	36676917	36677008	+	10.8	Rest TAP2|Rest TAP1	2	chr7-70	chr7-71	chr7-71	chr7	36676896	36677070	+	10.5	0.825	25	27	1.8	14.92	1.45e-22	10.74	5.3e-19	1.01	chr7-70	chr7	36676858	36677026	+	11.1	0.821	26	28	2.7	10.53	1.97e-19	15.46	9.56e-24	0.96
Merged-chr7-110762642-2	chr7	110762617	110762668	+	16.65	Rest TAP2|Rest TAP1	2	chr7-71	chr7-22	chr7-22	chr7	110762556	110762730	+	22.2	0.9	54	57	3.6	15.75	4.91e-47	15.78	4.43e-47	0.91	chr7-71	chr7	110762558	110762726	+	11.1	0.789	26	28	3.5	7.9	2.65e-16	9.87	1.01e-18	0.96
Merged-chr7-27766190-2	chr7	27766146	27766235	+	11.6	Rest TAP2|Rest TAP1	2	chr7-74	chr7-55	chr7-55	chr7	27766084	27766258	+	12.1	0.857	31	31	6.3	4.89	1.91e-12	7.64	1.7e-17	0.89	chr7-74	chr7	27766126	27766294	+	11.1	0.881	25	28	5.3	5.27	4.11e-12	7.28	1.92e-15	1
Merged-chr7-125702920-2	chr7	125702891	125702949	+	7.875	Rest TAP2|Rest TAP1	2	chr7-76	chr7-134	chr7-134	chr7	125702837	125703011	+	6.22	0.909	17	16	0.5	35.36	9.37e-20	5.87	3.48e-08	0.9	chr7-76	chr7	125702832	125703000	+	9.53	0.879	25	24	0.4	54.16	3.41e-33	10.03	2.01e-16	0.94
Merged-chr7-116672501-2	chr7	116672465	116672538	+	11.765	Rest TAP2|Rest TAP1	2	chr7-79	chr7-39	chr7-39	chr7	116672403	116672577	+	14	0.81	37	36	1.8	19.89	8.69e-34	9.16	1.49e-22	0.93	chr7-79	chr7	116672429	116672597	+	9.53	0.833	24	24	1.8	13.54	2.73e-19	8.51	6.89e-15	0.94
Merged-chr7-133750280-2	chr7	133750245	133750316	+	9.035	Rest TAP2|Rest TAP1	2	chr7-81	chr7-76	chr7-76	chr7	133750204	133750378	+	8.94	0.838	24	23	2.7	8.47	2.73e-14	8.54	2.29e-14	0.9	chr7-81	chr7	133750186	133750354	+	9.13	0.722	24	23	2.7	8.65	1.79e-14	9.16	5.55e-15	0.9
Merged-chr7-24254556-2	chr7	24254524	24254588	+	10.57	Rest TAP2|Rest TAP1	2	chr7-83	chr7-48	chr7-48	chr7	24254462	24254636	+	12.4	0.809	33	32	4.5	7.07	4.53e-17	16.73	6.11e-28	0.92	chr7-83	chr7	24254479	24254647	+	8.74	0.903	23	22	3.5	6.21	3.75e-11	8.82	4.47e-14	0.9
Merged-chr7-122004767-2	chr7	122004734	122004800	+	8.46	Rest TAP2|Rest TAP1	2	chr7-85	chr7-115	chr7-115	chr7	122004672	122004846	+	7.39	0.667	18	19	1.8	10.5	1.16e-13	6.54	3.3e-10	0.95	chr7-85	chr7	122004691	122004859	+	9.53	0.833	23	24	1.8	13.54	2.73e-19	8.17	1.67e-14	0.94
Merged-chr7-140222124-2	chr7	140222075	140222173	+	11.565	Rest TAP2|Rest TAP1	2	chr7-90	chr7-47	chr7-47	chr7	140222013	140222187	+	14	0.878	34	36	4.5	7.96	1.32e-20	18.32	1.46e-32	0.93	chr7-90	chr7	140222064	140222232	+	9.13	0.793	22	23	1.8	12.98	3.71e-18	11.12	9.64e-17	0.94
Merged-chr7-55325332-2	chr7	55325294	55325370	+	9.62	Rest TAP2|Rest TAP1	2	chr7-97	chr7-66	chr7-66	chr7	55325258	55325432	+	10.9	0.745	27	28	2.7	10.31	3.33e-19	9.47	2.9e-18	1	chr7-97	chr7	55325235	55325403	+	8.34	0.714	21	21	2.7	7.9	1.29e-12	7.15	8.11e-12	0.9
Merged-chr16-2867951-2	chr16	2867924	2867979	+	29.8	Rest TAP2|Rest TAP1	2	chr16-100	chr16-30	chr16-30	chr16	2867862	2868036	+	34.6	0.925	80	89	4.5	19.67	1.53e-80	39.27	2.74e-106	0.85	chr16-100	chr16	2867870	2868038	+	25	0.886	56	63	3.5	17.77	6.54e-55	28.8	1.51e-67	0.92
Merged-chr16-7833558-2	chr16	7833532	7833584	+	24.2	Rest TAP2|Rest TAP1	2	chr16-126	chr16-98	chr16-98	chr16	7833472	7833646	+	22.6	0.896	58	58	10	5.83	1.86e-25	24.81	1.04e-58	0.86	chr16-126	chr16	7833473	7833641	+	25.8	0.914	53	65	8.9	7.33	7.76e-34	28.82	1.2e-69	0.99
Merged-chr3-147094492-2	chr3	147094465	147094519	+	40.65	Rest TAP2|Rest TAP1	2	chr3-10	chr3-10	chr3-10	chr3	147094407	147094581	+	40.4	0.825	92	104	0.9	114.94	1.2e-171	26.22	3.29e-106	0.84	chr3-10	chr3	147094406	147094574	+	40.9	0.866	88	103	0.9	116.21	1.66e-170	36.98	4.23e-120	0.87
Merged-chr3-156006391-2	chr3	156006360	156006423	+	43.5	Rest TAP2|Rest TAP1	2	chr3-12	chr3-7	chr3-7	chr3	156006311	156006485	+	55.6	0.901	120	143	2.7	52.68	1.83e-187	26.48	6.74e-146	0.81	chr3-12	chr3	156006301	156006469	+	31.4	0.832	77	79	2.7	29.71	2.89e-85	17.92	1.14e-68	0.83
Merged-chr3-148623159-2	chr3	148623132	148623186	+	45.3	Rest TAP2|Rest TAP1	2	chr3-13	chr3-8	chr3-8	chr3	148623070	148623244	+	53.7	0.678	118	138	3.6	38.13	4.92e-162	22.52	1.44e-131	0.81	chr3-13	chr3	148623077	148623245	+	36.9	0.659	76	93	3.5	26.23	3.4e-95	18.39	1.71e-81	0.92
Merged-chr3-4389228-2	chr3	4389200	4389256	+	32.25	Rest TAP2|Rest TAP1	2	chr3-14	chr3-15	chr3-15	chr3	4389144	4389318	+	32.3	0.891	71	83	4.5	18.35	7.47e-73	28.93	1.45e-88	0.92	chr3-14	chr3	4389141	4389309	+	32.2	0.907	75	81	4.4	18.28	5.1e-71	28.39	7.92e-86	0.85
Merged-chr3-13109882-2	chr3	13109850	13109915	+	36.9	Rest TAP2|Rest TAP1	2	chr3-15	chr3-11	chr3-11	chr3	13109788	13109962	+	42	0.921	87	108	1.8	59.68	8.34e-148	52.58	5.73e-142	0.92	chr3-15	chr3	13109806	13109974	+	31.8	0.931	73	80	1.8	45.13	1.88e-100	41.43	1.5e-97	0.9
Merged-chr3-169160189-2	chr3	169160141	169160238	+	33.95	Rest TAP2|Rest TAP1	2	chr3-16	chr3-12	chr3-12	chr3	169160079	169160253	+	38.1	0.893	82	98	2.7	36.1	2.3e-113	25.62	3.01e-99	0.92	chr3-16	chr3	169160129	169160297	+	29.8	0.832	66	75	3.5	21.16	2.04e-70	24.12	1.69e-74	0.93
Merged-chr3-170922702-2	chr3	170922672	170922733	+	30	Rest TAP2|Rest TAP1	2	chr3-18	chr3-13	chr3-13	chr3	170922610	170922784	+	33.4	0.845	82	86	0.9	95.04	3.08e-135	19.5	1.38e-77	0.84	chr3-18	chr3	170922624	170922792	+	26.6	0.883	64	67	0.9	75.59	3.48e-99	18.15	7.19e-59	0.89
Merged-chr3-156017131-2	chr3	156017104	156017158	+	25.35	Rest TAP2|Rest TAP1	2	chr3-23	chr3-31	chr3-31	chr3	156017042	156017216	+	23.7	0.864	51	61	0.9	67.41	1.79e-87	17.49	8.05e-53	1.02	chr3-23	chr3	156017049	156017217	+	27	0.781	60	68	0.9	76.72	4.53e-101	23.27	1.05e-66	0.91
Merged-chr3-3480298-2	chr3	3480263	3480334	+	30.2	Rest TAP2|Rest TAP1	2	chr3-24	chr3-14	chr3-14	chr3	3480222	3480396	+	34.2	0.922	78	88	4.5	19.45	3e-79	38.23	4.07e-104	0.9	chr3-24	chr3	3480204	3480372	+	26.2	0.896	59	66	4.4	14.89	1.1e-52	22.33	1.17e-63	0.92
Merged-chr3-8529791-2	chr3	8529766	8529817	+	19.85	Rest TAP2|Rest TAP1	2	chr3-28	chr3-39	chr3-39	chr3	8529704	8529878	+	19.1	0.842	49	49	3.6	13.54	1.12e-37	18.45	7.5e-44	0.86	chr3-28	chr3	8529708	8529876	+	20.6	0.886	52	52	3.5	14.67	1.46e-41	25.15	4.13e-53	0.87
Merged-chr3-170005085-2	chr3	170005058	170005113	+	21	Rest TAP2|Rest TAP1	2	chr3-29	chr3-32	chr3-32	chr3	170005001	170005175	+	21	0.776	51	54	2.7	19.89	7.93e-50	17.23	1.24e-46	0.92	chr3-29	chr3	170004999	170005167	+	21	0.8	50	53	3.5	14.95	9.78e-43	17.72	2.03e-46	0.88
Merged-chr3-3038696-2	chr3	3038671	3038722	+	22.15	Rest TAP2|Rest TAP1	2	chr3-30	chr3-28	chr3-28	chr3	3038609	3038783	+	22.9	0.812	52	59	4.5	13.04	4.02e-44	21.36	5.19e-56	0.96	chr3-30	chr3	3038613	3038781	+	21.4	0.863	49	54	4.4	12.19	4.6e-39	20.39	2.24e-50	0.92
Merged-chr3-117320785-2	chr3	117320755	117320816	+	23.55	Rest TAP2|Rest TAP1	2	chr3-31	chr3-18	chr3-18	chr3	117320693	117320867	+	26.1	0.86	61	67	2.7	24.68	2.16e-67	24.25	6.66e-67	0.94	chr3-31	chr3	117320707	117320875	+	21	0.938	49	53	1.8	29.9	6.17e-58	26.51	2.9e-55	0.9
Merged-chr3-7925010-2	chr3	7924977	7925044	+	21.2	Rest TAP2|Rest TAP1	2	chr3-33	chr3-25	chr3-25	chr3	7924932	7925106	+	22.2	0.742	55	57	9	6.3	1.15e-26	22.2	4.37e-55	0.91	chr3-33	chr3	7924918	7925086	+	20.2	0.824	47	51	6.2	8.22	3.95e-29	22.44	1.06e-49	0.91
Merged-chr3-154343961-2	chr3	154343934	154343988	+	21.8	Rest TAP2|Rest TAP1	2	chr3-36	chr3-30	chr3-30	chr3	154343876	154344050	+	23.7	0.899	52	61	4.5	13.48	2.24e-46	18.04	1.35e-53	0.98	chr3-36	chr3	154343875	154344043	+	19.9	0.76	46	50	4.4	11.28	9.11e-35	17.95	3.75e-44	0.93
Merged-chr3-170454818-2	chr3	170454788	170454848	+	19.85	Rest TAP2|Rest TAP1	2	chr3-37	chr3-37	chr3-37	chr3	170454736	170454910	+	20.2	0.851	50	52	6.3	8.21	1.22e-29	20.11	2.78e-48	0.87	chr3-37	chr3	170454729	170454897	+	19.5	0.815	46	49	6.2	7.9	2.63e-27	17.81	3.81e-43	0.93
Merged-chr3-144449724-2	chr3	144449684	144449764	+	20.85	Rest TAP2|Rest TAP1	2	chr3-38	chr3-34	chr3-34	chr3	144449622	144449796	+	21.8	0.827	50	56	0.9	61.89	2.11e-78	22.92	6.87e-55	0.99	chr3-38	chr3	144449655	144449823	+	19.9	0.943	45	50	0.4	112.83	4.49e-83	21.2	1.38e-47	0.93
Merged-chr3-149315428-2	chr3	149315397	149315459	+	22.55	Rest TAP2|Rest TAP1	2	chr3-39	chr3-26	chr3-26	chr3	149315335	149315509	+	23.7	0.859	54	61	3.6	16.85	6.69e-52	19.8	6.17e-56	0.96	chr3-39	chr3	149315350	149315518	+	21.4	0.918	45	54	3.5	15.23	6.41e-44	16.81	4.33e-46	1
Merged-chr3-45156077-2	chr3	45156049	45156106	+	15.55	Rest TAP2|Rest TAP1	2	chr3-40	chr3-78	chr3-78	chr3	45155994	45156168	+	12.4	0.83	31	32	1.8	17.68	1.15e-28	11.73	2.37e-23	0.92	chr3-40	chr3	45155990	45156158	+	18.7	0.836	44	47	1.8	26.51	3.3e-49	21.49	4.28e-45	0.9
Merged-chr3-156004357-2	chr3	156004327	156004387	+	22.4	Rest TAP2|Rest TAP1	2	chr3-41	chr3-21	chr3-21	chr3	156004275	156004449	+	24.9	0.862	60	64	5.4	11.79	3.97e-45	9.49	1.19e-39	0.89	chr3-41	chr3	156004268	156004436	+	19.9	0.829	44	50	5.3	9.4	3.48e-31	10.3	5.65e-33	0.97
Merged-chr3-156199849-2	chr3	156199807	156199891	+	17.7	Rest TAP2|Rest TAP1	2	chr3-42	chr3-51	chr3-51	chr3	156199779	156199953	+	17.9	0.779	43	46	2.7	16.95	1.14e-39	13.67	1.17e-35	0.91	chr3-42	chr3	156199748	156199916	+	17.5	0.818	44	44	2.7	16.55	1.36e-37	13.41	7.69e-34	0.87
Merged-chr3-24121468-2	chr3	24121443	24121493	+	17.1	Rest TAP2|Rest TAP1	2	chr3-45	chr3-56	chr3-56	chr3	24121381	24121555	+	16.3	0.845	40	42	4.5	9.28	2.94e-26	19.76	5.02e-39	0.9	chr3-45	chr3	24121384	24121552	+	17.9	0.836	43	45	4.4	10.15	1.37e-29	20.26	3.77e-42	0.91
Merged-chr3-127546179-2	chr3	127546154	127546204	+	19.1	Rest TAP2|Rest TAP1	2	chr3-46	chr3-50	chr3-50	chr3	127546092	127546266	+	19.1	0.859	45	49	2.7	18.05	2.05e-43	18.09	1.88e-43	0.92	chr3-46	chr3	127546095	127546263	+	19.1	0.917	43	48	2.7	18.05	1.45e-42	19.78	2.25e-44	0.98
Merged-chr3-131916245-2	chr3	131916210	131916280	+	17.5	Rest TAP2|Rest TAP1	2	chr3-47	chr3-61	chr3-61	chr3	131916148	131916322	+	16.7	0.812	37	43	5.4	7.92	3.25e-24	22.48	3.28e-42	0.99	chr3-47	chr3	131916171	131916339	+	18.3	0.831	43	46	5.3	8.65	2.43e-27	19.65	1.81e-42	0.92
Merged-chr3-34961552-2	chr3	34961514	34961591	+	19.65	Rest TAP2|Rest TAP1	2	chr3-49	chr3-43	chr3-43	chr3	34961479	34961653	+	20.2	0.892	47	52	1.8	28.73	5.23e-56	28.51	7.74e-56	0.95	chr3-49	chr3	34961455	34961623	+	19.1	0.864	42	48	0.9	54.16	1.01e-64	29.57	2.06e-52	0.96
Merged-chr3-148358126-2	chr3	148358095	148358158	+	19.25	Rest TAP2|Rest TAP1	2	chr3-50	chr3-35	chr3-35	chr3	148358046	148358220	+	21	0.935	50	54	4.5	11.94	1.28e-38	24.4	2.13e-54	0.92	chr3-50	chr3	148358036	148358204	+	17.5	0.923	42	44	4.4	9.93	1.39e-28	15.9	7.19e-37	0.91
Merged-chr3-52260093-2	chr3	52260049	52260138	+	18.45	Rest TAP2|Rest TAP1	2	chr3-52	chr3-47	chr3-47	chr3	52260026	52260200	+	19.4	0.844	46	50	1.8	27.63	4.24e-53	21.23	1.31e-47	0.91	chr3-52	chr3	52259990	52260158	+	17.5	0.871	41	44	0.4	99.29	6.78e-71	21.64	1.88e-42	0.96
Merged-chr3-77468991-2	chr3	77468966	77469016	+	23.75	Rest TAP2|Rest TAP1	2	chr3-53	chr3-16	chr3-16	chr3	77468904	77469078	+	28.8	0.876	69	74	4.5	16.36	1.13e-61	26.62	1.42e-76	0.87	chr3-53	chr3	77468907	77469075	+	18.7	0.865	41	47	4.4	10.61	1.24e-31	18.71	2.08e-42	0.99
Merged-chr3-168339541-2	chr3	168339494	168339589	+	21.4	Rest TAP2|Rest TAP1	2	chr3-54	chr3-22	chr3-22	chr3	168339477	168339651	+	25.7	0.89	60	66	2.7	24.31	5.34e-66	23.74	2.42e-65	0.91	chr3-54	chr3	168339435	168339603	+	17.1	0.839	41	43	3.5	12.13	2.24e-31	15.44	1.47e-35	0.91
Merged-chr3-89612749-2	chr3	89612712	89612786	+	18.45	Rest TAP2|Rest TAP1	2	chr3-55	chr3-45	chr3-45	chr3	89612674	89612848	+	20.6	0.925	47	53	8.1	6.51	1.5e-25	19.69	1.03e-48	0.94	chr3-55	chr3	89612653	89612821	+	16.3	0.839	40	41	6.2	6.61	2.24e-20	16.78	2.23e-35	0.87
Merged-chr3-168347311-2	chr3	168347283	168347340	+	20.6	Rest TAP2|Rest TAP1	2	chr3-56	chr3-20	chr3-20	chr3	168347228	168347402	+	24.9	0.837	61	64	1.8	35.36	4.07e-74	19.86	1.11e-58	0.89	chr3-56	chr3	168347224	168347392	+	16.3	0.82	40	41	0.9	46.26	8.74e-53	13.95	2.67e-32	0.89
Merged-chr3-163152794-2	chr3	163152751	163152838	+	20.8	Rest TAP2|Rest TAP1	2	chr3-59	chr3-19	chr3-19	chr3	163152689	163152863	+	25.3	0.907	61	65	3.6	17.96	7.04e-57	23.99	1.15e-64	0.88	chr3-59	chr3	163152729	163152897	+	16.3	0.804	39	41	5.3	7.71	9.55e-23	15.79	2.35e-34	0.89
Merged-chr3-77072494-2	chr3	77072453	77072535	+	14.55	Rest TAP2|Rest TAP1	2	chr3-60	chr3-67	chr3-67	chr3	77072423	77072597	+	12.8	0.857	35	33	0.5	72.94	3.15e-49	14.79	4.2e-27	0.89	chr3-60	chr3	77072394	77072562	+	16.3	0.842	38	41	1.8	23.13	8.27e-41	20.33	1.28e-38	0.94
Merged-chr3-105283591-2	chr3	105283565	105283617	+	17.85	Rest TAP2|Rest TAP1	2	chr3-62	chr3-46	chr3-46	chr3	105283503	105283677	+	19.8	0.846	47	51	4.5	11.27	2.07e-35	21.33	1.25e-48	0.93	chr3-62	chr3	105283508	105283676	+	15.9	0.912	38	40	4.4	9.03	1.19e-24	18.88	1.72e-36	0.92
Merged-chr3-7159833-2	chr3	7159805	7159861	+	14.75	Rest TAP2|Rest TAP1	2	chr3-64	chr3-75	chr3-75	chr3	7159749	7159923	+	12.8	0.816	32	33	1.8	18.23	6.31e-30	13.5	6.89e-26	0.98	chr3-64	chr3	7159746	7159914	+	16.7	0.907	36	42	1.8	23.69	3.49e-42	16.28	1.12e-35	0.99
Merged-chr3-142434243-2	chr3	142434216	142434271	+	18.25	Rest TAP2|Rest TAP1	2	chr3-65	chr3-42	chr3-42	chr3	142434154	142434328	+	20.2	0.883	48	52	4.5	11.49	1.8e-36	24.89	7.02e-53	0.91	chr3-65	chr3	142434162	142434330	+	16.3	0.827	36	41	4.4	9.25	1.28e-25	25.53	1.71e-42	0.97
Merged-chr3-156496167-2	chr3	156496123	156496211	+	17.45	Rest TAP2|Rest TAP1	2	chr3-66	chr3-36	chr3-36	chr3	156496099	156496273	+	20.6	0.886	50	53	0.5	117.15	8.25e-89	22.01	3.75e-51	0.92	chr3-66	chr3	156496064	156496232	+	14.3	0.917	36	36	0.9	40.62	1.44e-44	16.21	9.32e-31	0.93
Merged-chr3-162542377-2	chr3	162542352	162542402	+	14.15	Rest TAP2|Rest TAP1	2	chr3-69	chr3-62	chr3-62	chr3	162542290	162542464	+	14.8	0.855	37	38	4.5	8.4	1.91e-22	15.11	2.73e-31	0.91	chr3-69	chr3	162542293	162542461	+	13.5	0.84	34	34	4.4	7.67	4.43e-19	13.01	4.15e-26	0.94
Merged-chr3-78653046-2	chr3	78653013	78653080	+	15.9	Rest TAP2|Rest TAP1	2	chr3-73	chr3-44	chr3-44	chr3	78652968	78653142	+	18.3	0.873	47	47	3.6	12.99	2.02e-35	13.68	2.08e-36	0.86	chr3-73	chr3	78652954	78653122	+	13.5	0.812	32	34	3.5	9.59	5.3e-22	13.63	9.49e-27	0.94
Merged-chr3-162920404-2	chr3	162920367	162920441	+	10.255	Rest TAP2|Rest TAP1	2	chr3-74	chr3-167	chr3-167	chr3	162920305	162920479	+	6.61	0.828	17	17	2.7	6.26	5.17e-09	7.8	2.02e-10	0.9	chr3-74	chr3	162920332	162920500	+	13.9	0.886	32	35	2.7	13.16	5.36e-27	14.03	6.75e-28	0.96
Merged-chr3-6036449-2	chr3	6036411	6036488	+	17.45	Rest TAP2|Rest TAP1	2	chr3-79	chr3-29	chr3-29	chr3	6036376	6036550	+	22.2	0.955	52	57	4.5	12.6	6.74e-42	35.37	3.28e-66	0.93	chr3-79	chr3	6036352	6036520	+	12.7	0.925	31	32	2.7	12.03	1.13e-23	24.32	6.9e-33	0.92
Merged-chr3-11720784-2	chr3	11720751	11720817	+	12.55	Rest TAP2|Rest TAP1	2	chr3-80	chr3-84	chr3-84	chr3	11720689	11720863	+	12.4	0.87	30	32	2.7	11.79	2.07e-23	14.46	4.91e-26	1.02	chr3-80	chr3	11720708	11720876	+	12.7	0.844	30	32	2.7	12.03	1.13e-23	15.48	6.37e-27	0.98
Merged-chr3-15096157-2	chr3	15096123	15096192	+	12.95	Rest TAP2|Rest TAP1	2	chr3-81	chr3-72	chr3-72	chr3	15096061	15096235	+	13.2	0.763	33	34	1.8	18.79	3.35e-31	11.71	1.12e-24	1	chr3-81	chr3	15096083	15096251	+	12.7	0.82	30	32	1.8	18.05	6.16e-29	11.15	1.07e-22	0.98
Merged-chr3-112440514-2	chr3	112440489	112440539	+	11.6	Rest TAP2|Rest TAP1	2	chr3-82	chr3-94	chr3-94	chr3	112440427	112440601	+	11.7	0.814	27	30	3.6	8.29	6.57e-18	15.54	2.16e-25	0.99	chr3-82	chr3	112440430	112440598	+	11.5	0.821	30	29	3.5	8.18	3.22e-17	15.43	1.63e-24	0.92
Merged-chr3-142275163-2	chr3	142275126	142275200	+	12.55	Rest TAP2|Rest TAP1	2	chr3-83	chr3-76	chr3-76	chr3	142275064	142275238	+	12.8	0.8	32	33	3.6	9.12	9.4e-21	12.1	1.95e-24	0.92	chr3-83	chr3	142275091	142275259	+	12.3	0.886	30	31	4.4	7	1.85e-16	14.29	4.01e-25	0.95
Merged-chr3-147069546-2	chr3	147069521	147069571	+	14.3	Rest TAP2|Rest TAP1	2	chr3-84	chr3-52	chr3-52	chr3	147069459	147069633	+	16.3	0.867	42	42	2.7	15.47	8.26e-35	12.55	2.94e-31	0.87	chr3-84	chr3	147069462	147069630	+	12.3	0.8	30	31	1.8	17.49	1.11e-27	9.97	1.13e-20	0.98
Merged-chr3-170284772-2	chr3	170284735	170284810	+	13.75	Rest TAP2|Rest TAP1	2	chr3-86	chr3-65	chr3-65	chr3	170284698	170284872	+	15.2	0.846	36	39	1.8	21.55	9.36e-38	14.59	1.65e-31	0.93	chr3-86	chr3	170284676	170284844	+	12.3	0.808	30	31	1.8	17.49	1.11e-27	12.6	1.49e-23	0.98
Merged-chr3-4386227-2	chr3	4386201	4386253	+	12.55	Rest TAP2|Rest TAP1	2	chr3-87	chr3-66	chr3-66	chr3	4386139	4386313	+	13.2	0.884	35	34	3.6	9.39	9.97e-22	8.61	1.4e-20	0.89	chr3-87	chr3	4386144	4386312	+	11.9	0.778	29	30	3.5	8.46	3.79e-18	8.02	1.59e-17	0.95
Merged-chr3-52341666-2	chr3	52341627	52341706	+	12.55	Rest TAP2|Rest TAP1	2	chr3-88	chr3-69	chr3-69	chr3	52341565	52341739	+	14	0.808	34	36	3.6	9.95	1.03e-23	14.63	2.97e-29	0.96	chr3-88	chr3	52341597	52341765	+	11.1	0.795	29	28	4.4	6.32	5.84e-14	13.43	3.76e-22	0.89
Merged-chr3-76301128-2	chr3	76301088	76301168	+	11.8	Rest TAP2|Rest TAP1	2	chr3-89	chr3-86	chr3-86	chr3	76301026	76301200	+	12.1	0.82	30	31	0.9	34.26	2.22e-36	10.87	9.82e-22	0.95	chr3-89	chr3	76301059	76301227	+	11.5	0.814	29	29	0.9	32.72	1.41e-33	12.39	6.08e-22	0.89
Merged-chr3-98690376-2	chr3	98690350	98690403	+	12.15	Rest TAP2|Rest TAP1	2	chr3-90	chr3-79	chr3-79	chr3	98690291	98690465	+	13.2	0.826	31	34	2.7	12.53	1.35e-25	14.77	7.44e-28	0.97	chr3-90	chr3	98690291	98690459	+	11.1	0.822	29	28	2.7	10.53	1.97e-19	13.89	1.58e-22	0.89
Merged-chr3-149720109-2	chr3	149720066	149720152	+	11	Rest TAP2|Rest TAP1	2	chr3-91	chr3-104	chr3-104	chr3	149720004	149720178	+	10.1	0.756	25	26	0.5	57.47	1.75e-36	9.79	2.07e-17	0.93	chr3-91	chr3	149720043	149720211	+	11.9	0.86	29	30	0.9	33.85	4.16e-35	11.48	1e-21	0.92
Merged-chr3-10405325-2	chr3	10405290	10405360	+	12.75	Rest TAP2|Rest TAP1	2	chr3-93	chr3-83	chr3-83	chr3	10405248	10405422	+	12.4	0.897	30	32	3.6	8.84	8.6e-20	16.89	4.62e-28	0.95	chr3-93	chr3	10405231	10405399	+	13.1	0.923	28	33	5.3	6.21	5.95e-16	17.4	2.73e-29	1.04
Merged-chr19-49512410-2	chr19	49512378	49512442	+	74.95	Rest TAP2|Rest TAP1	2	chr19-1	chr19-1	chr19-1	chr19	49512330	49512504	+	84	0.902	150	216	2.7	79.57	3.20e-320	68.53	2.15e-306	0.83	chr19-1	chr19	49512319	49512487	+	65.9	0.908	129	166	1.8	93.65	3.55e-258	58.88	3.58e-225	0.82
Merged-chr19-21937465-2	chr19	21937440	21937491	+	40.8	Rest TAP2|Rest TAP1	2	chr19-4	chr19-3	chr19-3	chr19	21937379	21937553	+	48.6	0.878	101	125	6.3	19.73	1.61e-112	44.4	5.11e-155	0.87	chr19-4	chr19	21937381	21937549	+	33	0.904	74	83	5.3	15.61	2.29e-67	30.94	6.67e-91	0.9
Merged-chr19-54976816-2	chr19	54976787	54976846	+	33.9	Rest TAP2|Rest TAP1	2	chr19-9	chr19-4	chr19-4	chr19	54976734	54976908	+	40.8	0.916	89	105	5.4	19.34	5.99e-94	36.6	6.16e-122	0.89	chr19-9	chr19	54976728	54976896	+	27	0.903	63	68	5.3	12.79	4.8e-50	24.57	3.09e-68	0.94
Merged-chr2-214800005-2	chr2	214799969	214800042	+	31.25	Rest TAP2|Rest TAP1	2	chr2-6	chr2-6	chr2-6	chr2	214799930	214800104	+	31.5	0.946	69	81	0.9	89.52	2.12e-125	24.73	3.76e-81	0.91	chr2-6	chr2	214799910	214800078	+	31	0.883	69	78	1.8	44	3.79e-97	22.16	1.17e-74	0.89
Merged-chr2-181969482-2	chr2	181969451	181969514	+	35.1	Rest TAP2|Rest TAP1	2	chr2-7	chr2-2	chr2-2	chr2	181969389	181969563	+	42	0.924	97	108	2.7	39.79	3.54e-129	38.85	4.38e-128	0.82	chr2-7	chr2	181969405	181969573	+	28.2	0.862	68	71	2.7	26.7	1.22e-73	23.21	1.71e-69	0.85
Merged-chr14-77919221-2	chr14	77919194	77919248	+	11.375	Rest TAP2|Rest TAP1	2	chr14-206	chr14-59	chr14-59	chr14	77919136	77919310	+	15.6	0.904	36	40	2.7	14.74	1.94e-32	19.14	1.01e-36	0.98	chr14-206	chr14	77919135	77919303	+	7.15	0.812	19	18	2.7	6.77	5.6e-10	8.36	2.02e-11	0.95
Merged-chr1-241508477-2	chr1	241508445	241508510	+	11.95	Rest TAP2|Rest TAP1	2	chr1-100	chr1-85	chr1-85	chr1	241508398	241508572	+	12.4	0.854	31	32	5.4	5.89	6.47e-15	14.23	7.89e-26	1.02	chr1-100	chr1	241508386	241508554	+	11.5	0.868	25	29	4.4	6.54	8.87e-15	13.16	1.21e-22	1.03
Merged-chr1-248245128-2	chr1	248245101	248245155	+	10.8	Rest TAP2|Rest TAP1	2	chr1-101	chr1-94	chr1-94	chr1	248245043	248245217	+	11.3	0.861	29	29	2.7	10.68	3.11e-20	15.02	3.36e-24	0.93	chr1-101	chr1	248245042	248245210	+	10.3	0.75	25	26	2.7	9.78	2.12e-17	12.68	4.43e-20	0.93
Merged-chr1-267070772-2	chr1	267070740	267070805	+	10.6	Rest TAP2|Rest TAP1	2	chr1-102	chr1-114	chr1-114	chr1	267070693	267070867	+	10.5	0.689	26	27	2.7	9.95	3.45e-18	11.73	5.99e-20	0.93	chr1-102	chr1	267070681	267070849	+	10.7	0.789	25	27	2.7	10.15	2.08e-18	12.25	2.04e-20	0.97
Merged-chr1-87181734-2	chr1	87181700	87181769	+	11.17	Rest TAP2|Rest TAP1	2	chr1-103	chr1-66	chr1-66	chr1	87181657	87181831	+	13.6	0.839	34	35	0.5	77.36	5.41e-53	18.47	7.96e-32	0.91	chr1-103	chr1	87181641	87181809	+	8.74	0.838	24	22	0.4	49.64	9.57e-30	11.2	3.88e-16	0.94
Merged-chr1-92291616-2	chr1	92291585	92291647	+	10.215	Rest TAP2|Rest TAP1	2	chr1-104	chr1-106	chr1-106	chr1	92291523	92291697	+	10.5	0.875	26	27	1.8	14.92	1.45e-22	15.25	8.37e-23	0.93	chr1-104	chr1	92291538	92291706	+	9.93	0.806	24	25	1.8	14.1	1.93e-20	11.99	8.24e-19	0.98
Merged-chr1-119253775-2	chr1	119253733	119253817	+	11.55	Rest TAP2|Rest TAP1	2	chr1-105	chr1-67	chr1-67	chr1	119253671	119253845	+	12.8	0.864	34	33	3.6	9.12	9.4e-21	22.73	6.24e-33	0.89	chr1-105	chr1	119253708	119253876	+	10.3	0.903	24	26	3.5	7.33	1.61e-14	17.69	1.34e-23	0.97
Merged-chr1-155713214-2	chr1	155713186	155713242	+	10.4	Rest TAP2|Rest TAP1	2	chr1-106	chr1-108	chr1-108	chr1	155713124	155713298	+	10.1	0.756	26	26	0.5	57.47	1.75e-36	12.24	1.04e-19	0.97	chr1-106	chr1	155713133	155713301	+	10.7	0.811	24	27	0.4	60.93	1.69e-38	15.19	9.15e-23	1.01
Merged-chr14-80852039-2	chr14	80852003	80852076	+	6.675	Rest TAP2|Rest TAP1	2	chr14-227	chr14-240	chr14-240	chr14	80851964	80852138	+	7	0.778	17	18	3.6	4.97	5.86e-08	7.76	6.61e-11	1.02	chr14-227	chr14	80851944	80852112	+	6.35	0.857	18	16	1.8	9.03	8.61e-11	6.79	4.79e-09	0.9
Merged-chr14-1731263-2	chr14	1731230	1731296	+	8.435	Rest TAP2|Rest TAP1	2	chr14-228	chr14-132	chr14-132	chr14	1731184	1731358	+	9.72	0.824	24	25	1.8	13.81	3.13e-20	14.55	9.26e-21	0.94	chr14-228	chr14	1731171	1731339	+	7.15	0.913	17	18	1.8	10.15	8.73e-13	13.17	1.19e-14	0.95
Merged-chr1-235037737-2	chr1	235037706	235037768	+	10.215	Rest TAP2|Rest TAP1	2	chr1-120	chr1-93	chr1-93	chr1	235037656	235037830	+	10.5	0.778	29	27	2.7	9.95	3.45e-18	14.25	4.62e-22	0.93	chr1-120	chr1	235037647	235037815	+	9.93	0.889	22	25	2.7	9.4	2.08e-16	14.63	8.19e-21	1.02
Merged-chr1-143850138-2	chr1	143850095	143850181	+	8.255	Rest TAP2|Rest TAP1	2	chr1-127	chr1-164	chr1-164	chr1	143850033	143850207	+	8.17	0.852	18	21	3.6	5.8	3.38e-10	12.48	2.18e-16	1.05	chr1-127	chr1	143850072	143850240	+	8.34	0.852	21	21	2.7	7.9	1.29e-12	10.07	1.35e-14	0.95
Merged-chr1-182938803-2	chr1	182938778	182938828	+	6.305	Rest TAP2|Rest TAP1	2	chr1-129	chr1-289	chr1-289	chr1	182938716	182938890	+	4.67	0.81	14	12	2.7	4.42	2.79e-05	5.42	3.79e-06	0.89	chr1-129	chr1	182938719	182938887	+	7.94	0.846	21	20	1.8	11.28	7.15e-15	11.15	8.92e-15	0.9
Merged-chr1-199647492-2	chr1	199647460	199647524	+	10.17	Rest TAP2|Rest TAP1	2	chr1-130	chr1-77	chr1-77	chr1	199647412	199647586	+	12.4	0.837	32	32	0.5	70.73	2.3e-47	12.91	1.43e-24	0.98	chr1-130	chr1	199647401	199647569	+	7.94	0.812	21	20	0.4	45.13	2.25e-26	11.25	7.49e-15	0.95
Merged-chr1-253730210-2	chr1	253730163	253730257	+	10.615	Rest TAP2|Rest TAP1	2	chr1-132	chr1-89	chr1-89	chr1	253730145	253730319	+	12.1	0.85	30	31	0.9	34.26	2.22e-36	14.84	1.34e-25	0.92	chr1-132	chr1	253730104	253730272	+	9.13	0.839	21	23	0.9	25.95	9.93e-25	11.5	4.75e-17	0.98
Merged-chr1-119108017-2	chr1	119107980	119108055	+	11.375	Rest TAP2|Rest TAP1	2	chr1-135	chr1-56	chr1-56	chr1	119107943	119108117	+	15.6	0.857	37	40	2.7	14.74	1.94e-32	14.86	1.41e-32	0.95	chr1-135	chr1	119107921	119108089	+	7.15	0.694	20	18	2.7	6.77	5.6e-10	7.75	6.8e-11	0.9
Merged-chr1-180201923-2	chr1	180201878	180201969	+	10.37	Rest TAP2|Rest TAP1	2	chr1-137	chr1-83	chr1-83	chr1	180201816	180201990	+	13.2	0.878	31	34	1.8	18.79	3.35e-31	17.14	6.38e-30	1.04	chr1-137	chr1	180201860	180202028	+	7.54	0.833	20	19	2.7	7.15	7.78e-11	10.9	6.05e-14	0.9
Merged-chr1-181020068-2	chr1	181020041	181020096	+	7.66	Rest TAP2|Rest TAP1	2	chr1-138	chr1-146	chr1-146	chr1	181019979	181020153	+	8.17	0.771	20	21	3.6	5.8	3.38e-10	9.41	4.88e-14	1	chr1-138	chr1	181019987	181020155	+	7.15	0.88	20	18	4.4	4.06	1.05e-06	10.53	4.79e-13	0.9
Merged-chr1-181497714-2	chr1	181497681	181497748	+	12.52	Rest TAP2|Rest TAP1	2	chr1-139	chr1-71	chr1-71	chr1	181497636	181497810	+	16.3	0.857	33	42	0.9	46.42	4.32e-54	15.71	4.56e-35	1.09	chr1-139	chr1	181497622	181497790	+	8.74	0.923	20	22	0.9	24.82	2.58e-23	9.13	2.25e-14	1.04
Merged-chr1-185352632-2	chr1	185352602	185352663	+	10.22	Rest TAP2|Rest TAP1	2	chr1-140	chr1-88	chr1-88	chr1	185352540	185352714	+	12.1	0.778	30	31	2.7	11.42	2.45e-22	13.16	4.25e-24	0.99	chr1-140	chr1	185352554	185352722	+	8.34	0.839	20	21	2.7	7.9	1.29e-12	9.99	1.57e-14	0.95
Merged-chr1-239978511-2	chr1	239978484	239978539	+	7.28	Rest TAP2|Rest TAP1	2	chr1-142	chr1-208	chr1-208	chr1	239978427	239978601	+	6.22	0.741	16	16	2.7	5.89	3.27e-08	9.31	5.48e-11	0.96	chr1-142	chr1	239978425	239978593	+	8.34	0.774	20	21	2.7	7.9	1.29e-12	11.17	1.86e-15	0.95
Merged-chr1-246391134-2	chr1	246391092	246391176	+	7.275	Rest TAP2|Rest TAP1	2	chr1-143	chr1-213	chr1-213	chr1	246391064	246391238	+	6.61	0.783	16	17	1.8	9.39	1.22e-11	8.5	5.65e-11	0.96	chr1-143	chr1	246391033	246391201	+	7.94	0.719	20	20	1.8	11.28	7.15e-15	8.54	1.09e-12	0.9
Merged-chr1-250205090-2	chr1	250205061	250205120	+	10.57	Rest TAP2|Rest TAP1	2	chr1-144	chr1-78	chr1-78	chr1	250205008	250205182	+	13.2	0.769	32	34	1.8	18.79	3.35e-31	15.48	1.65e-28	0.94	chr1-144	chr1	250205002	250205170	+	7.94	0.821	20	20	1.8	11.28	7.15e-15	7.46	1.2e-11	0.95
Merged-chr1-76522052-2	chr1	76522025	76522079	+	7.845	Rest TAP2|Rest TAP1	2	chr1-151	chr1-125	chr1-125	chr1	76521963	76522137	+	8.94	0.711	22	23	0.5	50.84	2.94e-31	11.2	8.41e-17	0.99	chr1-151	chr1	76521970	76522138	+	6.75	0.781	19	17	0.4	38.36	1.77e-21	9.85	5.91e-12	0.9
Merged-chr1-99742205-2	chr1	99742167	99742243	+	9.42	Rest TAP2|Rest TAP1	2	chr1-152	chr1-96	chr1-96	chr1	99742131	99742305	+	11.3	0.944	28	29	3.6	8.01	5.47e-17	16.88	1.4e-25	0.93	chr1-152	chr1	99742108	99742276	+	7.54	0.75	19	19	3.5	5.36	7.99e-09	9.75	4.12e-13	0.9
Merged-chr1-133913104-2	chr1	133913067	133913142	+	7.46	Rest TAP2|Rest TAP1	2	chr1-153	chr1-182	chr1-182	chr1	133913005	133913179	+	8.17	0.806	17	21	2.7	7.74	1.89e-12	9.19	7.6e-14	1.11	chr1-153	chr1	133913033	133913201	+	6.75	0.742	19	17	2.7	6.39	3.83e-09	8.43	6.34e-11	0.9
Merged-chr1-156965779-2	chr1	156965751	156965808	+	6.88	Rest TAP2|Rest TAP1	2	chr1-154	chr1-239	chr1-239	chr1	156965689	156965863	+	6.22	0.773	15	16	1.8	8.84	1.16e-10	5.08	2.38e-07	0.96	chr1-154	chr1	156965699	156965867	+	7.54	0.84	19	19	1.8	10.72	8.11e-14	6.39	4.83e-10	0.9
Merged-chr1-202107126-2	chr1	202107098	202107154	+	8.83	Rest TAP2|Rest TAP1	2	chr1-157	chr1-113	chr1-113	chr1	202107036	202107210	+	9.72	0.732	26	25	4.5	5.53	2.07e-11	10.3	2.63e-17	0.9	chr1-157	chr1	202107045	202107213	+	7.94	0.781	19	20	3.5	5.64	1.4e-09	9.29	2.43e-13	1
Merged-chr14-39081905-2	chr14	39081867	39081944	+	8.045	Rest TAP2|Rest TAP1	2	chr14-262	chr14-170	chr14-170	chr14	39081805	39081979	+	8.94	0.871	22	23	0.9	25.42	1.57e-24	12.03	1.86e-17	0.99	chr14-262	chr14	39081835	39082003	+	7.15	0.857	16	18	0.4	40.62	4.36e-23	8.1	3.32e-11	1.08
Merged-chr1-253724039-2	chr1	253723997	253724081	+	10.775	Rest TAP2|Rest TAP1	2	chr1-161	chr1-68	chr1-68	chr1	253723969	253724143	+	14.4	0.812	34	37	0.9	40.89	7.27e-46	14.71	4.13e-30	0.93	chr1-161	chr1	253723938	253724106	+	7.15	0.677	19	18	0.9	20.31	7.33e-18	8.17	2.94e-11	0.9
Merged-chr1-132503173-2	chr1	132503138	132503208	+	5.71	Rest TAP2|Rest TAP1	2	chr1-168	chr1-283	chr1-283	chr1	132503096	132503270	+	4.67	0.8	14	12	1.8	6.63	4.89e-07	4.52	2.26e-05	0.89	chr1-168	chr1	132503079	132503247	+	6.75	0.786	18	17	1.8	9.59	8.92e-12	7.54	3.41e-10	0.9
Merged-chr1-194488122-2	chr1	194488089	194488156	+	10.975	Rest TAP2|Rest TAP1	2	chr1-170	chr1-61	chr1-61	chr1	194488027	194488201	+	14.8	0.922	36	38	4.5	8.4	1.91e-22	16.51	1.17e-32	0.93	chr1-170	chr1	194488047	194488215	+	7.15	0.806	18	18	4.4	4.06	1.05e-06	8.04	3.75e-11	0.95
Merged-chr1-251030241-2	chr1	251030206	251030277	+	6.88	Rest TAP2|Rest TAP1	2	chr1-175	chr1-193	chr1-193	chr1	251030165	251030339	+	6.61	0.769	17	17	1.8	9.39	1.22e-11	6.58	2.55e-09	0.9	chr1-175	chr1	251030147	251030315	+	7.15	0.606	18	18	1.8	10.15	8.73e-13	6.84	4.77e-10	0.95
Merged-chr14-13442334-2	chr14	13442297	13442372	+	6.665	Rest TAP2|Rest TAP1	2	chr14-289	chr14-184	chr14-184	chr14	13442235	13442409	+	8.17	0.767	21	21	1.8	11.6	8.97e-16	15.4	3.59e-18	0.9	chr14-289	chr14	13442263	13442431	+	5.16	0.682	14	13	1.8	7.33	5.32e-08	10.42	8.96e-10	0.89
Merged-chr1-67724232-2	chr1	67724204	67724261	+	6.48	Rest TAP2|Rest TAP1	2	chr1-181	chr1-177	chr1-177	chr1	67724149	67724323	+	6.61	0.76	17	17	0.5	37.58	2.49e-21	7.16	7.23e-10	0.96	chr1-181	chr1	67724145	67724313	+	6.35	0.792	17	16	0.4	36.1	6.79e-20	7.43	1.35e-09	0.9
Merged-chr1-78301799-2	chr1	78301758	78301841	+	8.04	Rest TAP2|Rest TAP1	2	chr1-183	chr1-116	chr1-116	chr1	78301729	78301903	+	9.33	0.933	24	24	3.6	6.63	1.29e-12	12.79	9.76e-19	0.94	chr1-183	chr1	78301699	78301867	+	6.75	0.7	17	17	3.5	4.8	2.22e-07	7.65	2.71e-10	0.9
Merged-chr1-80312815-2	chr1	80312785	80312846	+	8.045	Rest TAP2|Rest TAP1	2	chr1-184	chr1-117	chr1-117	chr1	80312734	80312908	+	8.94	0.806	24	23	2.7	8.47	2.73e-14	9.91	1.07e-15	0.94	chr1-184	chr1	80312726	80312894	+	7.15	0.846	17	18	2.7	6.77	5.6e-10	8.85	8.08e-12	0.95
Merged-chr1-83612755-2	chr1	83612729	83612782	+	8.045	Rest TAP2|Rest TAP1	2	chr1-185	chr1-126	chr1-126	chr1	83612667	83612841	+	8.94	0.767	22	23	2.7	8.47	2.73e-14	10.56	2.87e-16	0.94	chr1-185	chr1	83612673	83612841	+	7.15	0.84	17	18	2.7	6.77	5.6e-10	9	6.15e-12	0.95
Merged-chr1-248463842-2	chr1	248463810	248463875	+	8.82	Rest TAP2|Rest TAP1	2	chr1-197	chr1-122	chr1-122	chr1	248463763	248463937	+	10.1	0.811	23	26	0.9	28.73	7.45e-29	13.59	8.26e-21	1.06	chr1-197	chr1	248463751	248463919	+	7.54	0.828	17	19	0.9	21.44	3.42e-19	10.8	7.16e-14	1.07
Merged-chr3-52786810-2	chr3	52786785	52786836	+	11.015	Rest TAP2|Rest TAP1	2	chr3-101	chr3-85	chr3-85	chr3	52786723	52786897	+	12.1	0.83	30	31	3.6	8.56	7.63e-19	11.44	2.32e-22	0.92	chr3-101	chr3	52786727	52786895	+	9.93	0.853	25	25	3.5	7.05	1.19e-13	10.3	2.64e-17	0.93
Merged-chr3-76798978-2	chr3	76798951	76799005	+	9.43	Rest TAP2|Rest TAP1	2	chr3-102	chr3-113	chr3-113	chr3	76798889	76799063	+	8.56	0.735	23	22	3.6	6.08	5.51e-11	10.99	5.59e-16	0.9	chr3-102	chr3	76798896	76799064	+	10.3	0.941	25	26	3.5	7.33	1.61e-14	15.22	5.37e-22	0.97
Merged-chr3-99862894-2	chr3	99862853	99862935	+	12.15	Rest TAP2|Rest TAP1	2	chr3-103	chr3-68	chr3-68	chr3	99862791	99862965	+	13.6	0.911	35	35	0.9	38.68	1.18e-42	16.07	7.94e-30	0.91	chr3-103	chr3	99862826	99862994	+	10.7	0.833	25	27	0.9	30.46	1.46e-30	13.39	2.2e-21	0.97
Merged-chr3-168655635-2	chr3	168655602	168655669	+	9.235	Rest TAP2|Rest TAP1	2	chr3-105	chr3-125	chr3-125	chr3	168655557	168655731	+	8.17	0.781	21	21	3.6	5.8	3.38e-10	6.94	1.4e-11	0.95	chr3-105	chr3	168655543	168655711	+	10.3	0.846	25	26	3.5	7.33	1.61e-14	12.08	1.43e-19	0.93
Merged-chr3-168744148-2	chr3	168744118	168744179	+	12.915	Rest TAP2|Rest TAP1	2	chr3-106	chr3-55	chr3-55	chr3	168744067	168744241	+	16.3	0.759	41	42	3.6	11.6	6.04e-30	16.47	7.01e-36	0.87	chr3-106	chr3	168744059	168744227	+	9.53	0.786	25	24	2.7	9.03	1.97e-15	8.41	8.9e-15	0.94
Merged-chr3-156198726-2	chr3	156198691	156198762	+	8.45	Rest TAP2|Rest TAP1	2	chr3-112	chr3-114	chr3-114	chr3	156198629	156198803	+	8.56	0.818	23	22	1.8	12.16	7.35e-17	6.03	6.37e-11	0.9	chr3-112	chr3	156198653	156198821	+	8.34	0.857	24	21	0.9	23.69	6.4e-22	5.61	6.05e-10	0.95
Merged-chr3-163237953-2	chr3	163237912	163237995	+	8.84	Rest TAP2|Rest TAP1	2	chr3-119	chr3-119	chr3-119	chr3	163237850	163238024	+	8.94	0.857	22	23	1.8	12.71	5.76e-18	11.49	4.84e-17	1.04	chr3-119	chr3	163237886	163238054	+	8.74	0.839	23	22	2.7	8.27	1.55e-13	10.73	9.12e-16	0.9
Merged-chr16-19053412-2	chr16	19053381	19053443	+	19.65	Rest TAP2|Rest TAP1	2	chr16-223	chr16-196	chr16-196	chr16	19053319	19053493	+	20.2	0.817	48	52	0.9	57.47	2.77e-71	25.1	4.59e-53	0.97	chr16-223	chr16	19053334	19053502	+	19.1	0.902	44	48	0.9	54.16	1.01e-64	28.09	2.23e-51	0.94
Merged-chr3-167418293-2	chr3	167418264	167418323	+	11.55	Rest TAP2|Rest TAP1	2	chr3-120	chr3-80	chr3-80	chr3	167418202	167418376	+	12.8	0.755	31	33	0.9	36.47	1.72e-39	10.24	3e-22	0.98	chr3-120	chr3	167418214	167418382	+	10.3	0.75	23	26	0.9	29.34	4.43e-29	8.55	4.85e-16	1.01
Merged-chr3-151289347-2	chr3	151289303	151289392	+	10.02	Rest TAP2|Rest TAP1	2	chr3-127	chr3-93	chr3-93	chr3	151289241	151289415	+	11.3	0.878	28	29	1.8	16.02	5.82e-25	11.14	1.03e-20	0.96	chr3-127	chr3	151289283	151289451	+	8.74	0.771	22	22	1.8	12.41	4.83e-17	10.14	2.83e-15	0.9
Merged-chr3-167852801-2	chr3	167852757	167852845	+	12.365	Rest TAP2|Rest TAP1	2	chr3-128	chr3-63	chr3-63	chr3	167852733	167852907	+	15.6	0.882	37	40	2.7	14.74	1.94e-32	16.49	2.86e-34	0.92	chr3-128	chr3	167852698	167852866	+	9.13	0.711	22	23	2.7	8.65	1.79e-14	10.6	2.66e-16	0.98
Merged-chr3-149677513-2	chr3	149677483	149677544	+	9.82	Rest TAP2|Rest TAP1	2	chr3-134	chr3-89	chr3-89	chr3	149677432	149677606	+	11.7	0.851	29	30	2.7	11.05	2.81e-21	11.15	2.22e-21	0.99	chr3-134	chr3	149677424	149677592	+	7.94	0.812	21	20	0.9	22.57	1.52e-20	7.7	6.81e-12	0.95
Merged-chr3-65844055-2	chr3	65844027	65844083	+	7.855	Rest TAP2|Rest TAP1	2	chr3-141	chr3-112	chr3-112	chr3	65843971	65844145	+	8.17	0.893	23	21	3.6	5.8	3.38e-10	13.63	3.94e-17	0.9	chr3-141	chr3	65843968	65844136	+	7.54	0.862	20	19	3.5	5.36	7.99e-09	11.7	1.75e-14	0.9
Merged-chr3-168349641-2	chr3	168349606	168349676	+	8.065	Rest TAP2|Rest TAP1	2	chr3-143	chr3-147	chr3-147	chr3	168349544	168349718	+	7.39	0.885	19	19	0.9	21	4.98e-19	4.55	1e-07	0.95	chr3-143	chr3	168349567	168349735	+	8.74	0.774	20	22	0.9	24.82	2.58e-23	6.67	9.65e-12	0.99
Merged-chr3-131926401-2	chr3	131926354	131926448	+	7.465	Rest TAP2|Rest TAP1	2	chr3-149	chr3-145	chr3-145	chr3	131926336	131926510	+	7.39	0.71	19	19	0.5	42	1.49e-24	7.4	4.37e-11	0.9	chr3-149	chr3	131926295	131926463	+	7.54	0.806	19	19	1.8	10.72	8.11e-14	8.18	8.26e-12	0.9
Merged-chr3-142053220-2	chr3	142053178	142053263	+	8.055	Rest TAP2|Rest TAP1	2	chr3-163	chr3-123	chr3-123	chr3	142053151	142053325	+	8.17	0.667	21	21	1.8	11.6	8.97e-16	9.34	5.66e-14	0.95	chr3-163	chr3	142053119	142053287	+	7.94	0.852	18	20	0.9	22.57	1.52e-20	11.36	6.27e-15	1
Merged-chr3-154811359-2	chr3	154811314	154811405	+	6.685	Rest TAP2|Rest TAP1	2	chr3-165	chr3-166	chr3-166	chr3	154811293	154811467	+	6.22	0.667	17	16	1.8	8.84	1.16e-10	6.5	8.64e-09	0.9	chr3-165	chr3	154811255	154811423	+	7.15	0.7	18	18	1.8	10.15	8.73e-13	7.22	2.08e-10	0.95
Merged-chr3-170273529-2	chr3	170273481	170273578	+	10.575	Rest TAP2|Rest TAP1	2	chr3-167	chr3-64	chr3-64	chr3	170273419	170273593	+	14.4	0.804	36	37	0.9	40.89	7.27e-46	13.31	1.31e-28	0.91	chr3-167	chr3	170273469	170273637	+	6.75	0.731	18	17	0.9	19.18	1.49e-16	7.06	9.05e-10	0.9
Merged-chr3-149325871-2	chr3	149325832	149325911	+	7.075	Rest TAP2|Rest TAP1	2	chr3-176	chr3-165	chr3-165	chr3	149325770	149325944	+	7	0.793	17	18	0.9	19.89	1.04e-17	6.16	2.39e-09	1.02	chr3-176	chr3	149325802	149325970	+	7.15	0.793	17	18	3.5	5.08	4.33e-08	6.42	1.26e-09	0.95
Merged-chr3-153187429-2	chr3	153187396	153187463	+	8.825	Rest TAP2|Rest TAP1	2	chr3-177	chr3-90	chr3-90	chr3	153187334	153187508	+	10.9	0.861	29	28	0.9	30.94	8.07e-32	9.7	1.58e-18	0.93	chr3-177	chr3	153187354	153187522	+	6.75	0.714	17	17	0.9	19.18	1.49e-16	6.18	6.26e-09	0.9
Merged-chr3-122309709-2	chr3	122309678	122309740	+	7.465	Rest TAP2|Rest TAP1	2	chr3-185	chr3-122	chr3-122	chr3	122309628	122309802	+	7.78	0.846	21	20	0.5	44.21	3.38e-26	11.41	5.84e-15	0.9	chr3-185	chr3	122309619	122309787	+	7.15	0.808	16	18	0.4	40.62	4.36e-23	9.32	3.51e-12	1.01
Merged-chr3-156747499-2	chr3	156747473	156747526	+	7.27	Rest TAP2|Rest TAP1	2	chr3-187	chr3-146	chr3-146	chr3	156747414	156747588	+	7.39	0.8	19	19	2.7	7	1.09e-10	6.39	4.88e-10	0.95	chr3-187	chr3	156747414	156747582	+	7.15	0.767	16	18	2.7	6.77	5.6e-10	7.52	1.07e-10	1.01
Merged-chr5-131581585-2	chr5	131581559	131581612	+	8.635	Rest TAP2|Rest TAP1	2	chr5-101	chr5-81	chr5-81	chr5	131581500	131581674	+	9.33	0.774	21	24	0.9	26.52	5.92e-26	18.57	2.21e-22	1.03	chr5-101	chr5	131581500	131581668	+	7.94	0.852	17	20	0.4	45.13	2.25e-26	16.72	4.73e-18	1.06
Merged-chr5-131569445-2	chr5	131569416	131569474	+	8.23	Rest TAP2|Rest TAP1	2	chr5-105	chr5-74	chr5-74	chr5	131569362	131569536	+	10.5	0.844	24	27	0.9	29.84	2.5e-30	16.05	2.28e-23	1.01	chr5-105	chr5	131569357	131569525	+	5.96	0.76	16	15	0.9	16.92	5.16e-14	14.39	5.37e-13	0.9
Merged-chr5-138359087-2	chr5	138359059	138359116	+	5.7	Rest TAP2|Rest TAP1	2	chr5-106	chr5-107	chr5-107	chr5	138358997	138359171	+	5.44	0.731	15	14	2.7	5.16	1.09e-06	8.24	3.97e-09	0.9	chr5-106	chr5	138359007	138359175	+	5.96	0.762	16	15	2.7	5.64	1.5e-07	10.97	2.32e-11	0.9
Merged-chr5-157403098-2	chr5	157403068	157403129	+	8.425	Rest TAP2|Rest TAP1	2	chr5-107	chr5-70	chr5-70	chr5	157403017	157403191	+	10.5	0.844	27	27	3.6	7.46	3.42e-15	14.52	2.87e-22	0.93	chr5-107	chr5	157403009	157403177	+	6.35	0.818	16	16	3.5	4.51	1.08e-06	9.55	3.79e-11	0.9
Merged-chr5-66469755-2	chr5	66469710	66469800	+	5.3	Rest TAP2|Rest TAP1	2	chr5-112	chr5-99	chr5-99	chr5	66469688	66469862	+	5.44	0.818	16	14	1.8	7.74	8.62e-09	5.94	2.08e-07	0.97	chr5-112	chr5	66469651	66469819	+	5.16	0.737	14	13	1.8	7.33	5.32e-08	5.99	5.12e-07	0.89
Merged-chr5-147471731-2	chr5	147471700	147471762	+	6.86	Rest TAP2|Rest TAP1	2	chr5-114	chr5-75	chr5-75	chr5	147471638	147471812	+	8.56	0.829	24	22	5.4	4.05	7.43e-08	7.35	1.52e-12	0.9	chr5-114	chr5	147471653	147471821	+	5.16	0.727	14	13	1.8	7.33	5.32e-08	5.81	7.2e-07	0.89
Merged-chr7-124541020-2	chr7	124540970	124541070	+	12.35	Rest TAP2|Rest TAP1	2	chr7-100	chr7-40	chr7-40	chr7	124540958	124541132	+	14.4	0.806	37	37	2.7	13.63	5.77e-29	14.41	8.5e-30	0.91	chr7-100	chr7	124540911	124541079	+	10.3	0.682	21	26	2.7	9.78	2.12e-17	9.28	7.25e-17	1.11
Merged-chr7-139627948-2	chr7	139627915	139627981	+	10.965	Rest TAP2|Rest TAP1	2	chr7-102	chr7-53	chr7-53	chr7	139627869	139628043	+	12.8	0.719	32	33	2.7	12.16	1.7e-24	10.3	2.54e-22	0.98	chr7-102	chr7	139627856	139628024	+	9.13	0.862	21	23	2.7	8.65	1.79e-14	7.52	3.05e-13	0.98
Merged-chr7-118029027-2	chr7	118028998	118029056	+	9.82	Rest TAP2|Rest TAP1	2	chr7-109	chr7-61	chr7-61	chr7	118028944	118029118	+	12.1	0.891	28	31	3.6	8.56	7.63e-19	11.15	4.82e-22	0.99	chr7-109	chr7	118028939	118029107	+	7.54	0.821	20	19	3.5	5.36	7.99e-09	8.06	1.06e-11	0.9
Merged-chr7-111703411-2	chr7	111703384	111703439	+	9.035	Rest TAP2|Rest TAP1	2	chr7-116	chr7-68	chr7-68	chr7	111703327	111703501	+	9.33	0.889	26	24	1.8	13.26	4.33e-19	6.71	1.01e-12	0.9	chr7-116	chr7	111703325	111703493	+	8.74	0.795	19	22	0.9	24.82	2.58e-23	6.04	6.11e-11	1.04
Merged-chr7-127450642-2	chr7	127450614	127450670	+	10.17	Rest TAP2|Rest TAP1	2	chr7-134	chr7-57	chr7-57	chr7	127450552	127450726	+	12.4	0.76	30	32	4.5	7.07	4.53e-17	10.27	1.17e-21	0.95	chr7-134	chr7	127450561	127450729	+	7.94	0.909	18	20	4.4	4.51	5.27e-08	8.42	1.41e-12	1.06
Merged-chr7-60610046-2	chr7	60610012	60610081	+	8.625	Rest TAP2|Rest TAP1	2	chr7-140	chr7-72	chr7-72	chr7	60609950	60610124	+	10.1	0.816	25	26	4.5	5.75	3.57e-12	7.03	4.24e-14	0.97	chr7-140	chr7	60609972	60610140	+	7.15	0.8	17	18	3.5	5.08	4.33e-08	5.73	7.26e-09	0.95
Merged-chr3-143377285-2	chr3	143377256	143377314	+	80.45	Rest TAP2|Rest TAP1	2	chr3-3	chr3-3	chr3-3	chr3	143377194	143377368	+	92.6	0.914	168	238	2.7	87.68	0	68.92	0	0.78	chr3-3	chr3	143377205	143377373	+	68.3	0.94	127	172	2.7	64.69	3.74e-240	63.31	1.43e-238	0.83
Merged-chr3-120571870-2	chr3	120571839	120571902	+	58.1	Rest TAP2|Rest TAP1	2	chr3-5	chr3-5	chr3-5	chr3	120571790	120571964	+	62.6	0.903	126	161	1.8	88.96	6.51e-247	45.92	2.12e-201	0.82	chr3-5	chr3	120571780	120571948	+	53.6	0.861	111	135	1.8	76.16	2.34e-198	39.11	5.19e-160	0.84
Merged-chr3-149301276-2	chr3	149301241	149301312	+	51.8	Rest TAP2|Rest TAP1	2	chr3-7	chr3-6	chr3-6	chr3	149301200	149301374	+	58.3	0.905	120	150	3.6	41.44	3e-181	47.32	1.07e-189	0.84	chr3-7	chr3	149301182	149301350	+	45.3	0.907	99	114	3.5	32.16	5.35e-126	37.91	6.49e-134	0.82
Merged-chr3-124807442-2	chr3	124807409	124807475	+	51.8	Rest TAP2|Rest TAP1	2	chr3-8	chr3-4	chr3-4	chr3	124807363	124807537	+	59.5	0.917	133	153	4.5	33.82	1.11e-171	45.24	1.61e-190	0.77	chr3-8	chr3	124807350	124807518	+	44.1	0.861	97	111	3.5	31.31	1.73e-121	40.35	2.26e-133	0.83
Merged-chr3-18218038-2	chr3	18218009	18218068	+	48.25	Rest TAP2|Rest TAP1	2	chr3-9	chr3-9	chr3-9	chr3	18217956	18218130	+	56	0.893	116	144	1.8	79.57	3.72e-214	53.85	4.09e-190	0.83	chr3-9	chr3	18217950	18218118	+	40.5	0.939	89	102	1.8	57.54	4.11e-138	43.57	4.88e-126	0.84
Merged-chr18-29978669-2	chr18	29978644	29978695	+	19.8	Rest TAP2|Rest TAP1	2	chr18-12	chr18-15	chr18-15	chr18	29978583	29978757	+	19.4	0.921	46	50	2.7	18.42	1.11e-44	27.68	3.86e-53	0.93	chr18-12	chr18	29978585	29978753	+	20.2	0.844	48	51	1.8	28.77	5.42e-55	23.69	7.54e-51	0.93
Merged-chr18-34951716-2	chr18	34951679	34951753	+	18.45	Rest TAP2|Rest TAP1	2	chr18-20	chr18-18	chr18-18	chr18	34951617	34951791	+	19.4	0.844	44	50	0.5	110.52	1.25e-82	31.37	9.11e-56	0.98	chr18-20	chr18	34951644	34951812	+	17.5	0.86	41	44	0.4	99.29	6.78e-71	29.26	5.39e-48	0.91
Merged-chr7-115948469-2	chr7	115948431	115948507	+	7.655	Rest TAP2|Rest TAP1	2	chr7-165	chr7-79	chr7-79	chr7	115948395	115948569	+	8.56	0.848	23	22	0.9	24.31	3.99e-23	7.14	2.66e-12	0.9	chr7-165	chr7	115948372	115948540	+	6.75	0.731	16	17	0.9	19.18	1.49e-16	6.91	1.23e-09	1.02
Merged-chr18-60468979-2	chr18	60468947	60469012	+	13.75	Rest TAP2|Rest TAP1	2	chr18-34	chr18-27	chr18-27	chr18	60468885	60469059	+	14.8	0.836	37	38	1.8	21	2.02e-36	21.46	9.19e-37	0.93	chr18-34	chr18	60468903	60469071	+	12.7	0.804	32	32	1.8	18.05	6.16e-29	18.18	4.96e-29	0.92
Merged-chr18-17613454-2	chr18	17613420	17613489	+	15.45	Rest TAP2|Rest TAP1	2	chr18-39	chr18-13	chr18-13	chr18	17613358	17613532	+	19.8	0.855	49	51	2.7	18.79	5.92e-46	30.64	2.44e-56	0.89	chr18-39	chr18	17613380	17613548	+	11.1	0.814	27	28	2.7	10.53	1.97e-19	16.55	1.58e-24	0.96
Merged-chr14-92910646-2	chr14	92910600	92910693	+	8.23	Rest TAP2|Rest TAP1	2	chr14-301	chr14-94	chr14-94	chr14	92910538	92910712	+	10.5	0.837	30	27	1.8	14.92	1.45e-22	10.44	1.05e-18	0.9	chr14-301	chr14	92910584	92910752	+	5.96	0.857	14	15	1.8	8.46	7.83e-10	6.86	1.24e-08	0.96
Merged-chr18-31138317-2	chr18	31138289	31138345	+	9.435	Rest TAP2|Rest TAP1	2	chr18-42	chr18-47	chr18-47	chr18	31138233	31138407	+	8.94	0.857	25	23	4.5	5.08	6.17e-10	12.14	1.53e-17	0.9	chr18-42	chr18	31138230	31138398	+	9.93	0.811	25	25	4.4	5.64	1.35e-11	14.93	5.11e-21	0.9
Merged-chr18-73818107-2	chr18	73818077	73818137	+	13.7	Rest TAP2|Rest TAP1	2	chr18-45	chr18-25	chr18-25	chr18	73818015	73818189	+	15.9	0.815	38	41	1.8	22.66	1.86e-40	26.01	8.09e-43	0.92	chr18-45	chr18	73818028	73818196	+	11.5	0.825	25	29	1.8	16.36	3.31e-25	20.95	3.68e-28	1.03
Merged-chr18-81788119-2	chr18	81788090	81788149	+	9.825	Rest TAP2|Rest TAP1	2	chr18-46	chr18-49	chr18-49	chr18	81788028	81788202	+	9.72	0.947	25	25	1.8	13.81	3.13e-20	13.45	5.86e-20	0.98	chr18-46	chr18	81788040	81788208	+	9.93	0.861	25	25	0.9	28.21	1.3e-27	17.21	1.8e-22	0.93
Merged-chr1-179950320-2	chr1	179950276	179950365	+	5.895	Rest TAP2|Rest TAP1	2	chr1-217	chr1-204	chr1-204	chr1	179950214	179950388	+	5.83	0.75	16	15	0.9	16.58	6.91e-14	6.67	1.78e-08	0.96	chr1-217	chr1	179950256	179950424	+	5.96	0.667	16	15	0.4	33.85	2.45e-18	6.45	2.72e-08	0.9
Merged-chr18-60134433-2	chr18	60134397	60134469	+	7.285	Rest TAP2|Rest TAP1	2	chr18-51	chr18-79	chr18-79	chr18	60134357	60134531	+	5.44	0.947	15	14	1.8	7.74	8.62e-09	9.19	1e-09	0.9	chr18-51	chr18	60134338	60134506	+	9.13	0.812	24	23	2.7	8.65	1.79e-14	16.02	3.99e-20	0.9
Merged-chr18-71413775-2	chr18	71413742	71413808	+	10.015	Rest TAP2|Rest TAP1	2	chr18-53	chr18-53	chr18-53	chr18	71413696	71413870	+	10.1	0.824	24	26	2.7	9.58	3.45e-17	19.58	1.11e-24	0.97	chr18-53	chr18	71413683	71413851	+	9.93	0.941	23	25	2.7	9.4	2.08e-16	15.4	2.47e-21	1.02
Merged-chr1-204523592-2	chr1	204523562	204523623	+	5.895	Rest TAP2|Rest TAP1	2	chr1-220	chr1-292	chr1-292	chr1	204523500	204523674	+	5.83	0.76	14	15	0.9	16.58	6.91e-14	7.43	4.38e-09	0.96	chr1-220	chr1	204523514	204523682	+	5.96	0.731	16	15	0.9	16.92	5.16e-14	7.08	8.24e-09	0.9
Merged-chr1-5743930-2	chr1	5743893	5743967	+	6.285	Rest TAP2|Rest TAP1	2	chr1-229	chr1-169	chr1-169	chr1	5743855	5744029	+	6.61	0.84	17	17	2.7	6.26	5.17e-09	7.38	4.61e-10	0.96	chr1-229	chr1	5743834	5744002	+	5.96	0.905	15	15	1.8	8.46	7.83e-10	6.91	1.12e-08	0.9
Merged-chr18-73812043-2	chr18	73811997	73812090	+	8.44	Rest TAP2|Rest TAP1	2	chr18-62	chr18-54	chr18-54	chr18	73811978	73812152	+	8.94	0.933	24	23	0.5	50.84	2.94e-31	18.82	1.21e-21	0.94	chr18-62	chr18	73811938	73812106	+	7.94	0.893	19	20	0.4	45.13	2.25e-26	16.03	1.04e-17	1
Merged-chr18-17536458-2	chr18	17536432	17536485	+	7.07	Rest TAP2|Rest TAP1	2	chr18-64	chr18-66	chr18-66	chr18	17536370	17536544	+	7.39	0.889	19	19	0.9	21	4.98e-19	17.31	1.71e-17	0.95	chr18-64	chr18	17536376	17536544	+	6.75	0.818	17	17	0.9	19.18	1.49e-16	13.44	4.61e-14	0.9
Merged-chr18-28608696-2	chr18	28608667	28608726	+	7.065	Rest TAP2|Rest TAP1	2	chr18-65	chr18-63	chr18-63	chr18	28608614	28608788	+	7.78	0.793	20	20	2.7	7.37	1.47e-11	11.07	1.01e-14	0.95	chr18-65	chr18	28608608	28608776	+	6.35	0.69	17	16	2.7	6.02	2.47e-08	9.96	2.08e-11	0.9
Merged-chr18-69072891-2	chr18	69072857	69072926	+	8.045	Rest TAP2|Rest TAP1	2	chr18-67	chr18-59	chr18-59	chr18	69072814	69072988	+	8.94	0.867	22	23	0.5	50.84	2.94e-31	16.87	1.31e-20	0.94	chr18-67	chr18	69072798	69072966	+	7.15	0.833	17	18	0.4	40.62	4.36e-23	10.97	2.45e-13	0.95
Merged-chr1-29498293-2	chr1	29498265	29498321	+	6.675	Rest TAP2|Rest TAP1	2	chr1-230	chr1-149	chr1-149	chr1	29498203	29498377	+	7.39	0.75	19	19	0.9	21	4.98e-19	6.75	1.99e-10	0.95	chr1-230	chr1	29498212	29498380	+	5.96	0.731	15	15	0.9	16.92	5.16e-14	6.18	4.73e-08	0.96
Merged-chr18-60197547-2	chr18	60197508	60197586	+	7.065	Rest TAP2|Rest TAP1	2	chr18-75	chr18-58	chr18-58	chr18	60197446	60197620	+	8.17	0.862	22	21	3.6	5.8	3.38e-10	11.98	4.85e-16	0.9	chr18-75	chr18	60197477	60197645	+	5.96	0.81	16	15	2.7	5.64	1.5e-07	11.11	1.95e-11	0.9
Merged-chr18-28637351-2	chr18	28637315	28637388	+	6.665	Rest TAP2|Rest TAP1	2	chr18-80	chr18-64	chr18-64	chr18	28637253	28637427	+	8.17	0.8	20	21	0.5	46.42	7.27e-28	13.63	3.94e-17	0.95	chr18-80	chr18	28637279	28637447	+	5.16	0.789	14	13	0.4	29.34	2.62e-15	10.01	1.44e-09	0.89
Merged-chr1-85440759-2	chr1	85440732	85440786	+	6.865	Rest TAP2|Rest TAP1	2	chr1-252	chr1-127	chr1-127	chr1	85440670	85440844	+	8.17	0.75	22	21	0.9	23.21	9.7e-22	9.56	3.61e-14	0.9	chr1-252	chr1	85440677	85440845	+	5.56	0.76	15	14	1.8	7.9	6.68e-09	5.89	2.3e-07	0.97
Merged-chr1-180423736-2	chr1	180423693	180423779	+	6.87	Rest TAP2|Rest TAP1	2	chr1-259	chr1-145	chr1-145	chr1	180423667	180423841	+	7.78	0.765	20	20	2.7	7.37	1.47e-11	8.56	1.06e-12	0.9	chr1-259	chr1	180423634	180423802	+	5.96	0.773	15	15	2.7	5.64	1.5e-07	7.26	5.98e-09	0.96
Merged-chr1-158919406-2	chr1	158919368	158919444	+	6.075	Rest TAP2|Rest TAP1	2	chr1-299	chr1-156	chr1-156	chr1	158919306	158919480	+	7.39	0.793	19	19	2.7	7	1.09e-10	7.66	2.44e-11	0.9	chr1-299	chr1	158919335	158919503	+	4.76	0.714	14	12	2.7	4.51	2.28e-05	5.09	7.11e-06	0.89
Merged-chr16-8108699-2	chr16	8108660	8108738	+	15.7	Rest TAP2|Rest TAP1	2	chr16-313	chr16-320	chr16-320	chr16	8108598	8108772	+	15.9	0.864	37	41	2.7	15.1	1.28e-33	17.02	1.27e-35	0.97	chr16-313	chr16	8108629	8108797	+	15.5	0.898	37	39	2.7	14.67	1.35e-31	23.29	5.17e-39	0.9
Merged-chr14-84421404-2	chr14	84421368	84421440	+	29.25	Rest TAP2|Rest TAP1	2	chr14-14	chr14-9	chr14-9	chr14	84421306	84421480	+	31.5	0.931	73	81	6.3	12.79	2.86e-59	36.59	1.73e-94	0.89	chr14-14	chr14	84421331	84421499	+	27	0.878	64	68	6.2	10.96	7.15e-46	28.03	5.55e-72	0.88
Merged-chr14-79120767-2	chr14	79120740	79120794	+	25.9	Rest TAP2|Rest TAP1	2	chr14-19	chr14-11	chr14-11	chr14	79120682	79120856	+	29.6	0.879	67	76	1.8	42	3.37e-93	20.06	1.18e-69	0.91	chr14-19	chr14	79120681	79120849	+	22.2	0.918	54	56	1.8	31.59	2.06e-62	17.81	4.64e-49	0.87
Merged-chr14-85609287-2	chr14	85609259	85609315	+	18.7	Rest TAP2|Rest TAP1	2	chr14-29	chr14-50	chr14-50	chr14	85609197	85609371	+	17.5	0.825	40	45	1.8	24.87	5.57e-46	11.15	3.04e-31	0.98	chr14-29	chr14	85609206	85609374	+	19.9	0.898	47	50	1.8	28.21	1.56e-53	14.63	5.59e-40	0.91
Merged-chr3-131834401-2	chr3	131834363	131834440	+	8.425	Rest TAP2|Rest TAP1	2	chr3-230	chr3-92	chr3-92	chr3	131834301	131834475	+	10.1	0.795	28	26	0.5	57.47	1.75e-36	13.47	1.03e-20	0.9	chr3-230	chr3	131834331	131834499	+	6.75	0.767	14	17	0.9	19.18	1.49e-16	8.29	8.17e-11	1.09
Merged-chr3-134850172-2	chr3	134850129	134850216	+	7.63	Rest TAP2|Rest TAP1	2	chr3-231	chr3-101	chr3-101	chr3	134850104	134850278	+	10.1	0.757	25	26	0.9	28.73	7.45e-29	11.04	1.21e-18	0.93	chr3-231	chr3	134850070	134850238	+	5.16	0.696	14	13	0.9	14.67	1.38e-11	6.56	1.88e-07	0.89
Merged-chr14-85606120-2	chr14	85606090	85606151	+	24.15	Rest TAP2|Rest TAP1	2	chr14-36	chr14-12	chr14-12	chr14	85606039	85606213	+	29.2	0.828	67	75	0.5	165.77	3.76e-136	20.17	6.19e-69	0.9	chr14-36	chr14	85606031	85606199	+	19.1	0.775	45	48	0.4	108.31	5.6e-79	13.77	2.85e-37	0.92
Merged-chr14-85399174-2	chr14	85399141	85399207	+	17.9	Rest TAP2|Rest TAP1	2	chr14-37	chr14-35	chr14-35	chr14	85399095	85399269	+	18.3	0.8	45	47	1.8	25.97	8.43e-49	21.4	5.12e-45	0.92	chr14-37	chr14	85399082	85399250	+	17.5	0.842	43	44	2.7	16.55	1.36e-37	28.3	2.24e-47	0.89
Merged-chr3-169850536-2	chr3	169850488	169850585	+	5.49	Rest TAP2|Rest TAP1	2	chr3-238	chr3-206	chr3-206	chr3	169850426	169850600	+	6.22	0.643	15	16	1.8	8.84	1.16e-10	7.79	7e-10	0.96	chr3-238	chr3	169850476	169850644	+	4.76	0.696	14	12	1.8	6.77	3.95e-07	7.24	1.96e-07	0.89
Merged-chr16-18872446-2	chr16	18872408	18872485	+	19.4	Rest TAP2|Rest TAP1	2	chr16-356	chr16-117	chr16-117	chr16	18872373	18872547	+	23.3	0.85	55	60	1.8	33.15	5.8e-68	21.18	1.02e-56	0.9	chr16-356	chr16	18872349	18872517	+	15.5	0.794	35	39	1.8	22	4.33e-38	15.32	2.76e-32	0.95
Merged-chr14-84710364-2	chr14	84710336	84710393	+	18.85	Rest TAP2|Rest TAP1	2	chr14-52	chr14-29	chr14-29	chr14	84710281	84710455	+	21.4	0.904	48	55	2.7	20.26	3.91e-51	22.67	1.07e-53	0.95	chr14-52	chr14	84710277	84710445	+	16.3	0.904	38	41	2.7	15.42	5.78e-34	20.69	6.57e-39	0.92
Merged-chr14-106862093-2	chr14	106862062	106862124	+	18.65	Rest TAP2|Rest TAP1	2	chr14-57	chr14-24	chr14-24	chr14	106862000	106862174	+	21.8	0.9	53	56	4.5	12.38	8.51e-41	36.35	1e-65	0.91	chr14-57	chr14	106862015	106862183	+	15.5	0.956	37	39	4.4	8.8	1.08e-23	25.36	2.13e-40	0.9
Merged-chr16-7975050-2	chr16	7975010	7975091	+	15.7	Rest TAP2|Rest TAP1	2	chr16-376	chr16-295	chr16-295	chr16	7974979	7975153	+	16.3	0.915	39	42	2.7	15.47	8.26e-35	19.13	1.86e-38	0.92	chr16-376	chr16	7974951	7975119	+	15.1	0.849	34	38	2.7	14.29	1.98e-30	17.24	2.47e-33	0.98
Merged-chr14-66241121-2	chr14	66241092	66241150	+	10.415	Rest TAP2|Rest TAP1	2	chr14-91	chr14-154	chr14-154	chr14	66241030	66241204	+	9.33	0.73	23	24	2.7	8.84	3.07e-15	11.79	5.92e-18	0.94	chr14-91	chr14	66241041	66241209	+	11.5	0.897	30	29	2.7	10.91	1.8e-20	16.32	3.54e-25	0.89
Merged-chr10-73216480-2	chr10	73216453	73216508	+	28.25	Rest TAP2|Rest TAP1	2	chr10-10	chr10-9	chr10-9	chr10	73216391	73216565	+	30.7	0.949	70	79	1.8	43.65	4.2e-98	31.87	1.36e-87	0.91	chr10-10	chr10	73216399	73216567	+	25.8	0.884	59	65	1.8	36.67	3.06e-76	27.97	7.82e-69	0.91
Merged-chr10-20711081-2	chr10	20711055	20711107	+	23.35	Rest TAP2|Rest TAP1	2	chr10-11	chr10-17	chr10-17	chr10	20710995	20711169	+	23.7	0.918	53	61	1.8	33.71	1.72e-69	35.15	1.43e-70	0.95	chr10-11	chr10	20710996	20711164	+	23	0.887	55	58	1.8	32.72	1.96e-65	29.01	1.68e-62	0.88
Merged-chr10-76238432-2	chr10	76238399	76238465	+	18.45	Rest TAP2|Rest TAP1	2	chr10-13	chr10-27	chr10-27	chr10	76238353	76238527	+	16.3	0.828	39	42	0.9	46.42	4.32e-54	17.57	5.45e-37	0.92	chr10-13	chr10	76238340	76238508	+	20.6	0.861	51	52	0.9	58.67	9.61e-72	23.05	3.17e-51	0.87
Merged-chr10-93208417-2	chr10	93208391	93208443	+	25.1	Rest TAP2|Rest TAP1	2	chr10-14	chr10-12	chr10-12	chr10	93208331	93208505	+	27.6	0.922	63	71	3.6	19.62	1.53e-64	31.82	7.27e-79	0.94	chr10-14	chr10	93208332	93208500	+	22.6	0.892	50	57	3.5	16.08	1.62e-47	28.51	4.87e-61	0.96
Merged-chr10-95400663-2	chr10	95400625	95400701	+	22.8	Rest TAP2|Rest TAP1	2	chr10-15	chr10-14	chr10-14	chr10	95400589	95400763	+	25.7	0.916	58	66	1.8	36.47	3.11e-77	26.43	2.66e-68	0.94	chr10-15	chr10	95400566	95400734	+	19.9	0.886	50	50	2.7	18.8	4.18e-45	24.8	7.7e-51	0.87
Merged-chr10-91501036-2	chr10	91500997	91501076	+	19.85	Rest TAP2|Rest TAP1	2	chr10-16	chr10-18	chr10-18	chr10	91500964	91501138	+	21	0.88	53	54	1.8	29.84	5.97e-59	18.82	1.35e-48	0.87	chr10-16	chr10	91500938	91501106	+	18.7	0.889	49	47	1.8	26.51	3.3e-49	20.68	2.39e-44	0.84
Merged-chr10-15079634-2	chr10	15079586	15079682	+	19.1	Rest TAP2|Rest TAP1	2	chr10-18	chr10-23	chr10-23	chr10	15079570	15079744	+	18.3	0.875	44	47	0.9	51.94	1.42e-62	23.08	1.73e-46	0.92	chr10-18	chr10	15079527	15079695	+	19.9	0.898	45	50	0.4	112.83	4.49e-83	30.17	6.07e-55	0.95
Merged-chr10-97238572-2	chr10	97238543	97238602	+	23.95	Rest TAP2|Rest TAP1	2	chr10-19	chr10-13	chr10-13	chr10	97238490	97238664	+	28.8	0.89	62	74	2.7	27.26	2.58e-77	28.43	1.29e-78	0.96	chr10-19	chr10	97238484	97238652	+	19.1	0.889	45	48	1.8	27.08	1.22e-50	20.96	1.59e-45	0.92
Merged-chr10-76208121-2	chr10	76208073	76208170	+	19.45	Rest TAP2|Rest TAP1	2	chr10-25	chr10-15	chr10-15	chr10	76208058	76208232	+	22.6	0.902	56	58	0.9	64.1	5.22e-82	21.84	1.27e-55	0.86	chr10-25	chr10	76208014	76208182	+	16.3	0.81	37	41	3.5	11.56	3.23e-29	18.46	5.57e-37	0.94
Merged-chr10-89697075-2	chr10	89697028	89697123	+	18.45	Rest TAP2|Rest TAP1	2	chr10-26	chr10-20	chr10-20	chr10	89696966	89697140	+	20.6	0.792	50	53	4.5	11.71	1.54e-37	16.81	2.83e-45	0.89	chr10-26	chr10	89697014	89697182	+	16.3	0.841	37	41	2.7	15.42	5.78e-34	14.54	5.46e-33	0.94
Merged-chr10-87085666-2	chr10	87085638	87085694	+	20.95	Rest TAP2|Rest TAP1	2	chr10-27	chr10-11	chr10-11	chr10	87085582	87085756	+	27.6	0.832	66	71	4.5	15.69	4.76e-58	25.06	9.33e-72	0.88	chr10-27	chr10	87085579	87085747	+	14.3	0.847	36	36	3.5	10.15	5.26e-24	17.56	6.17e-32	0.91
Merged-chr10-105116603-2	chr10	105116573	105116634	+	17.45	Rest TAP2|Rest TAP1	2	chr10-28	chr10-19	chr10-19	chr10	105116522	105116696	+	21	0.845	51	54	1.8	29.84	5.97e-59	34.26	4.3e-62	0.88	chr10-28	chr10	105116514	105116682	+	13.9	0.87	36	35	1.8	19.74	8.7e-33	23.28	3.56e-35	0.88
Merged-chr10-92812494-2	chr10	92812447	92812541	+	12.8	Rest TAP2|Rest TAP1	2	chr10-29	chr10-44	chr10-44	chr10	92812429	92812603	+	11.7	0.822	29	30	2.7	11.05	2.81e-21	11.52	8.88e-22	0.92	chr10-29	chr10	92812388	92812556	+	13.9	0.807	35	35	3.5	9.87	5.35e-23	13.48	2.5e-27	1
Merged-chr10-27125412-2	chr10	27125379	27125445	+	14.75	Rest TAP2|Rest TAP1	2	chr10-30	chr10-32	chr10-32	chr10	27125333	27125507	+	15.2	0.898	35	39	1.8	21.55	9.36e-38	16.81	9.14e-34	0.95	chr10-30	chr10	27125320	27125488	+	14.3	0.83	34	36	2.7	13.54	3.95e-28	15.49	4.28e-30	0.99
Merged-chr10-71501296-2	chr10	71501268	71501325	+	14.15	Rest TAP2|Rest TAP1	2	chr10-32	chr10-30	chr10-30	chr10	71501206	71501380	+	14.8	0.839	37	38	3.6	10.5	9.55e-26	10.84	3.19e-26	0.93	chr10-32	chr10	71501216	71501384	+	13.5	0.932	33	34	3.5	9.59	5.3e-22	12.28	2.5e-25	0.94
Merged-chr10-68846919-2	chr10	68846890	68846948	+	11.8	Rest TAP2|Rest TAP1	2	chr10-34	chr10-46	chr10-46	chr10	68846828	68847002	+	11.3	0.795	28	29	0.9	32.05	2.52e-33	12.41	5.85e-22	0.93	chr10-34	chr10	68846839	68847007	+	12.3	0.848	32	31	0.9	34.98	1.19e-36	14.06	6.3e-25	0.89
Merged-chr10-18726543-2	chr10	18726503	18726583	+	14.7	Rest TAP2|Rest TAP1	2	chr10-37	chr10-25	chr10-25	chr10	18726441	18726615	+	17.5	0.864	42	45	2.7	16.58	1.93e-38	35.79	7.29e-53	0.93	chr10-37	chr10	18726474	18726642	+	11.9	0.86	31	30	1.8	16.92	1.95e-26	22.8	3.97e-30	0.92
Merged-chr10-81730943-2	chr10	81730909	81730977	+	12.4	Rest TAP2|Rest TAP1	2	chr10-38	chr10-37	chr10-37	chr10	81730847	81731021	+	12.1	0.795	31	31	2.7	11.42	2.45e-22	14.84	1.34e-25	0.92	chr10-38	chr10	81730868	81731036	+	12.7	0.829	31	32	2.7	12.03	1.13e-23	16.87	4.76e-28	0.92
Merged-chr10-33798312-2	chr10	33798281	33798343	+	12.4	Rest TAP2|Rest TAP1	2	chr10-39	chr10-40	chr10-40	chr10	33798231	33798405	+	11.3	0.825	29	29	0.9	32.05	2.52e-33	17.42	5.93e-26	0.93	chr10-39	chr10	33798222	33798390	+	13.5	0.921	29	34	0.9	38.36	2.31e-41	19.7	7.24e-32	1.04
Merged-chr10-73013975-2	chr10	73013948	73014003	+	11.2	Rest TAP2|Rest TAP1	2	chr10-40	chr10-54	chr10-54	chr10	73013891	73014065	+	11.7	0.83	26	30	3.6	8.29	6.57e-18	11.15	2.22e-21	1.07	chr10-40	chr10	73013889	73014057	+	10.7	0.868	29	27	3.5	7.62	2.1e-15	10.75	5.16e-19	0.89
Merged-chr10-89144692-2	chr10	89144662	89144723	+	14.9	Rest TAP2|Rest TAP1	2	chr10-41	chr10-26	chr10-26	chr10	89144600	89144774	+	18.3	0.893	40	47	2.7	17.31	6.57e-41	24.35	1.55e-47	0.99	chr10-41	chr10	89144614	89144782	+	11.5	0.846	29	29	3.5	8.18	3.22e-17	13.58	5.2e-23	0.89
Merged-chr10-8421980-2	chr10	8421943	8422017	+	10.22	Rest TAP2|Rest TAP1	2	chr10-43	chr10-67	chr10-67	chr10	8421881	8422055	+	8.94	0.8	22	23	1.8	12.71	5.76e-18	13.53	1.52e-18	0.99	chr10-43	chr10	8421908	8422076	+	11.5	0.85	28	29	2.7	10.91	1.8e-20	20.45	7.23e-28	0.92
Merged-chr10-65119267-2	chr10	65119233	65119301	+	10.6	Rest TAP2|Rest TAP1	2	chr10-44	chr10-42	chr10-42	chr10	65119189	65119363	+	10.9	0.911	29	28	0.9	30.94	8.07e-32	15.81	5.28e-24	1	chr10-44	chr10	65119174	65119342	+	10.3	0.81	28	26	0.9	29.34	4.43e-29	24.54	4.01e-27	0.9
Merged-chr10-71505610-2	chr10	71505582	71505639	+	14.1	Rest TAP2|Rest TAP1	2	chr10-45	chr10-24	chr10-24	chr10	71505520	71505694	+	17.5	0.857	44	45	0.5	99.46	1.68e-72	12.34	4.63e-33	0.89	chr10-45	chr10	71505530	71505698	+	10.7	0.783	28	27	0.4	60.93	1.69e-38	8.98	4.14e-17	0.89
Merged-chr10-93296937-2	chr10	93296895	93296979	+	9.64	Rest TAP2|Rest TAP1	2	chr10-46	chr10-73	chr10-73	chr10	93296833	93297007	+	7.78	0.806	21	20	1.8	11.05	1.04e-14	9.57	1.42e-13	0.95	chr10-46	chr10	93296870	93297038	+	11.5	0.917	28	29	1.8	16.36	3.31e-25	16.48	2.72e-25	0.96
Merged-chr10-62480592-2	chr10	62480554	62480630	+	12.35	Rest TAP2|Rest TAP1	2	chr10-48	chr10-34	chr10-34	chr10	62480518	62480692	+	13.6	0.809	34	35	1.8	19.34	1.73e-32	12.35	4.18e-26	0.91	chr10-48	chr10	62480495	62480663	+	11.1	0.783	27	28	0.9	31.59	4.61e-32	10.85	9.16e-20	0.96
Merged-chr10-72945428-2	chr10	72945400	72945456	+	9.445	Rest TAP2|Rest TAP1	2	chr10-49	chr10-79	chr10-79	chr10	72945344	72945518	+	7.39	0.821	19	19	3.6	5.25	1.1e-08	8.32	6.19e-12	0.95	chr10-49	chr10	72945341	72945509	+	11.5	0.889	27	29	3.5	8.18	3.22e-17	15.02	3.39e-24	0.96
Merged-chr10-104533364-2	chr10	104533317	104533412	+	12	Rest TAP2|Rest TAP1	2	chr10-51	chr10-55	chr10-55	chr10	104533255	104533429	+	11.3	0.868	26	29	1.8	16.02	5.82e-25	14.49	8.93e-24	1	chr10-51	chr10	104533303	104533471	+	12.7	0.833	27	32	2.7	12.03	1.13e-23	17.03	3.62e-28	1.05
Merged-chr10-33180121-2	chr10	33180081	33180161	+	10.015	Rest TAP2|Rest TAP1	2	chr10-52	chr10-56	chr10-56	chr10	33180049	33180223	+	10.1	0.826	25	26	0.9	28.73	7.45e-29	11.29	7.05e-19	0.97	chr10-52	chr10	33180022	33180190	+	9.93	0.784	26	25	1.8	14.1	1.93e-20	13.06	1.14e-19	0.9
Merged-chr10-42312878-2	chr10	42312853	42312904	+	9.24	Rest TAP2|Rest TAP1	2	chr10-53	chr10-76	chr10-76	chr10	42312791	42312965	+	7.78	0.818	20	20	2.7	7.37	1.47e-11	9.41	1.92e-13	0.9	chr10-53	chr10	42312795	42312963	+	10.7	0.889	26	27	2.7	10.15	2.08e-18	12.44	1.38e-20	0.97
Merged-chr10-45892348-2	chr10	45892312	45892385	+	9.815	Rest TAP2|Rest TAP1	2	chr10-54	chr10-57	chr10-57	chr10	45892250	45892424	+	9.33	0.824	25	24	1.8	13.26	4.33e-19	11.49	1.04e-17	0.94	chr10-54	chr10	45892276	45892444	+	10.3	0.854	26	26	1.8	14.67	1.31e-21	11.36	6.2e-19	0.93
Merged-chr10-58221599-2	chr10	58221550	58221648	+	15.25	Rest TAP2|Rest TAP1	2	chr10-55	chr10-21	chr10-21	chr10	58221536	58221710	+	19.8	0.806	49	51	3.6	14.09	5.75e-40	22.5	9.31e-50	0.89	chr10-55	chr10	58221491	58221659	+	10.7	0.868	26	27	2.7	10.15	2.08e-18	14.36	3.77e-22	0.93
Merged-chr10-2962696-2	chr10	2962669	2962724	+	9.83	Rest TAP2|Rest TAP1	2	chr10-58	chr10-69	chr10-69	chr10	2962607	2962781	+	8.56	0.857	21	22	0.9	24.31	3.99e-23	14.28	2.75e-18	0.94	chr10-58	chr10	2962615	2962783	+	11.1	0.917	25	28	0.9	31.59	4.61e-32	23.08	2.28e-28	1
Merged-chr10-9793499-2	chr10	9793467	9793531	+	9.82	Rest TAP2|Rest TAP1	2	chr10-59	chr10-59	chr10-59	chr10	9793419	9793593	+	8.94	0.806	24	23	0.9	25.42	1.57e-24	18.55	1.65e-21	0.9	chr10-59	chr10	9793408	9793576	+	10.7	0.769	25	27	0.9	30.46	1.46e-30	21.07	2.16e-26	1.01
Merged-chr10-18610231-2	chr10	18610193	18610270	+	10.415	Rest TAP2|Rest TAP1	2	chr10-60	chr10-39	chr10-39	chr10	18610131	18610305	+	11.7	0.829	29	30	3.6	8.29	6.57e-18	19.7	2.61e-28	0.92	chr10-60	chr10	18610161	18610329	+	9.13	0.833	25	23	2.7	8.65	1.79e-14	16.02	3.99e-20	0.9
Merged-chr10-65782580-2	chr10	65782542	65782619	+	10.615	Rest TAP2|Rest TAP1	2	chr10-61	chr10-52	chr10-52	chr10	65782507	65782681	+	11.7	0.822	26	30	1.8	16.58	3.51e-26	12.19	1.9e-22	1.03	chr10-61	chr10	65782483	65782651	+	9.53	0.778	25	24	1.8	13.54	2.73e-19	11.51	9.91e-18	0.9
Merged-chr10-33953486-2	chr10	33953449	33953523	+	12.55	Rest TAP2|Rest TAP1	2	chr10-63	chr10-33	chr10-33	chr10	33953387	33953561	+	14.8	0.891	34	38	3.6	10.5	9.55e-26	22.12	3.04e-37	0.96	chr10-63	chr10	33953414	33953582	+	10.3	0.765	24	26	3.5	7.33	1.61e-14	13.35	1.29e-20	0.97
Merged-chr10-69656071-2	chr10	69656035	69656107	+	10.815	Rest TAP2|Rest TAP1	2	chr10-64	chr10-43	chr10-43	chr10	69655973	69656147	+	12.1	0.86	29	31	0.9	34.26	2.22e-36	15.49	3.83e-26	0.99	chr10-64	chr10	69655998	69656166	+	9.53	0.871	24	24	0.9	27.08	3.67e-26	10.8	3.99e-17	0.94
Merged-chr10-87095485-2	chr10	87095440	87095530	+	11.365	Rest TAP2|Rest TAP1	2	chr10-69	chr10-35	chr10-35	chr10	87095418	87095592	+	12.8	0.712	34	33	0.9	36.47	1.72e-39	10.65	9.26e-23	0.89	chr10-69	chr10	87095381	87095549	+	9.93	0.765	23	25	0.9	28.21	1.3e-27	10.09	4.24e-17	0.98
Merged-chr10-39717736-2	chr10	39717703	39717770	+	9.22	Rest TAP2|Rest TAP1	2	chr10-71	chr10-62	chr10-62	chr10	39717658	39717832	+	10.1	0.848	24	26	3.6	7.18	2.57e-14	9.79	2.07e-17	0.97	chr10-71	chr10	39717644	39717812	+	8.34	0.857	22	21	3.5	5.92	2.35e-10	9.38	5.18e-14	0.95
Merged-chr10-70725343-2	chr10	70725305	70725382	+	12.35	Rest TAP2|Rest TAP1	2	chr10-73	chr10-28	chr10-28	chr10	70725243	70725417	+	14.4	0.837	38	37	2.7	13.63	5.77e-29	21.32	9.67e-36	0.86	chr10-73	chr10	70725273	70725441	+	10.3	0.8	22	26	2.7	9.78	2.12e-17	11.7	3.01e-19	1.11
Merged-chr10-9909769-2	chr10	9909741	9909797	+	11.97	Rest TAP2|Rest TAP1	2	chr10-75	chr10-29	chr10-29	chr10	9909685	9909859	+	15.2	0.87	37	39	3.6	10.78	8.84e-27	33.88	3.85e-45	0.9	chr10-75	chr10	9909682	9909850	+	8.74	0.788	21	22	3.5	6.21	3.75e-11	20.44	1.61e-21	0.94
Merged-chr10-21325289-2	chr10	21325251	21325327	+	8.635	Rest TAP2|Rest TAP1	2	chr10-82	chr10-61	chr10-61	chr10	21325215	21325389	+	9.33	0.838	24	24	2.7	8.84	3.07e-15	9.89	2.72e-16	0.94	chr10-82	chr10	21325192	21325360	+	7.94	0.913	19	20	0.9	22.57	1.52e-20	10	6.4e-14	0.95
Merged-chr10-5112626-2	chr10	5112578	5112675	+	8.435	Rest TAP2|Rest TAP1	2	chr10-85	chr10-58	chr10-58	chr10	5112563	5112737	+	9.33	0.769	24	24	0.9	26.52	5.92e-26	14.27	8.48e-20	0.9	chr10-85	chr10	5112519	5112687	+	7.54	0.788	18	19	2.7	7.15	7.78e-11	10.9	6.05e-14	1.01
Merged-chr10-7621858-2	chr10	7621811	7621905	+	9.42	Rest TAP2|Rest TAP1	2	chr10-86	chr10-48	chr10-48	chr10	7621749	7621923	+	11.3	0.882	27	29	0.5	64.1	7.38e-42	19.97	1.39e-27	1	chr10-86	chr10	7621796	7621964	+	7.54	0.758	18	19	0.9	21.44	3.42e-19	12.93	3.06e-15	1.01
Merged-chr10-13293491-2	chr10	13293457	13293526	+	7.66	Rest TAP2|Rest TAP1	2	chr10-87	chr10-70	chr10-70	chr10	13293414	13293588	+	8.17	0.917	21	21	0.5	46.42	7.27e-28	14.82	7.62e-18	0.9	chr10-87	chr10	13293398	13293566	+	7.15	0.808	18	18	0.4	40.62	4.36e-23	14.24	3.22e-15	0.9
Merged-chr10-52938704-2	chr10	52938663	52938746	+	7.075	Rest TAP2|Rest TAP1	2	chr10-88	chr10-81	chr10-81	chr10	52938601	52938775	+	7	0.84	18	18	2.7	6.63	7.72e-10	11.55	1.05e-13	0.96	chr10-88	chr10	52938637	52938805	+	7.15	0.742	18	18	1.8	10.15	8.73e-13	9.49	2.63e-12	0.95
Merged-chr10-5741161-2	chr10	5741120	5741203	+	5.895	Rest TAP2|Rest TAP1	2	chr10-93	chr10-92	chr10-92	chr10	5741058	5741232	+	5.83	0.8	15	15	0.9	16.58	6.91e-14	8.56	6.75e-10	0.96	chr10-93	chr10	5741094	5741262	+	5.96	0.786	17	15	0.9	16.92	5.16e-14	10.09	7.29e-11	0.9
Merged-chr10-14647361-2	chr10	14647330	14647393	+	8.035	Rest TAP2|Rest TAP1	2	chr10-94	chr10-60	chr10-60	chr10	14647281	14647455	+	9.72	0.9	24	25	0.5	55.26	1e-34	15.18	3.46e-21	0.94	chr10-94	chr10	14647271	14647439	+	6.35	0.786	17	16	0.4	36.1	6.79e-20	9.86	2.42e-11	0.9
Merged-chr10-60268404-2	chr10	60268378	60268430	+	6.685	Rest TAP2|Rest TAP1	2	chr10-96	chr10-87	chr10-87	chr10	60268318	60268492	+	6.22	0.818	16	16	1.8	8.84	1.16e-10	21.01	2.85e-16	0.96	chr10-96	chr10	60268319	60268487	+	7.15	0.905	17	18	1.8	10.15	8.73e-13	21.95	1.94e-18	1.01
Merged-chr7-25938295-2	chr7	25938258	25938333	+	5.695	Rest TAP2|Rest TAP1	2	chr7-222	chr7-149	chr7-149	chr7	25938221	25938395	+	5.83	0.655	16	15	2.7	5.53	1.95e-07	5.2	4.17e-07	0.9	chr7-222	chr7	25938199	25938367	+	5.56	0.714	14	14	2.7	5.27	8.6e-07	4.85	2.21e-06	0.9
Merged-chr4-157903078-2	chr4	157903044	157903113	+	97.1	Rest TAP2|Rest TAP1	2	chr4-2	chr4-2	chr4-2	chr4	157902982	157903156	+	113.2	0.923	195	291	0.9	321.6	0	89.8	0	0.73	chr4-2	chr4	157903004	157903172	+	81	0.908	152	204	0.9	230.17	0	76.53	3.86e-299	0.77
Merged-chr1-176576111-2	chr1	176576076	176576146	+	8.03	Rest TAP2|Rest TAP1	2	chr1-301	chr1-110	chr1-110	chr1	176576034	176576208	+	10.9	0.829	26	28	1.8	15.47	9.35e-24	12.07	5.98e-21	1	chr1-301	chr1	176576017	176576185	+	5.16	0.783	14	13	2.7	4.89	4.59e-06	5.68	9.22e-07	0.89
Merged-chr16-76194703-2	chr16	76194671	76194736	+	15.9	Rest TAP2|Rest TAP1	2	chr16-426	chr16-271	chr16-271	chr16	76194624	76194798	+	18.7	0.918	42	48	0.9	53.05	2.68e-64	25.1	4.07e-49	0.96	chr16-426	chr16	76194612	76194780	+	13.1	0.913	32	33	0.4	74.47	1.6e-49	18.57	3.57e-30	0.97
Merged-chr5-168809232-2	chr5	168809204	168809261	+	193.5	Rest TAP2|Rest TAP1	2	chr5-1	chr5-1	chr5-1	chr5	168809149	168809323	+	229.8	0.867	275	591	0.9	653.14	0	101.13	0	0.61	chr5-1	chr5	168809145	168809313	+	157.2	0.873	227	396	0.9	446.8	0	88.46	0	0.67
Merged-chr5-159159594-2	chr5	159159559	159159629	+	120.2	Rest TAP2|Rest TAP1	2	chr5-2	chr5-2	chr5-2	chr5	159159517	159159691	+	139.6	0.878	216	359	1.8	198.37	0	93	0	0.7	chr5-2	chr5	159159500	159159668	+	100.8	0.861	192	254	1.8	143.29	0	72.87	0	0.67
Merged-chr5-155690047-2	chr5	155690019	155690075	+	74.45	Rest TAP2|Rest TAP1	2	chr5-3	chr5-4	chr5-4	chr5	155689957	155690131	+	77.4	0.913	153	199	1.8	109.96	7.91e-323	73.45	2.36e-288	0.77	chr5-3	chr5	155689966	155690134	+	71.5	0.936	139	180	0.9	203.09	0	76.89	1.5e-264	0.8
Merged-chr5-168457668-2	chr5	168457623	168457714	+	89.45	Rest TAP2|Rest TAP1	2	chr5-5	chr5-3	chr5-3	chr5	168457602	168457776	+	99.9	0.918	163	257	1.8	142.01	0	81.08	0	0.82	chr5-5	chr5	168457564	168457732	+	79	0.918	134	199	1.8	112.26	0	78.69	3.12e-294	0.87
Merged-chr5-152768324-2	chr5	152768295	152768353	+	61.2	Rest TAP2|Rest TAP1	2	chr5-8	chr5-7	chr5-7	chr5	152768233	152768407	+	71.6	0.937	136	184	1.8	101.67	1.86e-292	67.47	4.38e-260	0.83	chr5-8	chr5	152768244	152768412	+	50.8	0.897	104	128	1.8	72.21	2.97e-185	49.61	9.83e-165	0.87
Merged-chr16-4993124-2	chr16	4993087	4993161	+	14.1	Rest TAP2|Rest TAP1	2	chr16-511	chr16-307	chr16-307	chr16	4993049	4993223	+	16.3	0.889	38	42	0.9	46.42	4.32e-54	18.53	6.57e-38	0.94	chr16-511	chr16	4993028	4993196	+	11.9	0.925	27	30	0.9	33.85	4.16e-35	13.82	5.75e-24	0.99
Merged-chr16-25848427-2	chr16	25848394	25848460	+	11.4	Rest TAP2|Rest TAP1	2	chr16-513	chr16-530	chr16-530	chr16	25848332	25848506	+	11.3	0.921	27	29	1.8	16.02	5.82e-25	16.71	1.85e-25	0.96	chr16-513	chr16	25848351	25848519	+	11.5	0.837	27	29	1.8	16.36	3.31e-25	11.31	6.81e-21	0.99
Merged-chr16-77813129-2	chr16	77813093	77813166	+	9.82	Rest TAP2|Rest TAP1	2	chr16-542	chr16-624	chr16-624	chr16	77813054	77813228	+	8.94	0.778	24	23	5.4	4.24	1.73e-08	11.7	3.32e-17	0.94	chr16-542	chr16	77813034	77813202	+	10.7	0.833	27	27	3.5	7.62	2.1e-15	12.25	2.04e-20	0.97
Merged-chr16-13276293-2	chr16	13276258	13276328	+	10.23	Rest TAP2|Rest TAP1	2	chr16-543	chr16-626	chr16-626	chr16	13276196	13276370	+	8.56	0.853	23	22	1.8	12.16	7.35e-17	10.8	7.94e-16	0.9	chr16-543	chr16	13276219	13276387	+	11.9	0.895	26	30	3.5	8.46	3.79e-18	15.68	1.7e-25	1.03
Merged-chr16-62456602-2	chr16	62456573	62456632	+	10.2	Rest TAP2|Rest TAP1	2	chr16-574	chr16-623	chr16-623	chr16	62456520	62456694	+	10.1	0.879	24	26	2.7	9.58	3.45e-17	14.12	3.32e-21	0.97	chr16-574	chr16	62456514	62456682	+	10.3	0.857	26	26	2.7	9.78	2.12e-17	15.85	1.98e-22	0.93
Merged-chr16-10520055-2	chr16	10520017	10520093	+	8.27	Rest TAP2|Rest TAP1	2	chr16-575	chr16-807	chr16-807	chr16	10519981	10520155	+	6.61	0.739	16	17	0.9	18.79	2.08e-16	10.32	2.87e-12	0.96	chr16-575	chr16	10519958	10520126	+	9.93	0.897	25	25	0.9	28.21	1.3e-27	13.67	3.96e-20	0.93
Merged-chr16-64010772-2	chr16	64010739	64010805	+	12.165	Rest TAP2|Rest TAP1	2	chr16-598	chr16-425	chr16-425	chr16	64010693	64010867	+	14.4	0.951	33	37	0.5	81.78	8.32e-57	17.13	2.12e-32	0.96	chr16-598	chr16	64010680	64010848	+	9.93	0.865	25	25	0.4	56.41	6.04e-35	12.4	3.82e-19	0.98
Merged-chr16-80972543-2	chr16	80972502	80972584	+	11.165	Rest TAP2|Rest TAP1	2	chr16-599	chr16-511	chr16-511	chr16	80972472	80972646	+	12.4	0.8	29	32	3.6	8.84	8.6e-20	13.09	9.32e-25	1.05	chr16-599	chr16	80972443	80972611	+	9.93	0.842	25	25	3.5	7.05	1.19e-13	13.3	7.53e-20	0.93
Merged-chr6-112260941-2	chr6	112260911	112260971	+	37.45	Rest TAP2|Rest TAP1	2	chr6-6	chr6-5	chr6-5	chr6	112260859	112261033	+	43.9	0.922	94	113	1.8	62.44	9.6e-157	50.64	1.19e-146	0.89	chr6-6	chr6	112260852	112261020	+	31	0.918	68	78	1.8	44	3.79e-97	33.08	9.86e-88	0.89
Merged-chr6-108741222-2	chr6	108741188	108741257	+	26.9	Rest TAP2|Rest TAP1	2	chr6-7	chr6-8	chr6-8	chr6	108741126	108741300	+	28	0.934	64	72	0.5	159.14	1.64e-129	36.63	3.18e-84	0.93	chr6-7	chr6	108741148	108741316	+	25.8	0.852	58	65	0.4	146.68	8.27e-115	42.27	3.76e-80	0.92
Merged-chr16-67294269-2	chr16	67294242	67294297	+	9.42	Rest TAP2|Rest TAP1	2	chr16-682	chr16-550	chr16-550	chr16	67294180	67294354	+	10.9	0.821	27	28	3.6	7.74	4.4e-16	12.96	9.51e-22	0.96	chr16-682	chr16	67294188	67294356	+	7.94	0.771	22	20	3.5	5.64	1.4e-09	8.42	1.41e-12	0.9
Merged-chr7-116038890-2	chr7	116038856	116038925	+	166	Rest TAP2|Rest TAP1	2	chr7-1	chr7-2	chr7-2	chr7	116038794	116038968	+	191	0.849	247	491	4.5	108.53	0	70.2	0	0.66	chr7-1	chr7	116038816	116038984	+	141	0.859	220	355	4.4	80.11	0	64.72	0	0.67
Merged-chr7-122849402-2	chr7	122849375	122849429	+	161.2	Rest TAP2|Rest TAP1	2	chr7-2	chr7-1	chr7-1	chr7	122849313	122849487	+	188.2	0.898	249	484	5.4	89.15	0	98.67	0	0.65	chr7-2	chr7	122849320	122849488	+	134.2	0.898	202	338	4.4	76.27	0	67.51	0	0.72
Merged-chr7-110287901-2	chr7	110287871	110287931	+	142.75	Rest TAP2|Rest TAP1	2	chr7-3	chr7-3	chr7-3	chr7	110287809	110287983	+	168.4	0.903	246	433	3.6	119.63	0	82.89	0	0.65	chr7-3	chr7	110287822	110287990	+	117.1	0.891	196	295	3.5	83.21	0	63.24	0	0.7
Merged-chr7-111786581-2	chr7	111786553	111786609	+	91.25	Rest TAP2|Rest TAP1	2	chr7-4	chr7-4	chr7-4	chr7	111786497	111786671	+	100.3	0.916	180	258	2.7	95.04	0	61.48	0	0.74	chr7-4	chr7	111786494	111786662	+	82.2	0.879	153	207	2.7	77.85	5.03e-305	55.32	8.97e-275	0.77
Merged-chr7-114573076-2	chr7	114573046	114573107	+	79.3	Rest TAP2|Rest TAP1	2	chr7-5	chr7-5	chr7-5	chr7	114572995	114573169	+	88.7	0.907	169	228	0.9	251.97	0	50.1	8.17e-293	0.75	chr7-5	chr7	114572987	114573155	+	69.9	0.92	127	176	0.9	198.58	0	41.53	1.76e-212	0.85
Merged-chr7-66680214-2	chr7	66680181	66680248	+	39.05	Rest TAP2|Rest TAP1	2	chr7-7	chr7-6	chr7-6	chr7	66680136	66680310	+	43.2	0.842	103	111	6.3	17.52	1.03e-94	18.22	1.73e-96	0.79	chr7-7	chr7	66680122	66680290	+	34.9	0.85	82	88	4.4	19.86	5.32e-80	15.75	1.23e-71	0.83
Merged-chr7-118558447-2	chr7	118558416	118558479	+	32.45	Rest TAP2|Rest TAP1	2	chr7-8	chr7-15	chr7-15	chr7	118558354	118558528	+	28.8	0.839	67	74	7.2	10.22	9.91e-48	23.22	2.34e-72	0.89	chr7-8	chr7	118558370	118558538	+	36.1	0.928	81	91	7.1	12.83	1.72e-66	38.31	1.09e-107	0.86
Merged-chr6-23010342-2	chr6	23010311	23010374	+	22.95	Rest TAP2|Rest TAP1	2	chr6-10	chr6-9	chr6-9	chr6	23010249	23010423	+	25.3	0.835	59	65	0.9	71.83	7.38e-95	35.29	3.42e-75	0.91	chr6-10	chr6	23010265	23010433	+	20.6	0.867	51	52	0.4	117.34	3.33e-87	26.01	7.69e-54	0.9
Merged-chr6-143787882-2	chr6	143787851	143787914	+	24.9	Rest TAP2|Rest TAP1	2	chr6-11	chr6-7	chr6-7	chr6	143787802	143787976	+	28	0.871	67	72	2.7	26.52	1.89e-74	34.46	2.3e-82	0.89	chr6-11	chr6	143787792	143787960	+	21.8	0.892	49	55	2.7	20.68	1.32e-51	30.37	2.05e-60	1.01
Merged-chr6-126816500-2	chr6	126816466	126816535	+	15.35	Rest TAP2|Rest TAP1	2	chr6-13	chr6-18	chr6-18	chr6	126816404	126816578	+	14.8	0.894	36	38	1.8	21	2.02e-36	23.58	2.98e-38	0.91	chr6-13	chr6	126816426	126816594	+	15.9	0.898	39	40	1.8	22.57	1.92e-39	27.22	1.42e-42	0.92
Merged-chr6-11354426-2	chr6	11354392	11354460	+	18.25	Rest TAP2|Rest TAP1	2	chr6-14	chr6-12	chr6-12	chr6	11354330	11354504	+	21.8	0.899	50	56	0.9	61.89	2.11e-78	25.71	1.42e-57	0.97	chr6-14	chr6	11354351	11354519	+	14.7	0.877	38	37	0.9	41.75	3.44e-46	19.87	1.17e-34	0.86
Merged-chr6-111117376-2	chr6	111117338	111117414	+	17.05	Rest TAP2|Rest TAP1	2	chr6-15	chr6-13	chr6-13	chr6	111117276	111117450	+	19.4	0.871	44	50	0.9	55.26	8.97e-68	19.47	7.97e-46	0.96	chr6-15	chr6	111117305	111117473	+	14.7	0.81	37	37	0.4	83.49	3.9e-57	16.04	2.08e-31	0.88
Merged-chr6-130289212-2	chr6	130289186	130289238	+	16.5	Rest TAP2|Rest TAP1	2	chr6-17	chr6-16	chr6-16	chr6	130289126	130289300	+	15.9	0.943	38	41	0.9	45.31	2.01e-52	22.26	3.7e-40	0.95	chr6-17	chr6	130289127	130289295	+	17.1	0.891	36	43	0.9	48.52	3.8e-56	31.46	3e-48	1.01
Merged-chr6-131810334-2	chr6	131810300	131810369	+	12.95	Rest TAP2|Rest TAP1	2	chr6-18	chr6-26	chr6-26	chr6	131810257	131810431	+	12.4	0.864	31	32	3.6	8.84	8.6e-20	21.26	4.26e-31	0.95	chr6-18	chr6	131810241	131810409	+	13.5	0.884	34	34	2.7	12.79	7.07e-26	23.97	1.23e-34	0.94
Merged-chr6-124546126-2	chr6	124546094	124546159	+	13.55	Rest TAP2|Rest TAP1	2	chr6-19	chr6-21	chr6-21	chr6	124546047	124546221	+	13.2	0.774	35	34	0.5	75.15	4.19e-51	14.88	5.82e-28	0.89	chr6-19	chr6	124546035	124546203	+	13.9	0.87	33	35	0.4	78.98	2.65e-53	24.98	3.32e-36	0.94
Merged-chr6-8193728-2	chr6	8193703	8193754	+	15.5	Rest TAP2|Rest TAP1	2	chr6-20	chr6-14	chr6-14	chr6	8193642	8193816	+	16.3	0.847	42	42	0.9	46.42	4.32e-54	25.23	2.76e-43	0.9	chr6-20	chr6	8193644	8193812	+	14.7	0.913	32	37	0.9	41.75	3.44e-46	22.32	1.91e-36	0.99
Merged-chr6-110330197-2	chr6	110330155	110330239	+	17.25	Rest TAP2|Rest TAP1	2	chr6-21	chr6-11	chr6-11	chr6	110330127	110330301	+	20.2	0.877	52	52	0.9	57.47	2.77e-71	29.66	1.06e-56	0.87	chr6-21	chr6	110330096	110330264	+	14.3	0.848	32	36	0.9	40.62	1.44e-44	26.67	3.55e-38	1.02
Merged-chr6-115713106-2	chr6	115713068	115713144	+	11.4	Rest TAP2|Rest TAP1	2	chr6-22	chr6-37	chr6-37	chr6	115713032	115713206	+	10.5	0.909	26	27	1.8	14.92	1.45e-22	22.76	2.96e-27	0.93	chr6-22	chr6	115713009	115713177	+	12.3	0.885	32	31	1.8	17.49	1.11e-27	16.49	6.18e-27	0.92
Merged-chr6-112833630-2	chr6	112833603	112833658	+	12.35	Rest TAP2|Rest TAP1	2	chr6-24	chr6-28	chr6-28	chr6	112833541	112833715	+	13.2	0.808	30	34	0.5	75.15	4.19e-51	17.45	3.58e-30	1	chr6-24	chr6	112833549	112833717	+	11.5	0.814	31	29	0.4	65.44	4.08e-42	14.26	1.38e-23	0.89
Merged-chr6-46711241-2	chr6	46711194	46711288	+	12.55	Rest TAP2|Rest TAP1	2	chr6-25	chr6-19	chr6-19	chr6	46711176	46711350	+	12.4	0.898	35	32	0.9	35.36	6.27e-38	18.82	1.73e-29	0.95	chr6-25	chr6	46711135	46711303	+	12.7	0.911	30	32	0.9	36.1	3.29e-38	19.11	1.1e-29	0.98
Merged-chr6-110667949-2	chr6	110667912	110667986	+	12.75	Rest TAP2|Rest TAP1	2	chr6-26	chr6-24	chr6-24	chr6	110667874	110668048	+	13.2	0.841	32	34	0.9	37.58	4.58e-41	26.3	5.96e-36	0.94	chr6-26	chr6	110667853	110668021	+	12.3	0.829	30	31	0.9	34.98	1.19e-36	25.55	1.5e-32	0.95
Merged-chr6-126821639-2	chr6	126821597	126821681	+	17.25	Rest TAP2|Rest TAP1	2	chr6-27	chr6-10	chr6-10	chr6	126821569	126821743	+	22.2	0.921	54	57	0.9	62.99	3.34e-80	42.35	1.48e-70	0.91	chr6-27	chr6	126821538	126821706	+	12.3	0.857	30	31	0.9	34.98	1.19e-36	19.94	2.37e-29	0.95
Merged-chr6-29049923-2	chr6	29049893	29049954	+	12	Rest TAP2|Rest TAP1	2	chr6-28	chr6-25	chr6-25	chr6	29049831	29050005	+	12.1	0.773	31	31	1.8	17.13	2.04e-27	18.05	4.43e-28	0.92	chr6-28	chr6	29049845	29050013	+	11.9	0.872	29	30	1.8	16.92	1.95e-26	19.29	4.73e-28	0.95
Merged-chr6-108752134-2	chr6	108752104	108752165	+	12.35	Rest TAP2|Rest TAP1	2	chr6-29	chr6-20	chr6-20	chr6	108752042	108752216	+	14	0.849	35	36	0.5	79.57	6.8e-55	21.4	7.1e-35	0.91	chr6-29	chr6	108752056	108752224	+	10.7	0.868	28	27	0.4	60.93	1.69e-38	17.36	3.08e-24	0.89
Merged-chr6-133356171-2	chr6	133356126	133356217	+	8.465	Rest TAP2|Rest TAP1	2	chr6-30	chr6-172	chr6-172	chr6	133356105	133356279	+	5.83	0.857	16	15	1.8	8.29	1.03e-09	9.31	2.18e-10	0.9	chr6-30	chr6	133356067	133356235	+	11.1	0.8	28	28	0.9	31.59	4.61e-32	19.51	2.04e-26	0.89
Merged-chr6-136942266-2	chr6	136942229	136942303	+	11.35	Rest TAP2|Rest TAP1	2	chr6-31	chr6-34	chr6-34	chr6	136942191	136942365	+	12.4	0.878	27	32	0.5	70.73	2.3e-47	16.13	1.83e-27	1.1	chr6-31	chr6	136942170	136942338	+	10.3	0.795	28	26	0.4	58.67	1.03e-36	15.69	2.56e-22	0.93
Merged-chr6-46816229-2	chr6	46816193	46816265	+	8.26	Rest TAP2|Rest TAP1	2	chr6-38	chr6-150	chr6-150	chr6	46816131	46816305	+	6.22	0.87	17	16	2.7	5.89	3.27e-08	9.51	4.06e-11	0.9	chr6-38	chr6	46816156	46816324	+	10.3	0.903	25	26	3.5	7.33	1.61e-14	15.22	5.37e-22	0.93
Merged-chr6-35487735-2	chr6	35487700	35487770	+	7.48	Rest TAP2|Rest TAP1	2	chr6-51	chr6-168	chr6-168	chr6	35487638	35487812	+	5.83	0.95	16	15	1.8	8.29	1.03e-09	12.1	6.01e-12	0.9	chr6-51	chr6	35487661	35487829	+	9.13	0.871	23	23	1.8	12.98	3.71e-18	15.3	1.09e-19	0.94
Merged-chr6-122745049-2	chr6	122745000	122745098	+	8.26	Rest TAP2|Rest TAP1	2	chr6-58	chr6-130	chr6-130	chr6	122744938	122745112	+	7.78	0.885	18	20	0.9	22.1	2.25e-20	10.36	3.38e-14	1	chr6-58	chr6	122744989	122745157	+	8.74	0.839	22	22	0.9	24.82	2.58e-23	10.82	7.71e-16	0.94
Merged-chr6-25216410-2	chr6	25216367	25216453	+	9.42	Rest TAP2|Rest TAP1	2	chr6-83	chr6-30	chr6-30	chr6	25216305	25216479	+	10.9	0.816	29	28	0.5	61.89	4.73e-40	15.2	1.48e-23	0.93	chr6-83	chr6	25216344	25216512	+	7.94	0.893	20	20	0.9	22.57	1.52e-20	13.45	2.78e-16	0.9
Merged-chr6-92457763-2	chr6	92457730	92457797	+	10.615	Rest TAP2|Rest TAP1	2	chr6-84	chr6-27	chr6-27	chr6	92457668	92457842	+	11.7	0.868	30	30	0.9	33.15	7.6e-35	14.73	9.72e-25	0.92	chr6-84	chr6	92457688	92457856	+	9.53	0.824	20	24	0.9	27.08	3.67e-26	12.65	1.23e-18	1.08
Merged-chr6-94698448-2	chr6	94698410	94698486	+	6.49	Rest TAP2|Rest TAP1	2	chr6-99	chr6-221	chr6-221	chr6	94698374	94698548	+	5.44	0.789	14	14	0.9	15.47	1.14e-12	8.69	2.04e-09	0.9	chr6-99	chr6	94698351	94698519	+	7.54	0.786	19	19	0.9	21.44	3.42e-19	11.23	3.6e-14	0.95
Merged-chr16-72279732-2	chr16	72279698	72279767	+	9.97	Rest TAP2|Rest TAP1	2	chr16-705	chr16-552	chr16-552	chr16	72279655	72279829	+	12.4	0.672	27	32	3.6	8.84	8.6e-20	11.89	1.62e-23	1.1	chr16-705	chr16	72279639	72279807	+	7.54	0.641	21	19	3.5	5.36	7.99e-09	8	1.19e-11	0.9
Merged-chr16-80948079-2	chr16	80948044	80948114	+	9.62	Rest TAP2|Rest TAP1	2	chr16-758	chr16-553	chr16-553	chr16	80948002	80948176	+	10.5	0.795	27	27	0.9	29.84	2.5e-30	13.61	1.46e-21	0.93	chr16-758	chr16	80947985	80948153	+	8.74	0.853	19	22	0.9	24.82	2.58e-23	10.47	1.49e-15	1.04
Merged-chr16-63236107-2	chr16	63236071	63236143	+	10.22	Rest TAP2|Rest TAP1	2	chr16-782	chr16-510	chr16-510	chr16	63236009	63236183	+	12.1	0.85	29	31	5.4	5.71	3.84e-14	17.86	5.98e-28	0.95	chr16-782	chr16	63236034	63236202	+	8.34	0.774	18	21	4.4	4.74	1.1e-08	10.5	6.06e-15	1.05
Merged-chr16-73525899-2	chr16	73525869	73525930	+	8.25	Rest TAP2|Rest TAP1	2	chr16-784	chr16-701	chr16-701	chr16	73525818	73525992	+	8.56	0.848	21	22	1.8	12.16	7.35e-17	14.12	3.48e-18	0.99	chr16-784	chr16	73525810	73525978	+	7.94	0.815	18	20	0.9	22.57	1.52e-20	15.2	2.84e-17	1
Merged-chr16-85538503-2	chr16	85538475	85538531	+	8.425	Rest TAP2|Rest TAP1	2	chr16-785	chr16-529	chr16-529	chr16	85538419	85538593	+	10.5	0.778	28	27	3.6	7.46	3.42e-15	11.29	1.52e-19	0.9	chr16-785	chr16	85538416	85538584	+	6.35	0.828	18	16	3.5	4.51	1.08e-06	8.51	1.99e-10	0.96
Merged-chr2-30891815-2	chr2	30891784	30891847	+	28.65	Rest TAP2|Rest TAP1	2	chr2-10	chr2-5	chr2-5	chr2	30891722	30891896	+	31.9	0.894	73	82	2.7	30.21	5.27e-89	33.31	2.21e-92	0.9	chr2-10	chr2	30891738	30891906	+	25.4	0.929	56	64	2.7	24.07	8.74e-64	25.48	2.64e-65	0.93
Merged-chr2-181236481-2	chr2	181236450	181236513	+	21.8	Rest TAP2|Rest TAP1	2	chr2-41	chr2-8	chr2-8	chr2	181236401	181236575	+	24.9	0.864	59	64	1.8	35.36	4.07e-74	21.9	2.82e-61	0.9	chr2-41	chr2	181236391	181236559	+	18.7	0.859	46	47	0.9	53.03	5.48e-63	17.41	5.15e-41	0.88
Merged-chr2-36433004-2	chr2	36432973	36433036	+	22.55	Rest TAP2|Rest TAP1	2	chr2-54	chr2-13	chr2-13	chr2	36432911	36433085	+	28	0.916	57	72	4.5	15.91	2.99e-59	42.8	5.72e-89	1.01	chr2-54	chr2	36432927	36433095	+	17.1	0.855	43	43	4.4	9.7	1.39e-27	24.67	7.14e-44	0.89
Merged-chr2-200537105-2	chr2	200537063	200537147	+	19.25	Rest TAP2|Rest TAP1	2	chr2-55	chr2-27	chr2-27	chr2	200537035	200537209	+	22.2	0.85	51	57	2.7	21	9.02e-54	23.84	8.85e-57	0.93	chr2-55	chr2	200537004	200537172	+	16.3	0.855	43	41	1.8	23.13	8.27e-41	16.66	2.92e-35	0.87
Merged-chr2-116463385-2	chr2	116463348	116463422	+	18.85	Rest TAP2|Rest TAP1	2	chr2-66	chr2-39	chr2-39	chr2	116463286	116463460	+	19.8	0.855	49	51	3.6	14.09	5.75e-40	19.2	2.07e-46	0.91	chr2-66	chr2	116463313	116463481	+	17.9	0.881	42	45	2.7	16.92	8.04e-39	18.55	1.64e-40	0.98
Merged-chr2-152248466-2	chr2	152248433	152248499	+	17.9	Rest TAP2|Rest TAP1	2	chr2-67	chr2-61	chr2-61	chr2	152248387	152248561	+	17.9	0.889	44	46	0.9	50.84	7.4e-61	19.53	2.36e-42	0.91	chr2-67	chr2	152248374	152248542	+	17.9	0.895	42	45	0.9	50.77	1.51e-59	20.1	5.24e-42	0.91
Merged-chr2-174109780-2	chr2	174109751	174109810	+	17.3	Rest TAP2|Rest TAP1	2	chr2-68	chr2-80	chr2-80	chr2	174109689	174109863	+	17.1	0.869	41	44	0.9	48.63	1.87e-57	27.3	1.02e-46	0.96	chr2-68	chr2	174109701	174109869	+	17.5	0.867	42	44	0.9	49.64	7.66e-58	23.62	4.67e-44	0.91
Merged-chr2-95334280-2	chr2	95334249	95334311	+	18.3	Rest TAP2|Rest TAP1	2	chr2-74	chr2-59	chr2-59	chr2	95334199	95334373	+	18.7	0.847	45	48	1.8	26.52	3.17e-50	17.6	4.57e-42	0.94	chr2-74	chr2	95334190	95334358	+	17.9	0.838	41	45	1.8	25.39	2.28e-46	17.21	3.92e-39	0.93
Merged-chr8-113883913-2	chr8	113883884	113883943	+	83	Rest TAP2|Rest TAP1	2	chr8-1	chr8-1	chr8-1	chr8	113883822	113883996	+	94.1	0.919	169	242	2.7	89.15	0	50.99	1.73e-312	0.76	chr8-1	chr8	113883834	113884002	+	71.9	0.913	143	181	1.8	102.11	4.71e-288	48.81	7.08e-231	0.79
Merged-chr8-21053343-2	chr8	21053301	21053386	+	59.3	Rest TAP2|Rest TAP1	2	chr8-2	chr8-2	chr8-2	chr8	21053239	21053413	+	62.6	0.897	121	161	3.6	44.48	3.15e-199	56.82	5.2e-216	0.87	chr8-2	chr8	21053277	21053445	+	56	0.914	113	141	3.5	39.77	4.93e-168	55.76	2.78e-188	0.84
Merged-chr8-61839559-2	chr8	61839513	61839605	+	32.25	Rest TAP2|Rest TAP1	2	chr8-6	chr8-7	chr8-7	chr8	61839451	61839625	+	31.1	0.842	70	80	1.8	44.21	9.5e-100	26.27	3.43e-82	0.9	chr8-6	chr8	61839496	61839664	+	33.4	0.907	74	84	1.8	47.39	4.01e-107	31.11	3.57e-92	0.92
Merged-chr8-63401923-2	chr8	63401894	63401953	+	32.8	Rest TAP2|Rest TAP1	2	chr8-7	chr8-3	chr8-3	chr8	63401841	63402015	+	33.4	0.925	76	86	6.3	13.58	6.95e-65	28.57	3.06e-91	0.88	chr8-7	chr8	63401835	63402003	+	32.2	0.929	72	81	5.3	15.23	5.51e-65	25.76	1.53e-82	0.87
Merged-chr8-113455573-2	chr8	113455537	113455610	+	31.4	Rest TAP2|Rest TAP1	2	chr8-8	chr8-4	chr8-4	chr8	113455498	113455672	+	35	0.86	76	90	6.3	14.21	1.82e-69	30.99	1.79e-98	0.91	chr8-8	chr8	113455478	113455646	+	27.8	0.919	64	70	5.3	13.16	2.8e-52	25.93	9.09e-72	0.88
Merged-chr8-109647763-2	chr8	109647722	109647805	+	28.1	Rest TAP2|Rest TAP1	2	chr8-9	chr8-9	chr8-9	chr8	109647693	109647867	+	28.4	0.936	63	73	6.3	11.53	1.45e-50	25.45	3.41e-74	0.94	chr8-9	chr8	109647663	109647831	+	27.8	0.92	63	70	6.2	11.28	5.69e-48	30.8	8.04e-77	0.93
Merged-chr16-13435531-2	chr16	13435485	13435578	+	7.065	Rest TAP2|Rest TAP1	2	chr16-807	chr16-702	chr16-702	chr16	13435466	13435640	+	7.78	0.786	20	20	0.5	44.21	3.38e-26	6.97	3.85e-11	0.9	chr16-807	chr16	13435426	13435594	+	6.35	0.731	16	16	0.4	36.1	6.79e-20	6.74	5.29e-09	0.9
Merged-chr16-37741089-2	chr16	37741052	37741127	+	5.89	Rest TAP2|Rest TAP1	2	chr16-869	chr16-805	chr16-805	chr16	37741015	37741189	+	6.22	0.821	17	16	0.9	17.68	3.91e-15	7.23	1.99e-09	0.9	chr16-869	chr16	37740993	37741161	+	5.56	0.667	15	14	1.8	7.9	6.68e-09	6.83	3.96e-08	0.9
Merged-chr9-78768028-2	chr9	78767996	78768060	+	35.6	Rest TAP2|Rest TAP1	2	chr9-1	chr9-3	chr9-3	chr9	78767934	78768108	+	32.3	0.9	69	83	1.8	45.86	1.02e-104	36.05	2.96e-96	0.95	chr9-1	chr9	78767951	78768119	+	38.9	0.92	89	98	1.8	55.29	4.25e-131	39.55	3.77e-117	0.84
Merged-chr9-65289298-2	chr9	65289272	65289324	+	26.75	Rest TAP2|Rest TAP1	2	chr9-2	chr9-4	chr9-4	chr9	65289212	65289386	+	24.1	0.885	55	62	3.6	17.13	3.9e-53	20.97	2.71e-58	0.94	chr9-2	chr9	65289213	65289381	+	29.4	0.86	71	74	2.7	27.83	5.89e-78	27.07	4.28e-77	0.83
Merged-chr9-23934903-2	chr9	23934868	23934938	+	33.95	Rest TAP2|Rest TAP1	2	chr9-3	chr9-1	chr9-1	chr9	23934826	23935000	+	38.5	0.857	82	99	3.6	27.35	6.02e-103	44.37	3.77e-123	0.92	chr9-3	chr9	23934809	23934977	+	29.4	0.901	64	74	3.5	20.87	4.32e-69	42.05	7.83e-91	0.91
Merged-chr9-71738698-2	chr9	71738669	71738728	+	31.8	Rest TAP2|Rest TAP1	2	chr9-4	chr9-2	chr9-2	chr9	71738607	71738781	+	36.2	0.884	80	93	3.6	25.69	2.16e-94	33.45	1.1e-104	0.89	chr9-4	chr9	71738619	71738787	+	27.4	0.952	62	69	3.5	19.46	1.5e-62	30.36	2.48e-75	0.89
Merged-chr9-69738885-2	chr9	69738857	69738913	+	18.65	Rest TAP2|Rest TAP1	2	chr9-6	chr9-8	chr9-8	chr9	69738795	69738969	+	17.1	0.821	41	44	3.6	12.16	4.17e-32	16.35	2.26e-37	0.98	chr9-6	chr9	69738804	69738972	+	20.2	0.819	45	51	3.5	14.39	2.15e-40	20.44	9.89e-48	0.99
Merged-chr9-33325692-2	chr9	33325661	33325723	+	19.45	Rest TAP2|Rest TAP1	2	chr9-7	chr9-7	chr9-7	chr9	33325611	33325785	+	19.8	0.932	46	51	0.9	56.36	1.59e-69	29.69	1.15e-55	0.93	chr9-7	chr9	33325602	33325770	+	19.1	0.877	42	48	0.9	54.16	1.01e-64	32.29	3.46e-54	0.96
Merged-chr17-15916032-2	chr17	15916007	15916058	+	32.75	Rest TAP2|Rest TAP1	2	chr17-10	chr17-2	chr17-2	chr17	15915945	15916119	+	38.9	0.843	86	100	3.6	27.63	2.18e-104	37.9	1.08e-117	0.87	chr17-10	chr17	15915949	15916117	+	26.6	0.828	58	67	2.7	25.2	5.7e-68	30.87	1.13e-73	0.95
Merged-chr17-15702785-2	chr17	15702753	15702817	+	25.9	Rest TAP2|Rest TAP1	2	chr17-14	chr17-6	chr17-6	chr17	15702691	15702865	+	29.2	0.827	69	75	1.8	41.44	1.41e-91	27.15	3.3e-78	0.87	chr17-14	chr17	15702708	15702876	+	22.6	0.917	53	57	0.9	64.31	1.05e-80	31.77	1.25e-63	0.89
Merged-chr17-16322580-2	chr17	16322552	16322609	+	24.9	Rest TAP2|Rest TAP1	2	chr17-19	chr17-8	chr17-8	chr17	16322497	16322671	+	27.2	0.845	63	70	0.9	77.36	3.08e-104	28.24	2.89e-74	0.92	chr17-19	chr17	16322493	16322661	+	22.6	0.855	48	57	0.9	64.31	1.05e-80	29.26	1.17e-61	1
Merged-chr17-46860708-2	chr17	46860678	46860739	+	18.1	Rest TAP2|Rest TAP1	2	chr17-21	chr17-23	chr17-23	chr17	46860616	46860790	+	17.9	0.819	45	46	6.3	7.26	2.81e-24	19.68	1.69e-42	0.89	chr17-21	chr17	46860630	46860798	+	18.3	0.899	44	46	5.3	8.65	2.43e-27	18.19	5.25e-41	0.92
Merged-chr17-16769265-2	chr17	16769228	16769302	+	17.1	Rest TAP2|Rest TAP1	2	chr17-32	chr17-19	chr17-19	chr17	16769190	16769364	+	18.3	0.952	48	47	4.5	10.39	2.99e-31	28.24	1.91e-50	0.88	chr17-32	chr17	16769169	16769337	+	15.9	0.915	37	40	3.5	11.28	3.75e-28	25.45	1.91e-41	0.95
Merged-chr17-15729783-2	chr17	15729743	15729823	+	10.62	Rest TAP2|Rest TAP1	2	chr17-43	chr17-69	chr17-69	chr17	15729711	15729885	+	8.94	0.811	24	23	3.6	6.35	8.61e-12	11.49	4.84e-17	0.94	chr17-43	chr17	15729684	15729852	+	12.3	0.86	32	31	3.5	8.74	4.32e-19	17.28	1.59e-27	0.89
Merged-chr17-3777188-2	chr17	3777153	3777223	+	15.3	Rest TAP2|Rest TAP1	2	chr17-54	chr17-31	chr17-31	chr17	3777091	3777265	+	17.1	0.877	39	44	3.6	12.16	4.17e-32	23.44	6.48e-44	0.96	chr17-54	chr17	3777114	3777282	+	13.5	0.864	29	34	3.5	9.59	5.3e-22	20.95	9.97e-33	1.04
Merged-chr17-27854243-2	chr17	27854206	27854280	+	15.9	Rest TAP2|Rest TAP1	2	chr17-58	chr17-22	chr17-22	chr17	27854144	27854318	+	18.7	0.857	45	48	0.9	53.05	2.68e-64	20.08	1.14e-44	0.94	chr17-58	chr17	27854171	27854339	+	13.1	0.844	28	33	0.9	37.23	8.85e-40	14.31	1.17e-26	1.04
Merged-chr17-445373-2	chr17	445343	445403	+	9.255	Rest TAP2|Rest TAP1	2	chr17-59	chr17-114	chr17-114	chr17	445281	445455	+	6.61	0.815	16	17	2.7	6.26	5.17e-09	9.41	1.19e-11	1.02	chr17-59	chr17	445294	445462	+	11.9	0.837	27	30	2.7	11.28	1.59e-21	13.51	1.1e-23	0.99
Merged-chr17-3584670-2	chr17	3584644	3584696	+	11.35	Rest TAP2|Rest TAP1	2	chr17-60	chr17-53	chr17-53	chr17	3584584	3584758	+	12.4	0.795	29	32	2.7	11.79	2.07e-23	15.85	3.11e-27	0.98	chr17-60	chr17	3584585	3584753	+	10.3	0.865	27	26	2.7	9.78	2.12e-17	12.79	3.62e-20	0.9
Merged-chr17-87359130-2	chr17	87359105	87359156	+	11.2	Rest TAP2|Rest TAP1	2	chr17-67	chr17-48	chr17-48	chr17	87359043	87359217	+	12.1	0.765	32	31	2.7	11.42	2.45e-22	11.83	9.02e-23	0.92	chr17-67	chr17	87359047	87359215	+	10.3	0.864	26	26	2.7	9.78	2.12e-17	13.01	2.41e-20	0.97
Merged-chr17-52173238-2	chr17	52173209	52173267	+	12.565	Rest TAP2|Rest TAP1	2	chr17-68	chr17-30	chr17-30	chr17	52173155	52173329	+	15.6	0.863	40	40	2.7	14.74	1.94e-32	17.11	7.06e-35	0.88	chr17-68	chr17	52173150	52173318	+	9.53	0.824	25	24	2.7	9.03	1.97e-15	13.13	5.44e-19	0.94
Merged-chr17-69552802-2	chr17	69552777	69552827	+	10.415	Rest TAP2|Rest TAP1	2	chr17-75	chr17-64	chr17-64	chr17	69552715	69552889	+	10.9	0.909	27	28	1.8	15.47	9.35e-24	18.39	9.83e-26	0.93	chr17-75	chr17	69552718	69552886	+	9.93	0.903	24	25	1.8	14.1	1.93e-20	14.63	8.19e-21	0.93
Merged-chr17-2256415-2	chr17	2256375	2256455	+	7.48	Rest TAP2|Rest TAP1	2	chr17-81	chr17-107	chr17-107	chr17	2256313	2256487	+	6.22	0.731	17	16	1.8	8.84	1.16e-10	8.86	1.13e-10	0.9	chr17-81	chr17	2256346	2256514	+	8.74	0.903	22	22	1.8	12.41	4.83e-17	10.38	1.76e-15	0.94
Merged-chr17-12748361-2	chr17	12748328	12748394	+	7.87	Rest TAP2|Rest TAP1	2	chr17-82	chr17-100	chr17-100	chr17	12748266	12748440	+	7	0.815	18	18	0.9	19.89	1.04e-17	9.08	5.41e-12	0.9	chr17-82	chr17	12748285	12748453	+	8.74	0.789	22	22	0.9	24.82	2.58e-23	12.62	3.42e-17	0.99
Merged-chr17-3556933-2	chr17	3556906	3556961	+	10.37	Rest TAP2|Rest TAP1	2	chr17-89	chr17-49	chr17-49	chr17	3556844	3557018	+	12.4	0.846	31	32	0.5	70.73	2.3e-47	17.72	1.09e-28	0.92	chr17-89	chr17	3556852	3557020	+	8.34	0.824	21	21	0.4	47.39	4.75e-28	10.88	3.12e-15	0.95
Merged-chr17-75465470-2	chr17	75465434	75465506	+	8.45	Rest TAP2|Rest TAP1	2	chr17-95	chr17-81	chr17-81	chr17	75465372	75465546	+	8.56	0.923	22	22	2.7	8.1	2.32e-13	11.5	2.25e-16	0.9	chr17-95	chr17	75465397	75465565	+	8.34	0.821	21	21	2.7	7.9	1.29e-12	9.68	2.88e-14	0.9
Merged-chr17-48225080-2	chr17	48225052	48225108	+	8.635	Rest TAP2|Rest TAP1	2	chr17-98	chr17-66	chr17-66	chr17	48224996	48225170	+	9.33	0.871	25	24	0.5	53.05	5.55e-33	11.99	4.02e-18	0.9	chr17-98	chr17	48224993	48225161	+	7.94	0.774	20	20	0.4	45.13	2.25e-26	9.75	1.01e-13	0.95
Merged-chr13-74773244-2	chr13	74773204	74773284	+	17.5	Rest TAP2|Rest TAP1	2	chr13-21	chr13-34	chr13-34	chr13	74773172	74773346	+	15.9	0.81	40	41	3.6	11.33	7.03e-29	16.19	8.84e-35	0.88	chr13-21	chr13	74773145	74773313	+	19.1	0.898	48	48	3.5	13.54	6.05e-37	23.61	6.85e-48	0.86
Merged-chr13-7714217-2	chr13	7714190	7714244	+	19.65	Rest TAP2|Rest TAP1	2	chr13-23	chr13-24	chr13-24	chr13	7714128	7714302	+	19.4	0.868	46	50	5.4	9.21	8.8e-31	20.46	7.58e-47	0.91	chr13-23	chr13	7714135	7714303	+	19.9	0.838	46	50	5.3	9.4	3.48e-31	22.34	1.15e-48	0.95
Merged-chr13-22855725-2	chr13	22855694	22855757	+	11.445	Rest TAP2|Rest TAP1	2	chr13-34	chr13-118	chr13-118	chr13	22855632	22855806	+	7.39	0.815	19	19	0.9	21	4.98e-19	8.58	3.64e-12	0.9	chr13-34	chr13	22855648	22855816	+	15.5	0.865	39	39	0.9	44	1.83e-49	16.78	9.75e-34	0.88
Merged-chr13-67970964-2	chr13	67970931	67970998	+	17.3	Rest TAP2|Rest TAP1	2	chr13-36	chr13-25	chr13-25	chr13	67970869	67971043	+	18.3	0.871	45	47	0.9	51.94	1.42e-62	27.36	7.93e-50	0.92	chr13-36	chr13	67970889	67971057	+	16.3	0.845	39	41	0.9	46.26	8.74e-53	19.35	8.86e-38	0.89
Merged-chr13-37304956-2	chr13	37304924	37304988	+	13.35	Rest TAP2|Rest TAP1	2	chr13-49	chr13-54	chr13-54	chr13	37304876	37305050	+	12.8	0.843	31	33	6.3	5.21	7.16e-14	15.15	2e-27	0.98	chr13-49	chr13	37304865	37305033	+	13.9	0.849	32	35	5.3	6.58	1.4e-17	16.93	1.43e-30	1
Merged-chr13-82745131-2	chr13	82745100	82745163	+	17.45	Rest TAP2|Rest TAP1	2	chr13-50	chr13-17	chr13-17	chr13	82745038	82745212	+	21.4	0.93	50	55	2.7	20.26	3.91e-51	36.12	1.97e-64	0.93	chr13-50	chr13	82745054	82745222	+	13.5	0.909	32	34	2.7	12.79	7.07e-26	25.84	1.06e-35	0.97
Merged-chr13-40149068-2	chr13	40149033	40149103	+	11.2	Rest TAP2|Rest TAP1	2	chr13-52	chr13-74	chr13-74	chr13	40148991	40149165	+	10.1	0.853	27	26	2.7	9.58	3.45e-17	11.94	1.88e-19	0.9	chr13-52	chr13	40148974	40149142	+	12.3	0.895	31	31	2.7	11.66	1.36e-22	14.75	1.59e-25	0.89
Merged-chr13-92461324-2	chr13	92461279	92461370	+	9.63	Rest TAP2|Rest TAP1	2	chr13-86	chr13-91	chr13-91	chr13	92461217	92461391	+	9.33	0.757	24	24	0.9	26.52	5.92e-26	14.12	1.07e-19	0.94	chr13-86	chr13	92461261	92461429	+	9.93	0.861	25	25	0.9	28.21	1.3e-27	15.08	4.02e-21	0.9
Merged-chr13-48640840-2	chr13	48640800	48640880	+	9.625	Rest TAP2|Rest TAP1	2	chr13-93	chr13-80	chr13-80	chr13	48640768	48640942	+	9.72	0.895	26	25	1.8	13.81	3.13e-20	8.07	6.29e-15	0.9	chr13-93	chr13	48640741	48640909	+	9.53	0.806	23	24	1.8	13.54	2.73e-19	10.33	1.07e-16	0.98
Merged-chr13-82865102-2	chr13	82865072	82865133	+	10.215	Rest TAP2|Rest TAP1	2	chr13-96	chr13-62	chr13-62	chr13	82865010	82865184	+	11.3	0.829	29	29	0.9	32.05	2.52e-33	16.06	5.53e-25	0.89	chr13-96	chr13	82865024	82865192	+	9.13	0.968	22	23	0.9	25.95	9.93e-25	14.02	7.07e-19	0.98
Merged-chr20-17908841-2	chr20	17908800	17908883	+	21.2	Rest TAP2|Rest TAP1	2	chr20-4	chr20-3	chr20-3	chr20	17908738	17908912	+	23.3	0.897	58	60	3.6	16.58	1.13e-50	21.44	4.95e-57	0.9	chr20-4	chr20	17908774	17908942	+	19.1	0.847	43	48	2.7	18.05	1.45e-42	18.48	4.99e-43	0.94
Merged-chr20-5462859-2	chr20	5462810	5462908	+	19.4	Rest TAP2|Rest TAP1	2	chr20-6	chr20-5	chr20-5	chr20	5462748	5462922	+	23.3	0.79	55	60	1.8	33.15	5.8e-68	26.06	6.66e-62	0.92	chr20-6	chr20	5462799	5462967	+	15.5	0.915	39	39	4.4	8.8	1.08e-23	19.68	2.75e-36	0.85
Merged-chr20-17926593-2	chr20	17926565	17926622	+	15.35	Rest TAP2|Rest TAP1	2	chr20-8	chr20-9	chr20-9	chr20	17926510	17926684	+	15.2	0.824	35	39	1.8	21.55	9.36e-38	14.39	2.67e-31	0.95	chr20-8	chr20	17926506	17926674	+	15.5	0.808	37	39	1.8	22	4.33e-38	14.82	9.21e-32	0.95
Merged-chr20-18809435-2	chr20	18809402	18809468	+	16.5	Rest TAP2|Rest TAP1	2	chr20-9	chr20-7	chr20-7	chr20	18809356	18809530	+	16.7	0.855	42	43	3.6	11.88	5.08e-31	13.8	1.34e-33	0.92	chr20-9	chr20	18809343	18809511	+	16.3	0.806	37	41	4.4	9.25	1.28e-25	12.76	7.85e-31	0.94
