# Supplementary material for: REST regulation of gene networks in adult neural stem cells
Source: Nat Commun. 2016 Nov 7;7:13360. doi: 10.1038/ncomms13360 (PMC5103073; doi:10.1038/ncomms13360)
Supplement: Supplementary Data 5 — ChIP-seq Analysis of Rest HOMER peak calling in TAP conditions. [file ncomms13360-s6.xlsx]

## Sheet: Motifs Rest iQNP
Supplementary Data 5 De novo Motif Analysis of Rest Peaks in iQNP conditions
iQNP Rest Peak Motif with Rank	P-value	% of Targets	Best Match/ Details
1	1e-1803	0.6851	MA0138.2_REST/ Jaspar(0.823)
2	1e-1151	0.506	MA0138.2_REST/ Jaspar(0.728)
3	1e-270	0.2736	POL013.1_MED-1/ Jaspar(0.710)
4	1e-247	0.1022	GFX(?)/Promoter/ Homer(0.947)
