# Supplementary material for: REST regulation of gene networks in adult neural stem cells
Source: Nat Commun. 2016 Nov 7;7:13360. doi: 10.1038/ncomms13360 (PMC5103073; doi:10.1038/ncomms13360)
Supplement: Supplementary Data 6 — De novo Motif Analysis of Rest Peaks in iQNP conditions. [file ncomms13360-s7.xlsx]

## Sheet: Motifs Rest TAP
Supplementary Data 6 De novo Motif Analysis of Rest Peaks in TAP conditions
TAP Rest Peak Motif with Rank	P-value	% of Targets	Best Match/ Details
1	1e-975	0.6992	MA0138.2_REST/Jaspar(0.823)
2	1e-923	0.6832	REST-NRSF(Zf)/ Jurkat-NRSF-ChIP-Seq/ Homer(0.797)
3	1e-180	0.3663	POL009.1_DCE_S_II/ Jaspar(0.767)
4	1e-110	0.4238	MA0117.1_Mafb/ Jaspar(0.780)
