# Supplementary material for: REST regulation of gene networks in adult neural stem cells
Source: Nat Commun. 2016 Nov 7;7:13360. doi: 10.1038/ncomms13360 (PMC5103073; doi:10.1038/ncomms13360)
Supplement: Supplementary Data 7 — De novo Motif Analysis of Rest Peaks in TAP conditions. [file ncomms13360-s8.xlsx]

## Sheet: genesChIPseq iQNP
Supplementary Data 7 ChIP-seq Analysis of Rest and Genomic Annotation in iQNP conditions
PeakID (cmd=Galaxy18_QNPRest.c.bed.uniq rn4)	Chr	Start	End	Strand	Peak Score	Focus Ratio/Region Size	Annotation	Detailed Annotation	Distance to TSS	Nearest PromoterID	Entrez ID	Nearest Unigene	Nearest Refseq	Nearest Ensembl	Gene Name	Gene Alias	Gene Description	Gene Type
Merged-chr6-73444773-2	chr6	73444724	73444823	+	0	NA	Intergenic	Intergenic	431415	NM_022618	64553	Rn.147642	NM_022618	ENSRNOG00000004841	Akap6	mAkap	A kinase (PRKA) anchor protein 6	protein-coding
Merged-chr4-2723757-2	chr4	2723722	2723793	+	0	NA	Intergenic	Intergenic	-6814	NM_013148	25689	Rn.10569	NM_013148	ENSRNOG00000007066	Htr5a	5HT5A|MR22	5-hydroxytryptamine (serotonin) receptor 5A, G protein-coupled	protein-coding
Merged-chr10-61869680-2	chr10	61869648	61869712	+	0	NA	Intergenic	Intergenic	-138053	NM_001107019	303298	Rn.20246	NM_001107019	ENSRNOG00000002652	Rap1gap2	Garnl4	RAP1 GTPase activating protein 2	protein-coding
Merged-chr2-180448720-2	chr2	180448681	180448759	+	0	NA	Intergenic	Intergenic	-1878	NM_001033896	310626	Rn.13463	NM_001033896	ENSRNOG00000019414	Tmem79	RGD1309886	transmembrane protein 79	protein-coding
Merged-chr12-30526199-2	chr12	30526161	30526237	+	0	NA	Intergenic	Intergenic	414336	NM_144758	246280	Rn.10770	NM_144758	ENSRNOG00000000962	Slc15a4	-	solute carrier family 15, member 4	protein-coding
Merged-chr1-67724220-2	chr1	67724195	67724246	+	0	NA	intron (NM_001145175, intron 5 of 5)	intron (NM_001145175, intron 5 of 5)	13695	NM_001145175	691429	Rn.50094	NM_001145175	ENSRNOG00000016877	Shisa7	-	shisa homolog 7 (Xenopus laevis)	protein-coding
Merged-chr7-29183257-2	chr7	29183208	29183306	+	0	NA	Intergenic	Intergenic	-105499	NR_031881	100314280		NR_031881		Mir135a	rno-mir-135a	microRNA mir-135a	miscRNA
Merged-chr15-44406674-2	chr15	44406626	44406723	+	0	NA	intron (NM_020097, intron 3 of 4)	intron (NM_020097, intron 3 of 4)	17909	NM_020097	56819	Rn.48671	NM_020097	ENSRNOG00000013581	Extl3	Regr	exostoses (multiple)-like 3	protein-coding
Merged-chr1-260388386-2	chr1	260388340	260388432	+	0	NA	Intergenic	Intergenic	170074	NM_001013155	309548	Rn.156055	NM_001013155	ENSRNOG00000015339	Shoc2	-	soc-2 (suppressor of clear) homolog (C. elegans)	protein-coding
Merged-chr7-108925135-2	chr7	108925096	108925175	+	0	NA	Intergenic	Intergenic	1342410	NM_053405	84429	Rn.48796	NM_053405	ENSRNOG00000009265	Kcnk9	Task3	potassium channel, subfamily K, member 9	protein-coding
Merged-chr14-50935399-2	chr14	50935365	50935434	+	0	NA	Intergenic	Intergenic	326099	NM_001107216	305367	Rn.106446	NM_001107216	ENSRNOG00000002209	Arap2	Centd1	ArfGAP with RhoGAP domain, ankyrin repeat and PH domain 2	protein-coding
Merged-chr19-54081193-2	chr19	54081165	54081222	+	0	NA	TTS (NM_019212)	TTS (NM_019212)	3314	NM_019212	29437	Rn.82732	NM_019212	ENSRNOG00000017786	Acta1	-	actin, alpha 1, skeletal muscle	protein-coding
Merged-chr1-65800861-2	chr1	65800835	65800887	+	0	NA	Intergenic	Intergenic	-4328	NM_001000768	405043	Rn.142002	NM_001000768	ENSRNOG00000015289	Olr7	-	olfactory receptor 7	protein-coding
Merged-chr7-122833253-2	chr7	122833222	122833284	+	0	NA	intron (NM_001130680, intron 2 of 12)	intron (NM_001130680, intron 2 of 12)	46398	NM_001130680	300117	Rn.198794	NM_001130680	ENSRNOG00000013067	Phf21b	RGD1308739	PHD finger protein 21B	protein-coding
Merged-chr2-225417882-2	chr2	225417853	225417912	+	0	NA	Intergenic	Intergenic	-233453	NM_001109651	691931	Rn.198615	NM_001109651	ENSRNOG00000010875	LOC691931	-	hypothetical protein LOC691931	protein-coding
Merged-chr1-185646462-2	chr1	185646423	185646502	+	0	NA	intron (NM_001130097, intron 1 of 21)	CpG	768	NM_001130097	361649	Rn.220440	NM_001130097		Atxn2l	RGD1565868	ataxin 2-like	protein-coding
Merged-chr1-248463836-2	chr1	248463801	248463872	+	0	NA	intron (NM_134401, intron 2 of 14)	intron (NM_134401, intron 2 of 14)	33681	NM_134401	171438	Rn.198566	NM_134401	ENSRNOG00000015220	Crtac1	W307	cartilage acidic protein 1	protein-coding
Merged-chr7-10473663-2	chr7	10473636	10473691	+	0	NA	Intergenic	Intergenic	-6751	NM_001108733	362831	Rn.228827	NM_001108733	ENSRNOG00000032546	Dot1l	-	DOT1-like, histone H3 methyltransferase (S. cerevisiae)	protein-coding
Merged-chr3-7159847-2	chr3	7159816	7159879	+	0	NA	Intergenic	Intergenic	-10573	NM_053573	93667	Rn.11005	NM_053573	ENSRNOG00000009862	Olfm1	D2Sut1e|Noe1	olfactomedin 1	protein-coding
Merged-chr10-93379421-2	chr10	93379393	93379450	+	0	NA	Intergenic	Intergenic	11710	NM_001105847	287753	Rn.108313	NM_001105847		Imp5	RGD1560562	intramembrane protease 5	protein-coding
Merged-chr12-42139231-2	chr12	42139206	42139257	+	0	NA	promoter-TSS (NM_001191667)	promoter-TSS (NM_001191667)	67	NM_001191667	304537	Rn.166161	NM_001191667	ENSRNOG00000001145	Ccdc64	RGD1310292	coiled-coil domain containing 64	protein-coding
Merged-chr7-74758037-2	chr7	74757989	74758086	+	0	NA	intron (NM_053945, intron 1 of 28)	intron (NM_053945, intron 1 of 28)	1035	NM_053945	116839	Rn.161948	NM_053945	ENSRNOG00000004201	Rims2	Nim2|Rim2	regulating synaptic membrane exocytosis 2	protein-coding
Merged-chr12-15132628-2	chr12	15132596	15132660	+	0	NA	Intergenic	Intergenic	68739	NM_001105913	288512	Rn.198941	NM_001105913	ENSRNOG00000022767	Elfn1	Ppp1r28|RGD1308787	extracellular leucine-rich repeat and fibronectin type III domain containing 1	protein-coding
Merged-chr8-107023297-2	chr8	107023256	107023339	+	0	NA	intron (NM_001104528, intron 4 of 15)	intron (NM_001104528, intron 4 of 15)	304858	NM_001104528	24338	Rn.46606	NM_001104528	ENSRNOG00000007865	Ephb1	Ephb2|Erk|elk	Eph receptor B1	protein-coding
Merged-chr8-113624684-2	chr8	113624649	113624720	+	0	NA	promoter-TSS (NM_001006988)	promoter-TSS (NM_001006988)	72	NM_001006988	301007	Rn.164872	NM_001006988	ENSRNOG00000020185	Wdr6	-	WD repeat domain 6	protein-coding
Merged-chr8-79321625-2	chr8	79321597	79321654	+	0	NA	Intergenic	Intergenic	-322679	NM_022671	25231	Rn.48812	NM_022671	ENSRNOG00000008095	Onecut1	Hnf6	one cut homeobox 1	protein-coding
Merged-chr8-80514136-2	chr8	80514103	80514169	+	0	NA	promoter-TSS (NM_053856)	promoter-TSS (NM_053856)	56	NM_053856	116635	Rn.11093	NM_053856		Scg3	SgIII	secretogranin III	protein-coding
Merged-chr1-185331824-2	chr1	185331788	185331860	+	0	NA	Intergenic	Intergenic	-12443	NM_147135	113907	Rn.35152	XM_003748742	ENSRNOG00000019082	Sbk1	Sbk	SH3-binding domain kinase 1	protein-coding
Merged-chr3-65844033-2	chr3	65843997	65844069	+	0	NA	Intergenic	MTD-int|LTR|MaLR	-977052	NM_001010963	362154	Rn.129005	NM_001010963	ENSRNOG00000005256	Zc3h15	-	zinc finger CCCH-type containing 15	protein-coding
Merged-chr2-86217714-2	chr2	86217676	86217752	+	0	NA	Intergenic	Intergenic	21270	NM_173314	286979	Rn.10664	NM_173314	ENSRNOG00000031576	Zfp455	Kzf-2|Kzf2	zinc finger protein 455	protein-coding
Merged-chr1-196804434-2	chr1	196804400	196804469	+	0	NA	intron (NM_012861, intron 2 of 4)	intron (NM_012861, intron 2 of 4)	175069	NM_012861	25332	Rn.9836	NM_012861	ENSRNOG00000016038	Mgmt	-	O-6-methylguanine-DNA methyltransferase	protein-coding
Merged-chr15-107457119-2	chr15	107457087	107457151	+	0	NA	intron (NM_001100685, intron 2 of 7)	intron (NM_001100685, intron 2 of 7)	141808	NM_001108391	361095	Rn.198356	NM_001108391		Zic5	-	Zic family member 5	protein-coding
Merged-chr14-17958135-2	chr14	17958104	17958166	+	0	NA	Intergenic	Intergenic	120194	NM_173114	286894	Rn.127830	NM_173114	ENSRNOG00000002579	Parm1	CIPAR-1|Cipar1|PARM-1	prostate androgen-regulated mucin-like protein 1	protein-coding
Merged-chr13-82796487-2	chr13	82796454	82796520	+	0	NA	Intergenic	Lx8|LINE|L1	153088	NM_001102408	304944	Rn.24811	NM_001102408	ENSRNOG00000003917	Uck2	Umpk	uridine-cytidine kinase 2	protein-coding
Merged-chr9-83945480-2	chr9	83945439	83945522	+	0	NA	Intergenic	Intergenic	139596	NM_001031659	316575	Rn.8277	NM_001031659	ENSRNOG00000016963	Trip12	Gtl6	thyroid hormone receptor interactor 12	protein-coding
Merged-chr3-5807832-2	chr3	5807807	5807857	+	0	NA	promoter-TSS (NM_001114391)	promoter-TSS (NM_001114391)	-156	NM_001077679	499762	Rn.202721	NM_001077679	ENSRNOG00000005059	Med22	RGD1564893|Surf5	mediator complex subunit 22	protein-coding
Merged-chr6-86160646-2	chr6	86160607	86160686	+	0	NA	Intergenic	Intergenic	-95508	NM_001108025	314168	Rn.229553	NM_001108025	ENSRNOG00000023230	RGD1307621	-	hypothetical LOC314168	protein-coding
Merged-chr1-37535605-2	chr1	37535575	37535635	+	0	NA	non-coding (NR_027877, exon 1 of 5)	non-coding (NR_027877, exon 1 of 5)	189	NM_001038601	25601	Rn.10118	NM_001038597	ENSRNOG00000018191	Oprm1	MORA|Oprm|Oprrm1	opioid receptor, mu 1	protein-coding
Merged-chr13-78313340-2	chr13	78313310	78313370	+	0	NA	exon (NM_030865, exon 3 of 4)	exon (NM_030865, exon 3 of 4)	9510	NM_030865	81523	Rn.30051	NM_030865	ENSRNOG00000003221	Myoc	Tigr	myocilin	protein-coding
Merged-chr10-64605876-2	chr10	64605851	64605902	+	0	NA	intron (NM_001105817, intron 1 of 8)	intron (NM_001105817, intron 1 of 8)	1455	NM_001105817	287545	Rn.67850	NM_001105817	ENSRNOG00000010244	Sarm1	-	sterile alpha and TIR motif containing 1	protein-coding
Merged-chr1-78301791-2	chr1	78301760	78301823	+	0	NA	Intergenic	Intergenic	-39313	NM_001108908	365213	Rn.218571	NM_001108908	ENSRNOG00000038088	Nanos2	RGD1562436	nanos homolog 2 (Drosophila)	protein-coding
Merged-chr9-64777471-2	chr9	64777436	64777507	+	0	NA	Intergenic	Intergenic	97861	NM_001109557	689947	Rn.102739	NM_001109557	ENSRNOG00000032869	Crygf	Cryg6|Len	crystallin, gamma F	protein-coding
Merged-chr12-6675086-2	chr12	6675058	6675114	+	0	NA	Intergenic	Intergenic	70470	NM_001006956	288449	Rn.208215	NM_001006956	ENSRNOG00000000916	Katnal1	-	katanin p60 subunit A-like 1	protein-coding
Merged-chr1-85440777-2	chr1	85440747	85440807	+	0	NA	intron (NM_022628, intron 28 of 29)	intron (NM_022628, intron 28 of 29)	-8071	NM_001191623	308492	Rn.206015	NM_001191623	ENSRNOG00000020807	Wdr62	RGD1306714	WD repeat domain 62	protein-coding
Merged-chr6-74655728-2	chr6	74655700	74655756	+	0	NA	Intergenic	Intergenic	-179222	NM_019371	54702	Rn.10994	NM_019371	ENSRNOG00000005053	Egln3	PHD-3|PHD3|SM-20	EGL nine homolog 3 (C. elegans)	protein-coding
Merged-chr3-105283608-2	chr3	105283572	105283644	+	0	NA	promoter-TSS (NM_001107759)	promoter-TSS (NM_001107759)	29	NM_001107759	311324	Rn.19932	NM_001107759		Disp2	-	dispatched homolog 2 (Drosophila)	protein-coding
Merged-chr11-62798913-2	chr11	62798880	62798947	+	0	NA	Intergenic	RMER17C-int|LTR|ERVK	770217	NM_001047922	498084	Rn.202906	NM_001047922	ENSRNOG00000038987	LOC498084	-	Ab2-093	protein-coding
Merged-chr10-18610237-2	chr10	18610193	18610282	+	0	NA	intron (NM_001261387, intron 1 of 8)	intron (NM_001261387, intron 1 of 8)	-135672	NM_031029	81658	Rn.21401	NM_031029	ENSRNOG00000032417	Gabrp	-	gamma-aminobutyric acid (GABA-A) receptor, pi	protein-coding
Merged-chr1-87181751-2	chr1	87181719	87181784	+	0	NA	intron (NM_001107504, intron 2 of 3)	intron (NM_001107504, intron 2 of 3)	-51062	NM_001109141	499129	Rn.23171	NM_001109141	ENSRNOG00000021137	Kctd15	-	potassium channel tetramerisation domain containing 15	protein-coding
Merged-chr9-7300338-2	chr9	7300308	7300369	+	0	NA	Intergenic	Intergenic	-158744	NM_001039699	316205	Rn.47365	NM_001039699	ENSRNOG00000011803	Lrfn2	Salm1	leucine rich repeat and fibronectin type III domain containing 2	protein-coding
Merged-chr7-16131603-2	chr7	16131562	16131645	+	0	NA	promoter-TSS (NM_001009664)	promoter-TSS (NM_001009664)	-14	NM_001009664	299647	Rn.32868	NM_001009664	ENSRNOG00000008378	Zfp414	RGD1308123|Znf414	zinc finger protein 414	protein-coding
Merged-chr1-19780562-2	chr1	19780530	19780594	+	0	NA	Intergenic	Intergenic	-3251	NM_001109135	498987	Rn.162404	NM_001109135	ENSRNOG00000011855	Tmem200a	RGD1564024	transmembrane protein 200A	protein-coding
Merged-chr8-110336565-2	chr8	110336537	110336593	+	0	NA	exon (NM_001108182, exon 13 of 13)	exon (NM_001108182, exon 13 of 13)	-120184	NM_001109516	688828	Rn.218713	NM_001109516	ENSRNOG00000037305	LOC688828	-	similar to Nucleoside diphosphate-linked moiety X motif 16 (Nudix motif 16)	protein-coding
Merged-chr5-169526867-2	chr5	169526841	169526894	+	0	NA	promoter-TSS (NM_133310)	promoter-TSS (NM_133310)	-93	NM_133310	170818	Rn.48709	NM_133310	ENSRNOG00000010953	Icmt	fcmt	isoprenylcysteine carboxyl methyltransferase	protein-coding
Merged-chr6-27061159-2	chr6	27061129	27061189	+	0	NA	promoter-TSS (NM_206845)	promoter-TSS (NM_206845)	-27	NM_206845	298859	Rn.22692	NM_206845	ENSRNOG00000003988	Dnajc27	Rbj	DnaJ (Hsp40) homolog, subfamily C, member 27	protein-coding
Merged-chr8-21160526-2	chr8	21160496	21160556	+	0	NA	Intergenic	Intergenic	-2294	NM_172324	282824	Rn.22586	NM_172324	ENSRNOG00000013752	Elavl3	Huc	ELAV (embryonic lethal, abnormal vision, Drosophila)-like 3 (Hu antigen C)	protein-coding
Merged-chr7-127450662-2	chr7	127450630	127450695	+	0	NA	promoter-TSS (NM_001109532)	promoter-TSS (NM_001109532)	-673	NM_001109532	689314	Rn.45869	NM_001109532	ENSRNOG00000006984	Mapk11	p38beta	mitogen-activated protein kinase 11	protein-coding
Merged-chr10-25669073-2	chr10	25669029	25669118	+	0	NA	Intergenic	Intergenic	49804	NM_001044282	683630	Rn.1752	NM_001044282	ENSRNOG00000003177	Mat2b	-	methionine adenosyltransferase II, beta	protein-coding
Merged-chr8-34644687-2	chr8	34644650	34644725	+	0	NA	intron (NM_001048215, intron 1 of 15)	intron (NM_001048215, intron 1 of 15)	250107	NM_203337	363040	Rn.24125	NM_203337	ENSRNOG00000009850	St3gal4	siat4c	ST3 beta-galactoside alpha-2,3-sialyltransferase 4	protein-coding
Merged-chr5-39528879-2	chr5	39528845	39528913	+	0	NA	promoter-TSS (NM_001135780)	promoter-TSS (NM_001135780)	-89	NM_001135780	313108	Rn.23932	NM_001135780	ENSRNOG00000006996	Mms22l	RGD1304693	MMS22-like, DNA repair protein	protein-coding
Merged-chr7-27825497-2	chr7	27825461	27825533	+	0	NA	intron (NM_001271371, intron 16 of 24)	intron (NM_001271371, intron 16 of 24)	195036	NM_023979	78963	Rn.64522	NM_023979		Apaf1	-	apoptotic peptidase activating factor 1	protein-coding
Merged-chr17-12642998-2	chr17	12642969	12643028	+	0	NA	Intergenic	Intergenic	45638	NR_032257	100314096		NR_032257		Mir874	rno-mir-874	microRNA mir-874	miscRNA
Merged-chr13-93196457-2	chr13	93196407	93196507	+	0	NA	Intergenic	Intergenic	-85753	NM_031575	29414	Rn.10506	NM_031575		Akt3	Pkbg	v-akt murine thymoma viral oncogene homolog 3 (protein kinase B, gamma)	protein-coding
Merged-chr6-22013635-2	chr6	22013598	22013672	+	0	NA	Intergenic	Intergenic	-115786	NM_001025133	362701	Rn.15541	NM_001025133	ENSRNOG00000032375	Capn13	CANP 13	calpain 13	protein-coding
Merged-chr10-14135271-2	chr10	14135236	14135306	+	0	NA	promoter-TSS (NM_001106988)	promoter-TSS (NM_001106988)	-277	NM_001011891	287125	Rn.203395	NM_001011891	ENSRNOG00000015090	Nubp2	-	nucleotide binding protein 2	protein-coding
Merged-chr7-55325347-2	chr7	55325311	55325384	+	0	NA	intron (NM_053594, intron 1 of 13)	intron (NM_053594, intron 1 of 13)	1102	NM_053594	94202	Rn.6277	NM_001113390	ENSRNOG00000004483	Ptprr	Pcptp1	protein tyrosine phosphatase, receptor type, R	protein-coding
Merged-chr8-61360607-2	chr8	61360570	61360644	+	0	NA	TTS (NM_001012465)	TTS (NM_001012465)	332	NM_001109295	501005	Rn.41338	NM_001109295	ENSRNOG00000019317	Cplx3	RGD1560104	complexin 3	protein-coding
Merged-chr3-149325857-2	chr3	149325822	149325892	+	0	NA	Intergenic	Intergenic	-16542	NM_031782	83612	Rn.10846	NM_031782		Slc32a1	Vgat|Viaat	solute carrier family 32 (GABA vesicular transporter), member 1	protein-coding
Merged-chr15-13858083-2	chr15	13858054	13858113	+	0	NA	Intergenic	Intergenic	-1202	NM_013219	26989	Rn.88197	NM_013219	ENSRNOG00000008570	Cadps	Caps|Caps1|Caps2	Ca++-dependent secretion activator	protein-coding
Merged-chr1-80793805-2	chr1	80793778	80793833	+	0	NA	Intergenic	RMER21A|LTR|ERV1	30446	NM_001109453	685046	Rn.198143	NM_001109453	ENSRNOG00000037798	LOC685046	-	hypothetical protein LOC685046	protein-coding
Merged-chr1-212890481-2	chr1	212890452	212890510	+	0	NA	intron (NM_021659, intron 1 of 8)	intron (NM_021659, intron 1 of 8)	13806	NM_021659	59267	Rn.91884	NM_021659	ENSRNOG00000026432	Syt7	-	synaptotagmin VII	protein-coding
Merged-chr5-144854659-2	chr5	144854630	144854688	+	0	NA	intron (NM_181373, intron 1 of 15)	intron (NM_181373, intron 1 of 15)	12285	NM_001112716	298521	Rn.92477	NM_001112716	ENSRNOG00000008992	Grik3	GluR7|gluR-7	glutamate receptor, ionotropic, kainate 3	protein-coding
Merged-chr10-107021948-2	chr10	107021917	107021979	+	0	NA	intron (NM_001107068, intron 2 of 17)	intron (NM_001107068, intron 2 of 17)	2079	NM_001107068	303693	Rn.50582	NM_001107068	ENSRNOG00000024954	Mgat5b	-	mannosyl (alpha-1,6-)-glycoprotein beta-1,6-N-acetyl-glucosaminyltransferase, isozyme B	protein-coding
Merged-chr1-29498340-2	chr1	29498305	29498376	+	0	NA	Intergenic	Intergenic	-72549	NM_001144859	292199	Rn.224838	NM_001144859	ENSRNOG00000042309	LOC292199	RGD1310049	uncharacterized LOC292199	protein-coding
Merged-chr3-17052345-2	chr3	17052317	17052373	+	0	NA	Intergenic	Intergenic	64109	NM_022247	64013	Rn.51153	NM_022247	ENSRNOG00000008484	Pdcl	Phlp	phosducin-like	protein-coding
Merged-chr16-78116948-2	chr16	78116909	78116988	+	0	NA	intron (NM_001037327, intron 5 of 67)	intron (NM_001037327, intron 5 of 67)	631731	NM_001037327	364634	Rn.137916	NM_001037327	ENSRNOG00000030719	Csmd1	Mdcr1	CUB and Sushi multiple domains 1	protein-coding
Merged-chr2-5747304-2	chr2	5747274	5747334	+	0	NA	Intergenic	Intergenic	46800	NM_031130	81808	Rn.89710	NM_031130	ENSRNOG00000014795	Nr2f1	COUP-TFI	nuclear receptor subfamily 2, group F, member 1	protein-coding
Merged-chr15-10641560-2	chr15	10641532	10641589	+	0	NA	Intergenic	Intergenic	109003	NM_001014136	361014	Rn.108552	NM_001014136	ENSRNOG00000006143	Ngly1	-	N-glycanase 1	protein-coding
Merged-chr15-47632849-2	chr15	47632822	47632877	+	0	NA	Intergenic	Intergenic	-3453	NM_031783	83613	Rn.18568	NM_031783	ENSRNOG00000013658	Nefl	NF-L|Nfl	neurofilament, light polypeptide	protein-coding
Merged-chr19-53658717-2	chr19	53658682	53658752	+	0	NA	promoter-TSS (NM_001127538)	promoter-TSS (NM_001127538)	96	NM_001127538	307925	Rn.46963	XM_003751892	ENSRNOG00000016920	Spire2	-	spire homolog 2 (Drosophila)	protein-coding
Merged-chr14-79352706-2	chr14	79352663	79352749	+	0	NA	Intergenic	Intergenic	-34541	NM_031823	83725	Rn.229139	NM_031823	ENSRNOG00000005108	Wfs1	-	Wolfram syndrome 1 homolog (human)	protein-coding
Merged-chr5-168809229-2	chr5	168809198	168809260	+	0	NA	intron (NM_001195559, intron 3 of 24)	intron (NM_001195559, intron 3 of 24)	262822	NM_001195560	362665	Rn.46007	NM_001195559		Camta1	-	similar to KIAA0833 protein	protein-coding
Merged-chr8-87160878-2	chr8	87160851	87160905	+	0	NA	Intergenic	RMER21A|LTR|ERV1	199373	NM_001109378	679805	Rn.218601	NM_001109378	ENSRNOG00000023794	Mei4	-	meiosis-specific, MEI4 homolog (S. cerevisiae)	protein-coding
Merged-chr10-105166100-2	chr10	105166067	105166134	+	0	NA	Intergenic	CpG	-35543	NM_001166577	690076	Rn.222424	NM_001166577		Cd300e	-	Cd300e molecule	protein-coding
Merged-chr4-150025404-2	chr4	150025378	150025430	+	0	NA	Intergenic	Intergenic	-42037	NM_024372	79213	Rn.10545	NM_024372	ENSRNOG00000005697	Slc6a11	Gabt4|Gat3	solute carrier family 6 (neurotransmitter transporter, GABA), member 11	protein-coding
Merged-chr11-68179585-2	chr11	68179551	68179619	+	0	NA	intron (NM_032062, intron 2 of 59)	intron (NM_032062, intron 2 of 59)	106112	NM_032062	84009	Rn.87882	NM_032062	ENSRNOG00000001706	Kalrn	Duo|Hapip|Kalirin	kalirin, RhoGEF kinase	protein-coding
Merged-chr9-62825923-2	chr9	62825889	62825957	+	0	NA	Intergenic	Intergenic	-87834	NM_001108800	363243	Rn.102325	NM_001108800		Klf7	-	Kruppel-like factor 7 (ubiquitous)	protein-coding
Merged-chr20-2817097-2	chr20	2817054	2817141	+	0	NA	intron (NM_001008886, intron 3 of 7)	intron (NM_001008886, intron 3 of 7)	859	NM_012645	24737	Rn.231654	XM_003754673		RT1-EC2	MHCRTA|RATMHCRTA|RT1-A|RT1-Aw2|RT1.Al|RT1.EC2|RT1Aw2|RTS	RT1 class Ib, locus EC2	protein-coding
Merged-chr10-65066025-2	chr10	65065999	65066051	+	0	NA	intron (NM_012611, intron 21 of 26)	intron (NM_012611, intron 21 of 26)	12661	NM_012976	25475	Rn.64588	NM_012976	ENSRNOG00000012557	Lgals5	-	lectin, galactose binding, soluble 5	protein-coding
Merged-chr8-65598565-2	chr8	65598530	65598600	+	0	NA	Intergenic	Intergenic	112807	NM_053400	84424	Rn.24106	NM_053400	ENSRNOG00000013013	Tle3	Esp3	transducin-like enhancer of split 3 (E(sp1) homolog, Drosophila)	protein-coding
Merged-chr8-126930111-2	chr8	126930082	126930141	+	0	NA	Intergenic	Intergenic	-22182	NM_001009437	316091	Rn.6350	NM_001009437		RGD1304827	Ago61|Gtdc2	hypothetical LOC316091	protein-coding
Merged-chr20-6569011-2	chr20	6568974	6569049	+	0	NA	promoter-TSS (NM_031065)	promoter-TSS (NM_031065)	-71	NM_031065	81729	Rn.161731	NM_031065	ENSRNOG00000000505	Rpl10a	-	ribosomal protein L10A	protein-coding
Merged-chr7-10094191-2	chr7	10094159	10094223	+	0	NA	promoter-TSS (NM_133283)	promoter-TSS (NM_133283)	-188	NM_133283	58960	Rn.82693	NM_133283	ENSRNOG00000020005	Map2k2	Prkmk2	mitogen activated protein kinase kinase 2	protein-coding
Merged-chr13-75120907-2	chr13	75120877	75120937	+	0	NA	Intergenic	Intergenic	-150209	NM_013045	25567	Rn.131578	NM_013045	ENSRNOG00000002468	Tnr	J1NRM	tenascin R (restrictin, janusin)	protein-coding
Merged-chr8-82297870-2	chr8	82297837	82297903	+	0	NA	Intergenic	Lx8|LINE|L1	200171	NM_001014268	367113	Rn.15622	NM_001014268	ENSRNOG00000005970	Lrrc1	-	leucine rich repeat containing 1	protein-coding
Merged-chr19-10422462-2	chr19	10422437	10422488	+	0	NA	Intergenic	Intergenic	-27342	NM_001106169	291853	Rn.124746	NM_001106169	ENSRNOG00000025860	Ccdc135	RGD1565601	coiled-coil domain containing 135	protein-coding
Merged-chr18-53672772-2	chr18	53672729	53672815	+	0	NA	promoter-TSS (NM_031798)	promoter-TSS (NM_031798)	-443	NM_031798	83629	Rn.11523	NM_031798	ENSRNOG00000015971	Slc12a2	Bsc2|Nkcc1	solute carrier family 12 (sodium/potassium/chloride transporters), member 2	protein-coding
Merged-chr8-52710715-2	chr8	52710676	52710754	+	0	NA	Intergenic	Intergenic	69555	NM_012547	24318	Rn.87299	NM_012547	ENSRNOG00000008428	Drd2	-	dopamine receptor D2	protein-coding
Merged-chr15-68738897-2	chr15	68738856	68738939	+	0	NA	Intergenic	Intergenic	-866346	NM_001012043	306066	Rn.18991	NM_001012043	ENSRNOG00000009034	Tdrd3	-	tudor domain containing 3	protein-coding
Merged-chr1-195084671-2	chr1	195084627	195084716	+	0	NA	Intergenic	Intergenic	63631	NM_001014026	309082	Rn.14775	NM_001014026	ENSRNOG00000028288	Clrn3	RGD1305043|Tmem12	clarin 3	protein-coding
Merged-chr5-66469777-2	chr5	66469749	66469806	+	0	NA	exon (NM_001198583, exon 4 of 9)	exon (NM_001198583, exon 4 of 9)	-45409	NM_021701	29749	Rn.42928	NM_021701	ENSRNOG00000005368	Ppp3r2	Cblp	protein phosphatase 3, regulatory subunit B, beta	protein-coding
Merged-chr9-27616094-2	chr9	27616068	27616121	+	0	NA	Intergenic	Intergenic	-1831567	NM_001017374	361628	Rn.232936	NM_001017374	ENSRNOG00000017158	Eif4g2	-	eukaryotic translation initiation factor 4, gamma 2	protein-coding
Merged-chr10-103067477-2	chr10	103067447	103067507	+	0	NA	intron (NM_001013042, intron 5 of 9)	intron (NM_001013042, intron 5 of 9)	121604	NM_001013042	287796	Rn.205133	NM_001013042		Slc39a11	-	solute carrier family 39 (metal ion transporter), member 11	protein-coding
Merged-chr1-182938783-2	chr1	182938748	182938819	+	0	NA	Intergenic	Intergenic	607290	NM_019158	29172	Rn.6315	NM_019158	ENSRNOG00000014652	Aqp8	AQP-8	aquaporin 8	protein-coding
Merged-chr3-29570433-2	chr3	29570384	29570483	+	0	NA	Intergenic	MTD|LTR|MaLR	-209393	NM_031571	29263	Rn.161783	NM_031571	ENSRNOG00000005334	Acvr2a	Acvr2|rActR-II	activin A receptor, type IIA	protein-coding
Merged-chr20-29528046-2	chr20	29528004	29528089	+	0	NA	Intergenic	Intergenic	5261	NM_021700	60329	Rn.42927	NM_021700	ENSRNOG00000024413	Neurog3	Ngn3|Relax	neurogenin 3	protein-coding
Merged-chr7-121096423-2	chr7	121096398	121096448	+	0	NA	Intergenic	Intergenic	-30043	NM_001130579	500911	Rn.213134	NM_001130579	ENSRNOG00000022932	Serhl2	RGD1563386	serine hydrolase-like 2	protein-coding
Merged-chr17-86033293-2	chr17	86033263	86033324	+	0	NA	promoter-TSS (NM_001033063)	promoter-TSS (NM_001033063)	-156	NM_001033063	291317	Rn.2690	NM_001033063	ENSRNOG00000038025	Rpp38	-	ribonuclease P/MRP 38 subunit (human)	protein-coding
Merged-chr3-142275171-2	chr3	142275132	142275210	+	0	NA	intron (NM_001106526, intron 6 of 8)	intron (NM_001106526, intron 6 of 8)	26056	NM_001106526	296269	Rn.9586	NM_001106526	ENSRNOG00000005008	Angpt4	Agpt4	angiopoietin 4	protein-coding
Merged-chr17-52173262-2	chr17	52173233	52173291	+	0	NA	intron (NM_001108415, intron 15 of 21)	intron (NM_001108415, intron 15 of 21)	379442	NM_001108415	361251	Rn.24911	NM_001108415	ENSRNOG00000018726	Elmo1	ELMO1s	engulfment and cell motility 1	protein-coding
Merged-chr8-110026169-2	chr8	110026134	110026204	+	0	NA	intron (NM_001109003, intron 9 of 17)	intron (NM_001109003, intron 9 of 17)	-103881	NM_001106852	300974	Rn.6950	NM_001106852	ENSRNOG00000012650	Mrpl3	-	mitochondrial ribosomal protein L3	protein-coding
Merged-chr13-96856942-2	chr13	96856913	96856972	+	0	NA	Intergenic	Intergenic	60272	NM_001105980	289323	Rn.8896	NM_001105980	ENSRNOG00000003629	Nvl	-	nuclear VCP-like	protein-coding
Merged-chr8-69448602-2	chr8	69448553	69448651	+	0	NA	Intergenic	Intergenic	-11084	NM_001014093	315760	Rn.23423	NM_001014093	ENSRNOG00000029127	Parp16	ARTD15|LRRGT00109|RGD1306243	poly (ADP-ribose) polymerase family, member 16	protein-coding
Merged-chr8-46948255-2	chr8	46948206	46948305	+	0	NA	Intergenic	Intergenic	-79416	NM_012673	24832	Rn.108198	NM_012673	ENSRNOG00000006604	Thy1	CD7	Thy-1 cell surface antigen	protein-coding
Merged-chr10-95400649-2	chr10	95400616	95400683	+	0	NA	promoter-TSS (NM_053937)	promoter-TSS (NM_053937)	-212	NM_053937	116745	Rn.10875	NM_053937	ENSRNOG00000008078	Kcnh6	Erg2	potassium voltage-gated channel, subfamily H (eag-related), member 6	protein-coding
Merged-chr3-152606969-2	chr3	152606936	152607002	+	0	NA	intron (NM_001108603, intron 8 of 25)	intron (NM_001108603, intron 8 of 25)	565107	NM_001108603	362263	Rn.198665	NM_001108603	ENSRNOG00000032656	Ptprt	-	protein tyrosine phosphatase, receptor type, T	protein-coding
Merged-chr16-64010760-2	chr16	64010735	64010786	+	0	NA	intron (NM_001271123, intron 5 of 6)	intron (NM_001271123, intron 5 of 6)	-15995	NM_001271119	112400	Rn.37438	NM_001271118	ENSRNOG00000010392	Nrg1	-	neuregulin 1	protein-coding
Merged-chr1-248245177-2	chr1	248245133	248245221	+	0	NA	Intergenic	Intergenic	-24072	NM_001107592	309380	Rn.146330	NM_001107592	ENSRNOG00000015727	Loxl4	-	lysyl oxidase-like 4	protein-coding
Merged-chr17-2256423-2	chr17	2256392	2256454	+	0	NA	Intergenic	Intergenic	865529	NM_001107331	306659	Rn.46018	NM_001107331	ENSRNOG00000033609	Irx1	-	iroquois homeobox 1	protein-coding
Merged-chr12-8907545-2	chr12	8907519	8907572	+	0	NA	Intergenic	Intergenic	-72727	NM_001037295	80840	Rn.88417	NM_001037295		Gpr12	Gpcr12	G protein-coupled receptor 12	protein-coding
Merged-chr3-156006411-2	chr3	156006379	156006443	+	0	NA	intron (NM_134363, intron 1 of 26)	CpG	394	NM_134363	171373	Rn.10513	NM_134363	ENSRNOG00000018111	Slc12a5	Kcc2	solute carrier family 12 (potassium-chloride transporter), member 5	protein-coding
Merged-chr12-30259277-2	chr12	30259238	30259317	+	0	NA	Intergenic	Intergenic	147415	NM_144758	246280	Rn.10770	NM_144758	ENSRNOG00000000962	Slc15a4	-	solute carrier family 15, member 4	protein-coding
Merged-chr1-133913078-2	chr1	133913052	133913104	+	0	NA	Intergenic	Intergenic	389061	NM_001270656	29613	Rn.9963	NM_001270655	ENSRNOG00000018674	Ntrk3	trkC	neurotrophic tyrosine kinase, receptor, type 3	protein-coding
Merged-chr8-26915141-2	chr8	26915113	26915169	+	0	NA	Intergenic	Intergenic	-108017	NM_134384	171403	Rn.51863	NM_134384		Spata19	Spas1|spergen-1	spermatogenesis associated 19	protein-coding
Merged-chr3-152866662-2	chr3	152866623	152866702	+	0	NA	intron (NM_001108603, intron 4 of 25)	intron (NM_001108603, intron 4 of 25)	305413	NM_001108603	362263	Rn.198665	NM_001108603	ENSRNOG00000032656	Ptprt	-	protein tyrosine phosphatase, receptor type, T	protein-coding
Merged-chr7-66680205-2	chr7	66680172	66680239	+	0	NA	Intergenic	Intergenic	-336739	NM_053593	94201	Rn.6115	NM_053593	ENSRNOG00000025602	Cdk4	-	cyclin-dependent kinase 4	protein-coding
Merged-chr1-183939844-2	chr1	183939812	183939877	+	0	NA	Intergenic	Intergenic	-470516	NM_001145762	100271845		NM_001145762	ENSRNOG00000042706	LOC100271845	-	hypothetical protein LOC100271845	protein-coding
Merged-chr6-136309965-2	chr6	136309933	136309998	+	0	NA	Intergenic	CpG	-1415	NM_020075	56783	Rn.40123	NM_020075	ENSRNOG00000010218	Eif5	-	eukaryotic translation initiation factor 5	protein-coding
Merged-chr7-114775382-2	chr7	114775352	114775412	+	0	NA	promoter-TSS (NM_001135896)	promoter-TSS (NM_001135896)	-235	NM_001135896	362945	Rn.161989	NM_001135896	ENSRNOG00000016204	Lrrc24	RGD1308720	leucine rich repeat containing 24	protein-coding
Merged-chr10-52938706-2	chr10	52938666	52938746	+	0	NA	intron (NM_001191922, intron 2 of 4)	intron (NM_001191922, intron 2 of 4)	252103	NM_001191922	497926	Rn.228223	NM_001191922	ENSRNOG00000029012	Shisa6	RGD1564618	shisa homolog 6 (Xenopus laevis)	protein-coding
Merged-chr4-125964115-2	chr4	125964073	125964157	+	0	NA	intron (NM_138535, intron 19 of 23)	intron (NM_138535, intron 19 of 23)	37688	NM_138535	171571	Rn.15680	NM_138535	ENSRNOG00000009726	Grip2	Abp	glutamate receptor interacting protein 2	protein-coding
Merged-chr10-100468864-2	chr10	100468817	100468911	+	0	NA	Intergenic	Intergenic	-45316	NM_053314	29719	Rn.1989	NM_053314	ENSRNOG00000004713	Kcnj16	Kir5.1	potassium inwardly-rectifying channel, subfamily J, member 16	protein-coding
Merged-chr6-60743739-2	chr6	60743710	60743769	+	0	NA	Intergenic	Intergenic	32518	NM_030856	81514	Rn.39124	NM_030856	ENSRNOG00000006368	Lrrn3	Nlrr3	leucine rich repeat neuronal 3	protein-coding
Merged-chr3-149720134-2	chr3	149720099	149720170	+	0	NA	Intergenic	Intergenic	187625	NM_001108601	362260	Rn.118078	NM_001108601	ENSRNOG00000015928	Dhx35	-	DEAH (Asp-Glu-Ala-His) box polypeptide 35	protein-coding
Merged-chr13-103689254-2	chr13	103689219	103689289	+	0	NA	Intergenic	Intergenic	-105407	NM_203336	360896	Rn.214491	NM_203336	ENSRNOG00000002593	Esrrg	errg	estrogen-related receptor gamma	protein-coding
Merged-chr5-166179091-2	chr5	166179046	166179137	+	0	NA	promoter-TSS (NM_053679)	promoter-TSS (NM_053679)	-38	NM_053679	114214	Rn.6514	NM_053679	ENSRNOG00000013603	Dffa	ICAD-S	DNA fragmentation factor, alpha subunit	protein-coding
Merged-chr17-70565835-2	chr17	70565801	70565869	+	0	NA	Intergenic	RMER21A|LTR|ERV1	-182995	NM_012527	24260	Rn.87735	NM_012527	ENSRNOG00000014639	Chrm3	-	cholinergic receptor, muscarinic 3	protein-coding
Merged-chr1-117713547-2	chr1	117713511	117713584	+	0	NA	intron (NM_012832, intron 2 of 8)	intron (NM_012832, intron 2 of 8)	2719	NM_012832	25302	Rn.9698	NM_012832		Chrna7	BTX|NARAD|nAChRa7	cholinergic receptor, nicotinic, alpha 7 (neuronal)	protein-coding
Merged-chr7-122102115-2	chr7	122102087	122102144	+	0	NA	Intergenic	Intergenic	13887	NM_001130497	300108	Rn.220600	NM_001130497	ENSRNOG00000022296	Pnpla5	RGD1307495	patatin-like phospholipase domain containing 5	protein-coding
Merged-chr17-15734254-2	chr17	15734222	15734286	+	0	NA	Intergenic	Intergenic	-9347	NM_022206	60629	Rn.44433	NM_022206	ENSRNOG00000025920	Unc5a	Unc5h1	unc-5 homolog A (C. elegans)	protein-coding
Merged-chr4-60251580-2	chr4	60251555	60251606	+	0	NA	Intergenic	Intergenic	-80678	NM_001106588	296966	Rn.106389	NM_001106588	ENSRNOG00000013211	Chchd3	-	coiled-coil-helix-coiled-coil-helix domain containing 3	protein-coding
Merged-chr9-69738898-2	chr9	69738870	69738927	+	0	NA	promoter-TSS (NM_001109308)	promoter-TSS (NM_001109308)	16	NM_001109308	501160	Rn.218688	NM_001109308	ENSRNOG00000027400	Vwc2l	RGD1565501	von Willebrand factor C domain-containing protein 2-like	protein-coding
Merged-chr1-53872417-2	chr1	53872385	53872450	+	0	NA	promoter-TSS (NM_001103356)	promoter-TSS (NM_001103356)	-76	NM_001103356	100125364	Rn.167574	NM_001103356	ENSRNOG00000015597	LOC100125364	C6orf120	hypothetical protein LOC100125364	protein-coding
Merged-chr8-34746555-2	chr8	34746516	34746594	+	0	NA	intron (NM_001048215, intron 3 of 15)	MIR|SINE|MIR	148240	NM_203337	363040	Rn.24125	NM_203337	ENSRNOG00000009850	St3gal4	siat4c	ST3 beta-galactoside alpha-2,3-sialyltransferase 4	protein-coding
Merged-chr19-21937466-2	chr19	21937440	21937492	+	0	NA	intron (NM_199377, intron 19 of 29)	intron (NM_199377, intron 19 of 29)	48238	NM_199377	291923	Rn.214958	NM_199377	ENSRNOG00000015666	Abcc12	-	ATP-binding cassette, subfamily C (CFTR/MRP), member 12	protein-coding
Merged-chr1-249737831-2	chr1	249737803	249737859	+	0	NA	Intergenic	Intergenic	-66224	NM_001106361	293992	Rn.137112	NM_001106361	ENSRNOG00000014253	Pax2	-	paired box 2	protein-coding
Merged-chr7-54655866-2	chr7	54655837	54655896	+	0	NA	Intergenic	CpG	-23064	NM_199098	299800	Rn.131677	NM_199098	ENSRNOG00000003985	Tmem19	-	transmembrane protein 19	protein-coding
Merged-chr4-147418872-2	chr4	147418841	147418903	+	0	NA	Intergenic	Lx4B|LINE|L1	-628170	NM_031040	81672	Rn.10409	NM_031040		Grm7	-	glutamate receptor, metabotropic 7	protein-coding
Merged-chr12-42921163-2	chr12	42921129	42921197	+	0	NA	intron (NM_012669, intron 1 of 9)	intron (NM_012669, intron 1 of 9)	1589	NM_012669	24817	Rn.9660	NM_012669	ENSRNOG00000001183	Hnf1a	HNF1|LF-B1|Lfb1|Tcf1	HNF1 homeobox A	protein-coding
Merged-chr17-77789405-2	chr17	77789366	77789444	+	0	NA	Intergenic	CpG	-11645	NM_001108420	361268	Rn.69263	NM_001108420	ENSRNOG00000017967	Asb13	-	ankyrin repeat and SOCS box-containing 13	protein-coding
Merged-chr16-80064486-2	chr16	80064459	80064513	+	0	NA	intron (NM_053901, intron 3 of 15)	intron (NM_053901, intron 3 of 15)	263728	NM_053901	116681	Rn.10705	NM_053901	ENSRNOG00000012573	Dlgap2	PSD-95	discs, large (Drosophila) homolog-associated protein 2	protein-coding
Merged-chr4-5956076-2	chr4	5956037	5956115	+	0	NA	intron (NM_001011966, intron 4 of 13)	intron (NM_001011966, intron 4 of 13)	4213	NR_032287	100314113		NR_032287		Mir671	rno-mir-671	microRNA mir-671	miscRNA
Merged-chr19-655251-2	chr19	655220	655282	+	0	NA	TTS (NM_139111)	TTS (NM_139111)	9964	NM_139111	245978	Rn.81197	NM_139111	ENSRNOG00000012752	Cklf	Cklf1	chemokine-like factor	protein-coding
Merged-chr1-242875604-2	chr1	242875574	242875634	+	0	NA	intron (NM_053758, intron 2 of 32)	intron (NM_053758, intron 2 of 32)	80746	NM_053758	114633	Rn.64650	NM_053758	ENSRNOG00000014276	Plce1	Plce	phospholipase C, epsilon 1	protein-coding
Merged-chr9-92542361-2	chr9	92542332	92542390	+	0	NA	intron (NM_001167842, intron 13 of 31)	intron (NM_001167842, intron 13 of 31)	32862	NM_001167842	316638	Rn.23447	NM_001167842	ENSRNOG00000023548	Sned1	IRE-BP1	sushi, nidogen and EGF-like domains 1	protein-coding
Merged-chr14-39869963-2	chr14	39869921	39870005	+	0	NA	Intergenic	RMER6C|LTR|ERVK	-8219	NM_080586	140674	Rn.10366	NM_080586	ENSRNOG00000002360	Gabrg1	-	gamma-aminobutyric acid (GABA) A receptor, gamma 1	protein-coding
Merged-chr10-60635268-2	chr10	60635240	60635297	+	0	NA	exon (NM_001000026, exon 1 of 1)	exon (NM_001000026, exon 1 of 1)	488	NM_001000026	287484	Rn.142092	NM_001000026		Olr1482	-	olfactory receptor 1482	protein-coding
Merged-chr10-68902783-2	chr10	68902755	68902811	+	0	NA	exon (NM_012983, exon 10 of 22)	exon (NM_012983, exon 10 of 22)	94938	NM_012983	25485	Rn.10376	NM_012983	ENSRNOG00000003276	Myo1d	Myo1c|Myr2|Myr4	myosin ID	protein-coding
Merged-chr13-78194715-2	chr13	78194684	78194747	+	0	NA	Intergenic	RMER1B|Other|Other	-29534	NM_138538	171574	Rn.11191	NM_138538	ENSRNOG00000026490	Dnm3	dynamin-2	dynamin 3	protein-coding
Merged-chr4-123299647-2	chr4	123299612	123299683	+	0	NA	Intergenic	Intergenic	304326	NM_053534	85494	Rn.3566	NM_053534	ENSRNOG00000016665	Tpra1	Gpr175|Tpra40	transmembrane protein, adipocyte asscociated 1	protein-coding
Merged-chr3-133584183-2	chr3	133584147	133584220	+	0	NA	Intergenic	Intergenic	-150706	NM_053505	85267	Rn.206123	NM_053505		Slc24a3	Nckx3	solute carrier family 24 (sodium/potassium/calcium exchanger), member 3	protein-coding
Merged-chr8-104873439-2	chr8	104873410	104873468	+	0	NA	Intergenic	Intergenic	-134557	NM_001106850	300954	Rn.141574	NM_001106850		Sox14	-	SRY (sex determining region Y)-box 14	protein-coding
Merged-chr3-149301282-2	chr3	149301243	149301321	+	0	NA	Intergenic	Intergenic	-41117	NM_031782	83612	Rn.10846	NM_031782		Slc32a1	Vgat|Viaat	solute carrier family 32 (GABA vesicular transporter), member 1	protein-coding
Merged-chr15-82881844-2	chr15	82881818	82881870	+	0	NA	promoter-TSS (NM_001127483)	promoter-TSS (NM_001127483)	-77	NM_001127483	306103	Rn.99292	NM_001127483	ENSRNOG00000009125	Dis3	RGD1304646	DIS3 mitotic control homolog (S. cerevisiae)	protein-coding
Merged-chr14-78521827-2	chr14	78521790	78521865	+	0	NA	intron (NM_001107224, intron 3 of 9)	intron (NM_001107224, intron 3 of 9)	146252	NM_001107224	305431		NM_001107224		Stk32b	-	serine/threonine kinase 32B	protein-coding
Merged-chr13-74778637-2	chr13	74778598	74778676	+	0	NA	Intergenic	Intergenic	189032	NM_001025126	360860	Rn.8617	NM_001025126		Rfwd2	Cop1|RGD1304773	ring finger and WD repeat domain 2	protein-coding
Merged-chr3-131834385-2	chr3	131834346	131834425	+	0	NA	Intergenic	Intergenic	-91262	NM_012746	25121	Rn.89052	NM_012746	ENSRNOG00000005438	Pcsk2	-	proprotein convertase subtilisin/kexin type 2	protein-coding
Merged-chr7-120721787-2	chr7	120721762	120721813	+	0	NA	TTS (NM_001130511)	TTS (NM_001130511)	4849	NM_001130511	688685	Rn.198241	NM_001130511	ENSRNOG00000042522	Fam109b	-	family with sequence similarity 109, member B	protein-coding
Merged-chr4-151294650-2	chr4	151294625	151294676	+	0	NA	intron (NM_019159, intron 1 of 10)	intron (NM_019159, intron 1 of 10)	39410	NM_001034020	29179	Rn.506	NM_001034020	ENSRNOG00000008157	Syn2	-	synapsin II	protein-coding
Merged-chr16-17814293-2	chr16	17814258	17814329	+	0	NA	promoter-TSS (NM_001012212)	promoter-TSS (NM_001012212)	57	NM_001012212	364529	Rn.144131	NM_001012212	ENSRNOG00000013260	Calr3	-	calreticulin 3	protein-coding
Merged-chr10-70513720-2	chr10	70513671	70513770	+	0	NA	Intergenic	Intergenic	-70843	NM_001134410	287564	Rn.46621	NM_001134410	ENSRNOG00000007455	Tmem132e	RGD1565522	transmembrane protein 132E	protein-coding
Merged-chr1-158922196-2	chr1	158922153	158922240	+	0	NA	intron (NM_001143847, intron 1 of 30)	intron (NM_001143847, intron 1 of 30)	590	NM_001143847	81743	Rn.10044	NM_031079	ENSRNOG00000019560	Pde2a	Pde2|Pde2a2	phosphodiesterase 2A, cGMP-stimulated	protein-coding
Merged-chr1-80159261-2	chr1	80159232	80159291	+	0	NA	intron (NM_001110295, intron 1 of 4)	intron (NM_001110295, intron 1 of 4)	2217	NM_001110295	681194	Rn.188393	NM_001110295	ENSRNOG00000020098	Lypd4	rCG53718	Ly6/Plaur domain containing 4	protein-coding
Merged-chr6-110667966-2	chr6	110667930	110668002	+	0	NA	Intergenic	Intergenic	78850	NM_001008516	299210	Rn.104984	NM_001008516	ENSRNOG00000010259	Esrrb	Err2|Errb	estrogen-related receptor beta	protein-coding
Merged-chr4-59810528-2	chr4	59810493	59810564	+	0	NA	Intergenic	Intergenic	360374	NM_001106588	296966	Rn.106389	NM_001106588	ENSRNOG00000013211	Chchd3	-	coiled-coil-helix-coiled-coil-helix domain containing 3	protein-coding
Merged-chr5-163364177-2	chr5	163364152	163364203	+	0	NA	intron (NM_001037199, intron 1 of 5)	intron (NM_001037199, intron 1 of 5)	22322	NM_001037199	313689	Rn.12011	NM_001037199	ENSRNOG00000015736	Dhrs3	-	dehydrogenase/reductase (SDR family) member 3	protein-coding
Merged-chr10-45892342-2	chr10	45892307	45892377	+	0	NA	Intergenic	Intergenic	4956	NM_001000023	287363	Rn.142115	NM_001000023	ENSRNOG00000003210	Olr1463	ratchr10-45910921-45909962_ORF	olfactory receptor 1463	protein-coding
Merged-chr8-34718514-2	chr8	34718472	34718557	+	0	NA	intron (NM_001048215, intron 2 of 15)	intron (NM_001048215, intron 2 of 15)	176280	NM_203337	363040	Rn.24125	NM_203337	ENSRNOG00000009850	St3gal4	siat4c	ST3 beta-galactoside alpha-2,3-sialyltransferase 4	protein-coding
Merged-chr8-43231945-2	chr8	43231913	43231978	+	0	NA	intron (NM_139097, intron 1 of 6)	intron (NM_139097, intron 1 of 6)	493	NM_139097	245956	Rn.3402	NM_139097	ENSRNOG00000006937	Scn3b	Scnb3	sodium channel, voltage-gated, type III, beta	protein-coding
Merged-chr5-141467324-2	chr5	141467286	141467362	+	0	NA	intron (NM_022931, intron 3 of 7)	intron (NM_022931, intron 3 of 7)	18265	NM_022931	65025	Rn.209039	NM_022931	ENSRNOG00000011171	Rims3	Nim2|Nim3	regulating synaptic membrane exocytosis 3	protein-coding
Merged-chr4-30622049-2	chr4	30622003	30622096	+	0	NA	intron (NM_019234, intron 6 of 16)	intron (NM_019234, intron 6 of 16)	125640	NM_019234	29564	Rn.11273	NM_019234	ENSRNOG00000009700	Dync1i1	Dnci1|Dncic1	dynein cytoplasmic 1 intermediate chain 1	protein-coding
Merged-chr16-4993157-2	chr16	4993126	4993188	+	0	NA	intron (NM_175595, intron 2 of 36)	intron (NM_175595, intron 2 of 36)	66417	NM_175595	306243	Rn.229510	NM_175595	ENSRNOG00000031287	Cacna2d3	-	calcium channel, voltage-dependent, alpha2/delta subunit 3	protein-coding
Merged-chr7-121835590-2	chr7	121835559	121835621	+	0	NA	intron (NM_001130569, intron 2 of 5)	intron (NM_001130569, intron 2 of 5)	19578	NM_001130569	362971	Rn.19156	NM_001130569	ENSRNOG00000010834	Mpped1	RGD1308244	metallophosphoesterase domain containing 1	protein-coding
Merged-chr3-168744113-2	chr3	168744074	168744153	+	0	NA	Intergenic	Intergenic	363035	NM_001008217	29674	Rn.105784	NM_001008217	ENSRNOG00000008630	Psma7	-	proteasome (prosome, macropain) subunit, alpha type 7	protein-coding
Merged-chr5-111308172-2	chr5	111308140	111308205	+	0	NA	Intergenic	Intergenic	-3193	NM_173309	286973	Rn.12662	NM_173309	ENSRNOG00000006853	Elavl2	Elav2|Hub	ELAV (embryonic lethal, abnormal vision, Drosophila)-like 2 (Hu antigen B)	protein-coding
Merged-chr6-111116647-2	chr6	111116611	111116684	+	0	NA	exon (NM_001039325, exon 3 of 3)	exon (NM_001039325, exon 3 of 3)	6857	NM_001039325	299211	Rn.45176	NM_001039325	ENSRNOG00000011285	Zdhhc22	-	zinc finger, DHHC-type containing 22	protein-coding
Merged-chr10-73013986-2	chr10	73013946	73014027	+	0	NA	Intergenic	Intergenic	86029	NM_001108832	363661	Rn.43486	NM_001108832	ENSRNOG00000027901	Mrm1	RGD1566232	mitochondrial rRNA methyltransferase 1 homolog (S. cerevisiae)	protein-coding
Merged-chr10-64606951-2	chr10	64606908	64606995	+	0	NA	exon (NM_001105817, exon 1 of 9)	exon (NM_001105817, exon 1 of 9)	380	NM_001105817	287545	Rn.67850	NM_001105817	ENSRNOG00000010244	Sarm1	-	sterile alpha and TIR motif containing 1	protein-coding
Merged-chr1-85128049-2	chr1	85128020	85128078	+	0	NA	promoter-TSS (NM_001134726)	promoter-TSS (NM_001134726)	-88	NM_001134726	502316	Rn.220078	NM_001134726	ENSRNOG00000031226	Zfp566	RGD1563239	zinc finger protein 566	protein-coding
Merged-chr5-27789395-2	chr5	27789365	27789425	+	0	NA	Intergenic	Intergenic	-440927	NM_001108657	362489	Rn.218117	NM_001108657	ENSRNOG00000005673	Runx1t1	Cbfa2t1	runt-related transcription factor 1; translocated to, 1 (cyclin D-related)	protein-coding
Merged-chr6-31671008-2	chr6	31670977	31671039	+	0	NA	Intergenic	Intergenic	-87968	NM_001014075	313949	Rn.105274	NM_001014075	ENSRNOG00000021475	RGD1311648	-	similar to hypothetical protein FLJ21820	protein-coding
Merged-chr16-80321659-2	chr16	80321631	80321688	+	0	NA	intron (NM_053901, intron 1 of 15)	intron (NM_053901, intron 1 of 15)	6554	NM_053901	116681	Rn.10705	NM_053901	ENSRNOG00000012573	Dlgap2	PSD-95	discs, large (Drosophila) homolog-associated protein 2	protein-coding
Merged-chr2-248532781-2	chr2	248532752	248532810	+	0	NA	Intergenic	Intergenic	-810592	NM_001190475	171447	Rn.12089	NM_001190475	ENSRNOG00000032660	Lphn2	Cirl-2|Cirl2|Cl2ac	latrophilin 2	protein-coding
Merged-chr16-25848437-2	chr16	25848409	25848465	+	0	NA	Intergenic	Intergenic	-351847	NM_001135838	361135	Rn.225169	NM_001135838	ENSRNOG00000026310	2015-03-01	RGD1305148	membrane-associated ring finger (C3HC4) 1, E3 ubiquitin protein ligase	protein-coding
Merged-chr16-25848437-2	chr16	25848409	25848465	+	0	NA	Intergenic	Intergenic	-351847	NM_001135838	361135	Rn.225169	NM_001135838	ENSRNOG00000026310	2015-03-01	RGD1305148	membrane-associated ring finger (C3HC4) 1, E3 ubiquitin protein ligase	protein-coding
Merged-chr1-253831051-2	chr1	253831016	253831086	+	0	NA	intron (NM_001106367, intron 1 of 26)	intron (NM_001106367, intron 1 of 26)	159726	NM_001106367	294043		NM_001106367	ENSRNOG00000028832	Sorcs3	-	sortilin-related VPS10 domain containing receptor 3	protein-coding
Merged-chr19-12105857-2	chr19	12105826	12105888	+	0	NA	intron (NM_001108439, intron 9 of 12)	intron (NM_001108439, intron 9 of 12)	195129	NM_001012056	307660	Rn.61848	NM_001012056	ENSRNOG00000025710	Ces5a	Ces5|Ces7	carboxylesterase 5A	protein-coding
Merged-chr13-38422244-2	chr13	38422219	38422269	+	0	NA	intron (NM_001007727, intron 2 of 2)	intron (NM_001007727, intron 2 of 2)	19254	NM_001007727	360838	Rn.231867	NM_001007727	ENSRNOG00000003453	Lypd1	Lypdc1	Ly6/Plaur domain containing 1	protein-coding
Merged-chr10-33180095-2	chr10	33180062	33180128	+	0	NA	Intergenic	Intergenic	-690765	NM_001109029	497892	Rn.163134	NM_001109029		Sgcd	-	sarcoglycan, delta (dystrophin-associated glycoprotein)	protein-coding
Merged-chr3-131926423-2	chr3	131926392	131926455	+	0	NA	intron (NM_012746, intron 1 of 11)	intron (NM_012746, intron 1 of 11)	776	NM_012746	25121	Rn.89052	NM_012746	ENSRNOG00000005438	Pcsk2	-	proprotein convertase subtilisin/kexin type 2	protein-coding
Merged-chr1-134218199-2	chr1	134218172	134218227	+	0	NA	intron (NM_001270656, intron 3 of 18)	intron (NM_001270656, intron 3 of 18)	83939	NM_001270656	29613	Rn.9963	NM_001270655	ENSRNOG00000018674	Ntrk3	trkC	neurotrophic tyrosine kinase, receptor, type 3	protein-coding
Merged-chr7-122849396-2	chr7	122849364	122849428	+	0	NA	intron (NM_001130680, intron 2 of 12)	intron (NM_001130680, intron 2 of 12)	30255	NM_001130680	300117	Rn.198794	NM_001130680	ENSRNOG00000013067	Phf21b	RGD1308739	PHD finger protein 21B	protein-coding
Merged-chr5-130176277-2	chr5	130176237	130176317	+	0	NA	Intergenic	Intergenic	-8878	NM_031091	81755	Rn.3788	NM_031091	ENSRNOG00000008001	Rab3b	-	RAB3B, member RAS oncogene family	protein-coding
Merged-chr14-84710378-2	chr14	84710339	84710417	+	0	NA	TTS (NM_022608)	TTS (NM_022608)	11022	NM_022608	64543	Rn.42868	NM_022608	ENSRNOG00000004594	Sec14l3	Spf2	SEC14-like 3 (S. cerevisiae)	protein-coding
Merged-chr15-36866850-2	chr15	36866817	36866884	+	0	NA	promoter-TSS (NM_001109649)	promoter-TSS (NM_001109649)	-69	NM_001109649	691814	Rn.22630	NM_001109649	ENSRNOG00000010855	Mrp63	-	mitochondrial ribosomal protein 63	protein-coding
Merged-chr20-4961246-2	chr20	4961196	4961296	+	0	NA	promoter-TSS (NM_001164744)	promoter-TSS (NM_001164744)	-34	NM_001164744	294281	Rn.103977	NM_001008885	ENSRNOG00000000465	Slc39a7	Ke4|RT1-Ke4|Rt1Ke4	solute carrier family 39 (zinc transporter), member 7	protein-coding
Merged-chr4-125700068-2	chr4	125700025	125700111	+	0	NA	promoter-TSS (NM_001106611)	promoter-TSS (NM_001106611)	42	NM_001106611	297455	Rn.203046	NM_001106611	ENSRNOG00000008733	Lsm3	-	LSM3 homolog, U6 small nuclear RNA associated (S. cerevisiae)	protein-coding
Merged-chr3-167418278-2	chr3	167418252	167418305	+	0	NA	intron (NM_214459, intron 5 of 8)	intron (NM_214459, intron 5 of 8)	52879	NM_214459	362284	Rn.27183	NM_214459	ENSRNOG00000007524	Phactr3	Scapin1|scapinin	phosphatase and actin regulator 3	protein-coding
Merged-chr16-66856189-2	chr16	66856154	66856225	+	0	NA	Intergenic	Intergenic	-246405	NM_001107319	306534	Rn.231130	NM_001107319	ENSRNOG00000011858	Unc5d	-	unc-5 homolog D (C. elegans)	protein-coding
Merged-chr18-28637347-2	chr18	28637321	28637373	+	0	NA	intron (NM_001107395, intron 9 of 14)	intron (NM_001107395, intron 9 of 14)	41211	NM_001107395	307500	Rn.165349	NM_001107395	ENSRNOG00000019177	Psd2	-	pleckstrin and Sec7 domain containing 2	protein-coding
Merged-chr2-144239056-2	chr2	144239019	144239093	+	0	NA	Intergenic	Intergenic	46140	NM_001011949	295052	Rn.102823	NM_001011949	ENSRNOG00000014052	Ccna1	-	cyclin A1	protein-coding
Merged-chr1-99742217-2	chr1	99742185	99742249	+	0	NA	intron (NM_203334, intron 1 of 15)	intron (NM_203334, intron 1 of 15)	504	NM_203334	171148	Rn.34566	NM_203334	ENSRNOG00000031662	Slc6a5	GLYT2	solute carrier family 6 (neurotransmitter transporter, glycine), member 5	protein-coding
Merged-chrX-123323246-2	chrX	123323220	123323273	+	0	NA	intron (NM_001077435, intron 2 of 2)	intron (NM_001077435, intron 2 of 2)	875	NM_001077435	363498	Rn.33240	NM_001077435	ENSRNOG00000032729	Bex2	EG2RVC	brain expressed X-linked 2	protein-coding
Merged-chr14-106862079-2	chr14	106862045	106862114	+	0	NA	Intergenic	Intergenic	-349368	NM_001191684	305600	Rn.82534	NM_001191684	ENSRNOG00000027249	Fancl	-	Fanconi anemia, complementation group L	protein-coding
Merged-chr4-149765292-2	chr4	149765257	149765328	+	0	NA	intron (NM_012508, intron 3 of 20)	intron (NM_012508, intron 3 of 20)	-114844	NM_001006978	297522	Rn.1553	NM_001006978	ENSRNOG00000010628	Sec13	Sec13l1	SEC13 homolog (S. cerevisiae)	protein-coding
Merged-chr17-16451106-2	chr17	16451080	16451132	+	0	NA	Intergenic	Intergenic	47937	NM_012965	25461	Rn.138113	NM_012965	ENSRNOG00000018260	Hrh2	H2R	histamine receptor H 2	protein-coding
Merged-chr3-6036464-2	chr3	6036430	6036498	+	0	NA	promoter-TSS (NM_001109458)	promoter-TSS (NM_001109458)	-93	NM_001109458	685169	Rn.198627	NM_001109458	ENSRNOG00000006591	Fam163b	-	family with sequence similarity 163, member B	protein-coding
Merged-chr7-126758194-2	chr7	126758167	126758221	+	0	NA	Intergenic	Intergenic	277279	NM_001108103	315210	Rn.9133	NM_001108103	ENSRNOG00000004538	Brd1	-	bromodomain containing 1	protein-coding
Merged-chr18-17526961-2	chr18	17526933	17526990	+	0	NA	intron (NM_001107400, intron 2 of 11)	intron (NM_001107400, intron 2 of 11)	87449	NM_001107400	307540	Rn.23878	NM_001107400	ENSRNOG00000014503	Celf4	Brunol4	CUGBP, Elav-like family member 4	protein-coding
Merged-chr10-76208136-2	chr10	76208097	76208176	+	0	NA	Intergenic	Intergenic	-6051	NM_001000713	404962	Rn.217600	NM_001000713	ENSRNOG00000008909	Olr1523	tpcr04	olfactory receptor 1523	protein-coding
Merged-chr7-65363233-2	chr7	65363193	65363274	+	0	NA	Intergenic	Intergenic	-49662	NM_017302	29735	Rn.217495	NM_017302	ENSRNOG00000007839	Slc16a7	Mct2	solute carrier family 16, member 7 (monocarboxylic acid transporter 2)	protein-coding
Merged-chr19-31394043-2	chr19	31394013	31394074	+	0	NA	Intergenic	Intergenic	5137	NM_134355	171355	Rn.92413	NM_134355	ENSRNOG00000012167	Pou4f2	Brn3b	POU class 4 homeobox 2	protein-coding
Merged-chr5-59433294-2	chr5	59433261	59433328	+	0	NA	Intergenic	Intergenic	-4677	NM_001108004	313811	Rn.92865	NM_001108004	ENSRNOG00000000130	Dnajb5	-	DnaJ (Hsp40) homolog, subfamily B, member 5	protein-coding
Merged-chr19-49589490-2	chr19	49589464	49589517	+	0	NA	promoter-TSS (NM_173119)	promoter-TSS (NM_173119)	-10	NM_173119	286899	Rn.2578	NM_173119	ENSRNOG00000014415	Hsbp1	Hsp25	heat shock factor binding protein 1	protein-coding
Merged-chr20-11052484-2	chr20	11052446	11052523	+	0	NA	promoter-TSS (NM_001011559)	promoter-TSS (NM_001011559)	-816	NM_001011559	294329	Rn.214495	NM_001011559	ENSRNOG00000001216	Trpm2	Trpm2-predicted	transient receptor potential cation channel, subfamily M, member 2	protein-coding
Merged-chr3-170442971-2	chr3	170442945	170442998	+	0	NA	Intergenic	RMER21A|LTR|ERV1	11928	NM_024346	29246	Rn.14961	NM_024346	ENSRNOG00000013657	Stmn3	Sclip	stathmin-like 3	protein-coding
Merged-chr16-77813153-2	chr16	77813125	77813181	+	0	NA	intron (NM_001037327, intron 2 of 67)	intron (NM_001037327, intron 2 of 67)	327935	NM_001037327	364634	Rn.137916	NM_001037327	ENSRNOG00000030719	Csmd1	Mdcr1	CUB and Sushi multiple domains 1	protein-coding
Merged-chr5-147471748-2	chr5	147471715	147471782	+	0	NA	Intergenic	Intergenic	15434	NM_001109463	685271	Rn.172241	NM_001109463	ENSRNOG00000032889	Hmgb4	-	high-mobility group box 4	protein-coding
Merged-chr17-96648899-2	chr17	96648874	96648924	+	0	NA	promoter-TSS (NM_024397)	promoter-TSS (NM_024397)	-147	NM_024397	79249	Rn.43675	NM_024397	ENSRNOG00000031325	Abi1	E3b1	abl-interactor 1	protein-coding
Merged-chr7-137315118-2	chr7	137315086	137315150	+	0	NA	promoter-TSS (NM_001108110)	promoter-TSS (NM_001108110)	-309	NM_001108110	315291	Rn.218489	NM_001108110	ENSRNOG00000011512	Ccnt1	-	cyclin T1	protein-coding
Merged-chr11-82521030-2	chr11	82521001	82521060	+	0	NA	Intergenic	CpG	1700	NM_021678	59314	Rn.42880	NM_021678		Camk2n2	-	calcium/calmodulin-dependent protein kinase II inhibitor 2	protein-coding
Merged-chr14-61582630-2	chr14	61582593	61582667	+	0	NA	Intergenic	Intergenic	177216	NM_001105750	117087	Rn.162277	NM_001105750	ENSRNOG00000002956	Stim2	-	stromal interaction molecule 2	protein-coding
Merged-chr1-205012816-2	chr1	205012790	205012843	+	0	NA	promoter-TSS (NM_152937)	promoter-TSS (NM_152937)	-49	NM_152937	266610	Rn.16183	NM_152937	ENSRNOG00000020861	Fadd	Mort1	Fas (TNFRSF6)-associated via death domain	protein-coding
Merged-chr8-103054107-2	chr8	103054065	103054149	+	0	NA	intron (NM_134377, intron 1 of 9)	intron (NM_134377, intron 1 of 9)	159930	NM_134377	171394	Rn.212755	NM_134377	ENSRNOG00000013471	Clstn2	Cs2|Cstn2	calsyntenin 2	protein-coding
Merged-chr5-153291817-2	chr5	153291780	153291854	+	0	NA	intron (NM_001013935, intron 1 of 6)	CpG	176	NM_001013935	298549	Rn.3864	NM_001013935	ENSRNOG00000016937	Fam54b	RGD1305453	family with sequence similarity 54, member B	protein-coding
Merged-chr19-19514180-2	chr19	19514145	19514216	+	0	NA	Intergenic	RMER21A|LTR|ERV1	139092	NM_001017380	312937	Rn.168938	NM_001017380		Cyld	LRRGT00003|Rp1|Rp1h	cylindromatosis (turban tumor syndrome)	protein-coding
Merged-chr12-36678368-2	chr12	36678329	36678408	+	0	NA	promoter-TSS (NM_133518)	promoter-TSS (NM_133518)	-244	NM_133518	171039	Rn.10976	NM_133518	ENSRNOG00000001368	Rph3a	-	rabphilin 3A	protein-coding
Merged-chr10-42312882-2	chr10	42312849	42312915	+	0	NA	Intergenic	Intergenic	-793431	NM_001007609	287299	Rn.163119	NM_001007609	ENSRNOG00000002443	Mfap3	-	microfibrillar-associated protein 3	protein-coding
Merged-chr4-85567072-2	chr4	85567037	85567108	+	0	NA	Intergenic	Intergenic	92993	NM_001107289	306222	Rn.8983	NM_001107289	ENSRNOG00000042126	Lsm5	-	LSM5 homolog, U6 small nuclear RNA associated (S. cerevisiae)	protein-coding
Merged-chr8-48587509-2	chr8	48587473	48587545	+	0	NA	intron (NM_001108141, intron 3 of 32)	intron (NM_001108141, intron 3 of 32)	181136	NM_001108141	315615	Rn.100124	NM_001108141	ENSRNOG00000016502	Dscaml1	-	Down syndrome cell adhesion molecule-like 1	protein-coding
Merged-chr1-182366429-2	chr1	182366403	182366455	+	0	NA	Intergenic	CpG	34935	NM_019158	29172	Rn.6315	NM_019158	ENSRNOG00000014652	Aqp8	AQP-8	aquaporin 8	protein-coding
Merged-chr7-116672476-2	chr7	116672443	116672509	+	0	NA	Intergenic	Intergenic	62804	NM_199110	315119	Rn.102109	NM_199110	ENSRNOG00000008133	Mfng	-	MFNG O-fucosylpeptide 3-beta-N-acetylglucosaminyltransferase	protein-coding
Merged-chr3-156004365-2	chr3	156004334	156004396	+	0	NA	Intergenic	Intergenic	-1652	NM_134363	171373	Rn.10513	NM_134363	ENSRNOG00000018111	Slc12a5	Kcc2	solute carrier family 12 (potassium-chloride transporter), member 5	protein-coding
Merged-chr1-64148138-2	chr1	64148109	64148167	+	0	NA	intron (NM_012628, intron 15 of 17)	intron (NM_012628, intron 15 of 17)	-7653	NM_080695	140728	Rn.81218	NM_080695	ENSRNOG00000014416	Cacng7	-	calcium channel, voltage-dependent, gamma subunit 7	protein-coding
Merged-chr17-15916030-2	chr17	15916001	15916060	+	0	NA	TTS (NM_080777)	TTS (NM_080777)	8533	NM_080777	113893	Rn.20352	NM_080777	ENSRNOG00000018039	Sncb	-	synuclein, beta	protein-coding
Merged-chr16-85230680-2	chr16	85230652	85230709	+	0	NA	Intergenic	Intergenic	348801	NM_001106095	290907	Rn.219326	NM_001106095	ENSRNOG00000014605	Lig4	-	ligase IV, DNA, ATP-dependent	protein-coding
Merged-chr9-22909600-2	chr9	22909561	22909639	+	0	NA	intron (NM_001100842, intron 4 of 36)	intron (NM_001100842, intron 4 of 36)	2532	NM_001100842	305104	Rn.90726	NM_001100842	ENSRNOG00000012920	Col9a1	-	collagen, type IX, alpha 1	protein-coding
Merged-chr13-93276531-2	chr13	93276487	93276576	+	0	NA	Intergenic	Intergenic	-69373	NM_022678	64619	Rn.207206	NM_022678		Zfp238	Rp58|Znf238	zinc finger protein 238	protein-coding
Merged-chr3-128353790-2	chr3	128353760	128353821	+	0	NA	promoter-TSS (NM_001100771)	promoter-TSS (NM_001100771)	-52	NM_001100771	366203	Rn.22208	NM_001100771	ENSRNOG00000004777	Esf1	RGD1306067	ESF1, nucleolar pre-rRNA processing protein, homolog (S. cerevisiae)	protein-coding
Merged-chr17-73115258-2	chr17	73115218	73115299	+	0	NA	intron (NM_133302, intron 1 of 9)	L2|LINE|L2	122897	NM_133302	117088	Rn.10683	NM_133302	ENSRNOG00000030775	Adarb2	Adar3|Red2	adenosine deaminase, RNA-specific, B2	protein-coding
Merged-chr4-154298255-2	chr4	154298229	154298281	+	0	NA	Intergenic	Intergenic	-60684	NM_022388	64190	Rn.105	NM_022388	ENSRNOG00000014578	Fxyd4	Chif	FXYD domain-containing ion transport regulator 4	protein-coding
Merged-chr13-41989269-2	chr13	41989244	41989295	+	0	NA	Intergenic	Intergenic	-342158	NM_001191669	289007	Rn.225282	NM_001191669	ENSRNOG00000003878	Thsd7b	RGD1306938	thrombospondin, type I, domain containing 7B	protein-coding
Merged-chr1-28492737-2	chr1	28492699	28492776	+	0	NA	Intergenic	Intergenic	224457	NM_001246319	689399	Rn.51	NM_001246319	ENSRNOG00000042944	Cenpw	CENP-W	centromere protein W	protein-coding
Merged-chr1-2255920-2	chr1	2255887	2255953	+	0	NA	promoter-TSS (NM_001106217)	promoter-TSS (NM_001106217)	28	NM_001106217	292462	Rn.40930	NM_001106217	ENSRNOG00000014303	Lrp11	-	low density lipoprotein receptor-related protein 11	protein-coding
Merged-chr7-115948479-2	chr7	115948450	115948509	+	0	NA	intron (NM_053351, intron 1 of 3)	intron (NM_053351, intron 1 of 3)	-58930	NM_001004283	362952	Rn.3463	NM_001004283	ENSRNOG00000005804	Eif3d	Eif3s7	eukaryotic translation initiation factor 3, subunit D	protein-coding
Merged-chr2-120105378-2	chr2	120105353	120105404	+	0	NA	promoter-TSS (NM_001107666)	promoter-TSS (NM_001107666)	-60	NM_001107666	310314	Rn.144252	NM_001107666	ENSRNOG00000011261	Ttc14	-	tetratricopeptide repeat domain 14	protein-coding
Merged-chr12-40970593-2	chr12	40970567	40970619	+	0	NA	Intergenic	Intergenic	-319000	NM_001024254	304530	Rn.162145	NM_001024254	ENSRNOG00000001138	Taok3	JIK	TAO kinase 3	protein-coding
Merged-chr13-48640846-2	chr13	48640818	48640874	+	0	NA	Intergenic	Intergenic	-109356	NM_017148	29276	Rn.108075	NM_017148	ENSRNOG00000008937	Csrp1	Csrp	cysteine and glycine-rich protein 1	protein-coding
Merged-chr7-58997901-2	chr7	58997873	58997929	+	0	NA	Intergenic	Intergenic	-152215	NM_032069	84016	Rn.74240	NM_032069	ENSRNOG00000004013	Grip1	-	glutamate receptor interacting protein 1	protein-coding
Merged-chr7-126660749-2	chr7	126660711	126660787	+	0	NA	Intergenic	Intergenic	374724	NM_001108103	315210	Rn.9133	NM_001108103	ENSRNOG00000004538	Brd1	-	bromodomain containing 1	protein-coding
Merged-chr7-133750276-2	chr7	133750251	133750301	+	0	NA	Intergenic	Intergenic	329828	NM_031070	81734	Rn.11567	NM_031070	ENSRNOG00000006235	Nell2	-	NEL-like 2 (chicken)	protein-coding
Merged-chr10-21325259-2	chr10	21325234	21325285	+	0	NA	intron (NM_020088, intron 3 of 29)	intron (NM_020088, intron 3 of 29)	-579776	NM_001105777	287191	Rn.18711	NM_001105777	ENSRNOG00000007739	Rars	-	arginyl-tRNA synthetase	protein-coding
Merged-chr8-60478013-2	chr8	60477978	60478049	+	0	NA	Intergenic	Intergenic	119648	NM_001108151	315695	Rn.76080	NM_001108151	ENSRNOG00000027109	Odf3l1	RGD1304976	outer dense fiber of sperm tails 3-like 1	protein-coding
Merged-chr12-23235093-2	chr12	23235062	23235125	+	0	NA	intron (NM_021997, intron 1 of 20)	intron (NM_021997, intron 1 of 20)	6785	NM_021997	29264	Rn.10893	NM_021997	ENSRNOG00000021611	Clip2	CLIP-115|Cyln2	CAP-GLY domain containing linker protein 2	protein-coding
Merged-chr4-150134352-2	chr4	150134316	150134388	+	0	NA	intron (NM_024372, intron 5 of 13)	intron (NM_024372, intron 5 of 13)	66911	NM_024372	79213	Rn.10545	NM_024372	ENSRNOG00000005697	Slc6a11	Gabt4|Gat3	solute carrier family 6 (neurotransmitter transporter, GABA), member 11	protein-coding
Merged-chr1-63884935-2	chr1	63884895	63884975	+	0	NA	5' UTR (NM_001107471, exon 1 of 18)	5' UTR (NM_001107471, exon 1 of 18)	160	NM_001107471	308311	Rn.212216	NM_001107471	ENSRNOG00000013156	Cnot3	-	CCR4-NOT transcription complex, subunit 3	protein-coding
Merged-chr10-20711096-2	chr10	20711059	20711133	+	0	NA	promoter-TSS (NM_001108824)	promoter-TSS (NM_001108824)	-184	NM_001108824	363563	Rn.50690	NM_001108824		Fbll1	RGD1562841	fibrillarin-like 1	protein-coding
Merged-chr8-45644884-2	chr8	45644844	45644925	+	0	NA	intron (NM_012572, intron 5 of 18)	intron (NM_012572, intron 5 of 18)	36368	NM_012572	24406	Rn.10049	NM_012572	ENSRNOG00000030910	Grik4	KA1	glutamate receptor, ionotropic, kainate 4	protein-coding
Merged-chr1-109199345-2	chr1	109199305	109199385	+	0	NA	intron (NM_017065, intron 2 of 7)	intron (NM_017065, intron 2 of 7)	151946	NM_017065	24922	Rn.208228	NM_017065	ENSRNOG00000014938	Gabrb3	-	gamma-aminobutyric acid (GABA) A receptor, beta 3	protein-coding
Merged-chr12-14793859-2	chr12	14793831	14793887	+	0	NA	promoter-TSS (NM_001109387)	promoter-TSS (NM_001109387)	-40	NM_001109387	680006	Rn.95132	NM_001109387	ENSRNOG00000001265	Mad1l1	-	MAD1 mitotic arrest deficient-like 1 (yeast)	protein-coding
Merged-chr19-35686527-2	chr19	35686483	35686571	+	0	NA	promoter-TSS (NM_001024257)	promoter-TSS (NM_001024257)	-72	NM_001024257	307805	Rn.194991	NM_001024257	ENSRNOG00000024178	Cenpt	RGD1309383	centromere protein T	protein-coding
Merged-chr3-150252327-2	chr3	150252281	150252374	+	0	NA	Intergenic	RLTR15|LTR|ERVK	719818	NM_001108601	362260	Rn.118078	NM_001108601	ENSRNOG00000015928	Dhx35	-	DEAH (Asp-Glu-Ala-His) box polypeptide 35	protein-coding
Merged-chr19-13108765-2	chr19	13108736	13108794	+	0	NA	Intergenic	Intergenic	-611102	NM_001108439	361368	Rn.24338	NM_001108439	ENSRNOG00000013742	Large	-	like-glycosyltransferase	protein-coding
Merged-chr13-89563611-2	chr13	89563574	89563648	+	0	NA	intron (NM_001047103, intron 1 of 8)	intron (NM_001047103, intron 1 of 8)	6303	NM_001047103	360882	Rn.138884	NM_001047103	ENSRNOG00000003365	Cadm3	Igsf4b|Necl-1	cell adhesion molecule 3	protein-coding
Merged-chr15-13252456-2	chr15	13252424	13252488	+	0	NA	intron (NM_023974, intron 2 of 4)	intron (NM_023974, intron 2 of 4)	61548	NM_023974	66030	Rn.211986	NM_023974	ENSRNOG00000008203	Synpr	-	synaptoporin	protein-coding
Merged-chr10-96569608-2	chr10	96569561	96569656	+	0	NA	Intergenic	CpG	185815	NM_001109050	498014	Rn.143962	NM_001109050	ENSRNOG00000043295	RGD1565033	-	similar to hypothetical protein LOC284018 isoform b	protein-coding
Merged-chr8-113882786-2	chr8	113882760	113882812	+	0	NA	promoter-TSS (NM_031320)	promoter-TSS (NM_031320)	-97	NM_031320	83466	Rn.14558	NM_031320	ENSRNOG00000034005	Celsr3	Megf2	cadherin, EGF LAG seven-pass G-type receptor 3 (flamingo homolog, Drosophila)	protein-coding
Merged-chr8-104081998-2	chr8	104081973	104082023	+	0	NA	Intergenic	RMER21A|LTR|ERV1	-36980	NM_001017470	367153	Rn.161942	NM_001017470	ENSRNOG00000022845	Cep70	-	centrosomal protein 70	protein-coding
Merged-chr3-170047690-2	chr3	170047663	170047718	+	0	NA	intron (NM_001106550, intron 2 of 4)	intron (NM_001106550, intron 2 of 4)	16891	NM_001106550	296469	Rn.7222	NM_001106550	ENSRNOG00000031834	Nkain4	RGD1305809	Na+/K+ transporting ATPase interacting 4	protein-coding
Merged-chr2-252824461-2	chr2	252824423	252824499	+	0	NA	promoter-TSS (NM_181769)	promoter-TSS (NM_181769)	-45	NM_181769	295531	Rn.3434	NM_181769	ENSRNOG00000028225	Tnni3k	Cark	TNNI3 interacting kinase	protein-coding
Merged-chr18-35909633-2	chr18	35909607	35909660	+	0	NA	intron (NR_073588, intron 9 of 11)	intron (NR_073588, intron 9 of 11)	-127762	NM_181633	307475	Rn.57350	NM_181633	ENSRNOG00000027103	Gpr151	nGPCR-2037	G protein-coupled receptor 151	protein-coding
Merged-chr1-95253013-2	chr1	95252987	95253039	+	0	NA	intron (NM_001005561, intron 12 of 14)	intron (NM_001005561, intron 12 of 14)	21843	NM_001005561	361565	Rn.6570	NM_001005561	ENSRNOG00000026517	Vrk3	-	vaccinia related kinase 3	protein-coding
Merged-chr13-70697913-2	chr13	70697878	70697949	+	0	NA	intron (NM_001108348, intron 1 of 5)	intron (NM_001108348, intron 1 of 5)	21064	NM_001108348	360858	Rn.48080	NM_001108348		Lhx4	-	LIM homeobox 4	protein-coding
Merged-chr10-10127839-2	chr10	10127795	10127883	+	0	NA	Intergenic	Intergenic	-249584	NM_001108984	366693	Rn.95285	NM_001108984		Rbm25	-	RNA binding motif protein 25	protein-coding
Merged-chr20-17908840-2	chr20	17908811	17908870	+	0	NA	Intergenic	Intergenic	73434	NM_134417	171458	Rn.15187	NM_134417	ENSRNOG00000000609	Ipmk	Impk|Ipk2	inositol polyphosphate multikinase	protein-coding
Merged-chr13-92461291-2	chr13	92461256	92461326	+	0	NA	Intergenic	Intergenic	83882	NR_031794	100313985		NR_031794		Mir350	rno-mir-350	microRNA mir-350	miscRNA
Merged-chr10-18062762-2	chr10	18062729	18062795	+	0	NA	promoter-TSS (NM_012992)	promoter-TSS (NM_012992)	-48	NM_012992	25498	Rn.54537	NM_012992	ENSRNOG00000004616	Npm1	B23NP	nucleophosmin (nucleolar phosphoprotein B23, numatrin)	protein-coding
Merged-chr8-46695157-2	chr8	46695125	46695189	+	0	NA	Intergenic	Intergenic	-332515	NM_012673	24832	Rn.108198	NM_012673	ENSRNOG00000006604	Thy1	CD7	Thy-1 cell surface antigen	protein-coding
Merged-chr12-44226504-2	chr12	44226468	44226541	+	0	NA	Intergenic	Intergenic	-103307	NM_001105937	288743	Rn.19304	NM_001105937	ENSRNOG00000000708	Sgsm1	Rutbc2	small G protein signaling modulator 1	protein-coding
Merged-chr5-147475216-2	chr5	147475184	147475249	+	0	NA	Intergenic	Intergenic	11966	NM_001109463	685271	Rn.172241	NM_001109463	ENSRNOG00000032889	Hmgb4	-	high-mobility group box 4	protein-coding
Merged-chr3-10405325-2	chr3	10405299	10405352	+	0	NA	Intergenic	Intergenic	100124	NM_024366	65153	Rn.62653	NM_024366	ENSRNOG00000008761	Ncs1	Freq	neuronal calcium sensor 1	protein-coding
Merged-chr10-38749154-2	chr10	38749126	38749182	+	0	NA	promoter-TSS (NM_153629)	promoter-TSS (NM_153629)	-96	NM_153629	266759	Rn.163092	NM_153629	ENSRNOG00000016596	Hspa4	Hsp110|Hsp70|irp94	heat shock protein 4	protein-coding
Merged-chr4-120198916-2	chr4	120198874	120198958	+	0	NA	Intergenic	Intergenic	-22224	NM_001109880	24171	Rn.11353	NM_001109880	ENSRNOG00000015903	Add2	beta-ADD	adducin 2 (beta)	protein-coding
Merged-chr3-99862889-2	chr3	99862857	99862921	+	0	NA	intron (NM_019281, intron 1 of 1)	intron (NM_019281, intron 1 of 1)	1205	NM_019281	50564	Rn.9904	NM_019281	ENSRNOG00000008337	Gjd2	Cx36|Gja9	gap junction protein, delta 2	protein-coding
Merged-chr20-49778871-2	chr20	49778828	49778914	+	0	NA	Intergenic	Intergenic	-77169	NM_001108539	361866	Rn.28116	NM_001108539	ENSRNOG00000000327	Hace1	-	HECT domain and ankyrin repeat containing, E3 ubiquitin protein ligase 1	protein-coding
Merged-chr5-172214652-2	chr5	172214622	172214682	+	0	NA	intron (NM_017289, intron 1 of 8)	CpG	308	NM_017289	29689	Rn.10927	NM_017289	ENSRNOG00000016385	Gabrd	GABAA-RD	gamma-aminobutyric acid (GABA) A receptor, delta	protein-coding
Merged-chr10-70786282-2	chr10	70786246	70786318	+	0	NA	Intergenic	Intergenic	197429	NM_001014228	363658	Rn.155225	NM_001014228	ENSRNOG00000007523	Cct6b	-	chaperonin containing Tcp1, subunit 6B (zeta 2)	protein-coding
Merged-chr10-60268412-2	chr10	60268379	60268445	+	0	NA	exon (NM_001000724, exon 1 of 1)	exon (NM_001000724, exon 1 of 1)	473	NM_001000724	404977	Rn.129488	NM_001000724		Olr1468	-	olfactory receptor 1468	protein-coding
Merged-chr20-8708173-2	chr20	8708133	8708213	+	0	NA	intron (NM_001013073, intron 3 of 7)	intron (NM_001013073, intron 3 of 7)	169042	NM_001013073	294318	Rn.48897	NM_001013073		Btbd9	-	BTB (POZ) domain containing 9	protein-coding
Merged-chr16-80972490-2	chr16	80972451	80972529	+	0	NA	Intergenic	Intergenic	19306	NM_031096	81760	Rn.10548	NM_031096	ENSRNOG00000018430	Grk1	Rhok	G protein-coupled receptor kinase 1	protein-coding
Merged-chr1-86840137-2	chr1	86840112	86840162	+	0	NA	promoter-TSS (NM_001127552)	promoter-TSS (NM_001127552)	-131	NM_001127552	361554	Rn.2370	NM_001127552	ENSRNOG00000021133	Lsm14a	RGD1305695	LSM14A, SCD6 homolog A (S. cerevisiae)	protein-coding
Merged-chr1-109048282-2	chr1	109048253	109048312	+	0	NA	intron (NM_017065, intron 2 of 7)	CpG-765	884	NM_017065	24922	Rn.208228	NM_017065	ENSRNOG00000014938	Gabrb3	-	gamma-aminobutyric acid (GABA) A receptor, beta 3	protein-coding
Merged-chr13-91211311-2	chr13	91211280	91211343	+	0	NA	intron (NM_019343, intron 1 of 17)	intron (NM_019343, intron 1 of 17)	208	NM_019343	54296	Rn.204219	NM_019343	ENSRNOG00000021984	Rgs7	-	regulator of G-protein signaling 7	protein-coding
Merged-chr6-126816506-2	chr6	126816480	126816533	+	0	NA	Intergenic	Intergenic	-4892	NM_021655	24258	Rn.41024	NM_021655		Chga	-	chromogranin A (parathyroid secretory protein 1)	protein-coding
Merged-chr5-5782301-2	chr5	5782263	5782340	+	0	NA	Intergenic	Intergenic	-34196	NM_134378	171396	Rn.161961	NM_134378	ENSRNOG00000009037	Sulf1	-	sulfatase 1	protein-coding
Merged-chr8-60511353-2	chr8	60511321	60511385	+	0	NA	Intergenic	Intergenic	86309	NM_001108151	315695	Rn.76080	NM_001108151	ENSRNOG00000027109	Odf3l1	RGD1304976	outer dense fiber of sperm tails 3-like 1	protein-coding
Merged-chr5-111303659-2	chr5	111303627	111303692	+	0	NA	intron (NM_173309, intron 1 of 7)	intron (NM_173309, intron 1 of 7)	1320	NM_173309	286973	Rn.12662	NM_173309	ENSRNOG00000006853	Elavl2	Elav2|Hub	ELAV (embryonic lethal, abnormal vision, Drosophila)-like 2 (Hu antigen B)	protein-coding
Merged-chr10-75674449-2	chr10	75674412	75674486	+	0	NA	promoter-TSS (NM_198773)	promoter-TSS (NM_198773)	3	NM_198773	360593	Rn.201345	NM_198773	ENSRNOG00000024730	Ppm1e	-	protein phosphatase, Mg2+/Mn2+ dependent, 1E	protein-coding
Merged-chr5-48252407-2	chr5	48252373	48252442	+	0	NA	promoter-TSS (NM_001107920)	promoter-TSS (NM_001107920)	-220	NM_001107920	313121	Rn.24019	NM_001107920	ENSRNOG00000005724	Map3k7	Tak1	mitogen activated protein kinase kinase kinase 7	protein-coding
Merged-chr18-62113793-2	chr18	62113747	62113839	+	0	NA	TTS (NM_153628)	TTS (NM_153628)	17208	NM_153628	266758	Rn.16883	NM_153628	ENSRNOG00000017036	Sec11c	Sec11l3|Spc21	SEC11 homolog C (S. cerevisiae)	protein-coding
Merged-chr10-87085642-2	chr10	87085599	87085686	+	0	NA	Intergenic	CpG	14025	NM_019326	54276	Rn.10724	NM_019326		Neurod2	-	neuronal differentiation 2	protein-coding
Merged-chr13-83471457-2	chr13	83471416	83471498	+	0	NA	intron (NM_001105967, intron 3 of 7)	intron (NM_001105967, intron 3 of 7)	116934	NM_001105967	289201	Rn.137284	NM_001105967	ENSRNOG00000004642	Lmx1a	-	LIM homeobox transcription factor 1 alpha	protein-coding
Merged-chr1-171221361-2	chr1	171221320	171221403	+	0	NA	promoter-TSS (NM_001014022)	promoter-TSS (NM_001014022)	-110	NM_001014022	308890	Rn.2717	NM_001014022	ENSRNOG00000014341	Btbd10	RGD1306301	BTB (POZ) domain containing 10	protein-coding
Merged-chr7-114112150-2	chr7	114112118	114112182	+	0	NA	promoter-TSS (NM_001191880)	promoter-TSS (NM_001191880)	-59	NM_001191880	84401	Rn.96174	NM_001191880	ENSRNOG00000009960	Puf60	Siahbp1	poly-U binding splicing factor 60	protein-coding
Merged-chr7-122876419-2	chr7	122876387	122876452	+	0	NA	intron (NM_001130680, intron 2 of 12)	CpG	3231	NM_001130680	300117	Rn.198794	NM_001130680	ENSRNOG00000013067	Phf21b	RGD1308739	PHD finger protein 21B	protein-coding
Merged-chr5-39179613-2	chr5	39179572	39179654	+	0	NA	Intergenic	L1VL4|LINE|L1	-349355	NM_001135780	313108	Rn.23932	NM_001135780	ENSRNOG00000006996	Mms22l	RGD1304693	MMS22-like, DNA repair protein	protein-coding
Merged-chr18-17536466-2	chr18	17536421	17536511	+	0	NA	intron (NM_001107400, intron 2 of 11)	intron (NM_001107400, intron 2 of 11)	77945	NM_001107400	307540	Rn.23878	NM_001107400	ENSRNOG00000014503	Celf4	Brunol4	CUGBP, Elav-like family member 4	protein-coding
Merged-chr12-7498138-2	chr12	7498105	7498171	+	0	NA	Intergenic	Intergenic	-60075	NM_022861	64829	Rn.10126	NM_022861		Unc13a	Munc13-1|Unc13h1	unc-13 homolog A (C. elegans)	protein-coding
Merged-chr12-10435816-2	chr12	10435782	10435851	+	0	NA	Intergenic	Intergenic	-65502	NM_001034199	288475	Rn.162101	NM_001034199	ENSRNOG00000001006	Nptx2	Narp	neuronal pentraxin II	protein-coding
Merged-chr3-149539897-2	chr3	149539870	149539924	+	0	NA	intron (NM_001108601, intron 2 of 20)	intron (NM_001108601, intron 2 of 20)	7387	NM_001108601	362260	Rn.118078	NM_001108601	ENSRNOG00000015928	Dhx35	-	DEAH (Asp-Glu-Ala-His) box polypeptide 35	protein-coding
Merged-chr13-75027061-2	chr13	75027027	75027095	+	0	NA	Intergenic	Intergenic	-59392	NM_001025126	360860	Rn.8617	NM_001025126		Rfwd2	Cop1|RGD1304773	ring finger and WD repeat domain 2	protein-coding
Merged-chr10-5112647-2	chr10	5112618	5112676	+	0	NA	intron (NM_001270803, intron 2 of 18)	intron (NM_001270803, intron 2 of 18)	11972	NM_001270804	85483	Rn.162013	NM_001270803	ENSRNOG00000002659	Ciita	C2ta|Mhc2ta	class II, major histocompatibility complex, transactivator	protein-coding
Merged-chr1-153998315-2	chr1	153998287	153998343	+	0	NA	intron (NM_001191628, intron 8 of 31)	intron (NM_001191628, intron 8 of 31)	-217819	NM_001034921	293128	Rn.161855	NM_001034921	ENSRNOG00000011476	Nars2	RGD1305145	asparaginyl-tRNA synthetase 2 (mitochondrial)(putative)	protein-coding
Merged-chr1-249122845-2	chr1	249122812	249122878	+	0	NA	promoter-TSS (NM_001107588)	promoter-TSS (NM_001107588)	0	NM_001107588	309361	Rn.23019	NM_001107588	ENSRNOG00000022485	Chuk	Ikka	conserved helix-loop-helix ubiquitous kinase	protein-coding
Merged-chr7-24254572-2	chr7	24254533	24254611	+	0	NA	Intergenic	Intergenic	78674	NM_012619	24616	Rn.1652	NM_012619	ENSRNOG00000004302	Pah	-	phenylalanine hydroxylase	protein-coding
Merged-chr7-16314625-2	chr7	16314588	16314663	+	0	NA	exon (NM_001108989, exon 3 of 11)	exon (NM_001108989, exon 3 of 11)	6462	NM_001105730	691531	Rn.6005	NM_001105730	ENSRNOG00000042886	Rps28	-	ribosomal protein S28	protein-coding
Merged-chr2-252662457-2	chr2	252662430	252662484	+	0	NA	intron (NM_181769, intron 18 of 19)	intron (NM_181769, intron 18 of 19)	161959	NM_181769	295531	Rn.3434	NM_181769	ENSRNOG00000028225	Tnni3k	Cark	TNNI3 interacting kinase	protein-coding
Merged-chr10-15079627-2	chr10	15079595	15079660	+	0	NA	Intergenic	CpG	-2571	NM_001009504	494223	Rn.214871	NM_001009504	ENSRNOG00000022248	Fbxl16	Scirr1	F-box and leucine-rich repeat protein 16	protein-coding
Merged-chr12-41085738-2	chr12	41085697	41085779	+	0	NA	Intergenic	Intergenic	-321428	NM_053612	113906	Rn.102906	NM_053612	ENSRNOG00000022392	Hspb8	Cryac|Hsp22	heat shock protein B8	protein-coding
Merged-chr3-75540710-2	chr3	75540670	75540750	+	0	NA	intron (NM_053585, intron 1 of 34)	CpG	363	NM_053585	94193	Rn.90117	NM_053585	ENSRNOG00000012568	Madd	-	MAP-kinase activating death domain	protein-coding
Merged-chr12-19621716-2	chr12	19621686	19621747	+	0	NA	promoter-TSS (NM_001105917)	promoter-TSS (NM_001105917)	-5	NM_001105917	288563	Rn.44972	NM_001105917	ENSRNOG00000001408	Actl6b	Actl6	actin-like 6B	protein-coding
Merged-chr16-27309863-2	chr16	27309831	27309896	+	0	NA	Intergenic	Intergenic	561272	NM_013128	25669	Rn.7149	NM_013128		Cpe	CARBE|Cph	carboxypeptidase E	protein-coding
Merged-chr6-110705065-2	chr6	110705019	110705112	+	0	NA	Intergenic	Intergenic	115950	NM_001008516	299210	Rn.104984	NM_001008516	ENSRNOG00000010259	Esrrb	Err2|Errb	estrogen-related receptor beta	protein-coding
Merged-chr4-61502904-2	chr4	61502869	61502939	+	0	NA	promoter-TSS (NM_001106590)	promoter-TSS (NM_001106590)	-86	NM_001106590	296969	Rn.23967	NM_001106590	ENSRNOG00000008851	Slc35b4	-	solute carrier family 35, member B4	protein-coding
Merged-chr13-70688967-2	chr13	70688934	70689000	+	0	NA	intron (NM_001108348, intron 2 of 5)	intron (NM_001108348, intron 2 of 5)	30011	NM_001108348	360858	Rn.48080	NM_001108348		Lhx4	-	LIM homeobox 4	protein-coding
Merged-chr16-67294285-2	chr16	67294248	67294322	+	0	NA	intron (NM_001107319, intron 1 of 17)	intron (NM_001107319, intron 1 of 17)	191690	NM_001107319	306534	Rn.231130	NM_001107319	ENSRNOG00000011858	Unc5d	-	unc-5 homolog D (C. elegans)	protein-coding
Merged-chr8-34622889-2	chr8	34622862	34622917	+	0	NA	intron (NM_001048215, intron 1 of 15)	intron (NM_001048215, intron 1 of 15)	271905	NM_203337	363040	Rn.24125	NM_203337	ENSRNOG00000009850	St3gal4	siat4c	ST3 beta-galactoside alpha-2,3-sialyltransferase 4	protein-coding
Merged-chr6-122745081-2	chr6	122745037	122745126	+	0	NA	Intergenic	Intergenic	-15499	NM_023096	65272	Rn.53999	NM_023096	ENSRNOG00000003813	Kcnk10	TREK2	potassium channel, subfamily K, member 10	protein-coding
Merged-chr7-127123696-2	chr7	127123670	127123723	+	0	NA	promoter-TSS (NM_001108104)	promoter-TSS (NM_001108104)	-186	NM_001037208	362978	Rn.19198	NM_001037208	ENSRNOG00000004659	Creld2	RGD1310614	cysteine-rich with EGF-like domains 2	protein-coding
Merged-chr2-198934554-2	chr2	198934526	198934583	+	0	NA	Intergenic	MLT1F|LTR|MaLR	26754	NM_001107708	310743	Rn.106761	NM_001107708	ENSRNOG00000019211	Olfml3	-	olfactomedin-like 3	protein-coding
Merged-chr14-79123739-2	chr14	79123713	79123765	+	0	NA	Intergenic	Intergenic	-5241	NM_012932	25415	Rn.11379	NM_012932	ENSRNOG00000004781	Crmp1	-	collapsin response mediator protein 1	protein-coding
Merged-chr8-82214817-2	chr8	82214785	82214849	+	0	NA	Intergenic	Intergenic	267583	NM_001005549	300846	Rn.43851	NM_001005549	ENSRNOG00000032049	Tinag	-	tubulointerstitial nephritis antigen	protein-coding
Merged-chr10-89144681-2	chr10	89144645	89144717	+	0	NA	intron (NM_001008751, intron 7 of 7)	intron (NM_001008751, intron 7 of 7)	3734	NM_001008751	287701	Rn.153972	NM_001008751	ENSRNOG00000003899	Krt14	Ka14|Krt1-14	keratin 14	protein-coding
Merged-chr3-154811334-2	chr3	154811293	154811375	+	0	NA	intron (NM_170666, intron 1 of 5)	intron (NM_170666, intron 1 of 5)	32158	NM_170666	266976	Rn.86957	NM_170666	ENSRNOG00000010868	Rims4	Rim4gamma	regulating synaptic membrane exocytosis 4	protein-coding
Merged-chr7-13082664-2	chr7	13082621	13082708	+	0	NA	Intergenic	Intergenic	-12892	NM_001191986	500801	Rn.43212	NM_001191986	ENSRNOG00000042496	Cyp4f17	RGD1561655	cytochrome P450, family 4, subfamily f, polypeptide 17	protein-coding
Merged-chr18-73812014-2	chr18	73811982	73812047	+	0	NA	Intergenic	Intergenic	-84003	NM_001014151	361351	Rn.7319	NM_001014151	ENSRNOG00000043171	Hdhd2	Ier3ip1|LRRG00122|RGD1308579	haloacid dehalogenase-like hydrolase domain containing 2	protein-coding
Merged-chr7-131382931-2	chr7	131382901	131382962	+	0	NA	Intergenic	L1MCa|LINE|L1	268824	NM_001108107	315250	Rn.75810	NM_001108107	ENSRNOG00000022844	Pdzrn4	-	PDZ domain containing RING finger 4	protein-coding
Merged-chr17-3777175-2	chr17	3777149	3777202	+	0	NA	Intergenic	Intergenic	67406	NM_001108403	361191	Rn.27691	NM_001108403	ENSRNOG00000017254	Nsun2	RGD1311954	NOP2/Sun RNA methyltransferase family, member 2	protein-coding
Merged-chr9-36156218-2	chr9	36156191	36156246	+	0	NA	Intergenic	Intergenic	-24076	NM_053495	85257	Rn.10886	NM_053495		Cnga3	-	cyclic nucleotide gated channel alpha 3	protein-coding
Merged-chr17-15923378-2	chr17	15923348	15923409	+	0	NA	Intergenic	Intergenic	15881	NM_080777	113893	Rn.20352	NM_080777	ENSRNOG00000018039	Sncb	-	synuclein, beta	protein-coding
Merged-chr3-170731592-2	chr3	170731567	170731618	+	0	NA	promoter-TSS (NM_001107809)	promoter-TSS (NM_001107809)	-125	NM_001107809	311721	Rn.160649	NM_001107809	ENSRNOG00000015558	Zfp512b	Urkl1|Znf512b	zinc finger protein 512B	protein-coding
Merged-chr3-134850185-2	chr3	134850157	134850214	+	0	NA	Intergenic	Intergenic	-295516	NM_053797	116481	Rn.162694	NM_053797	ENSRNOG00000010587	Crnkl1	Crn	crooked neck pre-mRNA splicing factor-like 1 (Drosophila)	protein-coding
Merged-chr10-60234639-2	chr10	60234603	60234676	+	0	NA	exon (NM_001000024, exon 1 of 1)	exon (NM_001000024, exon 1 of 1)	430	NM_001000024	287480	Rn.142099	NM_001000024	ENSRNOG00000031835	Olr1466	-	olfactory receptor 1466	protein-coding
Merged-chr8-96414407-2	chr8	96414376	96414438	+	0	NA	Intergenic	Intergenic	78433	NM_001108176	315882	Rn.32625	NM_001108176	ENSRNOG00000014871	Zic4	-	Zic family member 4	protein-coding
Merged-chr16-8108691-2	chr16	8108663	8108719	+	0	NA	Intergenic	Intergenic	-2158	NM_145767	252880	Rn.10189	NM_145767	ENSRNOG00000020045	Prrxl1	Drg11|Drgx	paired related homeobox protein-like 1	protein-coding
Merged-chr20-17926598-2	chr20	17926565	17926631	+	0	NA	Intergenic	Intergenic	55677	NM_134417	171458	Rn.15187	NM_134417	ENSRNOG00000000609	Ipmk	Impk|Ipk2	inositol polyphosphate multikinase	protein-coding
Merged-chr19-44341723-2	chr19	44341689	44341757	+	0	NA	Intergenic	Intergenic	-147064	NM_001108899	365009	Rn.230300	NM_001108899	ENSRNOG00000012238	Clec3a	Clecsf1	C-type lectin domain family 3, member A	protein-coding
Merged-chr2-80853118-2	chr2	80853087	80853150	+	0	NA	Intergenic	ORR1E|LTR|MaLR	809923	NM_053976	294853	Rn.103924	NM_053976		Krt18	Krt1-18	keratin 18	protein-coding
Merged-chr14-79106365-2	chr14	79106339	79106391	+	0	NA	intron (NM_012932, intron 1 of 13)	intron (NM_012932, intron 1 of 13)	12133	NM_012932	25415	Rn.11379	NM_012932	ENSRNOG00000004781	Crmp1	-	collapsin response mediator protein 1	protein-coding
Merged-chr4-1721827-2	chr4	1721800	1721854	+	0	NA	Intergenic	Intergenic	-311949	NM_001012095	311936	Rn.161753	NM_001012095	ENSRNOG00000005691	Rnf32	-	ring finger protein 32	protein-coding
Merged-chr4-117538429-2	chr4	117538401	117538458	+	0	NA	promoter-TSS (NM_001033891)	promoter-TSS (NM_001033891)	-55	NM_001033891	297387	Rn.74475	NM_001033891	ENSRNOG00000042657	Mob1a	Mobk1b|Mobkl1b	MOB kinase activator 1A	protein-coding
Merged-chr12-13038042-2	chr12	13038016	13038068	+	0	NA	Intergenic	Intergenic	-469648	NM_001037219	304298	Rn.211697	NM_001037219	ENSRNOG00000001104	Foxk1	RGD1309643	forkhead box K1	protein-coding
Merged-chr19-48716121-2	chr19	48716094	48716149	+	0	NA	intron (NM_138889, intron 1 of 13)	intron (NM_138889, intron 1 of 13)	208949	NM_138889	192248	Rn.23806	NM_138889	ENSRNOG00000014371	Cdh13	Cdht|T-cadherin|Tcad	cadherin 13	protein-coding
Merged-chr2-223838858-2	chr2	223838815	223838901	+	0	NA	Intergenic	Intergenic	-1792	NM_012519	24246	Rn.87208	NM_012519		Camk2d	CAMK1|Camk2|Camki|RATCAMKI	calcium/calmodulin-dependent protein kinase II delta	protein-coding
Merged-chr18-73818098-2	chr18	73818058	73818139	+	0	NA	Intergenic	Intergenic	-77919	NM_001014151	361351	Rn.7319	NM_001014151	ENSRNOG00000043171	Hdhd2	Ier3ip1|LRRG00122|RGD1308579	haloacid dehalogenase-like hydrolase domain containing 2	protein-coding
Merged-chr7-110366997-2	chr7	110366968	110367027	+	0	NA	intron (NM_001034156, intron 20 of 21)	L1M|LINE|L1	-99452	NM_053405	84429	Rn.48796	NM_053405	ENSRNOG00000009265	Kcnk9	Task3	potassium channel, subfamily K, member 9	protein-coding
Merged-chr15-47704232-2	chr15	47704206	47704258	+	0	NA	promoter-TSS (NM_017029)	promoter-TSS (NM_017029)	-891	NM_017029	24588	Rn.10971	NM_017029	ENSRNOG00000013916	Nefm	Nef3|Nfm	neurofilament, medium polypeptide	protein-coding
Merged-chr12-41293609-2	chr12	41293571	41293647	+	0	NA	Intergenic	Intergenic	-113557	NM_053612	113906	Rn.102906	NM_053612	ENSRNOG00000022392	Hspb8	Cryac|Hsp22	heat shock protein B8	protein-coding
Merged-chr5-170681895-2	chr5	170681862	170681929	+	0	NA	Intergenic	Intergenic	-61292	NM_001009711	362671	Rn.4079	NM_001009711	ENSRNOG00000025034	RGD1304567	-	similar to RIKEN cDNA A430005L14	protein-coding
Merged-chr18-26800091-2	chr18	26800062	26800121	+	0	NA	promoter-TSS (NM_001106157)	promoter-TSS (NM_001106157)	-157	NM_001106157	291685	Rn.116072	NM_001106157	ENSRNOG00000020204	Srp19	-	signal recognition particle 19	protein-coding
Merged-chr1-148057014-2	chr1	148056967	148057061	+	0	NA	intron (NM_022282, intron 1 of 22)	intron (NM_022282, intron 1 of 22)	169536	NM_022282	64053	Rn.202966	NM_022282	ENSRNOG00000022635	Dlg2	Dlgh2	discs, large homolog 2 (Drosophila)	protein-coding
Merged-chr16-7642095-2	chr16	7642062	7642128	+	0	NA	promoter-TSS (NM_001034008)	promoter-TSS (NM_001034008)	-21	NM_001034008	619385	Rn.198999	NM_001034007	ENSRNOG00000019768	Ncoa4	-	nuclear receptor coactivator 4	protein-coding
Merged-chr6-112931053-2	chr6	112931021	112931086	+	0	NA	intron (NM_053817, intron 9 of 22)	intron (NM_053817, intron 9 of 22)	657099	NM_053817	116508	Rn.10926	NM_053817	ENSRNOG00000024722	Nrxn3	-	neurexin 3	protein-coding
Merged-chr7-28381709-2	chr7	28381677	28381741	+	0	NA	Intergenic	Intergenic	-269909	NM_012887	25359	Rn.202955	NM_012887	ENSRNOG00000008797	Tmpo	LAP2	thymopoietin	protein-coding
Merged-chr12-14905155-2	chr12	14905130	14905181	+	0	NA	intron (NM_001109387, intron 10 of 17)	intron (NM_001109387, intron 10 of 17)	111257	NM_001109387	680006	Rn.95132	NM_001109387	ENSRNOG00000001265	Mad1l1	-	MAD1 mitotic arrest deficient-like 1 (yeast)	protein-coding
Merged-chr2-194017925-2	chr2	194017891	194017959	+	0	NA	intron (NM_001106451, intron 1 of 6)	intron (NM_001106451, intron 1 of 6)	2023	NM_001106451	295315	Rn.224878	NM_001106451	ENSRNOG00000019565	Tbx15	-	T-box 15	protein-coding
Merged-chr13-82745127-2	chr13	82745102	82745152	+	0	NA	Intergenic	Intergenic	204448	NM_001102408	304944	Rn.24811	NM_001102408	ENSRNOG00000003917	Uck2	Umpk	uridine-cytidine kinase 2	protein-coding
Merged-chr4-171809705-2	chr4	171809670	171809740	+	0	NA	promoter-TSS (NM_080579)	promoter-TSS (NM_080579)	-490	NM_080579	312787	Rn.99370	NM_080579	ENSRNOG00000007126	Gpr19	-	G protein-coupled receptor 19	protein-coding
Merged-chr4-111923608-2	chr4	111923576	111923640	+	0	NA	Intergenic	Intergenic	-1126	NM_001106598	297357	Rn.214082	NM_001106598		Ctnna2	Catna2	catenin (cadherin associated protein), alpha 2	protein-coding
Merged-chr15-18130969-2	chr15	18130944	18130995	+	0	NA	Intergenic	Intergenic	-48708	NM_001014137	361016	Rn.203376	NM_001014137		LOC361016	-	similar to RIKEN cDNA 4933406L09	protein-coding
Merged-chr5-165372187-2	chr5	165372153	165372221	+	0	NA	Intergenic	Intergenic	133107	NM_053511	85273	Rn.88821	NM_053511	ENSRNOG00000009409	Fbxo2	-	F-box protein 2	protein-coding
Merged-chr17-15729796-2	chr17	15729767	15729825	+	0	NA	Intergenic	Intergenic	-4889	NM_022206	60629	Rn.44433	NM_022206	ENSRNOG00000025920	Unc5a	Unc5h1	unc-5 homolog A (C. elegans)	protein-coding
Merged-chr1-241508482-2	chr1	241508448	241508517	+	0	NA	Intergenic	Intergenic	33089	NM_001106372	294079	Rn.218003	NM_001106372	ENSRNOG00000017396	2015-03-05	Rnf153	membrane-associated ring finger (C3HC4) 5	protein-coding
Merged-chr16-49353432-2	chr16	49353397	49353468	+	0	NA	promoter-TSS (NM_053515)	promoter-TSS (NM_053515)	-43	NM_053515	85333	Rn.4092	NM_053515	ENSRNOG00000010830	Slc25a4	Ant1	solute carrier family 25 (mitochondrial carrier; adenine nucleotide translocator), member 4	protein-coding
Merged-chr12-37888605-2	chr12	37888570	37888641	+	0	NA	Intergenic	L2|LINE|L2	115649	NM_001009964	304514	Rn.6327	NM_001009964	ENSRNOG00000001399	Tbx5	-	T-box 5	protein-coding
Merged-chr1-248391252-2	chr1	248391225	248391280	+	0	NA	Intergenic	Intergenic	-38903	NM_134401	171438	Rn.198566	NM_134401	ENSRNOG00000015220	Crtac1	W307	cartilage acidic protein 1	protein-coding
Merged-chr1-255737245-2	chr1	255737215	255737276	+	0	NA	Intergenic	Intergenic	542319	NM_001191563	309533	Rn.225286	XM_001070775	ENSRNOG00000011313	Sorcs1	-	sortilin-related VPS10 domain containing receptor 1	protein-coding
Merged-chr9-74194961-2	chr9	74194927	74194995	+	0	NA	Intergenic	Intergenic	3119	NM_001109309	501164	Rn.219411	NM_001109309		Cdk5r2	RGD1562530	cyclin-dependent kinase 5, regulatory subunit 2 (p39)	protein-coding
Merged-chr8-28734955-2	chr8	28734915	28734995	+	0	NA	intron (NM_017354, intron 2 of 6)	intron (NM_017354, intron 2 of 6)	284933	NM_017354	50864	Rn.10075	NM_017354	ENSRNOG00000023720	Ntm	Hnt|RNU16845	neurotrimin	protein-coding
Merged-chr5-52630265-2	chr5	52630230	52630301	+	0	NA	Intergenic	Intergenic	-40224	NM_001107926	313156	Rn.16996	NM_001107926		RGD1310773	-	similar to hypothetical protein FLJ31810	protein-coding
Merged-chr7-116711906-2	chr7	116711875	116711938	+	0	NA	Intergenic	Intergenic	23373	NM_199110	315119	Rn.102109	NM_199110	ENSRNOG00000008133	Mfng	-	MFNG O-fucosylpeptide 3-beta-N-acetylglucosaminyltransferase	protein-coding
Merged-chr3-146587776-2	chr3	146587746	146587807	+	0	NA	promoter-TSS (NM_001013207)	promoter-TSS (NM_001013207)	-116	NM_001013207	362251	Rn.8555	NM_001013207	ENSRNOG00000019848	Rbm39	Rnpc2	RNA binding motif protein 39	protein-coding
Merged-chr2-88114681-2	chr2	88114652	88114711	+	0	NA	promoter-TSS (NM_019292)	promoter-TSS (NM_019292)	4	NM_019292	54232	Rn.1647	NM_019292	ENSRNOG00000010079	Car3	Ca3	carbonic anhydrase 3	protein-coding
Merged-chr10-63971302-2	chr10	63971267	63971338	+	0	NA	promoter-TSS (NM_001105754)	promoter-TSS (NM_001105754)	-143	NM_001105754	192247	Rn.52541	NM_001105754	ENSRNOG00000009350	Sez6	-	seizure related 6 homolog (mouse)	protein-coding
Merged-chr19-49802762-2	chr19	49802735	49802790	+	0	NA	promoter-TSS (NM_053569)	promoter-TSS (NM_053569)	-63	NM_053569	89842	Rn.2362	NM_053569	ENSRNOG00000015173	Mbtps1	S1p|Ski-1	membrane-bound transcription factor peptidase, site 1	protein-coding
Merged-chr9-55690759-2	chr9	55690723	55690796	+	0	NA	intron (NM_001109306, intron 9 of 10)	intron (NM_001109306, intron 9 of 10)	133923	NM_001109306	501145	Rn.216103	NM_001109306	ENSRNOG00000010188	Satb2	RGD1562369	SATB homeobox 2	protein-coding
Merged-chr6-130949494-2	chr6	130949451	130949537	+	0	NA	Intergenic	Intergenic	767884	NM_001012194	362779	Rn.92083	NM_001012194	ENSRNOG00000005274	Vrk1	-	vaccinia related kinase 1	protein-coding
Merged-chr19-53023191-2	chr19	53023151	53023231	+	0	NA	Intergenic	Intergenic	-42792	NM_001108453	361431	Rn.128745	NM_001108453	ENSRNOG00000014723	Cbfa2t3	-	core-binding factor, runt domain, alpha subunit 2; translocated to, 3	protein-coding
Merged-chr10-73216502-2	chr10	73216477	73216527	+	0	NA	Intergenic	Intergenic	-12652	NM_019174	29242	Rn.51389	NM_019174	ENSRNOG00000002916	Car4	Ca4	carbonic anhydrase 4	protein-coding
Merged-chr4-128759811-2	chr4	128759772	128759850	+	0	NA	Intergenic	Intergenic	-62829	NM_001108638	362403	Rn.96303	NM_001108638		Slc25a26	SZGENESYMBOL2	solute carrier family 25, member 26	protein-coding
Merged-chr13-92204572-2	chr13	92204546	92204599	+	0	NA	Intergenic	Intergenic	-146537	NM_001191674	289270	Rn.214167	NM_001191674	ENSRNOG00000003997	Pld5	RGD1562609	phospholipase D family, member 5	protein-coding
Merged-chr16-27550230-2	chr16	27550201	27550260	+	0	NA	Intergenic	L2|LINE|L2	801639	NM_013128	25669	Rn.7149	NM_013128		Cpe	CARBE|Cph	carboxypeptidase E	protein-coding
Merged-chr10-33798309-2	chr10	33798278	33798340	+	0	NA	Intergenic	Intergenic	-268886	NM_130734	83427	Rn.55487	NM_130734	ENSRNOG00000002390	Gnb2l1	RACK1	guanine nucleotide binding protein (G protein), beta polypeptide 2 like 1	protein-coding
Merged-chr3-41917315-2	chr3	41917280	41917351	+	0	NA	Intergenic	CpG	-5252	NM_001012087	311059	Rn.117620	NM_001012087	ENSRNOG00000006241	2015-03-07	Axot	membrane-associated ring finger (C3HC4) 7, E3 ubiquitin protein ligase	protein-coding
Merged-chr8-56102203-2	chr8	56102175	56102231	+	0	NA	3' UTR (NM_001103354, exon 2 of 2)	3' UTR (NM_001103354, exon 2 of 2)	2889	NM_001103354	100125362	Rn.18127	NM_001103354	ENSRNOG00000025463	LOC100125362	-	hypothetical protein LOC100125362	protein-coding
Merged-chr6-104406731-2	chr6	104406706	104406756	+	0	NA	promoter-TSS (NM_001034929)	promoter-TSS (NM_001034929)	254	NM_001109442	681415	Rn.7881	NM_001109442	ENSRNOG00000004883	Erh	-	enhancer of rudimentary homolog (Drosophila)	protein-coding
Merged-chr16-79012177-2	chr16	79012142	79012213	+	0	NA	Intergenic	Intergenic	390511	NM_001169141	306616	Rn.33916	NM_001169141	ENSRNOG00000011754	Myom2	-	myomesin 2	protein-coding
Merged-chr1-180418912-2	chr1	180418883	180418941	+	0	NA	Intergenic	Intergenic	83646	NM_001107548	308959	Rn.64320	NM_001107548	ENSRNOG00000025793	Usp31	-	ubiquitin specific peptidase 31	protein-coding
Merged-chr12-41715123-2	chr12	41715095	41715151	+	0	NA	intron (NM_001034945, intron 6 of 6)	intron (NM_001034945, intron 6 of 6)	-125743	NM_031976	83803	Rn.3619	NM_031976	ENSRNOG00000001142	Prkab1	-	protein kinase, AMP-activated, beta 1 non-catalytic subunit	protein-coding
Merged-chr7-116038893-2	chr7	116038861	116038926	+	0	NA	Intergenic	CpG	-1003	NM_053351	84347	Rn.72939	NM_053351	ENSRNOG00000006226	Cacng2	Ipr328	calcium channel, voltage-dependent, gamma subunit 2	protein-coding
Merged-chr10-79039658-2	chr10	79039631	79039685	+	0	NA	promoter-TSS (NM_001107038)	promoter-TSS (NM_001107038)	-40	NM_001107038	303443	Rn.49449	NM_001107038		Stxbp4	-	syntaxin binding protein 4	protein-coding
Merged-chr12-33571986-2	chr12	33571960	33572012	+	0	NA	intron (NM_001107139, intron 1 of 22)	intron (NM_001107139, intron 1 of 22)	33943	NM_001025630	288656	Rn.105729	NM_001025630	ENSRNOG00000001080	Arl6ip4	-	ADP-ribosylation-like factor 6 interacting protein 4	protein-coding
Merged-chr5-57374800-2	chr5	57374760	57374841	+	0	NA	Intergenic	L1MD1|LINE|L1	-161874	NM_017321	50655	Rn.35934	NM_017321	ENSRNOG00000005849	Aco1	Acon1|Ratireb	aconitase 1, soluble	protein-coding
Merged-chr11-35805965-2	chr11	35805924	35806007	+	0	NA	Intergenic	Intergenic	-45911	NM_133397	170909	Rn.47987	NM_133397	ENSRNOG00000001652	Erg	-	v-ets erythroblastosis virus E26 oncogene homolog (avian)	protein-coding
Merged-chr13-28709259-2	chr13	28709227	28709292	+	0	NA	promoter-TSS (NM_001047865)	promoter-TSS (NM_001047865)	-410	NM_001047865	297832	Rn.232340	XM_003751218	ENSRNOG00000029556	Cntnap5a	Caspr5-1|RGD1559812	contactin associated protein-like 5A	protein-coding
Merged-chr1-85300658-2	chr1	85300627	85300689	+	0	NA	intron (NM_001098240, intron 4 of 9).2	intron (NM_001098240, intron 4 of 9).2	13737	NM_001107502	308495	Rn.50030	NM_001107502	ENSRNOG00000020839	Lrfn3	-	leucine rich repeat and fibronectin type III domain containing 3	protein-coding
Merged-chr12-35844112-2	chr12	35844076	35844149	+	0	NA	intron (NM_001271380, intron 2 of 22)	intron (NM_001271380, intron 2 of 22)	-110566	NM_031621	58838	Rn.11228	NM_031621		Sh2b3	Lnk	SH2B adaptor protein 3	protein-coding
Merged-chr12-30532570-2	chr12	30532541	30532600	+	0	NA	Intergenic	Intergenic	420708	NM_144758	246280	Rn.10770	NM_144758	ENSRNOG00000000962	Slc15a4	-	solute carrier family 15, member 4	protein-coding
Merged-chr7-36676940-2	chr7	36676909	36676971	+	0	NA	Intergenic	Intergenic	-7576	NM_001025053	500826	Rn.207152	NM_001025053		Galnt4	-	UDP-N-acetyl-alpha-D-galactosamine:polypeptide N-acetylgalactosaminyltransferase 4 (GalNAc-T4)	protein-coding
Merged-chr3-149465968-2	chr3	149465940	149465997	+	0	NA	intron (NM_001191072, intron 2 of 10)	intron (NM_001191072, intron 2 of 10)	-38319	NM_001107796	311598	Rn.55931	NM_001107796	ENSRNOG00000015794	Fam83d	RGD1565583	family with sequence similarity 83, member D	protein-coding
Merged-chr8-96302181-2	chr8	96302137	96302225	+	0	NA	Intergenic	Intergenic	15949	NM_022677	64618	Rn.161923	NM_022677	ENSRNOG00000014644	Zic1	-	Zic family member 1	protein-coding
Merged-chr18-78557841-2	chr18	78557798	78557885	+	0	NA	Intergenic	Intergenic	316609	NM_012958	50577	Rn.10213	NM_012958	ENSRNOG00000016654	Galr1	Galnr1	galanin receptor 1	protein-coding
Merged-chr15-103703497-2	chr15	103703459	103703535	+	0	NA	intron (NM_001106058, intron 1 of 5)	MER74B|LTR|ERVL	4254	NM_001106058	290485	Rn.99994	NM_001106058	ENSRNOG00000010085	Cldn10	-	claudin 10	protein-coding
Merged-chr12-7352044-2	chr12	7352009	7352080	+	0	NA	Intergenic	Intergenic	-50451	NM_001100989	498136	Rn.38985	NM_001100989	ENSRNOG00000032410	RGD1562533	-	similar to mKIAA0774 protein	protein-coding
Merged-chr7-102922721-2	chr7	102922691	102922751	+	0	NA	Intergenic	Intergenic	-224684	NM_001130564	362923	Rn.21009	NM_001130564	ENSRNOG00000025528	Efr3a	RGD1305976	EFR3 homolog A (S. cerevisiae)	protein-coding
Merged-chr14-13442347-2	chr14	13442310	13442384	+	0	NA	Intergenic	Intergenic	-105570	NM_001004077	289481	Rn.108510	NM_001004077	ENSRNOG00000029397	Gk2	Gk-rs2	glycerol kinase 2	protein-coding
Merged-chr8-62389833-2	chr8	62389804	62389863	+	0	NA	promoter-TSS (NM_019380)	promoter-TSS (NM_019380)	-59	NM_019380	56064	Rn.37476	NM_019380	ENSRNOG00000009029	Nptn	Sdfr1	neuroplastin	protein-coding
Merged-chr16-73432430-2	chr16	73432405	73432455	+	0	NA	intron (NM_001107322, intron 1 of 39)	intron (NM_001107322, intron 1 of 39)	5409	NM_001107322	306570	Rn.20868	NM_001107322	ENSRNOG00000018241	Ank1	-	ankyrin 1, erythrocytic	protein-coding
Merged-chr9-74150845-2	chr9	74150814	74150876	+	0	NA	Intergenic	Intergenic	26442	NM_001108227	316527	Rn.18155	NM_001108227	ENSRNOG00000017455	Wnt10a	-	wingless-type MMTV integration site family, member 10A	protein-coding
Merged-chr5-165032406-2	chr5	165032377	165032436	+	0	NA	Intergenic	Intergenic	14846	NM_001135781	313699	Rn.99087	NM_001135781	ENSRNOG00000007968	RGD1305350	-	similar to RIKEN cDNA 2510039O18	protein-coding
Merged-chr1-79602312-2	chr1	79602283	79602342	+	0	NA	Intergenic	Intergenic	10797	NM_001192010	502308	Rn.228185	NM_001192010	ENSRNOG00000019432	Lypd5	RGD1560355	Ly6/Plaur domain containing 5	protein-coding
Merged-chr15-42453542-2	chr15	42453503	42453582	+	0	NA	promoter-TSS (NM_019238)	promoter-TSS (NM_019238)	-153	NM_019238	29580	Rn.154404	NM_019238	ENSRNOG00000021314	Fdft1	-	farnesyl diphosphate farnesyl transferase 1	protein-coding
Merged-chr12-28918532-2	chr12	28918483	28918581	+	0	NA	intron (NM_001100488, intron 1 of 22)	intron (NM_001100488, intron 1 of 22)	108545	NM_001100488	266780	Rn.50806	NM_001100488	ENSRNOG00000022893	Rimbp2	RIM-BP2|Rbp2	RIMS binding protein 2	protein-coding
Merged-chr2-170189543-2	chr2	170189512	170189574	+	0	NA	Intergenic	Intergenic	398444	NM_001107684	310533	Rn.23121	NM_001107684	ENSRNOG00000021581	Rapgef2	PDZ-GEF1|nRap GEP	Rap guanine nucleotide exchange factor (GEF) 2	protein-coding
Merged-chr7-141372666-2	chr7	141372639	141372693	+	0	NA	promoter-TSS (NM_001108115)	promoter-TSS (NM_001108115)	-29	NM_001108115	315333	Rn.219706	NM_001108115	ENSRNOG00000015269	Atf7	-	activating transcription factor 7	protein-coding
Merged-chr14-73733686-2	chr14	73733656	73733716	+	0	NA	Intergenic	Intergenic	-667855	NM_053978	117049	Rn.4023	NM_053978	ENSRNOG00000017074	Rab28	-	RAB28, member RAS oncogene family	protein-coding
Merged-chr5-149974087-2	chr5	149974054	149974120	+	0	NA	Intergenic	Intergenic	168443	NM_001006979	297894	Rn.15159	NM_001006979	ENSRNOG00000010932	Matn1	-	matrilin 1, cartilage matrix protein	protein-coding
Merged-chr4-129620523-2	chr4	129620490	129620557	+	0	NA	Intergenic	Intergenic	133586	NM_001109250	500262	Rn.219562	NM_001109250	ENSRNOG00000013390	Kbtbd8	RGD1563166	kelch repeat and BTB (POZ) domain containing 8	protein-coding
Merged-chr10-33953487-2	chr10	33953459	33953516	+	0	NA	Intergenic	Intergenic	-113707	NM_130734	83427	Rn.55487	NM_130734	ENSRNOG00000002390	Gnb2l1	RACK1	guanine nucleotide binding protein (G protein), beta polypeptide 2 like 1	protein-coding
Merged-chr2-117015753-2	chr2	117015727	117015780	+	0	NA	exon (NM_001034129, exon 5 of 12)	exon (NM_001034129, exon 5 of 12)	9934	NM_001034129	294912	Rn.220192	NM_001034129	ENSRNOG00000009057	Sec62	Ab2-292|Tloc1	SEC62 homolog (S. cerevisiae)	protein-coding
Merged-chr3-24121464-2	chr3	24121422	24121506	+	0	NA	intron (NM_053902, intron 8 of 12)	intron (NM_053902, intron 8 of 12)	75222	NM_053902	116682	Rn.10575	NM_053902	ENSRNOG00000029993	Kynu	-	kynureninase	protein-coding
Merged-chr1-134252169-2	chr1	134252132	134252206	+	0	NA	intron (NM_001270656, intron 1 of 18)	intron (NM_001270656, intron 1 of 18)	49970	NM_001270656	29613	Rn.9963	NM_001270655	ENSRNOG00000018674	Ntrk3	trkC	neurotrophic tyrosine kinase, receptor, type 3	protein-coding
Merged-chr2-198806074-2	chr2	198806048	198806100	+	0	NA	Intergenic	Intergenic	-1266	NM_022191	60565	Rn.48074	NM_022191	ENSRNOG00000019163	Syt6	-	synaptotagmin VI	protein-coding
Merged-chr2-176942303-2	chr2	176942277	176942329	+	0	NA	Intergenic	Intergenic	-202412	NM_001004448	446170	Rn.215682	NM_001004448		Dear	-	dual endothelin 1, angiotensin II receptor	protein-coding
Merged-chr1-29494194-2	chr1	29494168	29494220	+	0	NA	Intergenic	CpG	-68402	NM_001144859	292199	Rn.224838	NM_001144859	ENSRNOG00000042309	LOC292199	RGD1310049	uncharacterized LOC292199	protein-coding
Merged-chr8-67300403-2	chr8	67300371	67300436	+	0	NA	Intergenic	Intergenic	-177388	NM_001106829	300772	Rn.24369	NM_001106829	ENSRNOG00000034272	Pias1	-	protein inhibitor of activated STAT, 1	protein-coding
Merged-chr16-288532-2	chr16	288503	288562	+	0	NA	Intergenic	Intergenic	244767	NM_031112	81776	Rn.201381	NM_031112	ENSRNOG00000010189	Rps24	-	ribosomal protein S24	protein-coding
Merged-chr19-40082220-2	chr19	40082178	40082263	+	0	NA	Intergenic	Intergenic	-20066	NM_001106186	292016	Rn.50250	NM_001106186	ENSRNOG00000017102	Ftsjd1	RGD1309394	FtsJ methyltransferase domain containing 1	protein-coding
Merged-chr7-16246079-2	chr7	16246035	16246124	+	0	NA	promoter-TSS (NM_032617)	promoter-TSS (NM_032617)	-73	NM_032617	79434	Rn.124832	NM_032617	ENSRNOG00000007648	Rab11b	-	RAB11B, member RAS oncogene family	protein-coding
Merged-chr20-25362098-2	chr20	25362068	25362129	+	0	NA	Intergenic	CpG	-3961	NM_001108532	361838	Rn.60652	NM_001108532	ENSRNOG00000026849	Hnrnph3	Hnrph3	heterogeneous nuclear ribonucleoprotein H3 (2H9)	protein-coding
Merged-chr16-72279695-2	chr16	72279666	72279724	+	0	NA	Intergenic	Intergenic	413355	NM_023973	66029	Rn.64513	NM_023973	ENSRNOG00000031189	Ido1	Ido|Indo	indoleamine 2,3-dioxygenase 1	protein-coding
Merged-chr5-170683770-2	chr5	170683743	170683797	+	0	NA	Intergenic	Intergenic	-59418	NM_001009711	362671	Rn.4079	NM_001009711	ENSRNOG00000025034	RGD1304567	-	similar to RIKEN cDNA A430005L14	protein-coding
Merged-chr2-40495865-2	chr2	40495831	40495900	+	0	NA	promoter-TSS (NM_001113328).3	promoter-TSS (NM_001113328).3	-427	NM_001113328	24627	Rn.163460	NM_017032		Pde4d	-	phosphodiesterase 4D, cAMP-specific	protein-coding
Merged-chr5-131569415-2	chr5	131569389	131569441	+	0	NA	Intergenic	Intergenic	158964	NM_001107951	313471	Rn.20294	NM_001107951	ENSRNOG00000008105	Dmrta2	-	DMRT-like family A2	protein-coding
Merged-chr10-14647340-2	chr10	14647309	14647371	+	0	NA	intron (NM_153814, intron 1 of 33)	intron (NM_153814, intron 1 of 33)	29729	NM_175593	302990	Rn.163109	NM_175593	ENSRNOG00000018701	Tpsg1	-	tryptase gamma 1	protein-coding
Merged-chr12-22071941-2	chr12	22071914	22071968	+	0	NA	exon (NM_001010945, exon 2 of 12)	exon (NM_001010945, exon 2 of 12)	2127	NM_001010945	288591	Rn.6288	NM_001010945	ENSRNOG00000001441	Tmem120a	RGD1311474|Tmpit	transmembrane protein 120A	protein-coding
Merged-chr8-49647150-2	chr8	49647118	49647182	+	0	NA	Intergenic	Intergenic	-344727	NM_001037364	500990	Rn.136986	NM_001037364	ENSRNOG00000038867	LOC500990	-	similar to RIKEN cDNA 4931429L15	protein-coding
Merged-chr7-113523312-2	chr7	113523276	113523349	+	0	NA	Intergenic	Intergenic	-11032	NM_001134839	300025	Rn.7534	NM_001134839	ENSRNOG00000007334	Ly6h	-	lymphocyte antigen 6 complex, locus H	protein-coding
Merged-chr2-202629695-2	chr2	202629666	202629725	+	0	NA	Intergenic	L3|LINE|CR1	-11369	NM_001191713	295360	Rn.154486	NM_001191713		Kcna10	-	potassium voltage-gated channel, shaker-related subfamily, member 10	protein-coding
Merged-chr13-68508120-2	chr13	68508092	68508149	+	0	NA	promoter-TSS (NM_001107184)	promoter-TSS (NM_001107184)	-122	NM_001107184	304859	Rn.107359	NM_001107184	ENSRNOG00000002735	Dhx9	-	DEAH (Asp-Glu-Ala-His) box polypeptide 9	protein-coding
Merged-chr13-34051579-2	chr13	34051546	34051612	+	0	NA	Intergenic	Intergenic	-450143	NM_001006996	308490	Rn.26598	NM_001006996	ENSRNOG00000025430	Ddx18	-	DEAD (Asp-Glu-Ala-Asp) box polypeptide 18	protein-coding
Merged-chr18-71413778-2	chr18	71413731	71413826	+	0	NA	intron (NM_017083, intron 3 of 38)	intron (NM_017083, intron 3 of 38)	32712	NM_017083	25132	Rn.10640	NM_017083	ENSRNOG00000014104	Myo5b	Myr6	myosin Vb	protein-coding
Merged-chr10-9978753-2	chr10	9978715	9978791	+	0	NA	Intergenic	Intergenic	-398670	NM_001108984	366693	Rn.95285	NM_001108984		Rbm25	-	RNA binding motif protein 25	protein-coding
Merged-chr2-3069470-2	chr2	3069440	3069501	+	0	NA	Intergenic	CpG	-5276	NM_001108540	361871	Rn.38227	NM_001108540	ENSRNOG00000012810	Rfesd	RGD1308284	Rieske (Fe-S) domain containing	protein-coding
Merged-chr4-7562828-2	chr4	7562794	7562862	+	0	NA	Intergenic	Intergenic	-394328	NM_001014186	362304	Rn.137519	NM_001014186	ENSRNOG00000011519	Orc5	Orc5l	origin recognition complex, subunit 5	protein-coding
Merged-chr3-76798958-2	chr3	76798924	76798992	+	0	NA	Intergenic	Intergenic	-8297	NM_053777	116457	Rn.44266	NM_053777	ENSRNOG00000006938	Mapk8ip1	JIP1|Jip-1|Mapk8ip	mitogen-activated protein kinase 8 interacting protein 1	protein-coding
Merged-chr6-24661711-2	chr6	24661680	24661742	+	0	NA	intron (NM_199270, intron 4 of 11)	intron (NM_199270, intron 4 of 11)	130207	NM_199270	362704	Rn.224501	NM_199270	ENSRNOG00000004364	Bre	-	brain and reproductive organ-expressed protein	protein-coding
Merged-chr4-149889527-2	chr4	149889495	149889559	+	0	NA	intron (NM_012508, intron 2 of 20)	intron (NM_012508, intron 2 of 20)	86013	NM_012508	24215	Rn.90982	NM_012508	ENSRNOG00000030269	Atp2b2	PMCA2	ATPase, Ca++ transporting, plasma membrane 2	protein-coding
Merged-chr14-81088501-2	chr14	81088461	81088541	+	0	NA	Intergenic	Intergenic	21109	NM_138506	24175	Rn.10297	NM_138506	ENSRNOG00000009299	Adra2c	-	adrenoceptor alpha 2C	protein-coding
Merged-chr5-148278191-2	chr5	148278158	148278224	+	0	NA	Intergenic	CpG	-1968	NM_017122	29177	Rn.11019	NM_017122	ENSRNOG00000006979	Hpca	-	hippocalcin	protein-coding
Merged-chr18-28922180-2	chr18	28922147	28922214	+	0	NA	Intergenic	CpG	-93409	NM_001136151	432361	Rn.22434	NM_001136151	ENSRNOG00000019093	Nrg2	NTAK_alpha2a|Ntak	neuregulin 2	protein-coding
Merged-chr3-144449705-2	chr3	144449679	144449731	+	0	NA	Intergenic	Intergenic	22657	NM_080775	54303	Rn.9925	NM_080775	ENSRNOG00000036870	Bpifa2f	Smgb	BPI fold containing family A, member 2F	protein-coding
Merged-chr8-127410686-2	chr8	127410649	127410724	+	0	NA	Intergenic	Intergenic	20409	NR_031885	100314033		NR_031885		Mir138-1	rno-mir-138-1	microRNA mir-138-1	miscRNA
Merged-chr20-34557241-2	chr20	34557210	34557273	+	0	NA	Intergenic	MIRb|SINE|MIR	-346698	NM_001014032	309790	Rn.230094	NM_001014032	ENSRNOG00000000801	Msl3l2	RGD1308699	male-specific lethal 3-like 2 (Drosophila)	protein-coding
Merged-chr2-213041726-2	chr2	213041701	213041752	+	0	NA	promoter-TSS (NM_001108564)	promoter-TSS (NM_001108564)	-276	NM_001108564	362029	Rn.34559	NM_001108564	ENSRNOG00000016214	Agl	-	amylo-alpha-1, 6-glucosidase, 4-alpha-glucanotransferase	protein-coding
Merged-chr9-66134345-2	chr9	66134308	66134383	+	0	NA	Intergenic	Intergenic	227135	NM_017072	497840	Rn.53968	NM_017072	ENSRNOG00000013704	Cps1	cps	carbamoyl-phosphate synthetase 1	protein-coding
Merged-chr5-140487030-2	chr5	140486981	140487080	+	0	NA	Intergenic	Intergenic	-162114	NM_001107972	313557	Rn.96066	NM_001107972	ENSRNOG00000009341	Hivep3	Zas3	human immunodeficiency virus type I enhancer binding protein 3	protein-coding
Merged-chr3-127546199-2	chr3	127546167	127546231	+	0	NA	Intergenic	Intergenic	-145469	NM_001106517	296188	Rn.218183	NM_001106517	ENSRNOG00000004443	Sptlc3	RGD1310030	serine palmitoyltransferase, long chain base subunit 3	protein-coding
Merged-chr19-49283309-2	chr19	49283276	49283343	+	0	NA	intron (NM_138889, intron 5 of 13)	intron (NM_138889, intron 5 of 13)	-306191	NM_173119	286899	Rn.2578	NM_173119	ENSRNOG00000014415	Hsbp1	Hsp25	heat shock factor binding protein 1	protein-coding
Merged-chr11-35338836-2	chr11	35338796	35338876	+	0	NA	Intergenic	Intergenic	-222336	NM_013192	25743	Rn.10185	NM_013192		Kcnj6	-	potassium inwardly-rectifying channel, subfamily J, member 6	protein-coding
Merged-chr10-93208400-2	chr10	93208359	93208442	+	0	NA	Intergenic	Intergenic	93861	NM_024150	79119	Rn.62175	NM_024150	ENSRNOG00000004807	Arf2	-	ADP-ribosylation factor 2	protein-coding
Merged-chr5-60916506-2	chr5	60916480	60916533	+	0	NA	Intergenic	Intergenic	129384	NM_001108662	362510	Rn.28232	NM_001108662	ENSRNOG00000013598	Melk	-	maternal embryonic leucine zipper kinase	protein-coding
Merged-chr6-48467709-2	chr6	48467671	48467747	+	0	NA	intron (NM_001007748, intron 2 of 6)	intron (NM_001007748, intron 2 of 6)	395	NM_001007748	362722	Rn.207403	NM_001007748	ENSRNOG00000005144	Tmem18	-	transmembrane protein 18	protein-coding
Merged-chr1-188728618-2	chr1	188728592	188728644	+	0	NA	Intergenic	Intergenic	210028	NM_001191631	309014	Rn.53410	NM_001191631	ENSRNOG00000020424	Ppapdc1a	RGD1306289	phosphatidic acid phosphatase type 2 domain containing 1A	protein-coding
Merged-chr4-149775554-2	chr4	149775523	149775585	+	0	NA	intron (NM_012508, intron 3 of 20)	intron (NM_012508, intron 3 of 20)	-125105	NM_001006978	297522	Rn.1553	NM_001006978	ENSRNOG00000010628	Sec13	Sec13l1	SEC13 homolog (S. cerevisiae)	protein-coding
Merged-chr5-165061815-2	chr5	165061776	165061854	+	0	NA	promoter-TSS (NM_031545)	promoter-TSS (NM_031545)	-533	NM_031545	25105	Rn.3835	NM_031545	ENSRNOG00000008141	Nppb	BNP|Bnf	natriuretic peptide B	protein-coding
Merged-chr13-73234692-2	chr13	73234666	73234718	+	0	NA	Intergenic	Intergenic	409825	NM_173115	286895	Rn.22596	NM_173115	ENSRNOG00000005592	Fam5b	Brinp2	family with sequence similarity 5, member B	protein-coding
Merged-chr10-85908320-2	chr10	85908279	85908362	+	0	NA	exon (NM_017063, exon 3 of 23)	exon (NM_017063, exon 3 of 23)	2484	NM_017063	24917	Rn.11061	NM_017063	ENSRNOG00000009275	Kpnb1	Impnb	karyopherin (importin) beta 1	protein-coding
Merged-chr15-42755928-2	chr15	42755899	42755958	+	0	NA	Intergenic	Intergenic	15920	NM_001106044	290315	Rn.18003	NM_001106044	ENSRNOG00000011342	Tdh	-	L-threonine dehydrogenase	protein-coding
Merged-chr3-7782254-2	chr3	7782213	7782295	+	0	NA	intron (NM_001004266, intron 11 of 12)	intron (NM_001004266, intron 11 of 12)	66993	NM_001109473	685539	Rn.225124	NM_001109473	ENSRNOG00000012784	Gtf3c4	-	general transcription factor IIIC, polypeptide 4	protein-coding
Merged-chr10-108803541-2	chr10	108803511	108803571	+	0	NA	Intergenic	Intergenic	124075	NM_153735	266777	Rn.54707	NM_153735	ENSRNOG00000003741	Nptx1	-	neuronal pentraxin I	protein-coding
Merged-chr16-10520033-2	chr16	10519991	10520075	+	0	NA	intron (NM_024378, intron 2 of 12)	intron (NM_024378, intron 2 of 12)	-33452	NR_031790	100314221		NR_031790		Mir346	rno-mir-346	microRNA mir-346	miscRNA
Merged-chr8-19882196-2	chr8	19882166	19882226	+	0	NA	Intergenic	Intergenic	-11665	NM_001025054	500956	Rn.18715	NM_001025054		LOC500956	-	hypothetical protein LOC500956	protein-coding
Merged-chr1-177159836-2	chr1	177159811	177159862	+	0	NA	Intergenic	Intergenic	-70135	NM_001134611	499255		NM_001134611		RGD1565096	-	similar to TSG118.1	protein-coding
Merged-chr12-19571075-2	chr12	19571030	19571120	+	0	NA	promoter-TSS (NM_001105918)	promoter-TSS (NM_001105918)	-14	NM_001105918	288564	Rn.16344	NM_001105918	ENSRNOG00000025310	Pop7	-	processing of precursor 7, ribonuclease P/MRP subunit (S. cerevisiae)	protein-coding
Merged-chr3-134140763-2	chr3	134140733	134140793	+	0	NA	intron (NM_053505, intron 9 of 19)	intron (NM_053505, intron 9 of 19)	-166775	NM_001107786	311494	Rn.34193	NM_001107786	ENSRNOG00000010131	Rin2	-	Ras and Rab interactor 2	protein-coding
Merged-chr18-63012151-2	chr18	63012125	63012178	+	0	NA	Intergenic	RMER21A|LTR|ERV1	97307	NM_001008385	492821	Rn.163380	NM_001008385	ENSRNOG00000018770	Pmaip1	Noxa	phorbol-12-myristate-13-acetate-induced protein 1	protein-coding
Merged-chr1-66206896-2	chr1	66206851	66206941	+	0	NA	TTS (NM_001108904)	TTS (NM_001108904)	13743	NM_001108904	365176	Rn.23427	NM_001108904	ENSRNOG00000015456	Zfp787	RGD1310536|Znf787	zinc finger protein 787	protein-coding
Merged-chr1-231210102-2	chr1	231210056	231210149	+	0	NA	Intergenic	Intergenic	-259004	NM_001025036	499339	Rn.127943	NM_001025036	ENSRNOG00000012574	LOC499339	-	hypothetical protein LOC499339	protein-coding
Merged-chr7-111786575-2	chr7	111786548	111786602	+	0	NA	Intergenic	Intergenic	324384	NM_001114405	362930	Rn.106043	NM_001114405	ENSRNOG00000007628	Ptp4a3	-	protein tyrosine phosphatase type IVA, member 3	protein-coding
Merged-chr12-28469808-2	chr12	28469773	28469843	+	0	NA	Intergenic	Intergenic	-220383	NM_001034924	304431	Rn.12338	NM_001034924	ENSRNOG00000000931	Sfswap	Sfrs8|Srsf8	splicing factor, suppressor of white-apricot homolog (Drosophila)	protein-coding
Merged-chr7-126942259-2	chr7	126942220	126942298	+	0	NA	Intergenic	Intergenic	93214	NM_001108103	315210	Rn.9133	NM_001108103	ENSRNOG00000004538	Brd1	-	bromodomain containing 1	protein-coding
Merged-chr4-6186582-2	chr4	6186547	6186617	+	0	NA	Intergenic	Intergenic	-6062	NM_053949	117018	Rn.10970	NM_053949	ENSRNOG00000009872	Kcnh2	ERG1	potassium voltage-gated channel, subfamily H (eag-related), member 2	protein-coding
Merged-chr10-81730965-2	chr10	81730933	81730997	+	0	NA	Intergenic	Intergenic	811700	NM_001135039	303456	Rn.219491	NM_001135039	ENSRNOG00000002644	Utp18	RGD1309957|Wdr50	UTP18, small subunit (SSU) processome component, homolog (yeast)	protein-coding
Merged-chrX-26905266-2	chrX	26905227	26905305	+	0	NA	promoter-TSS (NM_012664)	promoter-TSS (NM_012664)	26	NM_012664	24804	Rn.11067	NM_012664	ENSRNOG00000010223	Syp	Syp1	synaptophysin	protein-coding
Merged-chr7-124541037-2	chr7	124541009	124541066	+	0	NA	Intergenic	Intergenic	-358968	NM_001134861	300129	Rn.99537	NM_001134861	ENSRNOG00000017022	Cerk	-	ceramide kinase	protein-coding
Merged-chr4-16101835-2	chr4	16101808	16101863	+	0	NA	exon (NM_001110797, exon 13 of 28)	exon (NM_001110797, exon 13 of 28)	167254	NM_001110797	56768	Rn.53925	NM_001110797	ENSRNOG00000005726	Pclo	aczonin	piccolo (presynaptic cytomatrix protein)	protein-coding
Merged-chr5-28579349-2	chr5	28579319	28579380	+	0	NA	Intergenic	Intergenic	349028	NM_001108657	362489	Rn.218117	NM_001108657	ENSRNOG00000005673	Runx1t1	Cbfa2t1	runt-related transcription factor 1; translocated to, 1 (cyclin D-related)	protein-coding
Merged-chr8-24924670-2	chr8	24924640	24924701	+	0	NA	promoter-TSS (NM_022616)	promoter-TSS (NM_022616)	-76	NM_001113740	64551	Rn.48701	NM_001113740	ENSRNOG00000006545	2015-09-07	Cdc10	septin 7	protein-coding
Merged-chr18-14598245-2	chr18	14598215	14598276	+	0	NA	intron (NM_001107401, intron 2 of 9)	intron (NM_001107401, intron 2 of 9)	120596	NM_001107401	307553	Rn.148516	NM_001107401	ENSRNOG00000014775	Nol4	-	nucleolar protein 4	protein-coding
Merged-chr13-74773237-2	chr13	74773208	74773267	+	0	NA	Intergenic	Intergenic	194431	NM_001025126	360860	Rn.8617	NM_001025126		Rfwd2	Cop1|RGD1304773	ring finger and WD repeat domain 2	protein-coding
Merged-chr1-250286072-2	chr1	250286035	250286109	+	0	NA	Intergenic	Intergenic	30729	NM_001109166	499361	Rn.113022	NM_001109166	ENSRNOG00000016120	Tlx1	RGD1563655	T-cell leukemia, homeobox 1	protein-coding
Merged-chr1-156983019-2	chr1	156982991	156983048	+	0	NA	Intergenic	Intergenic	45867	NM_080786	140860	Rn.44538	NM_080786	ENSRNOG00000017976	Slco2b1	Slc21a9|moat1	solute carrier organic anion transporter family, member 2b1	protein-coding
Merged-chr1-250205104-2	chr1	250205072	250205136	+	0	NA	Intergenic	Intergenic	15163	NM_001033064	293997	Rn.138194	NM_001033064	ENSRNOG00000016058	Kazald1	-	Kazal-type serine peptidase inhibitor domain 1	protein-coding
Merged-chr5-86750554-2	chr5	86750526	86750583	+	0	NA	Intergenic	Intergenic	-534377	NM_080482	140610	Rn.211646	NM_080482	ENSRNOG00000005561	Dbc1	Dbccr1	deleted in bladder cancer 1	protein-coding
Merged-chr4-149854007-2	chr4	149853966	149854048	+	0	NA	intron (NM_012508, intron 2 of 20)	intron (NM_012508, intron 2 of 20)	121533	NM_012508	24215	Rn.90982	NM_012508	ENSRNOG00000030269	Atp2b2	PMCA2	ATPase, Ca++ transporting, plasma membrane 2	protein-coding
Merged-chr8-124350448-2	chr8	124350406	124350491	+	0	NA	intron (NM_001033704, intron 17 of 18)	intron (NM_001033704, intron 17 of 18)	-13881	NM_031554	25366	Rn.24240	NM_031554	ENSRNOG00000014477	Acvr2b	-	activin A receptor, type IIB	protein-coding
Merged-chr3-112422291-2	chr3	112422260	112422322	+	0	NA	promoter-TSS (NM_001013205)	promoter-TSS (NM_001013205)	-109	NM_001013205	679712	Rn.1269	NM_001013205	ENSRNOG00000005258	Myef2	-	myelin expression factor 2	protein-coding
Merged-chr1-248436540-2	chr1	248436514	248436566	+	0	NA	intron (NM_134401, intron 1 of 14)	MIRm|SINE|MIR	6384	NM_134401	171438	Rn.198566	NM_134401	ENSRNOG00000015220	Crtac1	W307	cartilage acidic protein 1	protein-coding
Merged-chr20-8568989-2	chr20	8568959	8569019	+	0	NA	intron (NM_001013073, intron 6 of 7)	L3|LINE|CR1	185157	NM_001012175	361816	Rn.136939	NM_001012175	ENSRNOG00000000539	Zfand3	Tex27	zinc finger, AN1-type domain 3	protein-coding
Merged-chr6-126821649-2	chr6	126821601	126821697	+	0	NA	intron (NM_021655, intron 1 of 10)	intron (NM_021655, intron 1 of 10)	250	NM_021655	24258	Rn.41024	NM_021655		Chga	-	chromogranin A (parathyroid secretory protein 1)	protein-coding
Merged-chr3-8474121-2	chr3	8474077	8474166	+	0	NA	intron (NM_001106565, intron 6 of 7)	intron (NM_001106565, intron 6 of 7)	165005	NM_001106565	296612	Rn.105472	NM_001106565	ENSRNOG00000013933	Med27	RGD1564993	mediator complex subunit 27	protein-coding
Merged-chr12-5633009-2	chr12	5632981	5633038	+	0	NA	Intergenic	RMER15|LTR|ERVL	-161635	NM_001011901	288444	Rn.37805	NM_001011901	ENSRNOG00000000902	Hsph1	Hsp105	heat shock 105/110 protein 1	protein-coding
Merged-chr18-8260786-2	chr18	8260751	8260821	+	0	NA	intron (NM_031333, intron 3 of 17)	CpG	7176	NM_031333	83501	Rn.23200	NM_031333	ENSRNOG00000015602	Cdh2	N-cadherin	cadherin 2	protein-coding
Merged-chr8-103424152-2	chr8	103424124	103424181	+	0	NA	Intergenic	Intergenic	-48273	NM_001013224	363118	Rn.101356	NM_001013224	ENSRNOG00000013585	Nmnat3	-	nicotinamide nucleotide adenylyltransferase 3	protein-coding
Merged-chr17-16769271-2	chr17	16769241	16769301	+	0	NA	Intergenic	Intergenic	113345	NM_012546	24316	Rn.24039	NM_012546	ENSRNOG00000023688	Drd1a	D1a|Drd-1|Drd1	dopamine receptor D1A	protein-coding
Merged-chr16-18872453-2	chr16	18872417	18872490	+	0	NA	promoter-TSS (NM_022861).2	promoter-TSS (NM_022861).2	1	NM_022861	64829	Rn.10126	NM_022861		Unc13a	Munc13-1|Unc13h1	unc-13 homolog A (C. elegans)	protein-coding
Merged-chr1-182122611-2	chr1	182122583	182122640	+	0	NA	intron (NM_001100482, intron 9 of 14)	intron (NM_001100482, intron 9 of 14)	28012	NM_001100482	252854	Rn.112669	NM_001100482	ENSRNOG00000013407	Slc5a11	Kst1|SMIT2	solute carrier family 5 (sodium/glucose cotransporter), member 11	protein-coding
Merged-chr18-60468980-2	chr18	60468948	60469013	+	0	NA	intron (NM_013029, intron 1 of 3)	intron (NM_013029, intron 1 of 3)	1208	NM_013029	25547	Rn.90977	NM_013029	ENSRNOG00000018305	St8sia3	Siat8c	ST8 alpha-N-acetyl-neuraminide alpha-2,8-sialyltransferase 3	protein-coding
Merged-chr12-42697033-2	chr12	42696995	42697072	+	0	NA	intron (NM_001033676, intron 1 of 5)	CpG	651	NM_001033676	171051	Rn.23560	NM_001033675	ENSRNOG00000001173	Cabp1	-	calcium binding protein 1	protein-coding
Merged-chr4-8281966-2	chr4	8281931	8282002	+	0	NA	intron (NM_080394, intron 2 of 63)	intron (NM_080394, intron 2 of 63)	131094	NM_080394	24718	Rn.98353	NM_080394	ENSRNOG00000021441	Reln	Reelen|Rl|reeler	reelin	protein-coding
Merged-chr16-62456574-2	chr16	62456548	62456601	+	0	NA	Intergenic	RLTR14|LTR|ERV1	-71127	NM_001106087	290803	Rn.46623	NM_001106087	ENSRNOG00000007748	Tex15	-	testis expressed 15	protein-coding
Merged-chr3-170005101-2	chr3	170005069	170005134	+	0	NA	TTS (NR_031865)	TTS (NR_031865)	531	NR_031865	100314155		NR_031865		Mir124-3	rno-mir-124-3	microRNA mir-124-3	miscRNA
Merged-chr5-165365714-2	chr5	165365664	165365764	+	0	NA	Intergenic	Intergenic	126634	NM_053511	85273	Rn.88821	NM_053511	ENSRNOG00000009409	Fbxo2	-	F-box protein 2	protein-coding
Merged-chr18-56895884-2	chr18	56895854	56895914	+	0	NA	intron (NM_012920, intron 2 of 11)	intron (NM_012920, intron 2 of 11)	16637	NM_012920	25400	Rn.107499	NM_012920		Camk2a	PK2CDD|PKCCD	calcium/calmodulin-dependent protein kinase II alpha	protein-coding
Merged-chr12-37340451-2	chr12	37340420	37340482	+	0	NA	Intergenic	Intergenic	-8194	NM_139036	124451	Rn.54653	NM_139036	ENSRNOG00000001392	Lhx5	-	LIM homeobox 5	protein-coding
Merged-chr19-53700833-2	chr19	53700801	53700866	+	0	NA	Intergenic	CpG	-41818	NM_139254	246118	Rn.43958	NM_139254	ENSRNOG00000017209	Tubb3	-	tubulin, beta 3 class III	protein-coding
Merged-chr9-84320544-2	chr9	84320504	84320585	+	0	NA	intron (NM_001012133, intron 14 of 22)	intron (NM_001012133, intron 14 of 22)	39160	NM_001012133	316580	Rn.27561	NM_001012133	ENSRNOG00000022800	Sp140	-	SP140 nuclear body protein	protein-coding
Merged-chr8-122649421-2	chr8	122649385	122649457	+	0	NA	Intergenic	Intergenic	-311881	NM_001025705	316051	Rn.14812	NM_001025705	ENSRNOG00000010096	Azi2	-	5-azacytidine induced 2	protein-coding
Merged-chr20-17880735-2	chr20	17880709	17880762	+	0	NA	Intergenic	Intergenic	101539	NM_134417	171458	Rn.15187	NM_134417	ENSRNOG00000000609	Ipmk	Impk|Ipk2	inositol polyphosphate multikinase	protein-coding
Merged-chr1-5378000-2	chr1	5377969	5378031	+	0	NA	intron (NM_017011, intron 5 of 8)	intron (NM_017011, intron 5 of 8)	-159584	NM_001108902	365042	Rn.167294	NM_001108902	ENSRNOG00000014258	Rab32	RGD1559997	RAB32, member RAS oncogene family	protein-coding
Merged-chr2-116463367-2	chr2	116463339	116463396	+	0	NA	intron (NM_001134615, intron 1 of 5)	intron (NM_001134615, intron 1 of 5)	1255	NM_001134615	499587	Rn.44848	NM_001134615		Slc7a14	-	solute carrier family 7 (cationic amino acid transporter, y+ system), member 14	protein-coding
Merged-chr19-25410597-2	chr19	25410557	25410637	+	0	NA	intron (NM_012918, intron 1 of 47)	intron (NM_012918, intron 1 of 47)	13898	NM_012918	25398	Rn.87769	NM_012918	ENSRNOG00000002559	Cacna1a	BccA1|Cav2.1|rbA-1	calcium channel, voltage-dependent, P/Q type, alpha 1A subunit	protein-coding
Merged-chr12-28892925-2	chr12	28892891	28892960	+	0	NA	intron (NM_001100488, intron 1 of 22)	intron (NM_001100488, intron 1 of 22)	82939	NM_001100488	266780	Rn.50806	NM_001100488	ENSRNOG00000022893	Rimbp2	RIM-BP2|Rbp2	RIMS binding protein 2	protein-coding
Merged-chr4-184903790-2	chr4	184903751	184903830	+	0	NA	Intergenic	Intergenic	-4950	NM_012636	24695	Rn.9750	NM_012636		Pthlh	PLP	parathyroid hormone-like hormone	protein-coding
Merged-chr7-54390649-2	chr7	54390613	54390685	+	0	NA	intron (NM_173839, intron 7 of 10)	intron (NM_173839, intron 7 of 10)	40057	NM_173839	317675	Rn.28510	NM_173839	ENSRNOG00000003880	Tph2	Ntph	tryptophan hydroxylase 2	protein-coding
Merged-chr10-9606196-2	chr10	9606149	9606243	+	0	NA	Intergenic	Intergenic	-771227	NM_001108984	366693	Rn.95285	NM_001108984		Rbm25	-	RNA binding motif protein 25	protein-coding
Merged-chr3-168339526-2	chr3	168339500	168339552	+	0	NA	Intergenic	Intergenic	767623	NM_001008217	29674	Rn.105784	NM_001008217	ENSRNOG00000008630	Psma7	-	proteasome (prosome, macropain) subunit, alpha type 7	protein-coding
Merged-chr2-232942055-2	chr2	232942023	232942087	+	0	NA	Intergenic	CpG	-1159	NM_031237	81920	Rn.2778	NM_031237	ENSRNOG00000013741	Ube2d3	-	ubiquitin-conjugating enzyme E2D 3	protein-coding
Merged-chr1-137704991-2	chr1	137704958	137705024	+	0	NA	TTS (NM_001193275)	TTS (NM_001193275)	4619	NM_001193275	100360933	Rn.102391	NM_001193275		LOC100360933	-	cDNA sequence BC048679-like	protein-coding
Merged-chr11-27245446-2	chr11	27245401	27245492	+	0	NA	promoter-TSS (NM_001105897)	promoter-TSS (NM_001105897)	-28	NM_001105897	288305	Rn.98524	NM_001105897	ENSRNOG00000001592	Cct8	-	chaperonin containing Tcp1, subunit 8 (theta)	protein-coding
Merged-chr13-90317851-2	chr13	90317811	90317891	+	0	NA	Intergenic	Intergenic	172391	NM_001000909	405219	Rn.142328	NM_001000909	ENSRNOG00000022063	Olr1602	-	olfactory receptor 1602	protein-coding
Merged-chr18-22680005-2	chr18	22679975	22680036	+	0	NA	Intergenic	Intergenic	184809	NM_022958	65052	Rn.30010	NM_022958	ENSRNOG00000017840	Pik3c3	-	phosphoinositide-3-kinase, class 3	protein-coding
Merged-chr2-178096800-2	chr2	178096759	178096842	+	0	NA	promoter-TSS (NM_017153)	promoter-TSS (NM_017153)	-81	NM_017153	29288	Rn.94935	NM_017153	ENSRNOG00000011893	Rps3a	-	ribosomal protein S3a	protein-coding
Merged-chr1-186126979-2	chr1	186126954	186127005	+	0	NA	promoter-TSS (NM_001107550)	promoter-TSS (NM_001107550)	-139	NM_001107550	308988	Rn.30285	NM_001107550	ENSRNOG00000027098	Sez6l2	RGD1565281	seizure related 6 homolog (mouse)-like 2	protein-coding
Merged-chr1-197416913-2	chr1	197416870	197416957	+	0	NA	Intergenic	Intergenic	240894	NM_032614	58815	Rn.3578	NM_032614	ENSRNOG00000016227	Glrx3	PICOT|Txnl2	glutaredoxin 3	protein-coding
Merged-chr1-202107137-2	chr1	202107111	202107164	+	0	NA	Intergenic	Intergenic	-77469	NM_001109668	361677	Rn.137040	NM_001109668	ENSRNOG00000019861	Tollip	-	toll interacting protein	protein-coding
Merged-chr16-76845164-2	chr16	76845133	76845196	+	0	NA	Intergenic	Intergenic	-640053	NM_001037327	364634	Rn.137916	NM_001037327	ENSRNOG00000030719	Csmd1	Mdcr1	CUB and Sushi multiple domains 1	protein-coding
Merged-chr3-11720766-2	chr3	11720735	11720798	+	0	NA	intron (NM_001108579, intron 3 of 11)	intron (NM_001108579, intron 3 of 11)	-13183	NM_001007744	362112	Rn.13187	NM_001007744	ENSRNOG00000022514	Tor2a	-	torsin family 2, member A	protein-coding
Merged-chr7-10788340-2	chr7	10788300	10788381	+	0	NA	Intergenic	Intergenic	-2970	NM_133524	171046	Rn.10290	NM_001035237	ENSRNOG00000016970	Tcf3	Pan2|Tcfe2a	transcription factor 3	protein-coding
Merged-chr16-73922723-2	chr16	73922698	73922749	+	0	NA	promoter-TSS (NM_031355)	promoter-TSS (NM_031355)	-226	NM_031355	83532	Rn.107287	NM_031355	ENSRNOG00000019277	Vdac3	-	voltage-dependent anion channel 3	protein-coding
Merged-chr5-144600051-2	chr5	144600024	144600078	+	0	NA	Intergenic	Intergenic	-132776	NM_001077671	313587	Rn.93819	NM_001077671	ENSRNOG00000009131	Zc3h12a	RGD1306776	zinc finger CCCH type containing 12A	protein-coding
Merged-chr19-54609165-2	chr19	54609136	54609195	+	0	NA	promoter-TSS (NM_001106198)	promoter-TSS (NM_001106198)	-655	NM_001106198	292098	Rn.23325	NM_001106198	ENSRNOG00000026791	Pgbd5	-	piggyBac transposable element derived 5	protein-coding
Merged-chr1-154842799-2	chr1	154842750	154842848	+	0	NA	Intergenic	Intergenic	-25551	NM_001108493	361606	Rn.145188	NM_001108493		RGD1561459	-	similar to RIKEN cDNA 1810020D17	protein-coding
Merged-chr10-17764639-2	chr10	17764609	17764669	+	0	NA	Intergenic	Intergenic	-73213	NM_001108271	360508	Rn.59235	NM_001108271	ENSRNOG00000027196	RGD1306625	-	LOC360508	protein-coding
Merged-chr6-123229814-2	chr6	123229788	123229841	+	0	NA	Intergenic	Intergenic	-1533	NM_178104	299247	Rn.10347	NM_178104		Cpg1	-	candidate plasticity gene 1	protein-coding
Merged-chr3-141652021-2	chr3	141651987	141652056	+	0	NA	promoter-TSS (NM_001009409)	promoter-TSS (NM_001009409)	-112	NM_001009409	311530	Rn.210573	NM_001009409	ENSRNOG00000008307	Nanp	Hdhd4|RGD1306009	N-acetylneuraminic acid phosphatase	protein-coding
Merged-chr7-9714771-2	chr7	9714733	9714809	+	0	NA	intron (NM_001135603, intron 1 of 11)	intron (NM_001135603, intron 1 of 11)	4896	NM_001135603	314647	Rn.12319	NM_001135603	ENSRNOG00000004695	Celf5	Brunol5|RGD1565016	CUGBP, Elav-like family member 5	protein-coding
Merged-chr5-165075771-2	chr5	165075743	165075799	+	0	NA	TTS (NM_012612)	TTS (NM_012612)	1253	NM_012612	24602	Rn.2004	NM_012612	ENSRNOG00000008176	Nppa	ANF|ANP|Pnd|RATANF	natriuretic peptide A	protein-coding
Merged-chr15-48397312-2	chr15	48397287	48397338	+	0	NA	Intergenic	Intergenic	-124918	NM_001106046	290338	Rn.139081	NM_001106046	ENSRNOG00000030724	Adamdec1	-	ADAM-like, decysin 1	protein-coding
Merged-chr3-154477637-2	chr3	154477593	154477681	+	0	NA	intron (NM_001270933, intron 8 of 10)	intron (NM_001270933, intron 8 of 10)	17904	NM_022180	25735	Rn.12238	NM_001270931	ENSRNOG00000008895	Hnf4a	Hnf4|Hnf4alpha	hepatocyte nuclear factor 4, alpha	protein-coding
Merged-chr1-172897824-2	chr1	172897791	172897857	+	0	NA	intron (NM_001106285, intron 8 of 12)	intron (NM_001106285, intron 8 of 12)	93412	NM_001106285	293166	Rn.146185	NM_001106285	ENSRNOG00000024712	Insc	RGD1311379	inscuteable homolog (Drosophila)	protein-coding
Merged-chr7-13279750-2	chr7	13279708	13279792	+	0	NA	intron (NM_001109360, intron 7 of 11)	intron (NM_001109360, intron 7 of 11)	11720	NM_001109360	503122	Rn.218623	NM_001109360	ENSRNOG00000043344	Cyp4f40	RGD1559596	cytochrome P450, family 4, subfamily f, polypeptide 40	protein-coding
Merged-chr10-71505590-2	chr10	71505564	71505617	+	0	NA	3' UTR (NM_001105823, exon 6 of 6)	3' UTR (NM_001105823, exon 6 of 6)	6838	NM_001105823	287570	Rn.225295	NM_001105823	ENSRNOG00000028673	Gas2l2	Gas2	growth arrest-specific 2 like 2	protein-coding
Merged-chr8-11724953-2	chr8	11724917	11724989	+	0	NA	Intergenic	Intergenic	76198	NM_080411	140595	Rn.63075	NM_080411	ENSRNOG00000030318	Gpr83	Gir	G protein-coupled receptor 83	protein-coding
Merged-chr10-108869188-2	chr10	108869162	108869215	+	0	NA	Intergenic	RMER21A|LTR|ERV1	58427	NM_153735	266777	Rn.54707	NM_153735	ENSRNOG00000003741	Nptx1	-	neuronal pentraxin I	protein-coding
Merged-chr5-16151488-2	chr5	16151448	16151529	+	0	NA	exon (NM_001011971, exon 2 of 4)	exon (NM_001011971, exon 2 of 4)	1007	NM_001011971	297801	Rn.206440	NM_001011971	ENSRNOG00000027276	Xkr4	XRG4	XK, Kell blood group complex subunit-related family, member 4	protein-coding
Merged-chr3-76301148-2	chr3	76301103	76301193	+	0	NA	promoter-TSS (NM_031547)	promoter-TSS (NM_031547)	-840	NM_031547	25111	Rn.10676	NM_031547	ENSRNOG00000017556	Chrm4	M4	cholinergic receptor, muscarinic 4	protein-coding
Merged-chr15-45597496-2	chr15	45597462	45597530	+	0	NA	intron (NM_017318, intron 24 of 30)	intron (NM_017318, intron 24 of 30)	26687	NM_133420	170945	Rn.9713	NM_133420	ENSRNOG00000017424	Chrna2	ACHR	cholinergic receptor, nicotinic, alpha 2 (neuronal)	protein-coding
Merged-chr4-125389256-2	chr4	125389211	125389301	+	0	NA	Intergenic	Intergenic	63112	NM_001106610	297453	Rn.28065	NM_001106610		Hdac11	-	histone deacetylase 11	protein-coding
Merged-chr10-70767709-2	chr10	70767678	70767740	+	0	NA	Intergenic	Intergenic	183145	NM_001134410	287564	Rn.46621	NM_001134410	ENSRNOG00000007455	Tmem132e	RGD1565522	transmembrane protein 132E	protein-coding
Merged-chr4-159124791-2	chr4	159124758	159124825	+	0	NA	Intergenic	Intergenic	41432	NM_001047864	297576	Rn.79056	NM_001047864	ENSRNOG00000022950	Dppa3	-	developmental pluripotency-associated 3	protein-coding
Merged-chr19-35105732-2	chr19	35105690	35105775	+	0	NA	exon (NM_001106178, exon 10 of 14)	exon (NM_001106178, exon 10 of 14)	-1172	NM_001044292	688736	Rn.72979	NM_001044292	ENSRNOG00000015625	Kiaa0895l	-	hypothetical protein LOC688736	protein-coding
Merged-chr6-37215121-2	chr6	37215086	37215157	+	0	NA	Intergenic	L3|LINE|CR1	-389649	NM_053414	84474	Rn.65536	NM_053414	ENSRNOG00000006652	Ddx1	-	DEAD (Asp-Glu-Ala-Asp) box helicase 1	protein-coding
Merged-chr1-135251231-2	chr1	135251205	135251258	+	0	NA	Intergenic	Intergenic	-2901	NR_031812	100314149		NR_031812		Mir9-3	rno-mir-9-3	microRNA mir-9-3	miscRNA
Merged-chr8-52877970-2	chr8	52877937	52878003	+	0	NA	intron (NM_031521, intron 7 of 18)	intron (NM_031521, intron 7 of 18)	-78835	NM_001004246	300696	Rn.28526	NM_001004246	ENSRNOG00000008595	Ttc12	-	tetratricopeptide repeat domain 12	protein-coding
Merged-chr4-131768544-2	chr4	131768509	131768580	+	0	NA	intron (NM_001134700, intron 1 of 5)	intron (NM_001134700, intron 1 of 5)	15232	NM_001134700	689043	Rn.158675	NM_001134700	ENSRNOG00000005830	Fam19a4	-	family with sequence similarity 19 (chemokine (C-C motif)-like), member A4	protein-coding
Merged-chr1-173272712-2	chr1	173272664	173272761	+	0	NA	Intergenic	Intergenic	468301	NM_001106285	293166	Rn.146185	NM_001106285	ENSRNOG00000024712	Insc	RGD1311379	inscuteable homolog (Drosophila)	protein-coding
Merged-chr6-135308329-2	chr6	135308299	135308360	+	0	NA	Intergenic	CpG	-9753	NM_019226	29489	Rn.11027	NM_019226	ENSRNOG00000006178	Dync1h1	Dnch1|Dnchc1	dynein cytoplasmic 1 heavy chain 1	protein-coding
Merged-chr14-83050967-2	chr14	83050924	83051011	+	0	NA	promoter-TSS (NM_019201)	promoter-TSS (NM_019201)	-633	NM_019201	29382	Rn.3946	NM_019201	ENSRNOG00000005428	Ctbp1	50-kDaBFA-inducedADP-ribosylatedsubstrate|BARS-50|Bars|CtBP3/BARS	C-terminal binding protein 1	protein-coding
Merged-chr4-59012904-2	chr4	59012871	59012938	+	0	NA	Intergenic	Intergenic	-354307	NM_138848	192181	Rn.162741	NM_138848	ENSRNOG00000012495	Podxl	PC|PCLP-1|podocalyxin	podocalyxin-like	protein-coding
Merged-chr1-78585523-2	chr1	78585479	78585568	+	0	NA	Intergenic	Intergenic	-1017	NM_001025680	308408	Rn.23364	NM_001025680	ENSRNOG00000016362	Gpr4	-	G protein-coupled receptor 4	protein-coding
Merged-chr5-169658510-2	chr5	169658475	169658546	+	0	NA	intron (NM_017304, intron 3 of 15)	intron (NM_017304, intron 3 of 15)	-25866	NM_001047958	500594	Rn.154970	NM_001047958	ENSRNOG00000023112	LOC500594	-	LRRGT00162	protein-coding
Merged-chr1-252320271-2	chr1	252320244	252320299	+	0	NA	Intergenic	Intergenic	-7914	NM_019128	24503	Rn.88941	NM_019128	ENSRNOG00000020248	Ina	Inexa|Intlaa|Nf66	internexin neuronal intermediate filament protein, alpha	protein-coding
Merged-chr10-58669054-2	chr10	58669028	58669081	+	0	NA	Intergenic	Intergenic	52546	NM_001024234	287466	Rn.198297	NM_001024234	ENSRNOG00000007869	Wscd1	RGD1308212	WSC domain containing 1	protein-coding
Merged-chr9-107652256-2	chr9	107652211	107652301	+	0	NA	Intergenic	Lx7|LINE|L1	-316397	NM_001251926	501201	Rn.121539	NM_001251926		Tmem200c	RGD1561734	transmembrane protein 200C	protein-coding
Merged-chr1-253730233-2	chr1	253730208	253730259	+	0	NA	intron (NM_001106367, intron 1 of 26)	intron (NM_001106367, intron 1 of 26)	58909	NM_001106367	294043		NM_001106367	ENSRNOG00000028832	Sorcs3	-	sortilin-related VPS10 domain containing receptor 3	protein-coding
Merged-chr5-80651935-2	chr5	80651893	80651978	+	0	NA	Intergenic	Intergenic	64222	NM_145765	252878	Rn.84873	NM_145765	ENSRNOG00000008930	Tnfsf15	-	tumor necrosis factor (ligand) superfamily, member 15	protein-coding
Merged-chr3-98690367-2	chr3	98690336	98690399	+	0	NA	Intergenic	Intergenic	286339	NM_001107757	311299	Rn.145049	NM_001107757	ENSRNOG00000006419	Aven	-	apoptosis, caspase activation inhibitor	protein-coding
Merged-chr10-93296936-2	chr10	93296907	93296965	+	0	NA	Intergenic	Intergenic	-15469	NM_030999	58959	Rn.10499	NM_030999	ENSRNOG00000004900	Crhr1	-	corticotropin releasing hormone receptor 1	protein-coding
Merged-chr12-36733744-2	chr12	36733711	36733778	+	0	NA	intron (NM_133518, intron 8 of 21)	intron (NM_133518, intron 8 of 21)	-27076	NM_001009680	304507	Rn.203133	NM_001009680	ENSRNOG00000037744	Oas1i	-	2 ' -5 ' oligoadenylate synthetase 1I	protein-coding
Merged-chr19-10651467-2	chr19	10651439	10651496	+	0	NA	Intergenic	Intergenic	-8641	NM_057151	117518	Rn.46679	NM_057151	ENSRNOG00000016278	Ccl17	Scya17|Tarc	chemokine (C-C motif) ligand 17	protein-coding
Merged-chr16-81230103-2	chr16	81230075	81230131	+	0	NA	promoter-TSS (NM_012857)	promoter-TSS (NM_012857)	-84	NM_012857	25328	Rn.40177	NM_012857		Lamp1	LGP120	lysosomal-associated membrane protein 1	protein-coding
Merged-chr17-48225069-2	chr17	48225042	48225097	+	0	NA	promoter-TSS (NM_201561)	promoter-TSS (NM_201561)	-5	NM_201561	306942	Rn.53156	NM_201561	ENSRNOG00000016628	Scgn	-	secretagogin, EF-hand calcium binding protein	protein-coding
Merged-chr7-109567169-2	chr7	109567128	109567210	+	0	NA	Intergenic	Intergenic	700377	NM_053405	84429	Rn.48796	NM_053405	ENSRNOG00000009265	Kcnk9	Task3	potassium channel, subfamily K, member 9	protein-coding
Merged-chr7-116844214-2	chr7	116844180	116844249	+	0	NA	Intergenic	CpG	-2977	NM_001011994	300066	Rn.75906	NM_001011994	ENSRNOG00000008897	Gga1	-	golgi associated, gamma adaptin ear containing, ARF binding protein 1	protein-coding
Merged-chr19-33151666-2	chr19	33151630	33151702	+	0	NA	Intergenic	RMER1A|Other|Other	-276297	NM_013131	25672	Rn.9678	NM_013131		Nr3c2	MCR|Mlr	nuclear receptor subfamily 3, group C, member 2	protein-coding
Merged-chr6-46711228-2	chr6	46711188	46711269	+	0	NA	intron (NM_001012192, intron 4 of 11)	intron (NM_001012192, intron 4 of 11)	77322	NM_001012192	362721	Rn.119114	NM_001012192		Tssc1	-	tumor suppressing subtransferable candidate 1	protein-coding
Merged-chr14-80900723-2	chr14	80900680	80900767	+	0	NA	Intergenic	Intergenic	43353	NM_031766	83575	Rn.11056	NM_031766	ENSRNOG00000008947	Cpz	-	carboxypeptidase Z	protein-coding
Merged-chr2-189451101-2	chr2	189451074	189451128	+	0	NA	promoter-TSS (NM_001109190)	promoter-TSS (NM_001109190)	-314	NM_001109190	499669	Rn.117012	NM_001109190	ENSRNOG00000020875	Celf3	RGD1563168|Tnrc4	CUGBP, Elav-like family member 3	protein-coding
Merged-chr18-31138322-2	chr18	31138288	31138357	+	0	NA	Intergenic	Intergenic	-40469	NM_199493	307480	Rn.12899	NM_199493	ENSRNOG00000019276	RGD735029	Dele	SEL1 domain containing protein RGD735029	protein-coding
Merged-chr3-152495321-2	chr3	152495278	152495364	+	0	NA	intron (NM_001108603, intron 11 of 25)	B4A|SINE|B4	-570653	NM_001107797	311607	Rn.43055	NM_001107797	ENSRNOG00000016744	Chd6	-	chromodomain helicase DNA binding protein 6	protein-coding
Merged-chr2-179627860-2	chr2	179627834	179627886	+	0	NA	Intergenic	Intergenic	36144	NM_001100992	499651	Rn.219877	NM_001100992	ENSRNOG00000043511	Etv3l	RGD1562620	ets variant 3-like	protein-coding
Merged-chr8-113883916-2	chr8	113883884	113883948	+	0	NA	exon (NM_031320, exon 1 of 36)	exon (NM_031320, exon 1 of 36)	1033	NM_031320	83466	Rn.14558	NM_031320	ENSRNOG00000034005	Celsr3	Megf2	cadherin, EGF LAG seven-pass G-type receptor 3 (flamingo homolog, Drosophila)	protein-coding
Merged-chr13-108360484-2	chr13	108360459	108360510	+	0	NA	intron (NM_031742, intron 9 of 10)	intron (NM_031742, intron 9 of 10)	230864	NM_031742	65198	Rn.11071	NM_031742	ENSRNOG00000003841	Kcnh1	-	potassium voltage-gated channel, subfamily H (eag-related), member 1	protein-coding
Merged-chr10-64847135-2	chr10	64847090	64847180	+	0	NA	Intergenic	Intergenic	18970	NM_001025412	303321	Rn.38890	NM_001025412	ENSRNOG00000022582	Fam58b	Fam58a|RGD1305651	family with sequence similarity 58, member B	protein-coding
Merged-chrX-34619626-2	chrX	34619586	34619666	+	0	NA	intron (NM_053379, intron 3 of 6)	intron (NM_053379, intron 3 of 6)	25184	NM_053379	84394	Rn.121471	NM_053379	ENSRNOG00000032104	Dcx	-	doublecortin	protein-coding
Merged-chr18-60197546-2	chr18	60197516	60197577	+	0	NA	Intergenic	Intergenic	-270226	NM_013029	25547	Rn.90977	NM_013029	ENSRNOG00000018305	St8sia3	Siat8c	ST8 alpha-N-acetyl-neuraminide alpha-2,8-sialyltransferase 3	protein-coding
Merged-chr3-78980637-2	chr3	78980604	78980671	+	0	NA	Intergenic	Intergenic	-135928	NM_001127379	362170	Rn.103083	NM_001127379	ENSRNOG00000009689	Api5	-	apoptosis inhibitor 5	protein-coding
Merged-chr20-6818400-2	chr20	6818363	6818438	+	0	NA	intron (NM_001013906, intron 2 of 3)	intron (NM_001013906, intron 2 of 3)	4345	NM_001013906	294303	Rn.161732	NM_001013906	ENSRNOG00000022283	Lhfpl5	Tmhs	lipoma HMGIC fusion partner-like 5	protein-coding
Merged-chrX-57715965-2	chrX	57715932	57715998	+	0	NA	Intergenic	Intergenic	-482387	NM_021686	59322	Rn.42893	NM_001113366	ENSRNOG00000007014	Cnksr2	-	connector enhancer of kinase suppressor of Ras 2	protein-coding
Merged-chr1-154185880-2	chr1	154185848	154185912	+	0	NA	Intergenic	Intergenic	-30254	NM_001034921	293128	Rn.161855	NM_001034921	ENSRNOG00000011476	Nars2	RGD1305145	asparaginyl-tRNA synthetase 2 (mitochondrial)(putative)	protein-coding
Merged-chr3-156747512-2	chr3	156747475	156747550	+	0	NA	exon (NM_130427, exon 4 of 15)	exon (NM_130427, exon 4 of 15)	16023	NM_130427	156826	Rn.39687	NM_130427	ENSRNOG00000019203	Eya2	-	eyes absent homolog 2 (Drosophila)	protein-coding
Merged-chr5-30455685-2	chr5	30455653	30455718	+	0	NA	promoter-TSS (NM_031984)	promoter-TSS (NM_031984)	21	NM_031984	83839	Rn.3908	NM_031984	ENSRNOG00000007456	Calb1	CaBP28K	calbindin 1	protein-coding
Merged-chr3-68220789-2	chr3	68220760	68220819	+	0	NA	intron (NM_001106487, intron 1 of 5)	intron (NM_001106487, intron 1 of 5)	1097	NM_001106487	295706	Rn.90807	NM_001106487	ENSRNOG00000037908	Prg3	-	proteoglycan 3	protein-coding
Merged-chr20-12608370-2	chr20	12608342	12608399	+	0	NA	Intergenic	CpG	-5723	NM_001079708	499419	Rn.116654	NM_001079708	ENSRNOG00000012714	RGD1564149	-	similar to Protein C21orf58	protein-coding
Merged-chr8-11587522-2	chr8	11587488	11587556	+	0	NA	promoter-TSS (NM_001126283)	promoter-TSS (NM_001126283)	-108	NM_001126283	315434	Rn.15268	NM_001126283	ENSRNOG00000009233	Ankrd49	RGD1311759	ankyrin repeat domain 49	protein-coding
Merged-chr8-110041414-2	chr8	110041374	110041455	+	0	NA	intron (NM_001109003, intron 9 of 17)	MTEa|LTR|MaLR	-88635	NM_001106852	300974	Rn.6950	NM_001106852	ENSRNOG00000012650	Mrpl3	-	mitochondrial ribosomal protein L3	protein-coding
Merged-chr5-105659609-2	chr5	105659575	105659644	+	0	NA	promoter-TSS (NM_053973)	promoter-TSS (NM_053973)	-49	NM_053973	117044	Rn.2816	NM_053973	ENSRNOG00000007051	Rraga	Raga	Ras-related GTP binding A	protein-coding
Merged-chr14-62270710-2	chr14	62270675	62270745	+	0	NA	Intergenic	CpG	200179	NM_001134639	501923	Rn.3288	NM_001134639		RGD1565192	-	similar to 1810013D10Rik protein	protein-coding
Merged-chr1-78970734-2	chr1	78970699	78970770	+	0	NA	promoter-TSS (NM_001106232)	promoter-TSS (NM_001106232)	-59	NM_001106232	292696	Rn.8842	NM_001106232	ENSRNOG00000018255	Clptm1	-	cleft lip and palate associated transmembrane protein 1	protein-coding
Merged-chr4-123167308-2	chr4	123167281	123167335	+	0	NA	Intergenic	Intergenic	171986	NM_053534	85494	Rn.3566	NM_053534	ENSRNOG00000016665	Tpra1	Gpr175|Tpra40	transmembrane protein, adipocyte asscociated 1	protein-coding
Merged-chr15-61313599-2	chr15	61313574	61313624	+	0	NA	Intergenic	L2|LINE|L2	45797	NM_001106052	290409	Rn.156265	NM_001106052	ENSRNOG00000013280	Olfm4	-	olfactomedin 4	protein-coding
Merged-chr5-86154504-2	chr5	86154470	86154538	+	0	NA	intron (NM_080482, intron 1 of 6)	intron (NM_080482, intron 1 of 6)	61674	NM_080482	140610	Rn.211646	NM_080482	ENSRNOG00000005561	Dbc1	Dbccr1	deleted in bladder cancer 1	protein-coding
Merged-chr14-79228362-2	chr14	79228321	79228403	+	0	NA	Intergenic	Intergenic	51855	NM_001033894	305434	Rn.18970	NM_001033894	ENSRNOG00000004998	Jakmip1	-	janus kinase and microtubule interacting protein 1	protein-coding
Merged-chr8-105110823-2	chr8	105110783	105110864	+	0	NA	Intergenic	Intergenic	226406	NM_001173438	501043	Rn.43407	NM_001173438	ENSRNOG00000023214	Il20rb	IL20R2|RGD1566151	interleukin 20 receptor beta	protein-coding
Merged-chr9-22805920-2	chr9	22805891	22805949	+	0	NA	Intergenic	CpG	-1978	NM_001134597	367235	Rn.43059	NM_001134597	ENSRNOG00000013587	Fam135a	RGD1304927	family with sequence similarity 135, member A	protein-coding
Merged-chr3-148358127-2	chr3	148358098	148358157	+	0	NA	Intergenic	Intergenic	-82169	NM_133582	171113	Rn.206493	NM_133582	ENSRNOG00000024437	Blcap	-	bladder cancer associated protein homolog (human)	protein-coding
Merged-chr18-31005163-2	chr18	31005137	31005189	+	0	NA	Intergenic	Intergenic	-114488	NM_001109881	307482	Rn.100014	NM_001109881	ENSRNOG00000039415	Fchsd1	-	FCH and double SH3 domains 1	protein-coding
Merged-chr5-48901082-2	chr5	48901051	48901113	+	0	NA	exon (NM_001173508, exon 1 of 1)	exon (NM_001173508, exon 1 of 1)	1039	NM_001173508	313126	Rn.154630	NM_001173508		Gja10	Cx-57|Cx57|RGD1309630	gap junction protein, alpha 10	protein-coding
Merged-chr4-125030689-2	chr4	125030647	125030732	+	0	NA	Intergenic	Intergenic	-211326	NM_001008898	297442	Rn.215804	NM_001008898	ENSRNOG00000031028	V1ra14	-	vomeronasal 1 receptor A14	protein-coding
Merged-chr12-36615854-2	chr12	36615819	36615890	+	0	NA	Intergenic	Intergenic	-62758	NM_133518	171039	Rn.10976	NM_133518	ENSRNOG00000001368	Rph3a	-	rabphilin 3A	protein-coding
Merged-chr6-138007698-2	chr6	138007671	138007726	+	0	NA	promoter-TSS (NM_001106761)	promoter-TSS (NM_001106761)	-58	NM_001106761	299347	Rn.205393	NM_001106761	ENSRNOG00000014595	Brf1	-	BRF1 homolog, subunit of RNA polymerase III transcription initiation factor IIIB (S. cerevisiae)	protein-coding
Merged-chr8-55864615-2	chr8	55864579	55864652	+	0	NA	Intergenic	Intergenic	240476	NM_001103354	100125362	Rn.18127	NM_001103354	ENSRNOG00000025463	LOC100125362	-	hypothetical protein LOC100125362	protein-coding
Merged-chr1-251543304-2	chr1	251543262	251543347	+	0	NA	promoter-TSS (NM_134370)	promoter-TSS (NM_134370)	-565	NM_134370	171381	Rn.64489	NM_134370	ENSRNOG00000019435	Psd	EFA6	pleckstrin and Sec7 domain containing	protein-coding
Merged-chr8-70602639-2	chr8	70602608	70602670	+	0	NA	Intergenic	Intergenic	62808	NM_001013109	300799	Rn.98325	NM_001013109	ENSRNOG00000017332	Dapk2	-	death-associated kinase 2	protein-coding
Merged-chr11-85474719-2	chr11	85474691	85474748	+	0	NA	exon (NM_001105863, exon 2 of 5)	exon (NM_001105863, exon 2 of 5)	244	NM_001105863	287944	Rn.25455	NM_001105863		Thap7	-	THAP domain containing 7	protein-coding
Merged-chr7-956606-2	chr7	956580	956632	+	0	NA	Intergenic	SSU-rRNA_Hsa|rRNA|rRNA	181061	NM_173305	286964	Rn.10857	NM_173305		Hsd17b6	Hsd17b9	hydroxysteroid (17-beta) dehydrogenase 6	protein-coding
Merged-chr3-3038702-2	chr3	3038664	3038740	+	0	NA	intron (NM_001195199, intron 1 of 46)	CpG	963	NM_001195199	257648	Rn.85880	NM_001195199	ENSRNOG00000004560	Cacna1b	BIII	calcium channel, voltage-dependent, N type, alpha 1B subunit	protein-coding
Merged-chr5-149079554-2	chr5	149079526	149079582	+	0	NA	intron (NM_001015033, intron 8 of 70)	intron (NM_001015033, intron 8 of 70)	6649	NM_001015033	366474	Rn.74081	NM_001015033	ENSRNOG00000031475	Col16a1	-	collagen, type XVI, alpha 1	protein-coding
Merged-chr1-41032073-2	chr1	41032046	41032100	+	0	NA	Intergenic	Intergenic	-12129	NM_001130939	502228	Rn.136597	NM_001130939	ENSRNOG00000018158	Tmem181	RGD1566403	transmembrane protein 181	protein-coding
Merged-chr6-86362956-2	chr6	86362927	86362985	+	0	NA	Intergenic	Intergenic	-48021	NM_001106735	299103	Rn.214125	NM_001106735	ENSRNOG00000004218	Klhl28	Btbd5	kelch-like 28 (Drosophila)	protein-coding
Merged-chr5-102147378-2	chr5	102147343	102147414	+	0	NA	intron (NM_001106665, intron 1 of 19)	intron (NM_001106665, intron 1 of 19)	15599	NM_001106665	298186	Rn.204942	NM_001106665	ENSRNOG00000042603	Ttc39b	RGD1305797	tetratricopeptide repeat domain 39B	protein-coding
Merged-chr7-8547109-2	chr7	8547083	8547135	+	0	NA	promoter-TSS (NM_001105942)	promoter-TSS (NM_001105942)	21	NM_001105942	288821	Rn.120002	NM_001105942	ENSRNOG00000008449	Neurod4	-	neuronal differentiation 4	protein-coding
Merged-chr7-10160458-2	chr7	10160433	10160484	+	0	NA	promoter-TSS (NM_001008356)	promoter-TSS (NM_001008356)	-287	NM_001008356	314637	Rn.14976	NM_001008356	ENSRNOG00000019874	Slc39a3	-	solute carrier family 39 (zinc transporter), member 3	protein-coding
Merged-chr20-38622209-2	chr20	38622172	38622247	+	0	NA	promoter-TSS (NM_001013033)	promoter-TSS (NM_001013033)	-78	NM_001013033	29544	Rn.99721	NM_001013033	ENSRNOG00000000549	Tspyl1	Tspyl	TSPY-like 1	protein-coding
Merged-chr2-152248491-2	chr2	152248462	152248521	+	0	NA	exon (NM_138891, exon 3 of 4)	exon (NM_138891, exon 3 of 4)	9406	NM_138891	192251	Rn.96392	NM_138891	ENSRNOG00000014793	Gpr149	Ieda	G protein-coupled receptor 149	protein-coding
Merged-chr7-27712421-2	chr7	27712391	27712451	+	0	NA	intron (NM_001271371, intron 16 of 24)	L2|LINE|L2	308112	NM_023979	78963	Rn.64522	NM_023979		Apaf1	-	apoptotic peptidase activating factor 1	protein-coding
Merged-chr6-51429898-2	chr6	51429858	51429939	+	0	NA	Intergenic	Intergenic	145361	NM_001014263	366595	Rn.17193	NM_001014263	ENSRNOG00000009856	Sypl1	Sypl	synaptophysin-like 1	protein-coding
Merged-chr8-20512065-2	chr8	20512036	20512094	+	0	NA	Intergenic	Intergenic	-3183	NM_022250	64016	Rn.53858	NM_022250	ENSRNOG00000007158	Qtrt1	Tgt|Tgut	queuine tRNA-ribosyltransferase 1	protein-coding
Merged-chr1-246904793-2	chr1	246904768	246904818	+	0	NA	intron (NM_022953, intron 1 of 33)	intron (NM_022953, intron 1 of 33)	59615	NM_022953	65047	Rn.30002	NM_022953	ENSRNOG00000026065	Slit1	MEGF4	slit homolog 1 (Drosophila)	protein-coding
Merged-chr7-10115391-2	chr7	10115346	10115436	+	0	NA	TTS (NM_001012115)	TTS (NM_001012115)	8866	NM_001012115	314638	Rn.20059	NM_001012115	ENSRNOG00000032202	Creb3l3	-	cAMP responsive element binding protein 3-like 3	protein-coding
Merged-chr13-11834032-2	chr13	11833992	11834073	+	0	NA	promoter-TSS (NM_001100584)	promoter-TSS (NM_001100584)	-93	NM_001100584	309051	Rn.201847	NM_001100584	ENSRNOG00000014866	Pign	-	phosphatidylinositol glycan, class N	protein-coding
Merged-chr19-53745585-2	chr19	53745553	53745617	+	0	NA	intron (NM_139254, intron 1 of 3)	intron (NM_139254, intron 1 of 3)	2933	NM_139254	246118	Rn.43958	NM_139254	ENSRNOG00000017209	Tubb3	-	tubulin, beta 3 class III	protein-coding
Merged-chr4-33181058-2	chr4	33181010	33181106	+	0	NA	Intergenic	MER33|DNA|MER1_type	-82595	NM_001173554	362324	Rn.103328	NM_001173554	ENSRNOG00000007924	Mios	RGD1308432	missing oocyte, meiosis regulator, homolog (Drosophila)	protein-coding
Merged-chr13-32611365-2	chr13	32611317	32611414	+	0	NA	promoter-TSS (NM_001100479)	promoter-TSS (NM_001100479)	-203	NM_001100479	246116	Rn.25328	NM_001100479	ENSRNOG00000002625	Ptpn4	-	protein tyrosine phosphatase, non-receptor type 4	protein-coding
Merged-chr7-125702943-2	chr7	125702914	125702973	+	0	NA	Intergenic	Intergenic	-132472	NM_001191991	500915	Rn.13126	NM_001191991	ENSRNOG00000004460	Fam19a5	RGD1562115|Tafa-5	family with sequence similarity 19 (chemokine (C-C motif)-like), member A5	protein-coding
Merged-chr17-22598837-2	chr17	22598804	22598871	+	0	NA	Intergenic	Intergenic	-70977	NM_175582	291023	Rn.22987	NM_175582	ENSRNOG00000016099	Id4	Idb4	inhibitor of DNA binding 4	protein-coding
Merged-chr8-62193214-2	chr8	62193178	62193251	+	0	NA	Intergenic	Intergenic	-29335	NM_001014210	363072	Rn.161079	NM_001014210	ENSRNOG00000008737	Tbc1d21	RGD1310243	TBC1 domain family, member 21	protein-coding
Merged-chr2-200537102-2	chr2	200537071	200537133	+	0	NA	Intergenic	Intergenic	-172676	NM_001270963	65195	Rn.214215	NM_001270962	ENSRNOG00000014686	Kcnd3	Kv4.3	potassium voltage-gated channel, Shal-related subfamily, member 3	protein-coding
Merged-chr19-17955041-2	chr19	17955008	17955074	+	0	NA	intron (NM_001106171, intron 2 of 5)	intron (NM_001106171, intron 2 of 5)	9491	NM_001106171	291908	Rn.41060	NM_001106171	ENSRNOG00000028649	Tox3	Tnrc9	TOX high mobility group box family member 3	protein-coding
Merged-chr14-93708248-2	chr14	93708219	93708278	+	0	NA	Intergenic	Intergenic	-398843	NM_001107236	305497	Rn.114948	NM_001107236	ENSRNOG00000004281	Cobl	-	cordon-bleu homolog (mouse)	protein-coding
Merged-chr14-79548522-2	chr14	79548497	79548548	+	0	NA	Intergenic	Intergenic	-5077	NM_001134971	360955	Rn.139036	NM_001134971	ENSRNOG00000005526	Man2b2	Ab2-450	mannosidase, alpha, class 2B, member 2	protein-coding
Merged-chr6-35487740-2	chr6	35487694	35487786	+	0	NA	Intergenic	MLT1C|LTR|MaLR	-342757	NM_001106718	298890	Rn.36104	NM_001106718	ENSRNOG00000005836	Fam49a	RGD1305961	family with sequence similarity 49, member A	protein-coding
Merged-chr16-10605305-2	chr16	10605262	10605349	+	0	NA	intron (NM_024378, intron 3 of 12)	intron (NM_024378, intron 3 of 12)	51821	NR_031790	100314221		NR_031790		Mir346	rno-mir-346	microRNA mir-346	miscRNA
Merged-chr1-204523619-2	chr1	204523575	204523663	+	0	NA	intron (NM_201350, intron 9 of 21)	intron (NM_201350, intron 9 of 21)	-62744	NM_133441	171093	Rn.14545	XM_003749027	ENSRNOG00000029931	Shank2	CortBP1|ProSAP1|Spank-3	SH3 and multiple ankyrin repeat domains 2	protein-coding
Merged-chr14-79347243-2	chr14	79347209	79347277	+	0	NA	Intergenic	Intergenic	-40004	NM_031823	83725	Rn.229139	NM_031823	ENSRNOG00000005108	Wfs1	-	Wolfram syndrome 1 homolog (human)	protein-coding
Merged-chr1-188198451-2	chr1	188198421	188198482	+	0	NA	Intergenic	Intergenic	198902	NM_001134859	309010	Rn.138256	NM_001134859	ENSRNOG00000020411	Sec23ip	-	SEC23 interacting protein	protein-coding
Merged-chrX-54170668-2	chrX	54170627	54170709	+	0	NA	Intergenic	Intergenic	-389304	NM_001109316	501555	Rn.141110	NM_001109316		Rai2	RGD1560139	retinoic acid induced 2	protein-coding
Merged-chr5-145176040-2	chr5	145176011	145176069	+	0	NA	Intergenic	Intergenic	-198556	NM_001106685	298518	Rn.134664	NM_001106685	ENSRNOG00000008759	Csf3r	-	colony stimulating factor 3 receptor (granulocyte)	protein-coding
Merged-chr3-148679844-2	chr3	148679808	148679881	+	0	NA	Intergenic	Intergenic	40624	NM_001134619	499935	Rn.48856	NM_001134619	ENSRNOG00000012880	Tti1	RGD1562582	TELO2 interacting protein 1	protein-coding
Merged-chr5-122200866-2	chr5	122200837	122200895	+	0	NA	intron (NM_001107949, intron 1 of 17)	CpG	45611	NM_001107949	313409		NM_001107949	ENSRNOG00000011968	Dnajc6	-	DnaJ (Hsp40) homolog, subfamily C, member 6	protein-coding
Merged-chr2-180298171-2	chr2	180298143	180298200	+	0	NA	Intergenic	Intergenic	-5065	NR_037350	100526581		NR_037350		Mir3597-1	rno-mir-3597-1	microRNA mir-3597-1	miscRNA
Merged-chr15-87574054-2	chr15	87574022	87574087	+	0	NA	intron (NM_001108388, intron 4 of 30)	intron (NM_001108388, intron 4 of 30)	26285	NM_001108388	361086	Rn.205680	NM_001108388	ENSRNOG00000024237	Scel	-	sciellin	protein-coding
Merged-chr8-28963556-2	chr8	28963521	28963591	+	0	NA	intron (NM_017354, intron 1 of 6)	intron (NM_017354, intron 1 of 6)	56332	NM_017354	50864	Rn.10075	NM_017354	ENSRNOG00000023720	Ntm	Hnt|RNU16845	neurotrimin	protein-coding
Merged-chr5-144941422-2	chr5	144941393	144941451	+	0	NA	intron (NM_181373, intron 1 of 15)	intron (NM_181373, intron 1 of 15)	99048	NM_001112716	298521	Rn.92477	NM_001112716	ENSRNOG00000008992	Grik3	GluR7|gluR-7	glutamate receptor, ionotropic, kainate 3	protein-coding
Merged-chr20-8661459-2	chr20	8661421	8661497	+	0	NA	intron (NM_001013073, intron 3 of 7)	intron (NM_001013073, intron 3 of 7)	215756	NM_001013073	294318	Rn.48897	NM_001013073		Btbd9	-	BTB (POZ) domain containing 9	protein-coding
Merged-chr5-58953516-2	chr5	58953486	58953546	+	0	NA	intron (NM_001109616, intron 1 of 5)	intron (NM_001109616, intron 1 of 5)	-30265	NM_001108971	366360	Rn.106115	NM_001108971	ENSRNOG00000023208	RGD1309821	-	similar to KIAA1161 protein	protein-coding
Merged-chr12-34195936-2	chr12	34195903	34195969	+	0	NA	promoter-TSS (NM_001008292)	promoter-TSS (NM_001008292)	-411	NM_001008292	288753	Rn.9090	NM_001008292	ENSRNOG00000029197	Diablo	Smac	diablo, IAP-binding mitochondrial protein	protein-coding
Merged-chr5-138359094-2	chr5	138359059	138359130	+	0	NA	TTS (NM_053778)	TTS (NM_053778)	-1541	NM_001015007	298452	Rn.49365	NM_001015007	ENSRNOG00000019735	Dph2	Dph2l2	DPH2 homolog (S. cerevisiae)	protein-coding
Merged-chr5-168353697-2	chr5	168353663	168353731	+	0	NA	intron (NM_001195559, intron 6 of 24)	intron (NM_001195559, intron 6 of 24)	-152532	NM_057097	29528	Rn.219999	NM_057097	ENSRNOG00000030055	Vamp3	-	vesicle-associated membrane protein 3	protein-coding
Merged-chr2-36433001-2	chr2	36432976	36433026	+	0	NA	Intergenic	Intergenic	-1517	NM_012585	24473	Rn.44486	NM_012585	ENSRNOG00000010254	Htr1a	5HT1A|RAT5HT1A	5-hydroxytryptamine (serotonin) receptor 1A, G protein-coupled	protein-coding
Merged-chr2-242861234-2	chr2	242861207	242861262	+	0	NA	Intergenic	Intergenic	42232	NM_001011929	292156	Rn.203013	NM_001011929	ENSRNOG00000012957	Sh3glb1	-	SH3-domain GRB2-like endophilin B1	protein-coding
Merged-chr16-13276268-2	chr16	13276239	13276298	+	0	NA	exon (NM_001191938, exon 2 of 3)	exon (NM_001191938, exon 2 of 3)	635	NM_001191938	498594	Rn.228222	NM_001191938	ENSRNOG00000022726	Lrit2	RGD1564668	leucine-rich repeat, immunoglobulin-like and transmembrane domains 2	protein-coding
Merged-chr3-131916266-2	chr3	131916233	131916299	+	0	NA	Intergenic	Intergenic	-9382	NM_012746	25121	Rn.89052	NM_012746	ENSRNOG00000005438	Pcsk2	-	proprotein convertase subtilisin/kexin type 2	protein-coding
Merged-chr20-30064245-2	chr20	30064217	30064273	+	0	NA	Intergenic	Intergenic	-24643	NM_001108535	361849	Rn.92786	NM_001108535	ENSRNOG00000000397	Ccar1	RGD1560358	cell division cycle and apoptosis regulator 1	protein-coding
Merged-chr19-51900310-2	chr19	51900280	51900341	+	0	NA	Intergenic	CpG	53124	NM_022867	64862	Rn.41412	NM_022867	ENSRNOG00000017905	Map1lc3b	Map1lc3|Mpl3|zbs559	microtubule-associated protein 1 light chain 3 beta	protein-coding
Merged-chr8-61839548-2	chr8	61839517	61839579	+	0	NA	intron (NM_001014091, intron 10 of 19)	intron (NM_001014091, intron 10 of 19)	45572	NM_017286	29680	Rn.1401	NM_017286	ENSRNOG00000008074	Cyp11a1	Cyp11a|Cypxia1|P450scc	cytochrome P450, family 11, subfamily a, polypeptide 1	protein-coding
Merged-chr3-4389211-2	chr3	4389181	4389241	+	0	NA	TTS (NM_001109434)	TTS (NM_001109434)	30115	NM_001109434	681023	Rn.199433	NM_001109434	ENSRNOG00000018574	Qsox2	-	quiescin Q6 sulfhydryl oxidase 2	protein-coding
Merged-chr8-109798851-2	chr8	109798807	109798895	+	0	NA	intron (NM_001109003, intron 5 of 17)	ORR1B1|LTR|MaLR	170989	NM_001109003	367160	Rn.57966	NM_001109003		Cpne4	-	copine IV	protein-coding
Merged-chr14-77919231-2	chr14	77919191	77919272	+	0	NA	Intergenic	Intergenic	-12715	NM_024128	25247	Rn.2865	NM_024128	ENSRNOG00000005700	Nsg1	Bsmrb|Neep21|PEP1	neuron specific gene family member 1	protein-coding
Merged-chr10-73146793-2	chr10	73146758	73146828	+	0	NA	promoter-TSS (NM_001004273)	promoter-TSS (NM_001004273)	-622	NM_001004273	360584	Rn.48466	XM_003752360	ENSRNOG00000027860	Ggnbp2	Zfp403|Znf403	gametogenetin binding protein 2	protein-coding
Merged-chr8-103384702-2	chr8	103384653	103384751	+	0	NA	Intergenic	Intergenic	-87724	NM_001013224	363118	Rn.101356	NM_001013224	ENSRNOG00000013585	Nmnat3	-	nicotinamide nucleotide adenylyltransferase 3	protein-coding
Merged-chr12-41656714-2	chr12	41656685	41656743	+	0	NA	intron (NM_001034945, intron 1 of 6)	intron (NM_001034945, intron 1 of 6)	100658	NM_001034945	498190	Rn.122760	NM_001034945	ENSRNOG00000032684	Ccdc60	-	coiled-coil domain containing 60	protein-coding
Merged-chr1-220445822-2	chr1	220445797	220445848	+	0	NA	Intergenic	Intergenic	-118716	NM_001168584	691398	Rn.222434	NM_001168584		Foxb2	-	forkhead box B2	protein-coding
Merged-chr7-109909854-2	chr7	109909827	109909881	+	0	NA	Intergenic	Intergenic	357692	NM_053405	84429	Rn.48796	NM_053405	ENSRNOG00000009265	Kcnk9	Task3	potassium channel, subfamily K, member 9	protein-coding
Merged-chr19-12381122-2	chr19	12381087	12381157	+	0	NA	intron (NM_001108439, intron 1 of 12)	B4A|SINE|B4	116541	NM_001108439	361368	Rn.24338	NM_001108439	ENSRNOG00000013742	Large	-	like-glycosyltransferase	protein-coding
Merged-chr8-45835416-2	chr8	45835382	45835450	+	0	NA	Intergenic	Intergenic	-154163	NM_012572	24406	Rn.10049	NM_012572	ENSRNOG00000030910	Grik4	KA1	glutamate receptor, ionotropic, kainate 4	protein-coding
Merged-chr17-6845239-2	chr17	6845212	6845267	+	0	NA	Intergenic	CpG	-242994	NM_053566	89830	Rn.102312	NM_053566	ENSRNOG00000019354	Ptch1	Ptch|Ptch2	patched 1	protein-coding
Merged-chr1-155713216-2	chr1	155713185	155713248	+	0	NA	promoter-TSS (NM_130737)	promoter-TSS (NM_130737)	-248	NM_130737	113911	Rn.10067	NM_130737	ENSRNOG00000015058	Gucy2d	-	guanylate cyclase 2d	protein-coding
Merged-chr19-52006380-2	chr19	52006348	52006412	+	0	NA	intron (NM_001107437, intron 2 of 4)	intron (NM_001107437, intron 2 of 4)	30903	NM_001107437	307916	Rn.19188	NM_001107437	ENSRNOG00000018784	Jph3	-	junctophilin 3	protein-coding
Merged-chr18-17370792-2	chr18	17370764	17370820	+	0	NA	intron (NM_001107400, intron 7 of 11)	intron (NM_001107400, intron 7 of 11)	165590	NM_001134607	498831	Rn.215821	XM_003751756	ENSRNOG00000029466	RGD1562608	-	similar to KIAA1328 protein	protein-coding
Merged-chr10-7524523-2	chr10	7524491	7524555	+	0	NA	Intergenic	Intergenic	308165	NM_001134638	501675	Rn.140633	NM_001134638	ENSRNOG00000002768	Tmem114	RGD1560593	transmembrane protein 114	protein-coding
Merged-chr1-239978504-2	chr1	239978473	239978536	+	0	NA	Intergenic	Intergenic	282115	NM_022938	65032	Rn.87132	NM_022938	ENSRNOG00000018827	Htr7	5Ht7	5-hydroxytryptamine (serotonin) receptor 7	protein-coding
Merged-chr1-180201960-2	chr1	180201930	180201990	+	0	NA	promoter-TSS (NM_181370)	promoter-TSS (NM_181370)	-831	NM_181370	293451	Rn.49010	NM_181370	ENSRNOG00000017659	Hs3st2	-	heparan sulfate (glucosamine) 3-O-sulfotransferase 2	protein-coding
Merged-chr1-180423728-2	chr1	180423690	180423767	+	0	NA	Intergenic	Lx8|LINE|L1	78829	NM_001107548	308959	Rn.64320	NM_001107548	ENSRNOG00000025793	Usp31	-	ubiquitin specific peptidase 31	protein-coding
Merged-chr2-30891820-2	chr2	30891784	30891857	+	0	NA	promoter-TSS (NM_017110)	promoter-TSS (NM_017110)	16	NM_017110	29131	Rn.89164	NM_017110	ENSRNOG00000017712	Cartpt	Cart	CART prepropeptide	protein-coding
Merged-chr4-118032403-2	chr4	118032374	118032432	+	0	NA	Intergenic	CpG	42466	NM_001037768	297393	Rn.105985	NM_001037768	ENSRNOG00000013911	Nagk	-	N-acetylglucosamine kinase	protein-coding
Merged-chr15-43896968-2	chr15	43896920	43897016	+	0	NA	Intergenic	Intergenic	-47568	NR_031866	100314291		NR_031866		Mir124-1	rno-mir-124-1	microRNA mir-124-1	miscRNA
Merged-chr6-130289211-2	chr6	130289179	130289244	+	0	NA	Intergenic	Intergenic	107602	NM_001012194	362779	Rn.92083	NM_001012194	ENSRNOG00000005274	Vrk1	-	vaccinia related kinase 1	protein-coding
Merged-chr6-46816243-2	chr6	46816217	46816270	+	0	NA	Intergenic	Intergenic	182337	NM_001012192	362721	Rn.119114	NM_001012192		Tssc1	-	tumor suppressing subtransferable candidate 1	protein-coding
Merged-chr20-7570796-2	chr20	7570769	7570823	+	0	NA	promoter-TSS (NM_199379)	promoter-TSS (NM_199379)	-199	NM_199379	294311	Rn.104274	NM_199379	ENSRNOG00000000524	RGD735065	-	similar to GI:13385412-like protein splice form I	protein-coding
Merged-chr1-41581400-2	chr1	41581366	41581434	+	0	NA	intron (NM_001038615, intron 18 of 19)	intron (NM_001038615, intron 18 of 19)	59381	NM_001038615	308099	Rn.20633	NM_001038615	ENSRNOG00000030210	Fndc1	-	fibronectin type III domain containing 1	protein-coding
Merged-chr13-45068895-2	chr13	45068851	45068939	+	0	NA	Intergenic	Intergenic	-9897	NR_031797	100313987		NR_031797		Mir135b	rno-mir-135b	microRNA mir-135b	miscRNA
Merged-chr8-51216617-2	chr8	51216567	51216667	+	0	NA	Intergenic	Intergenic	450972	NM_001012201	363058	Rn.19928	NM_001012201	ENSRNOG00000018778	Cadm1	Igsf4a|Necl-2|TSLC1|sgigsf	cell adhesion molecule 1	protein-coding
Merged-chr1-138891027-2	chr1	138890995	138891059	+	0	NA	Intergenic	RMER21A|LTR|ERV1	29495	NM_001106277	293061	Rn.21232	NM_001106277	ENSRNOG00000026296	Fam154b	RGD1562653	family with sequence similarity 154, member B	protein-coding
Merged-chr16-73686751-2	chr16	73686725	73686778	+	0	NA	promoter-TSS (NM_133305)	promoter-TSS (NM_133305)	-691	NM_133305	140667	Rn.11007	NM_133305	ENSRNOG00000018650	Ap3m2	-	adaptor-related protein complex 3, mu 2 subunit	protein-coding
Merged-chr1-153558443-2	chr1	153558409	153558477	+	0	NA	Intergenic	Intergenic	81774	NR_032291	100314266		NR_032291		Mir708	rno-mir-708	microRNA mir-708	miscRNA
Merged-chr16-13201230-2	chr16	13201205	13201256	+	0	NA	Intergenic	Intergenic	55733	NM_001107299	306307	Rn.26828	NM_001107299	ENSRNOG00000012396	Rgr	-	retinal G protein coupled receptor	protein-coding
Merged-chr8-68480097-2	chr8	68480070	68480125	+	0	NA	Intergenic	Intergenic	-6486	NM_001025287	363076	Rn.225004	NM_001025287	ENSRNOG00000043068	Tipin	RGD1564084	timeless interacting protein	protein-coding
Merged-chr1-187999498-2	chr1	187999472	187999525	+	0	NA	promoter-TSS (NM_001134859)	promoter-TSS (NM_001134859)	-51	NM_001134859	309010	Rn.138256	NM_001134859	ENSRNOG00000020411	Sec23ip	-	SEC23 interacting protein	protein-coding
Merged-chr7-11502198-2	chr7	11502170	11502227	+	0	NA	intron (NM_053684, intron 1 of 7)	intron (NM_053684, intron 1 of 7)	1415	NM_053684	114244	Rn.162907	NM_053684	ENSRNOG00000008831	Hcn2	-	hyperpolarization activated cyclic nucleotide-gated potassium channel 2	protein-coding
Merged-chr9-80405055-2	chr9	80405030	80405081	+	0	NA	Intergenic	Intergenic	-770660	NM_001106923	301555	Rn.101949	NM_001106923	ENSRNOG00000015633	Cul3	-	cullin 3	protein-coding
Merged-chr2-153561335-2	chr2	153561298	153561373	+	0	NA	intron (NM_001191707, intron 1 of 20)	intron (NM_001191707, intron 1 of 20)	1315	NM_001191707	310463	Rn.38400	NM_001191707	ENSRNOG00000009955	Plch1	Plcl3|RGD1561991	phospholipase C, eta 1	protein-coding
Merged-chr1-78647443-2	chr1	78647415	78647472	+	0	NA	intron (NM_201562, intron 1 of 9)	intron (NM_201562, intron 1 of 9)	345	NM_201562	308410	Rn.3210	NM_201562	ENSRNOG00000016603	Rtn2	RTN2-B	reticulon 2	protein-coding
Merged-chr3-143377299-2	chr3	143377272	143377326	+	0	NA	exon (NM_001012092, exon 1 of 3)	exon (NM_001012092, exon 1 of 3)	569	NM_001012092	311549	Rn.162711	NM_001012092	ENSRNOG00000009180	Xkr7	-	XK, Kell blood group complex subunit-related family, member 7	protein-coding
Merged-chr8-46925157-2	chr8	46925123	46925191	+	0	NA	Intergenic	Intergenic	-102515	NM_012673	24832	Rn.108198	NM_012673	ENSRNOG00000006604	Thy1	CD7	Thy-1 cell surface antigen	protein-coding
Merged-chr12-43302226-2	chr12	43302186	43302266	+	0	NA	Intergenic	Intergenic	-6932	NM_001109067	498193	Rn.141216	NM_001109067	ENSRNOG00000001198	RGD1565883	-	similar to hypothetical protein FLJ14721	protein-coding
Merged-chr10-27975896-2	chr10	27975871	27975921	+	0	NA	Intergenic	Intergenic	373811	NM_012957	25451	Rn.207158	NM_012957	ENSRNOG00000003680	Gabrb2	GARB2	gamma-aminobutyric acid (GABA) A receptor, beta 2	protein-coding
Merged-chr5-139203353-2	chr5	139203327	139203379	+	0	NA	Intergenic	Intergenic	-12414	NM_001000585	366458	Rn.112083	NM_001000585	ENSRNOG00000007176	Olr859	-	olfactory receptor 859	protein-coding
Merged-chr5-155813374-2	chr5	155813346	155813403	+	0	NA	promoter-TSS (NM_001191871)	promoter-TSS (NM_001191871)	-45	NM_001191871	362635	Rn.160688	NM_001191871	ENSRNOG00000022039	Zbtb40	RGD1309866	zinc finger and BTB domain containing 40	protein-coding
Merged-chr7-16321134-2	chr7	16321099	16321170	+	0	NA	promoter-TSS (NM_001106772)	promoter-TSS (NM_001106772)	-47	NM_001105730	691531	Rn.6005	NM_001105730	ENSRNOG00000042886	Rps28	-	ribosomal protein S28	protein-coding
Merged-chr10-56190247-2	chr10	56190204	56190290	+	0	NA	promoter-TSS (NM_001191890)	promoter-TSS (NM_001191890)	128	NM_001105794	287429	Rn.2677	NM_001105794		Lsmd1	RGD1559617	LSM domain containing 1	protein-coding
Merged-chr6-97819298-2	chr6	97819268	97819328	+	0	NA	Intergenic	Intergenic	-47216	NM_133610	171146	Rn.48753	NM_133610	ENSRNOG00000009542	Kcnh5	Eag2	potassium voltage-gated channel, subfamily H (eag-related), member 5	protein-coding
Merged-chr4-4208415-2	chr4	4208389	4208442	+	0	NA	Intergenic	Intergenic	539129	NM_001191860	362298	Rn.108042	NM_001191860	ENSRNOG00000031855	Actr3b	RGD1565759	ARP3 actin-related protein 3 homolog B (yeast)	protein-coding
Merged-chr1-250188825-2	chr1	250188785	250188866	+	0	NA	Intergenic	CpG	-1115	NM_001033064	293997	Rn.138194	NM_001033064	ENSRNOG00000016058	Kazald1	-	Kazal-type serine peptidase inhibitor domain 1	protein-coding
Merged-chr8-110398857-2	chr8	110398823	110398891	+	0	NA	intron (NM_001108182, intron 6 of 12)	intron (NM_001108182, intron 6 of 12)	-99670	NM_001040156	363130	Rn.219174	NM_001014213		Aste1	RGD1304643	asteroid homolog 1 (Drosophila)	protein-coding
Merged-chr10-93072877-2	chr10	93072843	93072911	+	0	NA	intron (NM_021748, intron 4 of 20)	intron (NM_021748, intron 4 of 20)	31153	NM_021748	60355	Rn.13345	NM_021748	ENSRNOG00000003905	Nsf	-	N-ethylmaleimide-sensitive factor	protein-coding
Merged-chr12-41216728-2	chr12	41216692	41216764	+	0	NA	Intergenic	CpG	-190438	NM_053612	113906	Rn.102906	NM_053612	ENSRNOG00000022392	Hspb8	Cryac|Hsp22	heat shock protein B8	protein-coding
Merged-chr8-112623630-2	chr8	112623603	112623658	+	0	NA	Intergenic	Intergenic	-19778	NM_175592	300992	Rn.91563	NM_175592	ENSRNOG00000015835	Cacna2d2	-	calcium channel, voltage-dependent, alpha 2/delta subunit 2	protein-coding
Merged-chr3-165279595-2	chr3	165279570	165279621	+	0	NA	Intergenic	Intergenic	66197	NM_001159653	24896	Rn.127731	NM_019132	ENSRNOG00000025889	Gnas	Gnas1|Gnpas|Nesp55	GNAS complex locus	protein-coding
Merged-chr17-73124423-2	chr17	73124395	73124452	+	0	NA	intron (NM_133302, intron 1 of 9)	intron (NM_133302, intron 1 of 9)	113732	NM_133302	117088	Rn.10683	NM_133302	ENSRNOG00000030775	Adarb2	Adar3|Red2	adenosine deaminase, RNA-specific, B2	protein-coding
Merged-chr12-36696919-2	chr12	36696876	36696962	+	0	NA	intron (NM_133518, intron 2 of 21)	intron (NM_133518, intron 2 of 21)	18306	NM_133518	171039	Rn.10976	NM_133518	ENSRNOG00000001368	Rph3a	-	rabphilin 3A	protein-coding
Merged-chr10-97238578-2	chr10	97238544	97238613	+	0	NA	Intergenic	Intergenic	-24135	NM_080692	140725	Rn.162211	NM_080692	ENSRNOG00000003262	Cacng4	-	calcium channel, voltage-dependent, gamma subunit 4	protein-coding
Merged-chr7-73461893-2	chr7	73461856	73461931	+	0	NA	Intergenic	Intergenic	-2353	NM_001130543	299976	Rn.198218	NM_001130543		Rrm2b	-	ribonucleotide reductase M2 B (TP53 inducible)	protein-coding
Merged-chr3-168349648-2	chr3	168349606	168349691	+	0	NA	Intergenic	Intergenic	757500	NM_001008217	29674	Rn.105784	NM_001008217	ENSRNOG00000008630	Psma7	-	proteasome (prosome, macropain) subunit, alpha type 7	protein-coding
Merged-chr3-149677478-2	chr3	149677446	149677510	+	0	NA	Intergenic	Intergenic	144968	NM_001108601	362260	Rn.118078	NM_001108601	ENSRNOG00000015928	Dhx35	-	DEAH (Asp-Glu-Ala-His) box polypeptide 35	protein-coding
Merged-chr1-132503136-2	chr1	132503111	132503162	+	0	NA	Intergenic	Intergenic	962188	NM_001039006	293023	Rn.16545	NM_001039006	ENSRNOG00000010959	Klhl25	RGD1310815	kelch-like 25 (Drosophila)	protein-coding
Merged-chr5-58887007-2	chr5	58886980	58887034	+	0	NA	promoter-TSS (NM_207596)	promoter-TSS (NM_207596)	-119	NM_207596	297998	Rn.40265	NM_207596	ENSRNOG00000013110	Nudt2	-	nudix (nucleoside diphosphate linked moiety X)-type motif 2	protein-coding
Merged-chr8-51423666-2	chr8	51423640	51423693	+	0	NA	Intergenic	Intergenic	-283804	NM_001134635	500992	Rn.214536	NM_001134635		RGD1566243	-	similar to protein of unknown function	protein-coding
Merged-chr4-26942140-2	chr4	26942112	26942168	+	0	NA	promoter-TSS (NM_053499)	promoter-TSS (NM_053499)	27	NM_053499	85261	Rn.64629	NM_053499	ENSRNOG00000007899	Mterf	-	mitochondrial transcription termination factor	protein-coding
Merged-chr10-105453238-2	chr10	105453193	105453284	+	0	NA	Intergenic	Intergenic	-28626	NM_001191656	303673	Rn.22728	NM_001191656	ENSRNOG00000032780	Ict1	-	immature colon carcinoma transcript 1	protein-coding
Merged-chr18-23814285-2	chr18	23814252	23814318	+	0	NA	5' UTR (NM_031693, exon 1 of 4)	5' UTR (NM_031693, exon 1 of 4)	204	NM_031693	64440	Rn.126675	NM_031693	ENSRNOG00000017333	Syt4	-	synaptotagmin IV	protein-coding
Merged-chr2-118123125-2	chr2	118123099	118123151	+	0	NA	Intergenic	Intergenic	-240577	NM_176861	294961	Rn.220612	NM_176861	ENSRNOG00000010094	Kcnmb2	Kcmb2	potassium large conductance calcium-activated channel, subfamily M, beta member 2	protein-coding
Merged-chr17-87359154-2	chr17	87359121	87359188	+	0	NA	intron (NM_001109404, intron 8 of 8)	intron (NM_001109404, intron 8 of 8)	-74648	NM_001109403	680404	Rn.39092	NM_001109403		C1ql3	-	complement component 1, q subcomponent-like 3	protein-coding
Merged-chr7-109672056-2	chr7	109672007	109672106	+	0	NA	Intergenic	Intergenic	595489	NM_053405	84429	Rn.48796	NM_053405	ENSRNOG00000009265	Kcnk9	Task3	potassium channel, subfamily K, member 9	protein-coding
Merged-chr2-174109747-2	chr2	174109721	174109773	+	0	NA	Intergenic	Intergenic	52916	NM_001135716	310544	Rn.230394	NM_001135716	ENSRNOG00000012982	Map9	Mtap9|RGD1560368	microtubule-associated protein 9	protein-coding
Merged-chr8-127324685-2	chr8	127324653	127324717	+	0	NA	Intergenic	Intergenic	-65593	NR_031885	100314033		NR_031885		Mir138-1	rno-mir-138-1	microRNA mir-138-1	miscRNA
Merged-chr3-170922720-2	chr3	170922692	170922748	+	0	NA	Intergenic	Intergenic	-32049	NM_001108615	362291	Rn.102945	NM_001108615	ENSRNOG00000017346	Myt1	-	myelin transcription factor 1	protein-coding
Merged-chr16-9109961-2	chr16	9109930	9109993	+	0	NA	Intergenic	Intergenic	-90271	NM_001080149	306281	Rn.128630	NM_001080149	ENSRNOG00000020203	Ptpn20b	Ptpn20	protein tyrosine phosphatase, non-receptor type 20B	protein-coding
Merged-chr6-111170860-2	chr6	111170831	111170890	+	0	NA	intron (NM_001108045, intron 2 of 24)	intron (NM_001108045, intron 2 of 24)	11238	NM_001108045	314332	Rn.47482	NM_001108045	ENSRNOG00000011334	Tmem63c	RGD1310207	transmembrane protein 63c	protein-coding
Merged-chr1-180291561-2	chr1	180291516	180291606	+	0	NA	intron (NM_181370, intron 1 of 1)	intron (NM_181370, intron 1 of 1)	88770	NM_181370	293451	Rn.49010	NM_181370	ENSRNOG00000017659	Hs3st2	-	heparan sulfate (glucosamine) 3-O-sulfotransferase 2	protein-coding
Merged-chr12-44347487-2	chr12	44347453	44347522	+	0	NA	intron (NM_001105937, intron 2 of 24)	intron (NM_001105937, intron 2 of 24)	17676	NM_001105937	288743	Rn.19304	NM_001105937	ENSRNOG00000000708	Sgsm1	Rutbc2	small G protein signaling modulator 1	protein-coding
Merged-chr5-124571602-2	chr5	124571574	124571631	+	0	NA	Intergenic	Intergenic	310406	NM_001106669	298282	Rn.14712	NM_001106669	ENSRNOG00000007214	Oma1	RGD1304821	zinc metallopeptidase homolog (S. cerevisiae)	protein-coding
Merged-chr8-68366756-2	chr8	68366709	68366803	+	0	NA	promoter-TSS (NM_022510)	promoter-TSS (NM_022510)	-46	NM_022510	64302	Rn.1133	NM_022510	ENSRNOG00000009378	Rpl4	-	ribosomal protein L4	protein-coding
Merged-chr10-55662114-2	chr10	55662085	55662143	+	0	NA	promoter-TSS (NM_001105788)	promoter-TSS (NM_001105788)	-106	NM_001105788	287417	Rn.218848	NM_001105788	ENSRNOG00000004214	Rpl26	-	ribosomal protein L26	protein-coding
Merged-chr12-40512640-2	chr12	40512613	40512667	+	0	NA	intron (NM_001024254, intron 17 of 19)	intron (NM_001024254, intron 17 of 19)	21247	NM_017236	29542	Rn.29745	NM_017236	ENSRNOG00000001136	Pebp1	HCNP|Pbp|Rkip	phosphatidylethanolamine binding protein 1	protein-coding
Merged-chr5-52193917-2	chr5	52193889	52193945	+	0	NA	Intergenic	Intergenic	-328712	NM_001007702	313155	Rn.13725	NM_001007702	ENSRNOG00000009478	RGD1359108	-	similar to RIKEN cDNA 3110043O21	protein-coding
Merged-chr5-165672373-2	chr5	165672347	165672399	+	0	NA	promoter-TSS (NM_053464)	promoter-TSS (NM_053464)	-143	NM_053464	84596	Rn.22258	NM_053464	ENSRNOG00000011078	Srm	-	spermidine synthase	protein-coding
Merged-chr18-74237894-2	chr18	74237862	74237926	+	0	NA	Intergenic	Intergenic	-7890	NM_001106132	291427	Rn.228292	NM_001106132		Loxhd1	-	lipoxygenase homology domains 1	protein-coding
Merged-chr10-30146520-2	chr10	30146493	30146548	+	0	NA	intron (NM_053820, intron 11 of 15)	intron (NM_053820, intron 11 of 15)	376732	NM_053820	116543	Rn.11257	NM_053820	ENSRNOG00000028845	Ebf1	Ebf|Olf1	early B-cell factor 1	protein-coding
Merged-chr7-99721990-2	chr7	99721947	99722034	+	0	NA	Intergenic	Intergenic	768849	NM_012603	24577	Rn.12072	NM_012603	ENSRNOG00000004500	Myc	RNCMYC|c-myc|mMyc	myelocytomatosis oncogene	protein-coding
Merged-chr6-25216411-2	chr6	25216376	25216446	+	0	NA	promoter-TSS (NM_019150)	promoter-TSS (NM_019150)	-377	NM_019150	29151	Rn.10190	NM_019150	ENSRNOG00000006090	Ucn	-	urocortin	protein-coding
Merged-chr10-91501022-2	chr10	91500992	91501052	+	0	NA	promoter-TSS (NM_198758)	promoter-TSS (NM_198758)	4	NM_198758	303569	Rn.102473	NM_198758	ENSRNOG00000020970	Rap2ip	GCRP	Rap2 interacting protein	protein-coding
Merged-chr2-158168714-2	chr2	158168687	158168742	+	0	NA	intron (NM_001100666, intron 4 of 10)	MLT1F1|LTR|MaLR	320076	NM_001100666	295105	Rn.22212	NM_001100666	ENSRNOG00000009276	Schip1	-	schwannomin interacting protein 1	protein-coding
Merged-chr1-251030273-2	chr1	251030237	251030309	+	0	NA	intron (NM_020095, intron 1 of 8)	intron (NM_020095, intron 1 of 8)	2129	NM_020095	56817	Rn.98384	NM_001033961	ENSRNOG00000018018	Kcnip2	Kchip2	Kv channel-interacting protein 2	protein-coding
Merged-chr7-24092207-2	chr7	24092178	24092236	+	0	NA	Intergenic	Intergenic	55201	NM_022384	64186	Rn.32936	NM_022384		Ascl1	Mash1	achaete-scute complex homolog 1 (Drosophila)	protein-coding
Merged-chr7-103507136-2	chr7	103507102	103507171	+	0	NA	intron (NM_031597, intron 3 of 16)	intron (NM_031597, intron 3 of 16)	119908	NM_031597	29682	Rn.205060	NM_031597	ENSRNOG00000005206	Kcnq3	-	potassium voltage-gated channel, KQT-like subfamily, member 3	protein-coding
Merged-chr9-69390038-2	chr9	69390003	69390073	+	0	NA	intron (NM_001134728, intron 4 of 6)	intron (NM_001134728, intron 4 of 6)	-348845	NM_001109308	501160	Rn.218688	NM_001109308	ENSRNOG00000027400	Vwc2l	RGD1565501	von Willebrand factor C domain-containing protein 2-like	protein-coding
Merged-chr1-198305674-2	chr1	198305632	198305717	+	0	NA	Intergenic	Intergenic	-139184	NM_001130077	361669	Rn.220537	NM_001130077	ENSRNOG00000016737	Tcerg1l	RGD1562437	transcription elongation regulator 1-like	protein-coding
Merged-chr8-43855545-2	chr8	43855519	43855571	+	0	NA	promoter-TSS (NM_001191995)	promoter-TSS (NM_001191995)	-277	NM_001191995	500982	Rn.228217	NM_001191995	ENSRNOG00000024438	Bsx	RGD1565120	brain specific homeobox	protein-coding
Merged-chr8-110798416-2	chr8	110798389	110798443	+	0	NA	Intergenic	Intergenic	56583	NM_001108777	363131	Rn.8917	NM_001108777	ENSRNOG00000013669	Pik3r4	-	phosphoinositide-3-kinase, regulatory subunit 4	protein-coding
Merged-chr5-60996329-2	chr5	60996304	60996354	+	0	NA	Intergenic	Intergenic	134986	NM_001109261	500453	Rn.218488	NM_001109261	ENSRNOG00000024729	RGD1565236	-	similar to transcription factor	protein-coding
Merged-chr14-80852011-2	chr14	80851981	80852041	+	0	NA	Intergenic	Intergenic	-5360	NM_031766	83575	Rn.11056	NM_031766	ENSRNOG00000008947	Cpz	-	carboxypeptidase Z	protein-coding
Merged-chr13-34718980-2	chr13	34718948	34719013	+	0	NA	Intergenic	Intergenic	-1117545	NM_001006996	308490	Rn.26598	NM_001006996	ENSRNOG00000025430	Ddx18	-	DEAD (Asp-Glu-Ala-Asp) box polypeptide 18	protein-coding
Merged-chr19-31387252-2	chr19	31387226	31387278	+	0	NA	Intergenic	Intergenic	-1655	NM_134355	171355	Rn.92413	NM_134355	ENSRNOG00000012167	Pou4f2	Brn3b	POU class 4 homeobox 2	protein-coding
Merged-chr12-44229349-2	chr12	44229317	44229381	+	0	NA	Intergenic	Intergenic	-100463	NM_001105937	288743	Rn.19304	NM_001105937	ENSRNOG00000000708	Sgsm1	Rutbc2	small G protein signaling modulator 1	protein-coding
Merged-chr8-62594721-2	chr8	62594689	62594754	+	0	NA	Intergenic	Zaphod|DNA|Tip100	-35106	NM_021658	59266	Rn.41082	NM_021658	ENSRNOG00000009450	Hcn4	-	hyperpolarization activated cyclic nucleotide-gated potassium channel 4	protein-coding
Merged-chr8-57132366-2	chr8	57132334	57132398	+	0	NA	5' UTR (NM_022683, exon 1 of 19)	5' UTR (NM_022683, exon 1 of 19)	120	NM_022683	64624	Rn.163001	NM_022683	ENSRNOG00000008039	Cul5	-	cullin 5	protein-coding
Merged-chr5-63613343-2	chr5	63613308	63613378	+	0	NA	Intergenic	Intergenic	-1436	NM_031802	83633	Rn.162814	NM_031802	ENSRNOG00000008431	Gabbr2	Gpr51	gamma-aminobutyric acid (GABA) B receptor 2	protein-coding
Merged-chr1-143850124-2	chr1	143850096	143850153	+	0	NA	Intergenic	Intergenic	-7100	NM_017012	24418	Rn.29972	NM_017012	ENSRNOG00000016429	Grm5	mGluR5|mGlur5	glutamate receptor, metabotropic 5	protein-coding
Merged-chr13-103039293-2	chr13	103039267	103039320	+	0	NA	Intergenic	Intergenic	-43864	NM_001108858	364073	Rn.218622	NM_001108858	ENSRNOG00000002501	RGD1309586	-	similar to probable ATP-dependent RNA helicase - mouse	protein-coding
Merged-chr6-42485889-2	chr6	42485852	42485927	+	0	NA	promoter-TSS (NM_001108016)	promoter-TSS (NM_001108016)	-222	NM_001108016	313997	Rn.35322	NM_001108016	ENSRNOG00000006777	Mboat2	Oact2	membrane bound O-acyltransferase domain containing 2	protein-coding
Merged-chr16-22344628-2	chr16	22344592	22344664	+	0	NA	promoter-TSS (NM_057213)	promoter-TSS (NM_057213)	-183	NM_057213	117596	Rn.8109	NM_057213	ENSRNOG00000011891	Atp6v1b2	Atp6b1b2|Atp6b2|Vatb	ATPase, H transporting, lysosomal V1 subunit B2	protein-coding
Merged-chr2-31216637-2	chr2	31216612	31216663	+	0	NA	Intergenic	RMER21A|LTR|ERV1	68895	NM_022509	64301	Rn.1119	NM_022509	ENSRNOG00000018067	Smn1	Smn	survival motor neuron 1	protein-coding
Merged-chr7-9695734-2	chr7	9695704	9695765	+	0	NA	promoter-TSS (NM_001014082)	promoter-TSS (NM_001014082)	-216	NM_001014082	314648	Rn.4202	NM_001014082	ENSRNOG00000004793	Ncln	RGD1309355	nicalin	protein-coding
Merged-chr5-144194989-2	chr5	144194959	144195020	+	0	NA	Intergenic	Intergenic	11417	NM_175604	319113	Rn.9475	NM_175604	ENSRNOG00000025424	Yrdc	Isrip	yrdC domain containing (E.coli)	protein-coding
Merged-chr16-13435545-2	chr16	13435506	13435584	+	0	NA	Intergenic	Intergenic	-97125	NM_001005908	290596	Rn.98375	NM_001005908	ENSRNOG00000013961	Ghitm	MICS1	growth hormone inducible transmembrane protein	protein-coding
Merged-chr20-5462906-2	chr20	5462875	5462938	+	0	NA	Intergenic	Intergenic	-11155	NM_001110056	100126231	Rn.218365	NM_001110056	ENSRNOG00000042186	Mln	-	motilin	protein-coding
Merged-chr7-139627960-2	chr7	139627933	139627988	+	0	NA	Intergenic	Intergenic	-58219	NM_019266	29710	Rn.91216	NM_019266	ENSRNOG00000005309	Scn8a	-	sodium channel, voltage gated, type VIII, alpha subunit	protein-coding
Merged-chr1-83346608-2	chr1	83346574	83346642	+	0	NA	Intergenic	Intergenic	23617	NM_001166396	499113	Rn.27664	NM_001166396		Selv	RGD1562943	selenoprotein V	protein-coding
Merged-chr10-65782597-2	chr10	65782563	65782632	+	0	NA	intron (NM_001107023, intron 1 of 14)	intron (NM_001107023, intron 1 of 14)	2475	NM_001107023	303337	Rn.224682	NM_001107023	ENSRNOG00000014135	Rab11fip4	RGD1305063	RAB11 family interacting protein 4 (class II)	protein-coding
Merged-chr4-3577275-2	chr4	3577248	3577302	+	0	NA	Intergenic	Intergenic	-11609	NM_022850	29272	Rn.10076	NM_022850	ENSRNOG00000030547	Dpp6	DPP VI	dipeptidylpeptidase 6	protein-coding
Merged-chr2-95863017-2	chr2	95862990	95863045	+	0	NA	Intergenic	Intergenic	-493065	NM_013110	25647	Rn.10793	NM_013110	ENSRNOG00000011973	Il7	-	interleukin 7	protein-coding
Merged-chr17-24564459-2	chr17	24564430	24564489	+	0	NA	Intergenic	Intergenic	-154923	NM_012726	25049	Rn.88438	NM_012726	ENSRNOG00000016998	Atxn1	Sca1	ataxin 1	protein-coding
Merged-chr1-182370691-2	chr1	182370645	182370737	+	0	NA	Intergenic	Intergenic	39197	NM_019158	29172	Rn.6315	NM_019158	ENSRNOG00000014652	Aqp8	AQP-8	aquaporin 8	protein-coding
Merged-chr10-90625680-2	chr10	90625649	90625712	+	0	NA	Intergenic	Intergenic	23197	NM_001024967	287722	Rn.16484	NM_001024967	ENSRNOG00000023628	Tmem106a	RGD1309043	transmembrane protein 106A	protein-coding
Merged-chr19-10958677-2	chr19	10958638	10958716	+	0	NA	Intergenic	Intergenic	-73080	NM_001256466	498972	Rn.161724	NM_001256466		LOC498972	Cpne2	similar to copine II	protein-coding
Merged-chr1-190987496-2	chr1	190987464	190987528	+	0	NA	promoter-TSS (NM_001107555)	promoter-TSS (NM_001107555)	-42	NM_001107555	309031	Rn.203075	NM_001107555	ENSRNOG00000025651	Ikzf5	Zfpn1a5	IKAROS family zinc finger 5	protein-coding
Merged-chr15-88525471-2	chr15	88525441	88525502	+	0	NA	Intergenic	Intergenic	63344	NM_001108389	361088	Rn.154151	NM_001108389	ENSRNOG00000009690	Rnf219	RGD1564706	ring finger protein 219	protein-coding
Merged-chr1-65810574-2	chr1	65810546	65810603	+	0	NA	Intergenic	Intergenic	-3743	NM_001000113	292563	Rn.142001	NM_001000113	ENSRNOG00000030070	Olr8	-	olfactory receptor 8	protein-coding
Merged-chr2-82989422-2	chr2	82989394	82989451	+	0	NA	intron (NM_001271502, intron 15 of 22)	intron (NM_001271502, intron 15 of 22)	-292514	NM_022526	64322	Rn.1531	NM_022526	ENSRNOG00000010747	Dap	Rap7a	death-associated protein	protein-coding
Merged-chr18-29978681-2	chr18	29978656	29978707	+	0	NA	Intergenic	Intergenic	93997	NM_201422	393092	Rn.22308	NM_201422	ENSRNOG00000020119	Pcdhac2	rCNRvc2	protocadherin alpha subfamily C, 2	protein-coding
Merged-chr9-65289289-2	chr9	65289258	65289321	+	0	NA	Intergenic	CpG	114911	NM_013066	25595	Rn.10484	NM_013066	ENSRNOG00000011841	Map2	MAP2R|Mtap2	microtubule-associated protein 2	protein-coding
Merged-chr5-170863945-2	chr5	170863901	170863990	+	0	NA	intron (NM_001108696, intron 4 of 13)	intron (NM_001108696, intron 4 of 13)	-36788	NM_001191063	679584	Rn.231435	NM_001191063	ENSRNOG00000031732	Ccdc27	-	coiled-coil domain containing 27	protein-coding
Merged-chr11-53065479-2	chr11	53065450	53065508	+	0	NA	Intergenic	CpG	110477	NM_181625	288135	Rn.90340	NM_181625	ENSRNOG00000001943	Retnlg	retn1g	resistin-like gamma	protein-coding
Merged-chr4-123073964-2	chr4	123073935	123073994	+	0	NA	Intergenic	Intergenic	78643	NM_053534	85494	Rn.3566	NM_053534	ENSRNOG00000016665	Tpra1	Gpr175|Tpra40	transmembrane protein, adipocyte asscociated 1	protein-coding
Merged-chr11-58529547-2	chr11	58529501	58529594	+	0	NA	Intergenic	Intergenic	-8959	NM_017140	29238	Rn.10356	NM_017140	ENSRNOG00000026772	Drd3	-	dopamine receptor D3	protein-coding
Merged-chr3-154343978-2	chr3	154343943	154344014	+	0	NA	intron (NM_001107798, intron 1 of 5)	intron (NM_001107798, intron 1 of 5)	794	NM_001107798	311616	Rn.225173	NM_001107798	ENSRNOG00000008790	Gdap1l1	Gdap1l	ganglioside-induced differentiation-associated protein 1-like 1	protein-coding
Merged-chr6-51681314-2	chr6	51681281	51681347	+	0	NA	Intergenic	Intergenic	-59730	NM_001108706	362727	Rn.47920	NM_001108706	ENSRNOG00000010730	Efcab10	RGD1307943	EF-hand calcium binding domain 10	protein-coding
Merged-chr1-253573989-2	chr1	253573954	253574025	+	0	NA	Intergenic	Intergenic	-97335	NM_001106367	294043		NM_001106367	ENSRNOG00000028832	Sorcs3	-	sortilin-related VPS10 domain containing receptor 3	protein-coding
Merged-chr4-139219569-2	chr4	139219527	139219612	+	0	NA	Intergenic	RMER21A|LTR|ERV1	-858437	NM_013225	27256	Rn.10644	NM_013225	ENSRNOG00000032517	Cntn6	NB-3	contactin 6	protein-coding
Merged-chr9-108566971-2	chr9	108566939	108567004	+	0	NA	Intergenic	CpG	54162	NM_172325	282825	Rn.162280	NM_172325	ENSRNOG00000016719	Zfp161	Zf5	zinc finger protein 161	protein-coding
Merged-chr14-84421413-2	chr14	84421383	84421444	+	0	NA	intron (NM_001107232, intron 2 of 14)	CpG	90313	NM_001107232	305475	Rn.40484	NM_001107232	ENSRNOG00000019645	Osbp2	RGD1309479	oxysterol binding protein 2	protein-coding
Merged-chr4-34023721-2	chr4	34023694	34023748	+	0	NA	promoter-TSS (NM_012994)	promoter-TSS (NM_012994)	-337	NM_012994	25501	Rn.10610	NM_012994		Nxph1	-	neurexophilin 1	protein-coding
Merged-chr8-49677903-2	chr8	49677869	49677937	+	0	NA	Intergenic	MLT1D|LTR|MaLR	-375480	NM_001037364	500990	Rn.136986	NM_001037364	ENSRNOG00000038867	LOC500990	-	similar to RIKEN cDNA 4931429L15	protein-coding
Merged-chr5-7867281-2	chr5	7867238	7867324	+	0	NA	Intergenic	Intergenic	-205881	NM_001107899	312912	Rn.229579	NM_001107899	ENSRNOG00000005391	Prex2	Depdc2	phosphatidylinositol-3,4,5-trisphosphate-dependent Rac exchange factor 2	protein-coding
Merged-chr5-155690065-2	chr5	155690032	155690098	+	0	NA	Intergenic	Intergenic	-24885	NM_001008515	298566	Rn.105647	NM_001008515	ENSRNOG00000012807	C1qa	-	complement component 1, q subcomponent, A chain	protein-coding
Merged-chr4-119071666-2	chr4	119071638	119071695	+	0	NA	intron (NM_001109246, intron 7 of 17)	intron (NM_001109246, intron 7 of 17)	168315	NM_001109246	500233	Rn.95210	NM_001109246		Exoc6b	RGD1560638	exocyst complex component 6B	protein-coding
Merged-chr10-105116602-2	chr10	105116575	105116630	+	0	NA	Intergenic	Intergenic	-4900	NM_001202463	360655	Rn.200669	NM_001202463		Cd300le-ps1	Cd300le|Clm3|RGD1305426	Cd300 molecule-like family member E, pseudogene 1	protein-coding
Merged-chr1-226704950-2	chr1	226704911	226704989	+	0	NA	Intergenic	Intergenic	-138807	NM_001106357	293967	Rn.127947	NM_001106357	ENSRNOG00000030572	Smc5	Smc5l1	structural maintenance of chromosomes 5	protein-coding
Merged-chrX-41269689-2	chrX	41269645	41269734	+	0	NA	Intergenic	CpG	-107253	NR_031807	100313992		NR_031807		Mirlet7f-2	rno-let-7f-2	microRNA let-7f-2	miscRNA
Merged-chr3-168347306-2	chr3	168347273	168347339	+	0	NA	Intergenic	Intergenic	759843	NM_001008217	29674	Rn.105784	NM_001008217	ENSRNOG00000008630	Psma7	-	proteasome (prosome, macropain) subunit, alpha type 7	protein-coding
Merged-chr10-27125404-2	chr10	27125373	27125435	+	0	NA	intron (NM_183327, intron 1 of 8)	intron (NM_183327, intron 1 of 8)	670	NM_183327	29709	Rn.230132	NM_183327	ENSRNOG00000003241	Gabrg2	-	gamma-aminobutyric acid (GABA) A receptor, gamma 2	protein-coding
Merged-chr16-85102591-2	chr16	85102562	85102620	+	0	NA	Intergenic	Intergenic	220711	NM_001106095	290907	Rn.219326	NM_001106095	ENSRNOG00000014605	Lig4	-	ligase IV, DNA, ATP-dependent	protein-coding
Merged-chr2-222825128-2	chr2	222825101	222825156	+	0	NA	Intergenic	Intergenic	223148	NM_019276	50555	Rn.9744	NM_019276	ENSRNOG00000009345	Ugt8	Ugt8a	UDP glycosyltransferase 8	protein-coding
Merged-chrX-159801167-2	chrX	159801134	159801200	+	0	NA	intron (NM_017345, intron 1 of 26)	intron (NM_017345, intron 1 of 26)	386	NM_017345	50687	Rn.10378	NM_017345	ENSRNOG00000037274	L1cam	Hsas|Hyd|NCAML1	L1 cell adhesion molecule	protein-coding
Merged-chr8-61364073-2	chr8	61364041	61364105	+	0	NA	exon (NM_001012465, exon 10 of 13)	exon (NM_001012465, exon 10 of 13)	-3134	NM_001109295	501005	Rn.41338	NM_001109295	ENSRNOG00000019317	Cplx3	RGD1560104	complexin 3	protein-coding
Merged-chr9-11069965-2	chr9	11069929	11070001	+	0	NA	intron (NM_001108206, intron 2 of 3)	intron (NM_001108206, intron 2 of 3)	3318	NM_001108206	316242	Rn.233407	NM_001108206	ENSRNOG00000019961	Tcte1	-	t-complex-associated testis expressed 1	protein-coding
Merged-chr7-125539897-2	chr7	125539870	125539924	+	0	NA	Intergenic	Intergenic	-295519	NM_001191991	500915	Rn.13126	NM_001191991	ENSRNOG00000004460	Fam19a5	RGD1562115|Tafa-5	family with sequence similarity 19 (chemokine (C-C motif)-like), member A5	protein-coding
Merged-chr4-60261257-2	chr4	60261229	60261286	+	0	NA	Intergenic	Intergenic	-90355	NM_001106588	296966	Rn.106389	NM_001106588	ENSRNOG00000013211	Chchd3	-	coiled-coil-helix-coiled-coil-helix domain containing 3	protein-coding
Merged-chr3-91538395-2	chr3	91538364	91538427	+	0	NA	Intergenic	Intergenic	-64422	NM_001191853	362184	Rn.231483	NM_001191853	ENSRNOG00000004842	Dnajc24	Dph4|RGD1564710|Zcsl3	DnaJ (Hsp40) homolog, subfamily C, member 24	protein-coding
Merged-chr14-77743278-2	chr14	77743249	77743307	+	0	NA	Intergenic	Intergenic	26209	NM_012768	25195	Rn.138110	NM_012768	ENSRNOG00000005338	Drd5	-	dopamine receptor D5	protein-coding
Merged-chr1-43906347-2	chr1	43906321	43906374	+	0	NA	intron (NM_020093, intron 4 of 10)	intron (NM_020093, intron 4 of 10)	468122	NM_020093	56816	Rn.207194	NM_020093		Park2	Park|Prkn	parkinson protein 2, E3 ubiquitin protein ligase	protein-coding
Merged-chr4-176275459-2	chr4	176275434	176275485	+	0	NA	Intergenic	Intergenic	345247	NM_001191979	500356	Rn.126052	NM_001191979	ENSRNOG00000008130	Rergl	RGD1560090	RERG/RAS-like	protein-coding
Merged-chr4-59384684-2	chr4	59384641	59384727	+	0	NA	Intergenic	Intergenic	-726086	NM_138848	192181	Rn.162741	NM_138848	ENSRNOG00000012495	Podxl	PC|PCLP-1|podocalyxin	podocalyxin-like	protein-coding
Merged-chr3-6190285-2	chr3	6190260	6190310	+	0	NA	intron (NM_001106563, intron 5 of 27)	intron (NM_001106563, intron 5 of 27)	-47720	NM_053664	114123	Rn.89832	NM_053664	ENSRNOG00000006916	Sardh	-	sarcosine dehydrogenase	protein-coding
Merged-chr3-151289329-2	chr3	151289303	151289355	+	0	NA	Intergenic	Intergenic	-139602	NM_022615	64550	Rn.91572	NM_022615	ENSRNOG00000030310	Top1	Ab2-086	topoisomerase (DNA) I	protein-coding
Merged-chr10-105915884-2	chr10	105915854	105915915	+	0	NA	promoter-TSS (NM_001109576)	promoter-TSS (NM_001109576)	-522	NM_001109576	690308	Rn.198903	NM_001109576	ENSRNOG00000004598	Tsen54	-	tRNA splicing endonuclease 54 homolog (S. cerevisiae)	protein-coding
Merged-chr14-81723063-2	chr14	81723031	81723096	+	0	NA	promoter-TSS (NM_022928)	promoter-TSS (NM_022928)	-46	NM_001106013	289724	Rn.12567	NM_001106013	ENSRNOG00000012147	Nop14	Nol14|RGD1305605	NOP14 nucleolar protein homolog (yeast)	protein-coding
Merged-chr10-106787320-2	chr10	106787281	106787360	+	0	NA	Intergenic	CpG	-17670	NM_130744	170520	Rn.105938	NM_130744	ENSRNOG00000011541	Cygb	Staap|Stap	cytoglobin	protein-coding
Merged-chr7-118029051-2	chr7	118029021	118029081	+	0	NA	intron (NM_030841, intron 3 of 4)	intron (NM_030841, intron 3 of 4)	12678	NM_030841	81005	Rn.34907	NM_030841	ENSRNOG00000016156	Nptxr	Npr	neuronal pentraxin receptor	protein-coding
Merged-chr19-11620790-2	chr19	11620761	11620819	+	0	NA	intron (NM_017327, intron 2 of 8)	intron (NM_017327, intron 2 of 8)	2810	NM_017327	50664	Rn.90161	NM_017327	ENSRNOG00000019482	Gnao1	Gnao|RATBPGTPC	guanine nucleotide binding protein (G protein), alpha activating activity polypeptide O	protein-coding
Merged-chr10-110588887-2	chr10	110588846	110588929	+	0	NA	promoter-TSS (NM_001039587)	promoter-TSS (NM_001039587)	-354	NM_001039587	360682	Rn.11823	NM_001039587	ENSRNOG00000036662	Wdr45l	RGD1305141|WIPI-3	Wdr45 like	protein-coding
Merged-chr16-80623289-2	chr16	80623263	80623316	+	0	NA	intron (NM_001012159, intron 1 of 8)	CpG-5893	250	NM_001012159	361176	Rn.56460	NM_001012159	ENSRNOG00000017397	Upf3a	-	UPF3 regulator of nonsense transcripts homolog A (yeast)	protein-coding
Merged-chr8-104443352-2	chr8	104443317	104443387	+	0	NA	promoter-TSS (NM_001109437)	promoter-TSS (NM_001109437)	-66	NM_001109437	681234	Rn.99081	NM_001109437	ENSRNOG00000014588	Dbr1	-	debranching enzyme homolog 1 (S. cerevisiae)	protein-coding
Merged-chr18-28608707-2	chr18	28608673	28608742	+	0	NA	intron (NM_001107395, intron 1 of 14)	intron (NM_001107395, intron 1 of 14)	12572	NM_001107395	307500	Rn.165349	NM_001107395	ENSRNOG00000019177	Psd2	-	pleckstrin and Sec7 domain containing 2	protein-coding
Merged-chr1-225377353-2	chr1	225377328	225377379	+	0	NA	intron (NM_001191562, intron 1 of 24)	intron (NM_001191562, intron 1 of 24)	257	NM_001191562	309407	Rn.146142	NM_001191562	ENSRNOG00000027770	Trpm3	-	transient receptor potential cation channel, subfamily M, member 3	protein-coding
Merged-chr14-39081892-2	chr14	39081865	39081919	+	0	NA	intron (NM_080587, intron 8 of 8)	L2|LINE|L2	34431	NM_080587	140675	Rn.81205	NM_080587	ENSRNOG00000002336	Gabra4	-	gamma-aminobutyric acid (GABA) A receptor, alpha 4	protein-coding
Merged-chr1-177347264-2	chr1	177347232	177347297	+	0	NA	Intergenic	MER81|DNA|AcHobo	67864	NM_001024241	293545	Rn.215835	NM_001024241	ENSRNOG00000023863	Gpr139	-	G protein-coupled receptor 139	protein-coding
Merged-chr3-15096162-2	chr3	15096133	15096191	+	0	NA	Intergenic	Intergenic	63367	NM_001047862	296658	Rn.1128	NM_001047862	ENSRNOG00000005668	Ndufa8	Aa2-258	NADH dehydrogenase (ubiquinone) 1 alpha subcomplex, 8	protein-coding
Merged-chr1-80312806-2	chr1	80312777	80312836	+	0	NA	TTS (NM_031508)	TTS (NM_031508)	-2973	NM_012506	24213	Rn.87329	NM_012506	ENSRNOG00000020263	Atp1a3	Atpa1a3	ATPase, Na+/K+ transporting, alpha 3 polypeptide	protein-coding
Merged-chr10-85507625-2	chr10	85507592	85507659	+	0	NA	TTS (NM_173311)	TTS (NM_173311)	19269	NM_001012012	303493	Rn.13268	NM_001012012		Snx11	-	sorting nexin 11	protein-coding
Merged-chr6-92457777-2	chr6	92457739	92457815	+	0	NA	promoter-TSS (NM_130420)	promoter-TSS (NM_130420)	86	NM_130420	155812	Rn.209223	NM_130420	ENSRNOG00000007031	Trim9	-	tripartite motif-containing 9	protein-coding
Merged-chr6-47352626-2	chr6	47352597	47352655	+	0	NA	Intergenic	Intergenic	-82541	NM_053888	116668	Rn.10559	NM_053888	ENSRNOG00000004269	Myt1l	Nzf-1|Nzf1|Nztf1	myelin transcription factor 1-like	protein-coding
Merged-chr10-2819922-2	chr10	2819875	2819970	+	0	NA	Intergenic	Intergenic	-757483	NM_001013963	302890	Rn.79124	NM_001013963	ENSRNOG00000015118	Cpped1	RGD1306568	calcineurin-like phosphoesterase domain containing 1	protein-coding
Merged-chr20-28388639-2	chr20	28388598	28388681	+	0	NA	Intergenic	Intergenic	-60063	NM_001007601	29700	Rn.81180	NM_001007601	ENSRNOG00000000566	Pcbd1	DCoH|Pcbd|TCF1	pterin-4 alpha-carbinolamine dehydratase/dimerization cofactor of hepatocyte nuclear factor 1 alpha	protein-coding
Merged-chr1-195058662-2	chr1	195058631	195058694	+	0	NA	Intergenic	Intergenic	89640	NM_001014026	309082	Rn.14775	NM_001014026	ENSRNOG00000028288	Clrn3	RGD1305043|Tmem12	clarin 3	protein-coding
Merged-chr10-89697081-2	chr10	89697043	89697119	+	0	NA	intron (NM_053630, intron 1 of 16)	intron (NM_053630, intron 1 of 16)	718	NM_053630	114032	Rn.30035	NM_053630	ENSRNOG00000018790	Kcnh4	Bec2	potassium voltage-gated channel, subfamily H (eag-related), member 4	protein-coding
Merged-chr5-106531177-2	chr5	106531137	106531217	+	0	NA	intron (NM_031743, intron 1 of 9)	intron (NM_031743, intron 1 of 9)	6537	NM_031743	84550	Rn.208755	NM_031743	ENSRNOG00000008169	Slc24a2	Nckx2	solute carrier family 24 (sodium/potassium/calcium exchanger), member 2	protein-coding
Merged-chr5-138916875-2	chr5	138916832	138916919	+	0	NA	promoter-TSS (NM_171993)	promoter-TSS (NM_171993)	-132	NM_171993	64515	Rn.9262	NM_171993	ENSRNOG00000028415	Cdc20	p55cdc	cell division cycle 20 homolog (S. cerevisiae)	protein-coding
Merged-chr1-202124828-2	chr1	202124797	202124859	+	0	NA	Intergenic	Intergenic	70704	NM_001109159	499288	Rn.11638	NM_001109159	ENSRNOG00000020044	Mob2	Hcca2|RGD1562983	MOB kinase activator 2	protein-coding
Merged-chr5-60740421-2	chr5	60740388	60740454	+	0	NA	Intergenic	Intergenic	-46702	NM_001108662	362510	Rn.28232	NM_001108662	ENSRNOG00000013598	Melk	-	maternal embryonic leucine zipper kinase	protein-coding
Merged-chr3-33938454-2	chr3	33938412	33938497	+	0	NA	intron (NM_001105733, intron 12 of 12)	intron (NM_001105733, intron 12 of 12)	-11774	NM_053979	117050	Rn.2803	NM_053979	ENSRNOG00000006839	Arl5a	Arl5	ADP-ribosylation factor-like 5A	protein-coding
Merged-chr3-152324802-2	chr3	152324774	152324830	+	0	NA	Intergenic	Intergenic	-400134	NM_001107797	311607	Rn.43055	NM_001107797	ENSRNOG00000016744	Chd6	-	chromodomain helicase DNA binding protein 6	protein-coding
Merged-chr2-51803344-2	chr2	51803298	51803391	+	0	NA	Intergenic	Intergenic	41289	NM_001100698	310375	Rn.92641	NM_001100698	ENSRNOG00000015925	Zfp131	-	zinc finger protein 131	protein-coding
Merged-chr6-143373856-2	chr6	143373814	143373899	+	0	NA	intron (NM_017238, intron 4 of 12)	intron (NM_017238, intron 4 of 12)	26109	NM_017238	29555	Rn.10011	NM_017238	ENSRNOG00000004317	Vipr2	-	vasoactive intestinal peptide receptor 2	protein-coding
Merged-chr3-162920439-2	chr3	162920398	162920480	+	0	NA	exon (NM_001109210, exon 1 of 3)	exon (NM_001109210, exon 1 of 3)	1203	NM_001109210	499947	Rn.75276	NM_001109210	ENSRNOG00000004372	Cbln4	-	cerebellin 4 precursor	protein-coding
Merged-chr8-110034155-2	chr8	110034129	110034182	+	0	NA	intron (NM_001109003, intron 9 of 17)	intron (NM_001109003, intron 9 of 17)	-95894	NM_001106852	300974	Rn.6950	NM_001106852	ENSRNOG00000012650	Mrpl3	-	mitochondrial ribosomal protein L3	protein-coding
Merged-chr1-45105052-2	chr1	45105024	45105081	+	0	NA	Intergenic	Intergenic	182895	NM_001115021	499022	Rn.228876	NM_001115021	ENSRNOG00000017174	Qk	Qki	quaking	protein-coding
Merged-chr16-80357884-2	chr16	80357853	80357915	+	0	NA	intron (NM_001127680, intron 2 of 5)	intron (NM_001127680, intron 2 of 5)	24680	NM_001127680	306622	Rn.99192	NM_001127680	ENSRNOG00000042114	Erich1	RGD1559872	glutamate-rich 1	protein-coding
Merged-chr8-35343629-2	chr8	35343587	35343672	+	0	NA	promoter-TSS (NM_031630)	promoter-TSS (NM_031630)	-657	NM_031630	58856	Rn.224821	NM_031630	ENSRNOG00000012260	Ddx25	GRTH	DEAD (Asp-Glu-Ala-Asp) box helicase 25	protein-coding
Merged-chr2-119339903-2	chr2	119339874	119339933	+	0	NA	promoter-TSS (NM_173152)	promoter-TSS (NM_173152)	-169	NM_173152	286937	Rn.207886	NM_173152	ENSRNOG00000011211	Pex5l	Pex2|TRIP8b|Trjip8b	peroxisomal biogenesis factor 5-like	protein-coding
Merged-chr9-74281485-2	chr9	74281458	74281512	+	0	NA	Intergenic	Intergenic	11847	NM_053384	84399	Rn.8711	NM_053384	ENSRNOG00000018059	Ihh	-	Indian hedgehog	protein-coding
Merged-chr7-25938307-2	chr7	25938273	25938341	+	0	NA	intron (NM_001106778, intron 1 of 24)	intron (NM_001106778, intron 1 of 24)	33413	NM_001106778	299714	Rn.23908	NM_001106778		Ano4	Tmem16d	anoctamin 4	protein-coding
Merged-chr2-239697899-2	chr2	239697872	239697927	+	0	NA	intron (NM_199407, intron 12 of 15)	intron (NM_199407, intron 12 of 15)	69902	NM_001024259	310914	Rn.215592	NM_001024259		Bmpr1b	CFK-43a	bone morphogenetic protein receptor, type IB	protein-coding
Merged-chr7-124927728-2	chr7	124927686	124927770	+	0	NA	Intergenic	Intergenic	-745658	NM_001134861	300129	Rn.99537	NM_001134861	ENSRNOG00000017022	Cerk	-	ceramide kinase	protein-coding
Merged-chr8-102807416-2	chr8	102807383	102807449	+	0	NA	intron (NM_134377, intron 2 of 9)	intron (NM_134377, intron 2 of 9)	406621	NM_134377	171394	Rn.212755	NM_134377	ENSRNOG00000013471	Clstn2	Cs2|Cstn2	calsyntenin 2	protein-coding
Merged-chr3-170284769-2	chr3	170284720	170284818	+	0	NA	Intergenic	Intergenic	-1882	NM_133322	170848	Rn.33317	NM_133322	ENSRNOG00000011624	Kcnq2	-	potassium voltage-gated channel, KQT-like subfamily, member 2	protein-coding
Merged-chr1-95599052-2	chr1	95599007	95599098	+	0	NA	promoter-TSS (NM_031110)	promoter-TSS (NM_031110)	-201	NM_031110	81774	Rn.2177	NM_031110	ENSRNOG00000020595	Rps11	-	ribosomal protein S11	protein-coding
Merged-chr13-87672754-2	chr13	87672705	87672803	+	0	NA	Intergenic	PB1D9|SINE|Alu	-11791	NM_139103	245962	Rn.3705	NM_139103	ENSRNOG00000004737	Cd48	-	Cd48 molecule	protein-coding
Merged-chr16-13028215-2	chr16	13028180	13028250	+	0	NA	Intergenic	ORR1E|LTR|MaLR	228749	NM_001107299	306307	Rn.26828	NM_001107299	ENSRNOG00000012396	Rgr	-	retinal G protein coupled receptor	protein-coding
Merged-chr2-202390962-2	chr2	202390933	202390992	+	0	NA	Intergenic	Intergenic	-81675	NM_019270	29731	Rn.44292	NM_019270	ENSRNOG00000018116	Kcna3	-	potassium voltage-gated channel, shaker-related subfamily, member 3	protein-coding
Merged-chr4-118123855-2	chr4	118123810	118123901	+	0	NA	intron (NM_001107868, intron 1 of 27)	intron (NM_001107868, intron 1 of 27)	10734	NM_001107868	312491	Rn.15272	NM_001107868	ENSRNOG00000014501	Zfp638	Zfml	zinc finger protein 638	protein-coding
Merged-chr10-61899378-2	chr10	61899350	61899406	+	0	NA	Intergenic	CpG	138493	NM_031763	83572	Rn.5827	NM_031763	ENSRNOG00000002755	Pafah1b1	LIS1	platelet-activating factor acetylhydrolase, isoform 1b, subunit 1	protein-coding
Merged-chr2-140379221-2	chr2	140379191	140379252	+	0	NA	promoter-TSS (NM_001108944)	promoter-TSS (NM_001108944)	-8	NM_001108944	365793	Rn.17886	NM_001108944	ENSRNOG00000013035	Rab33b	-	RAB33B, member RAS oncogene family	protein-coding
Merged-chr12-46260626-2	chr12	46260597	46260656	+	0	NA	intron (NM_001122644, intron 1 of 10)	intron (NM_001122644, intron 1 of 10)	13183	NM_001122644	304571	Rn.105079	NM_001107151	ENSRNOG00000037476	Galnt9	-	UDP-N-acetyl-alpha-D-galactosamine:polypeptide N-acetylgalactosaminyltransferase 9	protein-coding
Merged-chr10-44059262-2	chr10	44059220	44059304	+	0	NA	Intergenic	Intergenic	6578	NM_001109633	691277	Rn.218602	NM_001109633	ENSRNOG00000038430	LOC691277	-	similar to Robo-1	protein-coding
Merged-chr17-79738917-2	chr17	79738888	79738946	+	0	NA	promoter-TSS (NM_001109529)	promoter-TSS (NM_001109529)	-61	NM_001109529	689197	Rn.53701	NM_001109529	ENSRNOG00000026690	Kin	-	antigenic determinant of rec-A protein homolog (mouse)	protein-coding
Merged-chr16-54004649-2	chr16	54004612	54004687	+	0	NA	Intergenic	Intergenic	-274603	NM_053407	84431	Rn.127798	NM_053407	ENSRNOG00000010034	Asah1	Asah	N-acylsphingosine amidohydrolase (acid ceramidase) 1	protein-coding
Merged-chr5-157354596-2	chr5	157354564	157354629	+	0	NA	Intergenic	Intergenic	74342	NM_001107988	313653	Rn.218657	NM_001107988	ENSRNOG00000016553	Vwa5b1	RGD1308559	von Willebrand factor A domain containing 5B1	protein-coding
Merged-chr1-78506997-2	chr1	78506964	78507031	+	0	NA	intron (NM_001106230, intron 2 of 6)	intron (NM_001106230, intron 2 of 6)	1578	NM_001106230	292687	Rn.100458	NM_001106230	ENSRNOG00000015413	Qpctl	RGD1308128	glutaminyl-peptide cyclotransferase-like	protein-coding
Merged-chr6-143787868-2	chr6	143787834	143787903	+	0	NA	promoter-TSS (NM_031600)	promoter-TSS (NM_031600)	-15	NM_031600	29714	Rn.11044	NM_031600	ENSRNOG00000005003	Ptprn2	-	protein tyrosine phosphatase, receptor type, N polypeptide 2	protein-coding
Merged-chr6-124546121-2	chr6	124546090	124546152	+	0	NA	Intergenic	Intergenic	68520	NM_031969	24242	Rn.4166	NM_031969	ENSRNOG00000004060	Calm1	CaMI	calmodulin 1	protein-coding
Merged-chr6-29049904-2	chr6	29049877	29049931	+	0	NA	Intergenic	Intergenic	-345726	NM_001106713	298867	Rn.200876	NM_001106713	ENSRNOG00000005371	Klhl29	Kbtbd9	kelch-like 29 (Drosophila)	protein-coding
Merged-chr10-98249923-2	chr10	98249897	98249949	+	0	NA	Intergenic	Intergenic	-44543	NM_024355	29134	Rn.162212	NM_024355	ENSRNOG00000003612	Axin2	axil	axin 2	protein-coding
Merged-chr14-85399164-2	chr14	85399137	85399191	+	0	NA	Intergenic	Intergenic	-3434	NM_001007730	360970	Rn.220068	NM_001007730	ENSRNOG00000007871	Cabp7	rCaBP7	calcium binding protein 7	protein-coding
Merged-chr2-181969461-2	chr2	181969434	181969488	+	0	NA	5' UTR (NM_019297, exon 1 of 6)	5' UTR (NM_019297, exon 1 of 6)	120	NM_019297	54239	Rn.53978	NM_019297	ENSRNOG00000020778	Chrnb2	-	cholinergic receptor, nicotinic, beta 2 (neuronal)	protein-coding
Merged-chr7-67223844-2	chr7	67223818	67223871	+	0	NA	promoter-TSS (NM_001004239)	promoter-TSS (NM_001004239)	-48	NM_001004239	299850	Rn.101923	NM_001004239	ENSRNOG00000025481	Dctn2	-	dynactin 2 (p50)	protein-coding
Merged-chr5-141453359-2	chr5	141453332	141453386	+	0	NA	intron (NM_022931, intron 1 of 7)	intron (NM_022931, intron 1 of 7)	4300	NM_022931	65025	Rn.209039	NM_022931	ENSRNOG00000011171	Rims3	Nim2|Nim3	regulating synaptic membrane exocytosis 3	protein-coding
Merged-chr8-61212551-2	chr8	61212502	61212600	+	0	NA	promoter-TSS (NM_031726)	promoter-TSS (NM_031726)	-109	NM_031726	65171	Rn.24420	NM_031726		Scamp5	-	secretory carrier membrane protein 5	protein-coding
Merged-chr3-115036319-2	chr3	115036290	115036349	+	0	NA	intron (NM_138857, intron 15 of 23)	intron (NM_138857, intron 15 of 23)	8667	NM_138857	192211	Rn.82155	NM_138857	ENSRNOG00000014710	Prom2	Prom-rp|Promrp|Trprp	prominin 2	protein-coding
Merged-chr14-92910610-2	chr14	92910581	92910639	+	0	NA	intron (NM_001109093, intron 1 of 17)	CpG	832	NM_001109093	498416	Rn.63942	NM_001109093	ENSRNOG00000004290	Grb10	RGD1566234	growth factor receptor bound protein 10	protein-coding
Merged-chr13-69681673-2	chr13	69681627	69681720	+	0	NA	intron (NM_019294, intron 1 of 47)	intron (NM_019294, intron 1 of 47)	2269	NM_019294	54234	Rn.10742	NM_019294	ENSRNOG00000002863	Cacna1e	CACHA1E	calcium channel, voltage-dependent, R type, alpha 1E subunit	protein-coding
Merged-chr7-60610025-2	chr7	60609978	60610072	+	0	NA	Intergenic	Intergenic	-62467	NM_001011989	299825	Rn.228654	NM_001011989	ENSRNOG00000004919	Gns	-	glucosamine (N-acetyl)-6-sulfatase	protein-coding
Merged-chr3-163237905-2	chr3	163237876	163237935	+	0	NA	Intergenic	(CA)n|Simple_repeat|Simple_repeat	-22584	NM_001106547	296408	Rn.1135	NM_001106547	ENSRNOG00000004466	Fam210b	RGD1311378	family with sequence similarity 210, member B	protein-coding
Merged-chr8-94629385-2	chr8	94629360	94629411	+	0	NA	intron (NM_001106845, intron 1 of 1)	intron (NM_001106845, intron 1 of 1)	969	NM_001106845	300889	Rn.218591	NM_001106845	ENSRNOG00000013937	Ankrd34c	RGD1305403	ankyrin repeat domain 34C	protein-coding
Merged-chr5-152768327-2	chr5	152768293	152768361	+	0	NA	Intergenic	Intergenic	-2010	NM_001109269	500562	Rn.147538	NM_001109269		Lin28a	Lin28|RGD1566408	lin-28 homolog A (C. elegans)	protein-coding
Merged-chr2-26529841-2	chr2	26529811	26529872	+	0	NA	intron (NM_031593, intron 1 of 12)	intron (NM_031593, intron 1 of 12)	25177	NM_031593	29643	Rn.161757	NM_031593	ENSRNOG00000018094	Sv2c	-	synaptic vesicle glycoprotein 2c	protein-coding
Merged-chr20-8857452-2	chr20	8857413	8857492	+	0	NA	intron (NM_001013073, intron 1 of 7)	intron (NM_001013073, intron 1 of 7)	19762	NM_001013073	294318	Rn.48897	NM_001013073		Btbd9	-	BTB (POZ) domain containing 9	protein-coding
Merged-chr8-46907553-2	chr8	46907507	46907599	+	0	NA	Intergenic	Intergenic	-120119	NM_012673	24832	Rn.108198	NM_012673	ENSRNOG00000006604	Thy1	CD7	Thy-1 cell surface antigen	protein-coding
Merged-chr1-233777714-2	chr1	233777677	233777751	+	0	NA	promoter-TSS (NM_001107585)	promoter-TSS (NM_001107585)	-9	NM_001107585	309331	Rn.2173	NM_001107585	ENSRNOG00000011308	Uhrf2	-	ubiquitin-like with PHD and ring finger domains 2, E3 ubiquitin protein ligase	protein-coding
Merged-chr6-90728972-2	chr6	90728934	90729011	+	0	NA	Intergenic	Intergenic	388112	NM_012876	25348	Rn.201353	NM_012876	ENSRNOG00000004196	Rps29	-	ribosomal protein S29	protein-coding
Merged-chr20-8653938-2	chr20	8653902	8653975	+	0	NA	intron (NM_001013073, intron 3 of 7)	intron (NM_001013073, intron 3 of 7)	223276	NM_001013073	294318	Rn.48897	NM_001013073		Btbd9	-	BTB (POZ) domain containing 9	protein-coding
Merged-chr3-11951847-2	chr3	11951822	11951873	+	0	NA	promoter-TSS (NM_001107833)	promoter-TSS (NM_001107833)	-42	NM_001107833	311866	Rn.61607	NM_001107833	ENSRNOG00000022312	Lrsam1	RGD1564403	leucine rich repeat and sterile alpha motif containing 1	protein-coding
Merged-chr9-17943723-2	chr9	17943697	17943749	+	0	NA	intron (NM_001106895, intron 2 of 6)	intron (NM_001106895, intron 2 of 6)	6999	NM_001106895	301284	Rn.163046	NM_001106895	ENSRNOG00000011642	Tfap2d	Tcfap2d	transcription factor AP-2 delta	protein-coding
Merged-chr19-51981362-2	chr19	51981321	51981403	+	0	NA	intron (NM_001107437, intron 1 of 4)	intron (NM_001107437, intron 1 of 4)	5885	NM_001107437	307916	Rn.19188	NM_001107437	ENSRNOG00000018784	Jph3	-	junctophilin 3	protein-coding
Merged-chr18-58432089-2	chr18	58432059	58432119	+	0	NA	intron (NM_012853, intron 2 of 5)	intron (NM_012853, intron 2 of 5)	14928	NM_012853	25324	Rn.10094	NM_012853	ENSRNOG00000019134	Htr4	-	5-hydroxytryptamine (serotonin) receptor 4, G protein-coupled	protein-coding
Merged-chr6-133356167-2	chr6	133356141	133356194	+	0	NA	intron (NM_001135894, intron 2 of 4)	intron (NM_001135894, intron 2 of 4)	13311	NM_001135894	314443	Rn.214617	NM_001135894		Wdr25l	RGD1562505|Wdr25	WD repeat domain 25-like	protein-coding
Merged-chr11-30999083-2	chr11	30999048	30999118	+	0	NA	promoter-TSS (NM_053476)	promoter-TSS (NM_053476)	-482	NM_053476	85238	Rn.22685	NM_053476	ENSRNOG00000002051	Synj1	-	synaptojanin 1	protein-coding
Merged-chr3-131589890-2	chr3	131589855	131589925	+	0	NA	Intergenic	Intergenic	157318	NM_001108960	366206	Rn.218530	NM_001108960	ENSRNOG00000028721	Otor	-	otoraplin	protein-coding
Merged-chr1-166659517-2	chr1	166659489	166659545	+	0	NA	intron (NM_001277069, intron 1 of 8)	intron (NM_001277069, intron 1 of 8)	792	NM_001115045	687147	Rn.219078	NM_001115045	ENSRNOG00000014691	Ric3	-	resistance to inhibitors of cholinesterase 3 homolog (C. elegans)	protein-coding
Merged-chr15-14160396-2	chr15	14160366	14160426	+	0	NA	intron (NM_013219, intron 9 of 28)	intron (NM_013219, intron 9 of 28)	-190400	NM_001107251	305719	Rn.69050	NM_001107251	ENSRNOG00000009206	Fezf2	Zfp312	Fez family zinc finger 2	protein-coding
Merged-chr5-146067713-2	chr5	146067672	146067755	+	0	NA	Intergenic	Intergenic	-21520	NM_017284	29675	Rn.1981	NM_017284	ENSRNOG00000011463	Psmb2	-	proteasome (prosome, macropain) subunit, beta type 2	protein-coding
Merged-chr3-151967220-2	chr3	151967190	151967251	+	0	NA	Intergenic	Intergenic	-42553	NM_001107797	311607	Rn.43055	NM_001107797	ENSRNOG00000016744	Chd6	-	chromodomain helicase DNA binding protein 6	protein-coding
Merged-chr10-6935277-2	chr10	6935244	6935310	+	0	NA	intron (NM_001024790, intron 1 of 30)	intron (NM_001024790, intron 1 of 30)	17665	NM_001024790	360471	Rn.72721	NM_001024790	ENSRNOG00000025496	Usp7	Hausp	ubiquitin specific peptidase 7 (herpes virus-associated)	protein-coding
Merged-chr15-109300805-2	chr15	109300773	109300838	+	0	NA	Intergenic	Intergenic	-2861	NM_022223	63851	Rn.44476	NM_022223	ENSRNOG00000009288	Fgf14	Fhf4	fibroblast growth factor 14	protein-coding
Merged-chr9-71738717-2	chr9	71738689	71738746	+	0	NA	Intergenic	CpG	-42152	NM_001108222	316477	Rn.34679	NM_001108222	ENSRNOG00000016503	Smarcal1	-	Swi/SNF related matrix associated, actin dependent regulator of chromatin, subfamily a-like 1	protein-coding
Merged-chr2-210929554-2	chr2	210929517	210929592	+	0	NA	Intergenic	Intergenic	-193593	NM_145777	252920	Rn.27711	NM_145777	ENSRNOG00000017969	Olfm3	-	olfactomedin 3	protein-coding
Merged-chr5-86274698-2	chr5	86274670	86274726	+	0	NA	Intergenic	Intergenic	-58520	NM_080482	140610	Rn.211646	NM_080482	ENSRNOG00000005561	Dbc1	Dbccr1	deleted in bladder cancer 1	protein-coding
Merged-chr4-97610515-2	chr4	97610488	97610543	+	0	NA	Intergenic	RMER1A|Other|Other	194335	NM_001009540	494343	Rn.24809	NM_001009540	ENSRNOG00000007740	Tacstd2	Prp1	tumor-associated calcium signal transducer 2	protein-coding
Merged-chr1-80581205-2	chr1	80581162	80581249	+	0	NA	Intergenic	Intergenic	5159	NM_001173428	681408	Rn.157169	NM_001173428		Prr19	-	proline rich 19	protein-coding
Merged-chr20-12092433-2	chr20	12092403	12092463	+	0	NA	intron (NM_001011945, intron 1 of 14)	intron (NM_001011945, intron 1 of 14)	3260	NM_001011945	294336	Rn.107537	NM_001011945	ENSRNOG00000001245	Pcbp3	-	poly(rC) binding protein 3	protein-coding
Merged-chr7-1351025-2	chr7	1350984	1351066	+	0	NA	promoter-TSS (NM_001130989)	promoter-TSS (NM_001130989)	-181	NM_001130989	362809	Rn.2344	NM_001130989	ENSRNOG00000002642	Ptges3	RGD1561913	prostaglandin E synthase 3 (cytosolic)	protein-coding
Merged-chr14-1731261-2	chr14	1731228	1731295	+	0	NA	Intergenic	CpG	-1082	NM_022864	64832	Rn.10133	NM_022864	ENSRNOG00000000060	Cplx1	-	complexin 1	protein-coding
Merged-chr10-60765948-2	chr10	60765920	60765976	+	0	NA	intron (NM_001006609, intron 2 of 3)	intron (NM_001006609, intron 2 of 3)	-10940	NM_001000719	404971	Rn.215184	NM_001000719		Olr1488	-	olfactory receptor 1488	protein-coding
Merged-chr10-87095499-2	chr10	87095473	87095526	+	0	NA	Intergenic	Intergenic	4168	NM_019326	54276	Rn.10724	NM_019326		Neurod2	-	neuronal differentiation 2	protein-coding
Merged-chr17-4180010-2	chr17	4179972	4180049	+	0	NA	Intergenic	Intergenic	253821	NM_001107333	306672	Rn.22554	NM_001107333	ENSRNOG00000017613	Papd7	Pols	PAP associated domain containing 7	protein-coding
Merged-chr1-158937801-2	chr1	158937775	158937827	+	0	NA	intron (NM_001143847, intron 1 of 30)	intron (NM_001143847, intron 1 of 30)	-13894	NM_001270604	81743	Rn.10044	NM_031079	ENSRNOG00000019560	Pde2a	Pde2|Pde2a2	phosphodiesterase 2A, cGMP-stimulated	protein-coding
Merged-chr3-170273536-2	chr3	170273507	170273565	+	0	NA	intron (NM_133322, intron 1 of 15)	intron (NM_133322, intron 1 of 15)	9351	NM_133322	170848	Rn.33317	NM_133322	ENSRNOG00000011624	Kcnq2	-	potassium voltage-gated channel, KQT-like subfamily, member 2	protein-coding
Merged-chr3-168655610-2	chr3	168655578	168655642	+	0	NA	Intergenic	Intergenic	451539	NM_001008217	29674	Rn.105784	NM_001008217	ENSRNOG00000008630	Psma7	-	proteasome (prosome, macropain) subunit, alpha type 7	protein-coding
Merged-chr15-27439504-2	chr15	27439476	27439533	+	0	NA	Intergenic	Intergenic	-1732	NM_001007681	305848	Rn.206680	NM_001007681	ENSRNOG00000011544	Zfp219	Znf219	zinc finger protein 219	protein-coding
Merged-chr17-54268917-2	chr17	54268892	54268943	+	0	NA	Intergenic	Intergenic	-60541	NM_001101002	681092	Rn.158018	NM_001101002		Pou6f2	-	POU domain, class 6, transcription factor 2	protein-coding
Merged-chr20-52451622-2	chr20	52451593	52451651	+	0	NA	Intergenic	Intergenic	1261507	NM_019309	54257	Rn.87696	NM_019309	ENSRNOG00000000368	Grik2	GluR6	glutamate receptor, ionotropic, kainate 2	protein-coding
Merged-chr18-83035054-2	chr18	83035025	83035083	+	0	NA	intron (NM_001107371, intron 4 of 10)	intron (NM_001107371, intron 4 of 10)	146685	NM_001107371	307206	Rn.132678	NM_001107371	ENSRNOG00000014006	Neto1	RGD1566269	neuropilin (NRP) and tolloid (TLL)-like 1	protein-coding
Merged-chr19-31661851-2	chr19	31661822	31661880	+	0	NA	intron (NM_001013890, intron 2 of 12)	L2|LINE|L2	4149	NM_001013890	291944	Rn.215003	NM_001013890	ENSRNOG00000012342	Ttc29	-	tetratricopeptide repeat domain 29	protein-coding
Merged-chr11-31300244-2	chr11	31300207	31300281	+	0	NA	Intergenic	Intergenic	55965	NM_021770	60394	Rn.45339	NM_021770	ENSRNOG00000028648	Olig1	Olg1	oligodendrocyte transcription factor 1	protein-coding
Merged-chr5-106168544-2	chr5	106168511	106168577	+	0	NA	promoter-TSS (NM_017160)	promoter-TSS (NM_017160)	-72	NM_017160	29304	Rn.147848	NM_017160	ENSRNOG00000007663	Rps6	-	ribosomal protein S6	protein-coding
Merged-chr4-83857395-2	chr4	83857348	83857442	+	0	NA	intron (NM_022714, intron 2 of 11)	intron (NM_022714, intron 2 of 11)	9622	NM_022714	64680	Rn.10023	NM_022714	ENSRNOG00000011145	Crhr2	Crf2r	corticotropin releasing hormone receptor 2	protein-coding
Merged-chr17-16322550-2	chr17	16322518	16322582	+	0	NA	intron (NM_053878, intron 1 of 3)	CpG	388	NM_053878	116657	Rn.10134	NM_053878	ENSRNOG00000000105	Cplx2	-	complexin 2	protein-coding
Merged-chr11-37899189-2	chr11	37899153	37899226	+	0	NA	intron (NM_199391, intron 5 of 13)	intron (NM_199391, intron 5 of 13)	35864	NM_199391	304055	Rn.107481	NM_199391	ENSRNOG00000001621	C2cd2	RGD735112	C2 calcium-dependent domain containing 2	protein-coding
Merged-chr1-198196786-2	chr1	198196741	198196832	+	0	NA	Intergenic	Intergenic	-30296	NM_001130077	361669	Rn.220537	NM_001130077	ENSRNOG00000016737	Tcerg1l	RGD1562437	transcription elongation regulator 1-like	protein-coding
Merged-chr20-17932551-2	chr20	17932520	17932583	+	0	NA	Intergenic	Intergenic	49723	NM_134417	171458	Rn.15187	NM_134417	ENSRNOG00000000609	Ipmk	Impk|Ipk2	inositol polyphosphate multikinase	protein-coding
Merged-chr1-204732736-2	chr1	204732700	204732772	+	0	NA	intron (NM_001004133, intron 2 of 9)	intron (NM_001004133, intron 2 of 9)	9796	NM_001004133	171093	Rn.14545	XM_003749027	ENSRNOG00000029931	Shank2	CortBP1|ProSAP1|Spank-3	SH3 and multiple ankyrin repeat domains 2	protein-coding
Merged-chr8-63401918-2	chr8	63401884	63401952	+	0	NA	promoter-TSS (NM_001106827)	promoter-TSS (NM_001106827)	56	NM_001106827	300758	Rn.198817	NM_001106827	ENSRNOG00000010817	Celf6	Brunol6	CUGBP, Elav-like family member 6	protein-coding
Merged-chr17-95323042-2	chr17	95323003	95323082	+	0	NA	promoter-TSS (NM_001170326)	promoter-TSS (NM_001170326)	-86	NM_001170326	291352	Rn.146822	NM_001170326	ENSRNOG00000024832	Gpr158	-	G protein-coupled receptor 158	protein-coding
Merged-chr3-159372340-2	chr3	159372299	159372381	+	0	NA	Intergenic	Intergenic	-17271	NM_022681	64622	Rn.48777	NM_022681	ENSRNOG00000010975	Adnp	-	activity-dependent neuroprotector homeobox	protein-coding
Merged-chr1-181020070-2	chr1	181020042	181020098	+	0	NA	intron (NM_001108919, intron 11 of 21)	intron (NM_001108919, intron 11 of 21)	9658	NM_001108919	365363	Rn.218563	NM_001108919	ENSRNOG00000018974	Ern2	-	endoplasmic reticulum to nucleus signaling 2	protein-coding
Merged-chr7-29110754-2	chr7	29110715	29110793	+	0	NA	Intergenic	Intergenic	-32996	NR_031881	100314280		NR_031881		Mir135a	rno-mir-135a	microRNA mir-135a	miscRNA
Merged-chr2-172385461-2	chr2	172385425	172385498	+	0	NA	promoter-TSS (NM_017261)	promoter-TSS (NM_017261)	-177	NM_017261	29627	Rn.91361	NM_001083811	ENSRNOG00000028589	Gria2	GluA2|GluR-K2|GluR2|gluR-B	glutamate receptor, ionotropic, AMPA 2	protein-coding
Merged-chr1-206708766-2	chr1	206708740	206708792	+	0	NA	promoter-TSS (NM_001078647)	promoter-TSS (NM_001078647)	-164	NM_001078647	361695	Rn.2950	NM_001078647	ENSRNOG00000022153	Tmem134	RGD1305824	transmembrane protein 134	protein-coding
Merged-chr2-200569511-2	chr2	200569485	200569537	+	0	NA	Intergenic	Intergenic	-140267	NM_001270963	65195	Rn.214215	NM_001270962	ENSRNOG00000014686	Kcnd3	Kv4.3	potassium voltage-gated channel, Shal-related subfamily, member 3	protein-coding
Merged-chr2-1922267-2	chr2	1922237	1922298	+	0	NA	Intergenic	Intergenic	-1041	NM_017091	25204	Rn.11384	NM_017091	ENSRNOG00000011107	Pcsk1	BDP|PC1|PC3	proprotein convertase subtilisin/kexin type 1	protein-coding
Merged-chr7-140578882-2	chr7	140578843	140578922	+	0	NA	Intergenic	Intergenic	11297	NM_001008805	407757	Rn.120206	NM_001008805	ENSRNOG00000031785	Krt76	Kb9	keratin 76	protein-coding
Merged-chr18-81788106-2	chr18	81788063	81788149	+	0	NA	Intergenic	Intergenic	-259386	NM_001008343	307210	Rn.16742	NM_001008343	ENSRNOG00000015142	Timm21	RGD1307279	translocase of inner mitochondrial membrane 21 homolog (yeast)	protein-coding
Merged-chr1-133906989-2	chr1	133906955	133907023	+	0	NA	Intergenic	Intergenic	395150	NM_001270656	29613	Rn.9963	NM_001270655	ENSRNOG00000018674	Ntrk3	trkC	neurotrophic tyrosine kinase, receptor, type 3	protein-coding
Merged-chr3-120571877-2	chr3	120571845	120571910	+	0	NA	intron (NM_012526, intron 1 of 4)	CpG	342	NM_012526	24259	Rn.11090	NM_012526	ENSRNOG00000021269	Chgb	-	chromogranin B (secretogranin 1)	protein-coding
Merged-chr2-147988259-2	chr2	147988227	147988292	+	0	NA	Intergenic	Intergenic	-1608	NM_001024300	499626	Rn.162587	NM_001024300	ENSRNOG00000013662	Fam194a	-	family with sequence similarity 194, member A	protein-coding
Merged-chr17-15702820-2	chr17	15702781	15702859	+	0	NA	intron (NM_022206, intron 2 of 17)	intron (NM_022206, intron 2 of 17)	22087	NM_022206	60629	Rn.44433	NM_022206	ENSRNOG00000025920	Unc5a	Unc5h1	unc-5 homolog A (C. elegans)	protein-coding
Merged-chr7-140222122-2	chr7	140222092	140222152	+	0	NA	promoter-TSS (NM_001008810)	promoter-TSS (NM_001008810)	-433	NM_001008810	407760	Rn.7913	NM_001008810	ENSRNOG00000008367	Krt86	Kb26	keratin 86	protein-coding
Merged-chr1-248595876-2	chr1	248595848	248595905	+	0	NA	Intergenic	CpG	21307	NR_037323	100526566		NR_037323		Mir3085	rno-mir-3085	microRNA mir-3085	miscRNA
Merged-chr11-54617443-2	chr11	54617414	54617472	+	0	NA	Intergenic	Intergenic	-964041	NM_001172090	360712	Rn.13304	NM_001172090	ENSRNOG00000032101	Morc1	Morc|RGD1565610	MORC family CW-type zinc finger 1	protein-coding
Merged-chr9-80417352-2	chr9	80417322	80417382	+	0	NA	Intergenic	Intergenic	-782956	NM_001106923	301555	Rn.101949	NM_001106923	ENSRNOG00000015633	Cul3	-	cullin 3	protein-coding
Merged-chr3-62225630-2	chr3	62225598	62225662	+	0	NA	exon (NM_019218, exon 2 of 2)	exon (NM_019218, exon 2 of 2)	2306	NM_019218	29458	Rn.44289	NM_019218	ENSRNOG00000005609	Neurod1	-	neuronal differentiation 1	protein-coding
Merged-chr17-46860729-2	chr17	46860696	46860762	+	0	NA	intron (NM_001106109, intron 1 of 3)	intron (NM_001106109, intron 1 of 3)	767	NM_001106109	291129	Rn.225156	NM_001106109	ENSRNOG00000017444	Nrsn1	Vmp	neurensin 1	protein-coding
Merged-chr10-92396377-2	chr10	92396345	92396410	+	0	NA	intron (NM_001005531, intron 2 of 4)	intron (NM_001005531, intron 2 of 4)	8447	NM_001005531	287747	Rn.108312	NM_001005531	ENSRNOG00000003275	RGD1359156	Vad1.2	similar to hypothetical protein FLJ25414	protein-coding
Merged-chr1-92364196-2	chr1	92364161	92364232	+	0	NA	Intergenic	Intergenic	-74398	NM_001108479	361560	Rn.65503	NM_001108479	ENSRNOG00000017456	Vstm2b	RGD1306235	V-set and transmembrane domain containing 2B	protein-coding
Merged-chr10-6729684-2	chr10	6729648	6729720	+	0	NA	Intergenic	Intergenic	80438	NM_001106972	302913	Rn.203785	NM_001106972	ENSRNOG00000002545	RGD1309748	-	similar to CG4768-PA	protein-coding
Merged-chr1-95070004-2	chr1	95069974	95070034	+	0	NA	intron (NM_053997, intron 1 of 3)	intron (NM_053997, intron 1 of 3)	3363	NM_053997	117101	Rn.9885	NM_053997	ENSRNOG00000019959	Kcnc3	KShIIID|Kv3.3	potassium voltage gated channel, Shaw-related subfamily, member 3	protein-coding
Merged-chr7-110416571-2	chr7	110416534	110416608	+	0	NA	intron (NM_001034156, intron 19 of 21)	intron (NM_001034156, intron 19 of 21)	-149025	NM_053405	84429	Rn.48796	NM_053405	ENSRNOG00000009265	Kcnk9	Task3	potassium channel, subfamily K, member 9	protein-coding
Merged-chr4-93875333-2	chr4	93875300	93875367	+	0	NA	intron (NM_024379, intron 13 of 15)	B1_Mur3|SINE|Alu	-234316	NM_001109238	500156	Rn.218507	NM_001109238	ENSRNOG00000006383	Atoh1	RGD1565171	atonal homolog 1 (Drosophila)	protein-coding
Merged-chr2-25179387-2	chr2	25179355	25179420	+	0	NA	intron (NM_001100523, intron 2 of 2)	intron (NM_001100523, intron 2 of 2)	2789	NM_001100523	294640	Rn.7202	NM_001100523	ENSRNOG00000010560	Otp	-	orthopedia homeobox	protein-coding
Merged-chr3-89612759-2	chr3	89612724	89612795	+	0	NA	Intergenic	Intergenic	-133110	NM_001109606	690634	Rn.201745	NM_001109606	ENSRNOG00000009549	Fbxo3	-	F-box protein 3	protein-coding
Merged-chr1-198762969-2	chr1	198762940	198762998	+	0	NA	Intergenic	Intergenic	-30678	NM_001163277	365380	Rn.198526	NM_001163277	ENSRNOG00000027590	Jakmip3	RGD1307177	janus kinase and microtubule interacting protein 3	protein-coding
Merged-chr1-185352601-2	chr1	185352570	185352632	+	0	NA	intron (NM_147135, intron 1 of 3)	intron (NM_147135, intron 1 of 3)	8334	NM_147135	113907	Rn.35152	XM_003748742	ENSRNOG00000019082	Sbk1	Sbk	SH3-binding domain kinase 1	protein-coding
Merged-chr2-111633883-2	chr2	111633844	111633922	+	0	NA	intron (NM_053868, intron 4 of 6)	B3|SINE|B2	314262	NM_053868	116647	Rn.10173	NM_053868	ENSRNOG00000032576	Nlgn1	-	neuroligin 1	protein-coding
Merged-chr10-86959498-2	chr10	86959453	86959544	+	0	NA	promoter-TSS (NM_001134361)	promoter-TSS (NM_001134361)	-419	NM_001134361	497991	Rn.4262	NM_001134361	ENSRNOG00000005606	Med1	RGD1559552	mediator complex subunit 1	protein-coding
Merged-chr3-156496139-2	chr3	156496101	156496177	+	0	NA	intron (NM_022866, intron 1 of 12)	MIRb|SINE|MIR	14481	NM_022866	64846	Rn.3587	NM_022866	ENSRNOG00000019118	Slc13a3	Nadc3	solute carrier family 13 (sodium-dependent dicarboxylate transporter), member 3	protein-coding
Merged-chr12-43566846-2	chr12	43566803	43566889	+	0	NA	promoter-TSS (NM_134404)	promoter-TSS (NM_134404)	62	NM_134404	171442	Rn.162148	NM_134404	ENSRNOG00000000693	Svop	-	SV2 related protein	protein-coding
Merged-chr9-33765058-2	chr9	33765029	33765087	+	0	NA	Intergenic	Intergenic	179697	NM_001106899	301337	Rn.1410	NM_001106899	ENSRNOG00000014162	Plekhb2	-	pleckstrin homology domain containing, family B (evectins) member 2	protein-coding
Merged-chr8-79650440-2	chr8	79650406	79650475	+	0	NA	intron (NM_022671, intron 1 of 1)	intron (NM_022671, intron 1 of 1)	6136	NM_022671	25231	Rn.48812	NM_022671	ENSRNOG00000008095	Onecut1	Hnf6	one cut homeobox 1	protein-coding
Merged-chr5-157403107-2	chr5	157403067	157403147	+	0	NA	intron (NM_001107988, intron 8 of 21)	intron (NM_001107988, intron 8 of 21)	25832	NM_001107988	313653	Rn.218657	NM_001107988	ENSRNOG00000016553	Vwa5b1	RGD1308559	von Willebrand factor A domain containing 5B1	protein-coding
Merged-chr8-31761560-2	chr8	31761535	31761586	+	0	NA	Intergenic	Intergenic	-29525	NM_001245924	100362981	Rn.120338	NM_001245924	ENSRNOG00000034226	LOC100362981	LRRGT00010	LRRGT00010-like	protein-coding
Merged-chr1-158919416-2	chr1	158919386	158919447	+	0	NA	Intergenic	Intergenic	-2190	NM_001143847	81743	Rn.10044	NM_031079	ENSRNOG00000019560	Pde2a	Pde2|Pde2a2	phosphodiesterase 2A, cGMP-stimulated	protein-coding
Merged-chr5-169268961-2	chr5	169268925	169268997	+	0	NA	promoter-TSS (NM_053305)	promoter-TSS (NM_053305)	-955	NM_053305	29407	Rn.92309	NM_053305	ENSRNOG00000009708	Tas1r1	Gpr70	taste receptor, type 1, member 1	protein-coding
Merged-chr4-119765647-2	chr4	119765617	119765677	+	0	NA	3' UTR (NM_019137, exon 2 of 2)	3' UTR (NM_019137, exon 2 of 2)	1965	NM_019137	25129	Rn.31998	NM_019137	ENSRNOG00000015719	Egr4	Egr4l1|NGFI-C	early growth response 4	protein-coding
Merged-chr3-143697304-2	chr3	143697262	143697346	+	0	NA	Intergenic	Intergenic	55129	NM_001106529	296284	Rn.41581	NM_001106529	ENSRNOG00000010361	Kif3b	-	kinesin family member 3B	protein-coding
Merged-chr12-41265051-2	chr12	41265018	41265085	+	0	NA	Intergenic	Intergenic	-142114	NM_053612	113906	Rn.102906	NM_053612	ENSRNOG00000022392	Hspb8	Cryac|Hsp22	heat shock protein B8	protein-coding
Merged-chr15-47750045-2	chr15	47750005	47750086	+	0	NA	Intergenic	Intergenic	-46705	NM_017029	24588	Rn.10971	NM_017029	ENSRNOG00000013916	Nefm	Nef3|Nfm	neurofilament, medium polypeptide	protein-coding
Merged-chr19-21074660-2	chr19	21074632	21074689	+	0	NA	Intergenic	Intergenic	133407	NM_001109127	498922	Rn.24402	NM_001109127	ENSRNOG00000000010	Cbln1	-	cerebellin 1 precursor	protein-coding
Merged-chr1-177606766-2	chr1	177606732	177606801	+	0	NA	Intergenic	Intergenic	118723	NM_134418	171459	Rn.11223	NM_134418	ENSRNOG00000015716	Gp2	gp80	glycoprotein 2 (zymogen granule membrane)	protein-coding
Merged-chr7-105928017-2	chr7	105927988	105928047	+	0	NA	Intergenic	Intergenic	-108217	NR_031842	100314010		NR_031842		Mir30d	rno-mir-30d	microRNA mir-30d	miscRNA
Merged-chr13-67970946-2	chr13	67970903	67970989	+	0	NA	intron (NM_001048042, intron 1 of 10)	intron (NM_001048042, intron 1 of 10)	1439	NM_001048042	289095	Rn.145458	NM_001048042	ENSRNOG00000027697	Nmnat2	-	nicotinamide nucleotide adenylyltransferase 2	protein-coding
Merged-chr17-6113104-2	chr17	6113067	6113141	+	0	NA	Intergenic	Intergenic	114855	NM_001025752	364666	Rn.7013	NM_001025752	ENSRNOG00000017991	Cdk20	Ccrk	cyclin-dependent kinase 20	protein-coding
Merged-chr3-119710897-2	chr3	119710865	119710930	+	0	NA	Intergenic	Intergenic	5342	NM_001102431	113910	Rn.232812	NM_001102431		Prnd	-	prion protein 2 (dublet)	protein-coding
Merged-chr4-55189783-2	chr4	55189751	55189816	+	0	NA	Intergenic	Intergenic	-104041	NM_024149	79117	Rn.28244	NM_024149	ENSRNOG00000007806	Arf5	-	ADP-ribosylation factor 5	protein-coding
Merged-chr8-123178613-2	chr8	123178586	123178641	+	0	NA	Intergenic	Intergenic	-132246	NM_001199225	363162	Rn.60294	NM_001135259		Cmc1	RGD1305283	COX assembly mitochondrial protein homolog (S. cerevisiae)	protein-coding
Merged-chr13-43653121-2	chr13	43653087	43653156	+	0	NA	promoter-TSS (NM_001033965)	promoter-TSS (NM_001033965)	-152	NM_001008889	363982	Rn.212904	NM_001008889	ENSRNOG00000025704	Yod1	hshin7	YOD1 OTU deubiquinating enzyme 1 homolog (S. cerevisiae)	protein-coding
Merged-chr3-168597506-2	chr3	168597472	168597541	+	0	NA	Intergenic	Intergenic	509642	NM_001008217	29674	Rn.105784	NM_001008217	ENSRNOG00000008630	Psma7	-	proteasome (prosome, macropain) subunit, alpha type 7	protein-coding
Merged-chr1-30087430-2	chr1	30087400	30087460	+	0	NA	intron (NM_001108461, intron 1 of 3)	CpG	134	NM_001108461	361466	Rn.138388	NM_001108461	ENSRNOG00000028261	Tppp	RGD1310121	tubulin polymerization promoting protein	protein-coding
Merged-chr10-65119275-2	chr10	65119245	65119306	+	0	NA	Intergenic	Intergenic	32776	NM_012977	25476	Rn.10706	NM_012977	ENSRNOG00000012681	Lgals9	-	lectin, galactoside-binding, soluble, 9	protein-coding
Merged-chr3-96973908-2	chr3	96973879	96973938	+	0	NA	Intergenic	LSU-rRNA_Hsa|rRNA|rRNA	15170	NM_001000368	296005	Rn.142769	NM_001000368	ENSRNOG00000028806	Olr754	-	olfactory receptor 754	protein-coding
Merged-chr19-35692070-2	chr19	35692030	35692111	+	0	NA	promoter-TSS (NM_001107422)	promoter-TSS (NM_001107422)	-151	NM_001107422	307806	Rn.2823	NM_001107422	ENSRNOG00000019109	Thap11	-	THAP domain containing 11	protein-coding
Merged-chr1-140358807-2	chr1	140358771	140358843	+	0	NA	Intergenic	Intergenic	64586	NM_001100736	361601	Rn.198511	NM_001100736	ENSRNOG00000012683	Fam108c1	RGD1308210	family with sequence similarity 108, member C1	protein-coding
Merged-chr10-60245516-2	chr10	60245478	60245555	+	0	NA	exon (NM_001000025, exon 1 of 1)	exon (NM_001000025, exon 1 of 1)	409	NM_001000025	287481	Rn.142098	NM_001000025	ENSRNOG00000028878	Olr1467	ratchr10-60258731-60259684_ORF	olfactory receptor 1467	protein-coding
Merged-chr7-118558468-2	chr7	118558443	118558494	+	0	NA	Intergenic	Intergenic	-13172	NM_001130578	500907	Rn.141540	NM_001130578	ENSRNOG00000017847	Rps19bp1	RGD1562823	ribosomal protein S19 binding protein 1	protein-coding
Merged-chr1-198924410-2	chr1	198924383	198924437	+	0	NA	intron (NM_001108922, intron 1 of 11)	intron (NM_001108922, intron 1 of 11)	39227	NM_001108922	365381	Rn.154758	NM_001108922	ENSRNOG00000006962	Stk32c	-	serine/threonine kinase 32C	protein-coding
Merged-chr3-150650345-2	chr3	150650304	150650387	+	0	NA	Intergenic	B4A|SINE|B4	468405	NM_019316	54264	Rn.10725	NM_019316	ENSRNOG00000016037	Mafb	Krml|b-maf	v-maf musculoaponeurotic fibrosarcoma oncogene homolog B (avian)	protein-coding
Merged-chr5-14734475-2	chr5	14734450	14734500	+	0	NA	Intergenic	Intergenic	-3202	NM_001127495	362477	Rn.125947	NM_001127495	ENSRNOG00000008100	Rgs20	-	regulator of G-protein signaling 20	protein-coding
Merged-chr12-20903301-2	chr12	20903268	20903335	+	0	NA	promoter-TSS (NM_030997)	promoter-TSS (NM_030997)	-2	NM_030997	29461	Rn.9704	NM_030997	ENSRNOG00000001416	Vgf	-	VGF nerve growth factor inducible	protein-coding
Merged-chr5-144651624-2	chr5	144651597	144651652	+	0	NA	Intergenic	Intergenic	-184350	NM_001077671	313587	Rn.93819	NM_001077671	ENSRNOG00000009131	Zc3h12a	RGD1306776	zinc finger CCCH type containing 12A	protein-coding
Merged-chr10-73009835-2	chr10	73009791	73009879	+	0	NA	Intergenic	Intergenic	90181	NM_001108832	363661	Rn.43486	NM_001108832	ENSRNOG00000027901	Mrm1	RGD1566232	mitochondrial rRNA methyltransferase 1 homolog (S. cerevisiae)	protein-coding
Merged-chr4-16269108-2	chr4	16269071	16269146	+	0	NA	promoter-TSS (NM_001110797)	promoter-TSS (NM_001110797)	-19	NM_020098	56768	Rn.53925	NM_001110797	ENSRNOG00000005726	Pclo	aczonin	piccolo (presynaptic cytomatrix protein)	protein-coding
Merged-chr10-85798541-2	chr10	85798496	85798587	+	0	NA	Intergenic	Intergenic	26601	NM_001107044	303497	Rn.205144	NM_001107044	ENSRNOG00000009473	Osbpl7	-	oxysterol binding protein-like 7	protein-coding
Merged-chr14-70494400-2	chr14	70494370	70494430	+	0	NA	Intergenic	CpG	180885	NM_001107217	305391	Rn.34860	NM_001107217	ENSRNOG00000003592	Med28	Eg1|FKSG20|RGD1305875	mediator complex subunit 28	protein-coding
Merged-chr17-28131312-2	chr17	28131284	28131340	+	0	NA	Intergenic	Intergenic	178463	NM_012548	24323	Rn.10918	NM_012548	ENSRNOG00000014361	Edn1	Et1	endothelin 1	protein-coding
Merged-chr10-9909789-2	chr10	9909763	9909816	+	0	NA	Intergenic	Intergenic	-467633	NM_001108984	366693	Rn.95285	NM_001108984		Rbm25	-	RNA binding motif protein 25	protein-coding
Merged-chr9-74754908-2	chr9	74754875	74754941	+	0	NA	promoter-TSS (NM_001005906)	promoter-TSS (NM_001005906)	-269	NM_001005906	316533	Rn.3794	NM_001005906	ENSRNOG00000020038	Chpf	D1bwg1363e	chondroitin polymerizing factor	protein-coding
Merged-chr2-146996293-2	chr2	146996259	146996327	+	0	NA	intron (NM_001109444, intron 1 of 6)	intron (NM_001109444, intron 1 of 6)	717	NM_001109444	681578	Rn.17153	NM_001109444		Rnf13	-	ring finger protein 13	protein-coding
Merged-chr17-94943854-2	chr17	94943819	94943889	+	0	NA	Intergenic	CpG	-2766	NM_001191693	307178	Rn.162259	NM_001191693	ENSRNOG00000008659	Arhgap21	-	Rho GTPase activating protein 21	protein-coding
Merged-chr2-209626695-2	chr2	209626670	209626721	+	0	NA	promoter-TSS (NM_001100810)	promoter-TSS (NM_001100810)	-96	NM_001100810	691538	Rn.17587	NM_001100810	ENSRNOG00000017310	Rnpc3	-	RNA-binding region (RNP1, RRM) containing 3	protein-coding
Merged-chr1-167115339-2	chr1	167115296	167115383	+	0	NA	promoter-TSS (NM_001106290)	promoter-TSS (NM_001106290)	-49	NM_001106290	293418	Rn.224527	NM_001106290	ENSRNOG00000014214	Rpl27a	-	ribosomal protein L27a	protein-coding
Merged-chr1-156965783-2	chr1	156965750	156965817	+	0	NA	Intergenic	Intergenic	63103	NM_080786	140860	Rn.44538	NM_080786	ENSRNOG00000017976	Slco2b1	Slc21a9|moat1	solute carrier organic anion transporter family, member 2b1	protein-coding
Merged-chr12-43951465-2	chr12	43951437	43951493	+	0	NA	Intergenic	Intergenic	-23950	NM_001010946	288741	Rn.162153	NM_001010946	ENSRNOG00000000703	Ficd	-	FIC domain containing	protein-coding
Merged-chr10-39717739-2	chr10	39717714	39717765	+	0	NA	Intergenic	Intergenic	-12065	NM_130739	117243	Rn.33697	NM_130739	ENSRNOG00000026745	Acsl6	Facl6|Lacsl	acyl-CoA synthetase long-chain family member 6	protein-coding
Merged-chr10-68846894-2	chr10	68846854	68846934	+	0	NA	intron (NM_012983, intron 16 of 21)	intron (NM_012983, intron 16 of 21)	131050	NM_053891	116671	Rn.11213	NM_053891	ENSRNOG00000021685	Cdk5r1	Cdk5r|p35	cyclin-dependent kinase 5, regulatory subunit 1	protein-coding
Merged-chr5-80916693-2	chr5	80916657	80916729	+	0	NA	Intergenic	Intergenic	-200535	NM_145765	252878	Rn.84873	NM_145765	ENSRNOG00000008930	Tnfsf15	-	tumor necrosis factor (ligand) superfamily, member 15	protein-coding
Merged-chr12-20904234-2	chr12	20904193	20904275	+	0	NA	exon (NM_030997, exon 3 of 3)	exon (NM_030997, exon 3 of 3)	930	NM_030997	29461	Rn.9704	NM_030997	ENSRNOG00000001416	Vgf	-	VGF nerve growth factor inducible	protein-coding
Merged-chr7-27769621-2	chr7	27769592	27769650	+	0	NA	intron (NM_001271371, intron 16 of 24)	intron (NM_001271371, intron 16 of 24)	250912	NM_023979	78963	Rn.64522	NM_023979		Apaf1	-	apoptotic peptidase activating factor 1	protein-coding
Merged-chr12-41255767-2	chr12	41255731	41255803	+	0	NA	Intergenic	Intergenic	-151399	NM_053612	113906	Rn.102906	NM_053612	ENSRNOG00000022392	Hspb8	Cryac|Hsp22	heat shock protein B8	protein-coding
Merged-chr12-5274582-2	chr12	5274535	5274630	+	0	NA	Intergenic	Intergenic	114091	NM_001012475	363866	Rn.217421	NM_001012475	ENSRNOG00000000897	Rxfp2	Gpcr|Lgr8	relaxin/insulin-like family peptide receptor 2	protein-coding
Merged-chr17-3584703-2	chr17	3584669	3584738	+	0	NA	Intergenic	Intergenic	42160	NM_001106097	290939	Rn.1773	NM_001106097	ENSRNOG00000017150	Med10	RGD1310128	mediator complex subunit 10	protein-coding
Merged-chr7-118446456-2	chr7	118446430	118446482	+	0	NA	intron (NM_019239, intron 1 of 1)	intron (NM_019239, intron 1 of 1)	16706	NM_019239	29582	Rn.9803	NM_019239	ENSRNOG00000017434	Mgat3	-	mannosyl (beta-1,4-)-glycoprotein beta-1,4-N-acetylglucosaminyltransferase	protein-coding
Merged-chr1-86357844-2	chr1	86357819	86357869	+	0	NA	Intergenic	RMER21A|LTR|ERV1	-27915	NM_001170400	292801	Rn.157062	NM_001170400		LOC292801	Abpa1|Abpa2	lacrimal gland protein	protein-coding
Merged-chr17-22391213-2	chr17	22391176	22391251	+	0	NA	Intergenic	Intergenic	136647	NM_175582	291023	Rn.22987	NM_175582	ENSRNOG00000016099	Id4	Idb4	inhibitor of DNA binding 4	protein-coding
Merged-chr3-146298673-2	chr3	146298641	146298706	+	0	NA	Intergenic	Intergenic	30107	NM_001025733	362248	Rn.144312	NM_001025733		Procr	-	protein C receptor, endothelial	protein-coding
Merged-chr10-82008561-2	chr10	82008524	82008598	+	0	NA	Intergenic	Intergenic	534104	NM_001135039	303456	Rn.219491	NM_001135039	ENSRNOG00000002644	Utp18	RGD1309957|Wdr50	UTP18, small subunit (SSU) processome component, homolog (yeast)	protein-coding
Merged-chr8-72515159-2	chr8	72515122	72515197	+	0	NA	Intergenic	Intergenic	-537122	NM_001106834	300807	Rn.39327	NM_001106834		Rora	-	RAR-related orphan receptor A	protein-coding
Merged-chr6-77376038-2	chr6	77375992	77376085	+	0	NA	intron (NM_133614, intron 1 of 8)	RMER21A|LTR|ERV1	256471	NM_133614	171151	Rn.205044	NM_133614		Slc25a21	Odc1	solute carrier family 25 (mitochondrial oxodicarboxylate carrier), member 21	protein-coding
Merged-chr11-37075692-2	chr11	37075665	37075719	+	0	NA	intron (NM_133587, intron 7 of 25)	intron (NM_133587, intron 7 of 25)	141766	NM_133587	171119	Rn.24399	NM_133587		Dscam	-	Down syndrome cell adhesion molecule	protein-coding
Merged-chr19-9160796-2	chr19	9160771	9160822	+	0	NA	Intergenic	Intergenic	154654	NM_001047090	300802	Rn.103390	NM_001047090	ENSRNOG00000027295	Aph1b	APH-1B'	anterior pharynx defective 1 homolog B (C. elegans)	protein-coding
Merged-chr8-78246577-2	chr8	78246537	78246617	+	0	NA	Intergenic	RMER1A|Other|Other	369122	NM_001014212	363099	Rn.105523	NM_001014212	ENSRNOG00000007630	Rsl24d1	RGD1309784	ribosomal L24 domain containing 1	protein-coding
Merged-chr10-56398627-2	chr10	56398596	56398658	+	0	NA	promoter-TSS (NM_001007610)	promoter-TSS (NM_001007610)	-126	NM_001007610	287432	Rn.23316	NM_001007610	ENSRNOG00000010520	Wrap53	Wdr79	WD repeat containing, antisense to TP53	protein-coding
Merged-chrX-96107228-2	chrX	96107196	96107260	+	0	NA	Intergenic	Intergenic	-11307	NM_001106936	302368	Rn.218685	NM_001106936	ENSRNOG00000023637	Fam46d	RGD1559589	family with sequence similarity 46, member D	protein-coding
Merged-chr1-175768509-2	chr1	175768483	175768535	+	0	NA	Intergenic	Intergenic	559277	NM_053982	117053	Rn.111851	NM_053982	ENSRNOG00000018320	Rps15a	-	ribosomal protein S15a	protein-coding
Merged-chr3-107931620-2	chr3	107931587	107931654	+	0	NA	promoter-TSS (NM_001011956)	promoter-TSS (NM_001011956)	-53	NM_001011956	296098	Rn.17983	NM_001011956	ENSRNOG00000043002	Lcmt2	-	leucine carboxyl methyltransferase 2	protein-coding
Merged-chr3-148623207-2	chr3	148623176	148623239	+	0	NA	Intergenic	Intergenic	97261	NM_001134619	499935	Rn.48856	NM_001134619	ENSRNOG00000012880	Tti1	RGD1562582	TELO2 interacting protein 1	protein-coding
Merged-chr3-47633758-2	chr3	47633732	47633784	+	0	NA	intron (NM_012647, intron 1 of 26)	intron (NM_012647, intron 1 of 26)	45345	NM_012647	24766	Rn.89192	NM_012647	ENSRNOG00000005018	Scn2a1	NachII|Nav1.2|RII/RIIA|RNSCPIIR|SCN|SCN2A|Scn2a2|ScpII	sodium channel, voltage-gated, type II, alpha 1	protein-coding
Merged-chr14-24341334-2	chr14	24341303	24341366	+	0	NA	Intergenic	Intergenic	569759	NM_001004098	305270	Rn.85211	NM_001004098	ENSRNOG00000021776	Cenpc1	Cenpc	centromere protein C 1	protein-coding
Merged-chr20-12072909-2	chr20	12072881	12072938	+	0	NA	Intergenic	Intergenic	-16263	NM_001011945	294336	Rn.107537	NM_001011945	ENSRNOG00000001245	Pcbp3	-	poly(rC) binding protein 3	protein-coding
Merged-chr1-107171455-2	chr1	107171422	107171488	+	0	NA	promoter-TSS (NM_001107516)	promoter-TSS (NM_001107516)	56	NM_001107516	308663	Rn.65998	NM_001107516	ENSRNOG00000011480	Tubgcp5	-	tubulin, gamma complex associated protein 5	protein-coding
Merged-chr20-9264956-2	chr20	9264929	9264984	+	0	NA	TTS (NM_012728)	TTS (NM_012728)	39076	NM_012728	25051	Rn.11408	NM_012728	ENSRNOG00000001152	Glp1r	Glip|RATGL1RCP	glucagon-like peptide 1 receptor	protein-coding
Merged-chr15-36839231-2	chr15	36839197	36839266	+	0	NA	promoter-TSS (NM_001033685)	promoter-TSS (NM_001033685)	-15	NM_001033685	290284	Rn.74373	NM_001033685	ENSRNOG00000010732	Sap18	-	Sin3-associated polypeptide 18	protein-coding
Merged-chr5-159366626-2	chr5	159366594	159366659	+	0	NA	Intergenic	Intergenic	210115	NM_001191766	298595	Rn.228213	NM_001191766	ENSRNOG00000037079	Padi6	RGD1560424	peptidyl arginine deiminase, type VI	protein-coding
Merged-chr13-108368086-2	chr13	108368061	108368111	+	0	NA	intron (NM_031742, intron 9 of 10)	intron (NM_031742, intron 9 of 10)	238465	NM_031742	65198	Rn.11071	NM_031742	ENSRNOG00000003841	Kcnh1	-	potassium voltage-gated channel, subfamily H (eag-related), member 1	protein-coding
Merged-chr9-107746645-2	chr9	107746612	107746679	+	0	NA	Intergenic	Intergenic	-222007	NM_001251926	501201	Rn.121539	NM_001251926		Tmem200c	RGD1561734	transmembrane protein 200C	protein-coding
Merged-chr5-76809634-2	chr5	76809605	76809664	+	0	NA	Intergenic	Intergenic	-1201	NM_001000582	366377	Rn.143199	NM_001000582	ENSRNOG00000014263	Olr854	-	olfactory receptor 854	protein-coding
Merged-chr1-190815189-2	chr1	190815161	190815217	+	0	NA	Intergenic	Intergenic	85465	NM_054005	117179	Rn.10825	NM_054005	ENSRNOG00000029945	Cuzd1	ERG1|Itmap1|UO-44|Uo|Utczp	CUB and zona pellucida-like domains 1	protein-coding
Merged-chr13-69211265-2	chr13	69211224	69211307	+	0	NA	Intergenic	Intergenic	-302577	NM_198790	364021	Rn.107065	NM_198790	ENSRNOG00000026940	Rgsl2h	-	regulator of G-protein signaling like 2 homolog (mouse)	protein-coding
Merged-chr10-72945456-2	chr10	72945426	72945486	+	0	NA	Intergenic	Intergenic	-139657	NM_145880	257634	Rn.127825	NM_145880	ENSRNOG00000002812	Lhx1	-	LIM homeobox 1	protein-coding
Merged-chr18-60134487-2	chr18	60134456	60134519	+	0	NA	intron (NM_023975, intron 25 of 26)	intron (NM_023975, intron 25 of 26)	262260	NM_023975	66031	Rn.211985	NM_023975	ENSRNOG00000018387	Wdr7	Trag|Wd7	WD repeat domain 7	protein-coding
Merged-chr1-182909493-2	chr1	182909467	182909520	+	0	NA	Intergenic	Intergenic	578000	NM_019158	29172	Rn.6315	NM_019158	ENSRNOG00000014652	Aqp8	AQP-8	aquaporin 8	protein-coding
Merged-chr2-42802264-2	chr2	42802231	42802298	+	0	NA	Intergenic	CpG	-1343	NM_001106410	294734	Rn.33325	NM_001106410	ENSRNOG00000013002	Gpbp1	RGD1305492	GC-rich promoter binding protein 1	protein-coding
Merged-chr10-13293517-2	chr10	13293477	13293557	+	0	NA	intron (NM_182949, intron 3 of 5)	intron (NM_182949, intron 3 of 5)	4536	NM_182949	287108	Rn.21284	NM_182949	ENSRNOG00000005336	Prss27	Mpn	protease, serine 27	protein-coding
Merged-chr1-123535696-2	chr1	123535665	123535727	+	0	NA	Intergenic	Intergenic	-3998	NM_001047853	293019	Rn.14864	NM_001047853	ENSRNOG00000010775	Arrdc4	LRRG00117	arrestin domain containing 4	protein-coding
Merged-chr10-73008689-2	chr10	73008641	73008737	+	0	NA	Intergenic	Intergenic	91327	NM_001108832	363661	Rn.43486	NM_001108832	ENSRNOG00000027901	Mrm1	RGD1566232	mitochondrial rRNA methyltransferase 1 homolog (S. cerevisiae)	protein-coding
Merged-chr10-85872620-2	chr10	85872575	85872666	+	0	NA	Intergenic	Intergenic	-2914	NM_172021	266764	Rn.33571	NM_172021	ENSRNOG00000009370	Tbkbp1	Prosapip2	TBK1 binding protein 1	protein-coding
Merged-chr1-255943947-2	chr1	255943920	255943975	+	0	NA	intron (NM_001191563, intron 4 of 25)	intron (NM_001191563, intron 4 of 25)	335617	NM_001191563	309533	Rn.225286	XM_001070775	ENSRNOG00000011313	Sorcs1	-	sortilin-related VPS10 domain containing receptor 1	protein-coding
Merged-chr1-176576115-2	chr1	176576081	176576149	+	0	NA	Intergenic	Intergenic	90367	NM_138849	192189	Rn.31973	NM_138849	ENSRNOG00000017136	Syt17	Bk	synaptotagmin XVII	protein-coding
Merged-chr7-70277683-2	chr7	70277645	70277722	+	0	NA	promoter-TSS (NM_023966)	promoter-TSS (NM_023966)	-266	NM_023966	66022	Rn.64498	NM_023966		Kcns2	-	potassium voltage-gated channel, delayed-rectifier, subfamily S, member 2	protein-coding
Merged-chr17-10993167-2	chr17	10993139	10993195	+	0	NA	promoter-TSS (NM_133324)	promoter-TSS (NM_133324)	-175	NM_133324	64472	Rn.73698	NM_133324	ENSRNOG00000018417	Naa35	Mak10|T4a	N(alpha)-acetyltransferase 35, NatC auxiliary subunit	protein-coding
Merged-chr17-75465453-2	chr17	75465425	75465482	+	0	NA	Intergenic	Intergenic	119693	NM_031642	58954	Rn.227453	NM_031642	ENSRNOG00000016885	Klf6	Aa1017|CPBP|Copeb|Zf9	Kruppel-like factor 6	protein-coding
Merged-chr9-62926248-2	chr9	62926216	62926280	+	0	NA	Intergenic	Intergenic	-188159	NM_001108800	363243	Rn.102325	NM_001108800		Klf7	-	Kruppel-like factor 7 (ubiquitous)	protein-coding
Merged-chr8-117059489-2	chr8	117059460	117059519	+	0	NA	Intergenic	Intergenic	-264691	NM_001135046	363153	Rn.7511	NM_001135045	ENSRNOG00000008919	Arpp21	Arpp-21|Ppp1r1c|Ppp1r1cl|RGD1307208|RGD1307215	cAMP-regulated phosphoprotein 21	protein-coding
Merged-chr7-126530155-2	chr7	126530126	126530184	+	0	NA	Intergenic	Intergenic	505318	NM_001108103	315210	Rn.9133	NM_001108103	ENSRNOG00000004538	Brd1	-	bromodomain containing 1	protein-coding
Merged-chr4-149804980-2	chr4	149804949	149805012	+	0	NA	intron (NM_012508, intron 3 of 20)	intron (NM_012508, intron 3 of 20)	-154532	NM_001006978	297522	Rn.1553	NM_001006978	ENSRNOG00000010628	Sec13	Sec13l1	SEC13 homolog (S. cerevisiae)	protein-coding
Merged-chr5-147596227-2	chr5	147596195	147596259	+	0	NA	Intergenic	Intergenic	-109044	NM_001109463	685271	Rn.172241	NM_001109463	ENSRNOG00000032889	Hmgb4	-	high-mobility group box 4	protein-coding
Merged-chr2-180074041-2	chr2	180073997	180074085	+	0	NA	intron (NM_001033665, intron 7 of 13)	intron (NM_001033665, intron 7 of 13)	6901	NM_012916	25393	Rn.168035	NM_001033665	ENSRNOG00000018798	Bcan	ALPBRE	brevican	protein-coding
Merged-chr4-84179045-2	chr4	84179011	84179079	+	0	NA	Intergenic	Intergenic	-30684	NM_133511	24167	Rn.88408	NM_001270579	ENSRNOG00000012098	Adcyap1r1	PAC1-R|PACAP-R1A|PACAPR1|PACAPR1A	adenylate cyclase activating polypeptide 1 receptor 1	protein-coding
Merged-chr1-177365391-2	chr1	177365360	177365423	+	0	NA	Intergenic	Intergenic	49737	NM_001024241	293545	Rn.215835	NM_001024241	ENSRNOG00000023863	Gpr139	-	G protein-coupled receptor 139	protein-coding
Merged-chr5-49207622-2	chr5	49207583	49207662	+	0	NA	intron (NM_001134969, intron 1 of 15)	intron (NM_001134969, intron 1 of 15)	4148	NM_001134969	500430	Rn.45844	NM_001134969	ENSRNOG00000007110	Ankrd6	-	ankyrin repeat domain 6	protein-coding
Merged-chr7-54430694-2	chr7	54430655	54430733	+	0	NA	promoter-TSS (NM_173839)	promoter-TSS (NM_173839)	12	NM_173839	317675	Rn.28510	NM_173839	ENSRNOG00000003880	Tph2	Ntph	tryptophan hydroxylase 2	protein-coding
Merged-chr8-53352643-2	chr8	53352606	53352681	+	0	NA	Intergenic	Intergenic	-232072	NM_031521	24586	Rn.11283	NM_031521	ENSRNOG00000031890	Ncam1	Cd56|N-CAM|N-CAM-1|NCAM-1|NCAM-C|NCAMC|Ncam	neural cell adhesion molecule 1	protein-coding
Merged-chr10-6733668-2	chr10	6733636	6733700	+	0	NA	Intergenic	Intergenic	76454	NM_001106972	302913	Rn.203785	NM_001106972	ENSRNOG00000002545	RGD1309748	-	similar to CG4768-PA	protein-coding
Merged-chr7-28446081-2	chr7	28446051	28446111	+	0	NA	Intergenic	Intergenic	-334281	NM_012887	25359	Rn.202955	NM_012887	ENSRNOG00000008797	Tmpo	LAP2	thymopoietin	protein-coding
Merged-chr5-172717913-2	chr5	172717869	172717957	+	0	NA	TTS (NM_031820)	TTS (NM_031820)	3791	NM_130818	170634	Rn.81025	NM_130818	ENSRNOG00000019589	Tas1r3	T1r3	taste receptor, type 1, member 3	protein-coding
Merged-chr6-8772544-2	chr6	8772516	8772573	+	0	NA	intron (NM_001134463, intron 3 of 10)	intron (NM_001134463, intron 3 of 10)	-242829	NM_023990	78974	Rn.123641	NM_023990		Six3	-	SIX homeobox 3	protein-coding
Merged-chr3-7924999-2	chr3	7924967	7925031	+	0	NA	5' UTR (NM_057109, exon 1 of 3)	5' UTR (NM_057109, exon 1 of 3)	165	NM_057109	117232	Rn.162655	NM_057109	ENSRNOG00000013209	Barhl1	Barhl2|Mbh2	BarH-like homeobox 1	protein-coding
Merged-chr1-198935463-2	chr1	198935437	198935490	+	0	NA	intron (NM_001108922, intron 1 of 11)	intron (NM_001108922, intron 1 of 11)	28173	NM_001108922	365381	Rn.154758	NM_001108922	ENSRNOG00000006962	Stk32c	-	serine/threonine kinase 32C	protein-coding
Merged-chr7-132963276-2	chr7	132963239	132963313	+	0	NA	Intergenic	Intergenic	-91909	NM_001106791	300177	Rn.61427	NM_001106791	ENSRNOG00000005965	Irak4	-	interleukin-1 receptor-associated kinase 4	protein-coding
Merged-chr1-208960785-2	chr1	208960751	208960819	+	0	NA	Intergenic	Intergenic	-2593	NM_001024291	499306	Rn.162487	NM_001024291	ENSRNOG00000028378	LOC499306	-	hypothetical gene supported by BC078985	protein-coding
Merged-chr1-197836567-2	chr1	197836537	197836597	+	0	NA	Intergenic	Intergenic	329924	NM_001130077	361669	Rn.220537	NM_001130077	ENSRNOG00000016737	Tcerg1l	RGD1562437	transcription elongation regulator 1-like	protein-coding
Merged-chr11-73394376-2	chr11	73394340	73394413	+	0	NA	intron (NM_001191657, intron 25 of 29)	intron (NM_001191657, intron 25 of 29)	44957	NM_001105871	288025	Rn.11728	NM_001105871	ENSRNOG00000001711	Hrasls	A-C1	HRAS-like suppressor	protein-coding
Merged-chr14-90518055-2	chr14	90518027	90518084	+	0	NA	Intergenic	RMER21A|LTR|ERV1	803927	NM_001106020	289797	Rn.214144	NM_001106020	ENSRNOG00000025645	Abca13	-	ATP-binding cassette, subfamily A (ABC1), member 13	protein-coding
Merged-chr12-22034307-2	chr12	22034278	22034336	+	0	NA	promoter-TSS (NM_031151)	promoter-TSS (NM_031151)	-53	NM_031151	81829	Rn.1011	NM_031151	ENSRNOG00000001440	Mdh2	Mor1	malate dehydrogenase 2, NAD (mitochondrial)	protein-coding
Merged-chr18-29828581-2	chr18	29828537	29828626	+	0	NA	exon (NM_199509, exon 1 of 4)	exon (NM_199509, exon 1 of 4)	1928	NM_199509	393091	Rn.22308	NM_199509	ENSRNOG00000020119	Pcdhac1	rCNRvc1	protocadherin alpha subfamily C, 1	protein-coding
Merged-chr8-127147263-2	chr8	127147232	127147295	+	0	NA	intron (NM_001106868, intron 1 of 11)	intron (NM_001106868, intron 1 of 11)	992	NM_001106868	301073	Rn.22829	NM_001106868	ENSRNOG00000019404	Hhatl	Gup1|RGD1311911	hedgehog acyltransferase-like	protein-coding
Merged-chr7-112082613-2	chr7	112082579	112082648	+	0	NA	Intergenic	Intergenic	-539392	NM_001170597	362931	Rn.103502	NM_001170597	ENSRNOG00000029450	Bai1	-	brain-specific angiogenesis inhibitor 1	protein-coding
Merged-chr3-147069552-2	chr3	147069522	147069583	+	0	NA	Intergenic	Intergenic	-11669	NM_173145	286930	Rn.11279	NM_173145	ENSRNOG00000020225	Dlgap4	DAP-4|Dap4|SAPAP4	discs, large (Drosophila) homolog-associated protein 4	protein-coding
Merged-chr4-117725485-2	chr4	117725458	117725512	+	0	NA	promoter-TSS (NM_001106602)	promoter-TSS (NM_001106602)	-102	NM_001106602	297389	Rn.6770	NM_001106602	ENSRNOG00000011617	Dguok	-	deoxyguanosine kinase	protein-coding
Merged-chr3-156198736-2	chr3	156198707	156198766	+	0	NA	intron (NM_019161, intron 3 of 9)	intron (NM_019161, intron 3 of 9)	76803	NM_019161	29182	Rn.108785	NM_019161	ENSRNOG00000018557	Cdh22	-	cadherin 22	protein-coding
Merged-chr1-207605040-2	chr1	207604995	207605086	+	0	NA	Intergenic	Intergenic	-2542	NM_153626	266734	Rn.86654	NM_153626	ENSRNOG00000020009	Npas4	Nxf	neuronal PAS domain protein 4	protein-coding
Merged-chr15-42971659-2	chr15	42971627	42971691	+	0	NA	intron (NM_001012042, intron 1 of 2)	intron (NM_001012042, intron 1 of 2)	-16696	NR_032286	100314206		NR_032286		Mir598	rno-mir-598	microRNA mir-598	miscRNA
Merged-chr7-110365339-2	chr7	110365292	110365387	+	0	NA	intron (NM_001034156, intron 20 of 21)	intron (NM_001034156, intron 20 of 21)	-97794	NM_053405	84429	Rn.48796	NM_053405	ENSRNOG00000009265	Kcnk9	Task3	potassium channel, subfamily K, member 9	protein-coding
Merged-chr5-85530370-2	chr5	85530343	85530398	+	0	NA	Intergenic	Intergenic	685807	NM_080482	140610	Rn.211646	NM_080482	ENSRNOG00000005561	Dbc1	Dbccr1	deleted in bladder cancer 1	protein-coding
Merged-chr5-170252916-2	chr5	170252890	170252943	+	0	NA	Intergenic	Intergenic	-490271	NM_001009711	362671	Rn.4079	NM_001009711	ENSRNOG00000025034	RGD1304567	-	similar to RIKEN cDNA A430005L14	protein-coding
Merged-chr3-169160163-2	chr3	169160134	169160192	+	0	NA	promoter-TSS (NM_053506)	promoter-TSS (NM_053506)	-99	NM_001270565	85268	Rn.7617	NM_001270564	ENSRNOG00000008080	Hrh3	-	histamine receptor H3	protein-coding
Merged-chr18-35602101-2	chr18	35602069	35602133	+	0	NA	3' UTR (NM_001108889, exon 2 of 2)	3' UTR (NM_001108889, exon 2 of 2)	1639	NM_001108889	364855	Rn.218181	NM_001108889	ENSRNOG00000018842	Pou4f3	-	POU class 4 homeobox 3	protein-coding
Merged-chr1-36361595-2	chr1	36361564	36361626	+	0	NA	promoter-TSS (NM_053991)	promoter-TSS (NM_053991)	82	NM_053991	117064	Rn.18675	NM_053991	ENSRNOG00000018808	Vip	-	vasoactive intestinal peptide	protein-coding
Merged-chr14-79120792-2	chr14	79120759	79120825	+	0	NA	Intergenic	Intergenic	-2294	NM_012932	25415	Rn.11379	NM_012932	ENSRNOG00000004781	Crmp1	-	collapsin response mediator protein 1	protein-coding
Merged-chr1-87725798-2	chr1	87725762	87725834	+	0	NA	promoter-TSS (NM_053541)	promoter-TSS (NM_053541)	-162	NM_053541	89787	Rn.145216	NM_053541	ENSRNOG00000011451	Lrp3	-	low density lipoprotein receptor-related protein 3	protein-coding
Merged-chr1-101425676-2	chr1	101425639	101425714	+	0	NA	promoter-TSS (NM_053427)	promoter-TSS (NM_053427)	-298	NM_053427	84487	Rn.19372	NM_053427	ENSRNOG00000016147	Slc17a6	Dnpi|Vglut2	solute carrier family 17 (sodium-dependent inorganic phosphate cotransporter), member 6	protein-coding
Merged-chr19-42557958-2	chr19	42557926	42557990	+	0	NA	Intergenic	Intergenic	-2121	NM_001107432	307865	Rn.136887	NM_001107432		Cntnap4	-	contactin associated protein-like 4	protein-coding
Merged-chr15-42961746-2	chr15	42961703	42961790	+	0	NA	intron (NM_001012042, intron 1 of 2)	intron (NM_001012042, intron 1 of 2)	-26608	NR_032286	100314206		NR_032286		Mir598	rno-mir-598	microRNA mir-598	miscRNA
Merged-chr17-83930004-2	chr17	83929970	83930039	+	0	NA	intron (NM_001107365, intron 4 of 9)	RMER21A|LTR|ERV1	280285	NM_001107365	307124	Rn.200021	NM_001107365		RGD1560691	-	similar to calcium/calmodulin-dependent protein kinase 1D	protein-coding
Merged-chr3-3480294-2	chr3	3480264	3480325	+	0	NA	5' UTR (NM_001270607, exon 1 of 21)	5' UTR (NM_001270607, exon 1 of 21)	187	NM_001270603	24408	Rn.9840	NM_001270602	ENSRNOG00000011726	Grin1	NMDAR1|NR1	glutamate receptor, ionotropic, N-methyl D-aspartate 1	protein-coding
Merged-chr1-251482515-2	chr1	251482475	251482556	+	0	NA	intron (NM_001191634, intron 14 of 39)	intron (NM_001191634, intron 14 of 39)	-39043	NM_001008349	309452	Rn.204814	NM_001008349	ENSRNOG00000019311	Nfkb2	RGD1307189	nuclear factor of kappa light polypeptide gene enhancer in B-cells 2, p49/p100	protein-coding
Merged-chr16-79680821-2	chr16	79680785	79680858	+	0	NA	intron (NM_053901, intron 7 of 15)	intron (NM_053901, intron 7 of 15)	-101186	NM_001007686	306619	Rn.1924	NM_001007686	ENSRNOG00000012565	Cln8	-	ceroid-lipofuscinosis, neuronal 8 (epilepsy, progressive with mental retardation)	protein-coding
Merged-chr2-183502099-2	chr2	183502068	183502131	+	0	NA	TTS (NM_001109187)	TTS (NM_001109187)	2917	NM_001109187	499657	Rn.94762	NM_001109187	ENSRNOG00000043325	RGD1562234	-	similar to S100 calcium-binding protein, ventral prostate	protein-coding
Merged-chr2-114294432-2	chr2	114294386	114294478	+	0	NA	intron (NM_001107663, intron 6 of 11)	intron (NM_001107663, intron 6 of 11)	198554	NR_032312	100314268		NR_032312		Mir551b	rno-mir-551b	microRNA mir-551b	miscRNA
Merged-chr17-10834881-2	chr17	10834849	10834914	+	0	NA	Intergenic	Intergenic	-13091	NM_001134606	498693	Rn.199983	NM_001134606	ENSRNOG00000027014	RGD1565972	-	similar to hypothetical protein 4932411G14	protein-coding
Merged-chr8-124678760-2	chr8	124678723	124678798	+	0	NA	intron (NM_017247, intron 1 of 28)	intron (NM_017247, intron 1 of 28)	11697	NM_017247	29571	Rn.10246	NM_017247	ENSRNOG00000032473	Scn10a	Na(V)1.8|PN3	sodium channel, voltage-gated, type X, alpha subunit	protein-coding
Merged-chr7-66592740-2	chr7	66592706	66592774	+	0	NA	Intergenic	Intergenic	-424205	NM_053593	94201	Rn.6115	NM_053593	ENSRNOG00000025602	Cdk4	-	cyclin-dependent kinase 4	protein-coding
Merged-chr10-108919876-2	chr10	108919837	108919916	+	0	NA	3' UTR (NM_153735, exon 6 of 6)	3' UTR (NM_153735, exon 6 of 6)	7739	NM_153735	266777	Rn.54707	NM_153735	ENSRNOG00000003741	Nptx1	-	neuronal pentraxin I	protein-coding
Merged-chr8-110724039-2	chr8	110723998	110724080	+	0	NA	Intergenic	B4A|SINE|B4	-17794	NM_001108777	363131	Rn.8917	NM_001108777	ENSRNOG00000013669	Pik3r4	-	phosphoinositide-3-kinase, regulatory subunit 4	protein-coding
Merged-chr8-102562590-2	chr8	102562564	102562616	+	0	NA	Intergenic	ORR1A4-int|LTR|MaLR	233879	NM_134377	171394	Rn.212755	NM_134377	ENSRNOG00000013471	Clstn2	Cs2|Cstn2	calsyntenin 2	protein-coding
Merged-chr1-187303080-2	chr1	187303055	187303106	+	0	NA	Intergenic	SSU-rRNA_Hsa|rRNA|rRNA	14979	NM_001077675	365377	Rn.23565	NM_001077675	ENSRNOG00000022099	Trim72	RGD1562778	tripartite motif-containing 72	protein-coding
Merged-chr3-124807466-2	chr3	124807433	124807499	+	0	NA	intron (NM_001270576, intron 1 of 6)	intron (NM_001270576, intron 1 of 6)	603	NM_001270576	25012	Rn.107689	NM_001270575		Snap25	SNAP-25B|SNAP-25a	synaptosomal-associated protein 25	protein-coding
Merged-chr5-135991888-2	chr5	135991859	135991917	+	0	NA	Intergenic	Intergenic	-9531	NM_001106677	298425	Rn.23067	NM_001106677	ENSRNOG00000010091	RGD1310351	-	similar to RIKEN cDNA 4732418C07	protein-coding
Merged-chr9-78768025-2	chr9	78768000	78768050	+	0	NA	promoter-TSS (NM_022669)	promoter-TSS (NM_022669)	-55	NM_022669	24765	Rn.230442	NM_022669	ENSRNOG00000015055	Scg2	Chcg	secretogranin II	protein-coding
Merged-chr4-58876482-2	chr4	58876453	58876511	+	0	NA	Intergenic	Intergenic	-217884	NM_138848	192181	Rn.162741	NM_138848	ENSRNOG00000012495	Podxl	PC|PCLP-1|podocalyxin	podocalyxin-like	protein-coding
Merged-chr10-6055188-2	chr10	6055150	6055226	+	0	NA	Intergenic	Intergenic	466959	NM_012573	24409	Rn.9710	NM_012573	ENSRNOG00000033942	Grin2a	NMDAR2A|NR2A	glutamate receptor, ionotropic, N-methyl D-aspartate 2A	protein-coding
Merged-chr8-62648463-2	chr8	62648425	62648501	+	0	NA	intron (NM_021658, intron 1 of 7)	intron (NM_021658, intron 1 of 7)	18635	NM_021658	59266	Rn.41082	NM_021658	ENSRNOG00000009450	Hcn4	-	hyperpolarization activated cyclic nucleotide-gated potassium channel 4	protein-coding
Merged-chr3-4386224-2	chr3	4386196	4386252	+	0	NA	Intergenic	Intergenic	33102	NM_001109434	681023	Rn.199433	NM_001109434	ENSRNOG00000018574	Qsox2	-	quiescin Q6 sulfhydryl oxidase 2	protein-coding
Merged-chr1-253724025-2	chr1	253723983	253724067	+	0	NA	intron (NM_001106367, intron 1 of 26)	intron (NM_001106367, intron 1 of 26)	52700	NM_001106367	294043		NM_001106367	ENSRNOG00000028832	Sorcs3	-	sortilin-related VPS10 domain containing receptor 3	protein-coding
Merged-chr10-2962726-2	chr10	2962692	2962760	+	0	NA	Intergenic	Intergenic	-614680	NM_001013963	302890	Rn.79124	NM_001013963	ENSRNOG00000015118	Cpped1	RGD1306568	calcineurin-like phosphoesterase domain containing 1	protein-coding
Merged-chr7-106082199-2	chr7	106082160	106082239	+	0	NA	Intergenic	Intergenic	-262399	NR_031842	100314010		NR_031842		Mir30d	rno-mir-30d	microRNA mir-30d	miscRNA
Merged-chr4-58832143-2	chr4	58832116	58832170	+	0	NA	Intergenic	Intergenic	-173545	NM_138848	192181	Rn.162741	NM_138848	ENSRNOG00000012495	Podxl	PC|PCLP-1|podocalyxin	podocalyxin-like	protein-coding
Merged-chr19-49512407-2	chr19	49512377	49512437	+	0	NA	intron (NM_138889, intron 10 of 13)	intron (NM_138889, intron 10 of 13)	-77094	NM_173119	286899	Rn.2578	NM_173119	ENSRNOG00000014415	Hsbp1	Hsp25	heat shock factor binding protein 1	protein-coding
Merged-chr1-99618236-2	chr1	99618189	99618283	+	0	NA	intron (NM_053557, intron 10 of 15)	intron (NM_053557, intron 10 of 15)	36293	NM_053557	89820	Rn.33389	NM_053557	ENSRNOG00000014829	Prmt3	Hrmt1l3	protein arginine methyltransferase 3	protein-coding
Merged-chr3-62231976-2	chr3	62231946	62232006	+	0	NA	Intergenic	Intergenic	-4040	NM_019218	29458	Rn.44289	NM_019218	ENSRNOG00000005609	Neurod1	-	neuronal differentiation 1	protein-coding
Merged-chr10-86971801-2	chr10	86971773	86971829	+	0	NA	promoter-TSS (NM_138916)	promoter-TSS (NM_138916)	-627	NM_138916	192350	Rn.48817	NM_001033867	ENSRNOG00000006000	Cdk12	Crk7|Crkrs|Pksc	cyclin-dependent kinase 12	protein-coding
Merged-chr13-7714195-2	chr13	7714168	7714222	+	0	NA	promoter-TSS (NM_001047873)	promoter-TSS (NM_001047873)	-372	NM_001047873	301650	Rn.202933	NM_001047873	ENSRNOG00000032206	Cntnap5b	Caspr5-2|Caspr5-3|Cntnap5c|RGD1565194	contactin associated protein-like 5B	protein-coding
Merged-chr10-7977431-2	chr10	7977394	7977469	+	0	NA	Intergenic	Intergenic	584148	NM_001106974	302920	Rn.92540	NM_001106974	ENSRNOG00000002827	Rbfox1	A2bp1	RNA binding protein, fox-1 homolog (C. elegans) 1	protein-coding
Merged-chr3-8529782-2	chr3	8529734	8529831	+	0	NA	Intergenic	Intergenic	220666	NM_001106565	296612	Rn.105472	NM_001106565	ENSRNOG00000013933	Med27	RGD1564993	mediator complex subunit 27	protein-coding
Merged-chr1-156965156-2	chr1	156965127	156965185	+	0	NA	Intergenic	Intergenic	63731	NM_080786	140860	Rn.44538	NM_080786	ENSRNOG00000017976	Slco2b1	Slc21a9|moat1	solute carrier organic anion transporter family, member 2b1	protein-coding
Merged-chr5-157912550-2	chr5	157912512	157912589	+	0	NA	promoter-TSS (NM_001173556)	promoter-TSS (NM_001173556)	-34	NM_001173556	362641	Rn.14670	NM_001173556	ENSRNOG00000042696	Minos1	RGD1560187	mitochondrial inner membrane organizing system 1	protein-coding
Merged-chr1-76487166-2	chr1	76487138	76487194	+	0	NA	intron (NM_078619, intron 3 of 7)	intron (NM_078619, intron 3 of 7)	13228	NM_078619	140447	Rn.10305	NM_078619		Slc8a2	Ncx2	solute carrier family 8 (sodium/calcium exchanger), member 2	protein-coding
Merged-chr3-142434228-2	chr3	142434192	142434264	+	0	NA	promoter-TSS (NM_001191905)	promoter-TSS (NM_001191905)	-44	NM_001191905	366229	Rn.228224	NM_001191905	ENSRNOG00000005148	Scrt2	RGD1564796	scratch homolog 2, zinc finger protein (Drosophila)	protein-coding
Merged-chr12-31346054-2	chr12	31346021	31346087	+	0	NA	Intergenic	Intergenic	747081	NM_001134536	304458	Rn.214190	NM_001134536	ENSRNOG00000038406	Tmem132b	RGD1566191	transmembrane protein 132B	protein-coding
Merged-chr16-7833545-2	chr16	7833518	7833572	+	0	NA	Intergenic	Intergenic	-3653	NM_001106062	290566	Rn.38202	NM_001106062	ENSRNOG00000019955	Ogdhl	-	oxoglutarate dehydrogenase-like	protein-coding
Merged-chr7-118536583-2	chr7	118536549	118536618	+	0	NA	promoter-TSS (NM_024403)	promoter-TSS (NM_024403)	-361	NM_024403	79255	Rn.2423	NM_024403		Atf4	-	activating transcription factor 4 (tax-responsive enhancer element B67)	protein-coding
Merged-chr9-74224653-2	chr9	74224620	74224686	+	0	NA	intron (NM_173140, intron 3 of 4)	intron (NM_173140, intron 3 of 4)	1396	NM_173140	286925	Rn.204241	NM_173140	ENSRNOG00000017996	Cryba2	-	crystallin, beta A2	protein-coding
Merged-chr10-2734854-2	chr10	2734828	2734880	+	0	NA	Intergenic	Intergenic	-842552	NM_001013963	302890	Rn.79124	NM_001013963	ENSRNOG00000015118	Cpped1	RGD1306568	calcineurin-like phosphoesterase domain containing 1	protein-coding
Merged-chr12-29699339-2	chr12	29699303	29699376	+	0	NA	intron (NM_198727, intron 2 of 8)	intron (NM_198727, intron 2 of 8)	203629	NM_198727	288750	Rn.211158	NM_198727	ENSRNOG00000008447	Tmem132d	MOLT	transmembrane protein 132D	protein-coding
Merged-chr6-48318912-2	chr6	48318884	48318940	+	0	NA	Intergenic	Intergenic	-54921	NM_001106720	298936	Rn.212984	NM_001106720	ENSRNOG00000004928	Sntg2	-	syntrophin, gamma 2	protein-coding
Merged-chr4-8102509-2	chr4	8102477	8102542	+	0	NA	Intergenic	Intergenic	-48363	NM_080394	24718	Rn.98353	NM_080394	ENSRNOG00000021441	Reln	Reelen|Rl|reeler	reelin	protein-coding
Merged-chr12-33289767-2	chr12	33289720	33289815	+	0	NA	promoter-TSS (NM_001107138)	promoter-TSS (NM_001107138)	-122	NM_001107138	304470	Rn.12294	NM_001107138	ENSRNOG00000001064	Sbno1	-	strawberry notch homolog 1 (Drosophila)	protein-coding
Merged-chr7-109566746-2	chr7	109566712	109566780	+	0	NA	Intergenic	Intergenic	700800	NM_053405	84429	Rn.48796	NM_053405	ENSRNOG00000009265	Kcnk9	Task3	potassium channel, subfamily K, member 9	protein-coding
Merged-chr12-40864539-2	chr12	40864505	40864573	+	0	NA	Intergenic	Intergenic	-212946	NM_001024254	304530	Rn.162145	NM_001024254	ENSRNOG00000001138	Taok3	JIK	TAO kinase 3	protein-coding
Merged-chr3-34961572-2	chr3	34961544	34961601	+	0	NA	Intergenic	Intergenic	239175	NM_001024310	499798	Rn.145597	NM_001024310	ENSRNOG00000005074	Arl6ip6	-	ADP-ribosylation-like factor 6 interacting protein 6	protein-coding
Merged-chr5-150491747-2	chr5	150491707	150491788	+	0	NA	Intergenic	Intergenic	203435	NM_001191575	116680	Rn.35625	NM_001191575	ENSRNOG00000013515	Ptpru	-	protein tyrosine phosphatase, receptor type, U	protein-coding
Merged-chr3-52034437-2	chr3	52034399	52034476	+	0	NA	Intergenic	CpG	-12010	NM_001114181	502632	Rn.117034	NM_001114181	ENSRNOG00000008469	Mettl5	RGD1566062	methyltransferase like 5	protein-coding
Merged-chr9-7388517-2	chr9	7388488	7388547	+	0	NA	Intergenic	Intergenic	-246923	NM_001039699	316205	Rn.47365	NM_001039699	ENSRNOG00000011803	Lrfn2	Salm1	leucine rich repeat and fibronectin type III domain containing 2	protein-coding
Merged-chr6-108752166-2	chr6	108752136	108752197	+	0	NA	Intergenic	Intergenic	-10800	NM_001109485	685882	Rn.171669	NM_001109485	ENSRNOG00000027645	Syndig1l	Tmem90a	synapse differentiation inducing 1-like	protein-coding
Merged-chr5-141418696-2	chr5	141418667	141418725	+	0	NA	Intergenic	CpG	-10796	NM_012866	25337	Rn.1457	NM_012866	ENSRNOG00000010735	Nfyc	CBF-C	nuclear transcription factor-Y gamma	protein-coding
Merged-chr6-112833665-2	chr6	112833639	112833691	+	0	NA	intron (NM_053817, intron 7 of 22)	intron (NM_053817, intron 7 of 22)	559710	NM_053817	116508	Rn.10926	NM_053817	ENSRNOG00000024722	Nrxn3	-	neurexin 3	protein-coding
Merged-chr7-67041789-2	chr7	67041758	67041821	+	0	NA	exon (NM_023026, exon 17 of 19)	exon (NM_023026, exon 17 of 19)	10490	NM_023026	65218	Rn.91094	NM_023026	ENSRNOG00000025584	Agap2	Centg1|Pike	ArfGAP with GTPase domain, ankyrin repeat and PH domain 2	protein-coding
Merged-chr10-62480615-2	chr10	62480587	62480644	+	0	NA	promoter-TSS (NR_031878)	promoter-TSS (NR_031878)	-111	NR_031878	100314029		NR_031878		Mir132	rno-mir-132	microRNA mir-132	miscRNA
Merged-chr7-138439642-2	chr7	138439612	138439672	+	0	NA	exon (NM_024154, exon 8 of 12)	exon (NM_024154, exon 8 of 12)	-4878	NM_001108752	363002	Rn.21196	NM_001108752	ENSRNOG00000034268	Smarcd1	-	SWI/SNF related, matrix associated, actin dependent regulator of chromatin, subfamily d, member 1	protein-coding
Merged-chr3-52341639-2	chr3	52341613	52341665	+	0	NA	intron (NM_001191901, intron 6 of 32)	intron (NM_001191901, intron 6 of 32)	79538	NM_001191901	366069	Rn.230757	NM_001191901	ENSRNOG00000030022	Myo3b	RGD1560313	myosin IIIB	protein-coding
Merged-chr15-51469528-2	chr15	51469488	51469569	+	0	NA	Intergenic	Intergenic	189759	NM_012750	25136	Rn.90137	NM_012750	ENSRNOG00000014010	Gfra2	Retl2	GDNF family receptor alpha 2	protein-coding
Merged-chr8-57769120-2	chr8	57769083	57769158	+	0	NA	Intergenic	RMER21A|LTR|ERV1	-24622	NM_181382	315675	Rn.38054	NM_181382	ENSRNOG00000024082	Gldn	Colm|Crgl2	gliomedin	protein-coding
Merged-chr7-112801015-2	chr7	112800989	112801041	+	0	NA	Intergenic	Intergenic	23061	NM_001104612	315073	Rn.26833	NM_001104612	ENSRNOG00000027238	Jrk	-	jerky homolog (mouse)	protein-coding
Merged-chr10-68537360-2	chr10	68537330	68537391	+	0	NA	intron (NM_001105819, intron 2 of 8)	intron (NM_001105819, intron 2 of 8)	12189	NM_001105819	287556	Rn.20693	NM_001105819	ENSRNOG00000005515	Rhbdl3	Rhbdl4	rhomboid, veinlet-like 3 (Drosophila)	protein-coding
Merged-chr19-11622072-2	chr19	11622036	11622108	+	0	NA	intron (NM_017327, intron 2 of 8)	intron (NM_017327, intron 2 of 8)	1528	NM_017327	50664	Rn.90161	NM_017327	ENSRNOG00000019482	Gnao1	Gnao|RATBPGTPC	guanine nucleotide binding protein (G protein), alpha activating activity polypeptide O	protein-coding
Merged-chr18-17958308-2	chr18	17958277	17958339	+	0	NA	Intergenic	Intergenic	-343897	NM_001107400	307540	Rn.23878	NM_001107400	ENSRNOG00000014503	Celf4	Brunol4	CUGBP, Elav-like family member 4	protein-coding
Merged-chr2-214800006-2	chr2	214799980	214800032	+	0	NA	Intergenic	Intergenic	-2290	NR_031883	100314031		NR_031883		Mir137	rno-mir-137	microRNA mir-137	miscRNA
Merged-chr5-37500524-2	chr5	37500498	37500550	+	0	NA	Intergenic	Intergenic	-216816	NM_172085	29588	Rn.82733	NM_172085	ENSRNOG00000006908	Pou3f2	Brn-2|OTF-7|oct-7	POU class 3 homeobox 2	protein-coding
Merged-chr4-3059592-2	chr4	3059546	3059639	+	0	NA	intron (NM_022850, intron 6 of 25)	intron (NM_022850, intron 6 of 25)	269061	NM_001107844	311944	Rn.136961	NM_001107844	ENSRNOG00000007131	Paxip1	-	PAX interacting (with transcription-activation domain) protein 1	protein-coding
Merged-chr3-135385196-2	chr3	135385164	135385229	+	0	NA	Intergenic	Intergenic	-265862	NM_001108596	362229	Rn.64021	NM_001108596		Xrn2	-	5'-3' exoribonuclease 2	protein-coding
Merged-chr10-70725338-2	chr10	70725311	70725365	+	0	NA	Intergenic	Intergenic	140774	NM_001134410	287564	Rn.46621	NM_001134410	ENSRNOG00000007455	Tmem132e	RGD1565522	transmembrane protein 132E	protein-coding
Merged-chr7-31466925-2	chr7	31466894	31466957	+	0	NA	Intergenic	Intergenic	117569	NM_001106781	299739	Rn.86466	NM_001106781	ENSRNOG00000007407	Ndufa12	RGD1311462	NADH dehydrogenase (ubiquinone) 1 alpha subcomplex, 12	protein-coding
Merged-chr6-23010374-2	chr6	23010339	23010409	+	0	NA	exon (NM_001169101, exon 1 of 29)	exon (NM_001169101, exon 1 of 29)	1313	NM_001169101	266802	Rn.201918	NM_001169101	ENSRNOG00000008683	Alk	-	anaplastic lymphoma receptor tyrosine kinase	protein-coding
Merged-chr5-140765860-2	chr5	140765816	140765904	+	0	NA	Intergenic	Intergenic	23174	NM_012549	24324	Rn.10642	NM_012549	ENSRNOG00000009390	Edn2	Et2	endothelin 2	protein-coding
Merged-chr5-165308718-2	chr5	165308689	165308747	+	0	NA	Intergenic	Intergenic	69638	NM_053511	85273	Rn.88821	NM_053511	ENSRNOG00000009409	Fbxo2	-	F-box protein 2	protein-coding
Merged-chr7-67213701-2	chr7	67213669	67213734	+	0	NA	intron (NM_212523, intron 1 of 28)	intron (NM_212523, intron 1 of 28)	7064	NM_212523	314906	Rn.63144	NM_212523	ENSRNOG00000005299	Kif5a	-	kinesin family member 5A	protein-coding
Merged-chr10-39758586-2	chr10	39758555	39758617	+	0	NA	intron (NM_130739, intron 15 of 19)	intron (NM_130739, intron 15 of 19)	28781	NM_130739	117243	Rn.33697	NM_130739	ENSRNOG00000026745	Acsl6	Facl6|Lacsl	acyl-CoA synthetase long-chain family member 6	protein-coding
Merged-chr13-71010152-2	chr13	71010104	71010201	+	0	NA	Intergenic	CpG	62613	NM_145092	246314	Rn.11373	NM_145092	ENSRNOG00000003946	Tor1aip1	Lap1b|Lap1c	torsin A interacting protein 1	protein-coding
Merged-chr6-136942275-2	chr6	136942247	136942304	+	0	NA	Intergenic	Intergenic	-5118	NM_001170348	314473	Rn.214070	NM_001170348	ENSRNOG00000013661	Kif26a	-	kinesin family member 26A	protein-coding
Merged-chr7-58582482-2	chr7	58582454	58582510	+	0	NA	Intergenic	Intergenic	-83390	NM_054004	117152	Rn.32934	NM_054004	ENSRNOG00000007834	Cand1	Tip120|Tip120A	cullin-associated and neddylation-dissociated 1	protein-coding
Merged-chr1-67944917-2	chr1	67944892	67944942	+	0	NA	Intergenic	Intergenic	10166	NM_001109604	690610	Rn.145534	NM_001109604	ENSRNOG00000038607	Tmem86b	-	transmembrane protein 86B	protein-coding
Merged-chr13-37304923-2	chr13	37304891	37304956	+	0	NA	Intergenic	Intergenic	599665	NM_031068	81732	Rn.103326	NM_031068	ENSRNOG00000003206	Actr3	Arp3	ARP3 actin-related protein 3 homolog (yeast)	protein-coding
Merged-chr6-129480348-2	chr6	129480317	129480380	+	0	NA	Intergenic	Intergenic	-103388	NM_001109601	690575	Rn.218634	NM_001109601	ENSRNOG00000025233	Tcl1a	Tcl1	T-cell leukemia/lymphoma 1A	protein-coding
Merged-chr4-171819033-2	chr4	171819001	171819066	+	0	NA	Intergenic	CpG	-9819	NM_080579	312787	Rn.99370	NM_080579	ENSRNOG00000007126	Gpr19	-	G protein-coupled receptor 19	protein-coding
Merged-chr2-76561423-2	chr2	76561386	76561461	+	0	NA	Intergenic	Intergenic	366297	NM_022300	64160	Rn.37779	NM_022300	ENSRNOG00000025188	Basp1	NAP22	brain abundant, membrane attached signal protein 1	protein-coding
Merged-chr7-128501569-2	chr7	128501537	128501602	+	0	NA	Intergenic	Intergenic	-111799	NM_139101	245960	Rn.232105	NM_139101	ENSRNOG00000014511	Alg10	Alg10b|KCR1	asparagine-linked glycosylation 10, alpha-1,2-glucosyltransferase homolog (S. pombe)	protein-coding
Merged-chr7-126491362-2	chr7	126491333	126491391	+	0	NA	Intergenic	Intergenic	544111	NM_001108103	315210	Rn.9133	NM_001108103	ENSRNOG00000004538	Brd1	-	bromodomain containing 1	protein-coding
Merged-chr4-185827937-2	chr4	185827910	185827965	+	0	NA	intron (NM_001024984, intron 1 of 11)	CpG	261	NM_001024984	297728	Rn.11521	NM_001024984	ENSRNOG00000001852	Ergic2	RGD1310606	ERGIC and golgi 2	protein-coding
Merged-chr20-28263604-2	chr20	28263563	28263646	+	0	NA	Intergenic	Intergenic	-101401	NM_022207	60630	Rn.34617	NM_022207	ENSRNOG00000000567	Unc5b	Unc5h2	unc-5 homolog B (C. elegans)	protein-coding
Merged-chr6-137350655-2	chr6	137350628	137350682	+	0	NA	promoter-TSS (NM_001126280)	promoter-TSS (NM_001126280)	-96	NM_001126280	314472	Rn.22400	NM_001126280	ENSRNOG00000013128	RGD1310269	-	hypothetical LOC314472	protein-coding
Merged-chr16-76194711-2	chr16	76194668	76194754	+	0	NA	Intergenic	Intergenic	302954	NM_134454	89805	Rn.138360	NM_134454	ENSRNOG00000016696	Angpt2	Agpt2|Ang-2	angiopoietin 2	protein-coding
Merged-chr6-25782233-2	chr6	25782191	25782275	+	0	NA	promoter-TSS (NM_033376)	promoter-TSS (NM_033376)	-89	NM_033376	29553	Rn.15536	NM_033376	ENSRNOG00000009790	Kcnk3	Task-1|rTASK	potassium channel, subfamily K, member 3	protein-coding
Merged-chr4-170290348-2	chr4	170290322	170290375	+	0	NA	Intergenic	CpG	-17918	NM_001085397	689869	Rn.216390	NM_001085397	ENSRNOG00000021329	Tas2r140	-	taste receptor, type 2, member 140	protein-coding
Merged-chrX-92208923-2	chrX	92208876	92208971	+	0	NA	Intergenic	Intergenic	-100937	NR_032288	100314175		NR_032288		Mir672	rno-mir-672	microRNA mir-672	miscRNA
Merged-chr1-235037747-2	chr1	235037711	235037784	+	0	NA	intron (NM_001105731, intron 3 of 15)	intron (NM_001105731, intron 3 of 15)	-22741	NM_001107586	309338	Rn.1661	NM_001107586		Cstf2t	-	cleavage stimulation factor, 3' pre-RNA, subunit 2, 64kDa, tau variant	protein-coding
Merged-chr1-175820375-2	chr1	175820350	175820401	+	0	NA	Intergenic	Intergenic	507410	NM_053982	117053	Rn.111851	NM_053982	ENSRNOG00000018320	Rps15a	-	ribosomal protein S15a	protein-coding
Merged-chr3-108158729-2	chr3	108158680	108158778	+	0	NA	promoter-TSS (NM_001012738)	promoter-TSS (NM_001012738)	-158	NM_001012738	29593	Rn.155589	NM_001012738	ENSRNOG00000014573	Ckmt1b	Ckmt1	creatine kinase, mitochondrial 1B	protein-coding
Merged-chr3-52786772-2	chr3	52786739	52786806	+	0	NA	Intergenic	Intergenic	-2597	NM_017007	24379	Rn.91245	NM_017007	ENSRNOG00000000007	Gad1	Gad67	glutamate decarboxylase 1	protein-coding
Merged-chr3-147094537-2	chr3	147094511	147094563	+	0	NA	intron (NM_173145, intron 1 of 11)	intron (NM_173145, intron 1 of 11)	13315	NM_173145	286930	Rn.11279	NM_173145	ENSRNOG00000020225	Dlgap4	DAP-4|Dap4|SAPAP4	discs, large (Drosophila) homolog-associated protein 4	protein-coding
Merged-chr20-6813984-2	chr20	6813944	6814024	+	0	NA	promoter-TSS (NM_001013906)	promoter-TSS (NM_001013906)	-72	NM_001013906	294303	Rn.161732	NM_001013906	ENSRNOG00000022283	Lhfpl5	Tmhs	lipoma HMGIC fusion partner-like 5	protein-coding
Merged-chr6-28421781-2	chr6	28421751	28421811	+	0	NA	intron (NM_001106713, intron 5 of 13)	intron (NM_001106713, intron 5 of 13)	208493	NM_001025151	500625	Rn.198735	NM_001025151		LOC500625	-	hypothetical protein LOC500625	protein-coding
Merged-chr3-162542342-2	chr3	162542311	162542373	+	0	NA	Intergenic	MTE2b|LTR|MaLR	379300	NM_001109210	499947	Rn.75276	NM_001109210	ENSRNOG00000004372	Cbln4	-	cerebellin 4 precursor	protein-coding
Merged-chr18-39565251-2	chr18	39565212	39565291	+	0	NA	intron (NM_019314, intron 2 of 7)	intron (NM_019314, intron 2 of 7)	4290	NM_019314	54262	Rn.44421	NM_019314	ENSRNOG00000016675	Kcnn2	KCa2.2	potassium intermediate/small conductance calcium-activated channel, subfamily N, member 2	protein-coding
Merged-chr16-27376684-2	chr16	27376659	27376709	+	0	NA	Intergenic	Intergenic	628092	NM_013128	25669	Rn.7149	NM_013128		Cpe	CARBE|Cph	carboxypeptidase E	protein-coding
Merged-chr13-73220269-2	chr13	73220234	73220304	+	0	NA	Intergenic	Intergenic	424248	NM_173115	286895	Rn.22596	NM_173115	ENSRNOG00000005592	Fam5b	Brinp2	family with sequence similarity 5, member B	protein-coding
Merged-chr1-180551128-2	chr1	180551101	180551155	+	0	NA	Intergenic	Intergenic	-4532	NM_017046	24768	Rn.10360	NM_017046	ENSRNOG00000017842	Scnn1g	ENaC	sodium channel, nonvoltage-gated 1, gamma	protein-coding
Merged-chr2-234489807-2	chr2	234489779	234489835	+	0	NA	Intergenic	Intergenic	359631	NM_017041	24674	Rn.6866	NM_017041	ENSRNOG00000009882	Ppp3ca	Calna1	protein phosphatase 3, catalytic subunit, alpha isozyme	protein-coding
Merged-chr4-136914954-2	chr4	136914924	136914984	+	0	NA	Intergenic	Intergenic	506127	NM_019329	54279	Rn.10043	NM_019329	ENSRNOG00000006144	Cntn3	BIG-1|Pang	contactin 3 (plasmacytoma associated)	protein-coding
Merged-chr7-127772530-2	chr7	127772501	127772559	+	0	NA	Intergenic	Intergenic	20204	NM_001034933	315222	Rn.23323	NM_001034933	ENSRNOG00000012953	Arsa	-	arylsulfatase A	protein-coding
Merged-chr7-126426616-2	chr7	126426578	126426655	+	0	NA	Intergenic	Intergenic	591201	NM_001191991	500915	Rn.13126	NM_001191991	ENSRNOG00000004460	Fam19a5	RGD1562115|Tafa-5	family with sequence similarity 19 (chemokine (C-C motif)-like), member A5	protein-coding
Merged-chr6-30962772-2	chr6	30962747	30962798	+	0	NA	Intergenic	Intergenic	-545287	NM_019287	54225	Rn.33815	NM_019287	ENSRNOG00000005542	Apob	Ac1-060|Apo B-100|ApoB-100|ApoB-48	apolipoprotein B	protein-coding
Merged-chr2-200603174-2	chr2	200603131	200603218	+	0	NA	Intergenic	Intergenic	-106603	NM_001270963	65195	Rn.214215	NM_001270962	ENSRNOG00000014686	Kcnd3	Kv4.3	potassium voltage-gated channel, Shal-related subfamily, member 3	protein-coding
Merged-chr5-36454827-2	chr5	36454800	36454855	+	0	NA	Intergenic	RMER21A|LTR|ERV1	-10662	NM_001100472	114839	Rn.106758	NM_001100472	ENSRNOG00000007719	Ccnc	-	cyclin C	protein-coding
Merged-chr7-80661147-2	chr7	80661121	80661173	+	0	NA	Intergenic	Intergenic	145875	NM_001009665	299864	Rn.64132	NM_001009665	ENSRNOG00000004220	Ebag9	-	estrogen receptor binding site associated, antigen, 9	protein-coding
Merged-chr14-86674049-2	chr14	86674000	86674098	+	0	NA	intron (NM_021739, intron 2 of 20)	intron (NM_021739, intron 2 of 20)	47232	NM_021739	24245	Rn.9743	NM_001042354	ENSRNOG00000004005	Camk2b	Ck2b	calcium/calmodulin-dependent protein kinase II beta	protein-coding
Merged-chr5-131543859-2	chr5	131543833	131543885	+	0	NA	Intergenic	Intergenic	133408	NM_001107951	313471	Rn.20294	NM_001107951	ENSRNOG00000008105	Dmrta2	-	DMRT-like family A2	protein-coding
Merged-chr14-17257374-2	chr14	17257341	17257408	+	0	NA	intron (NM_001012034, intron 1 of 9)	RMER21A|LTR|ERV1	6727	NM_182952	305236	Rn.13664	NM_182952	ENSRNOG00000022298	Cxcl11	SCYB11	chemokine (C-X-C motif) ligand 11	protein-coding
Merged-chr2-92275708-2	chr2	92275676	92275741	+	0	NA	Intergenic	L1_Rn|LINE|L1	108699	NM_001007635	294892	Rn.162562	NM_001007635	ENSRNOG00000022511	tGap1	-	GTPase activating protein testicular GAP1	protein-coding
Merged-chr12-33783980-2	chr12	33783940	33784020	+	0	NA	promoter-TSS (NM_001134766)	promoter-TSS (NM_001134766)	-50	NM_001134766	689909	Rn.208219	NM_001134766	ENSRNOG00000038002	Ccdc62	-	coiled-coil domain containing 62	protein-coding
Merged-chr16-73525885-2	chr16	73525847	73525923	+	0	NA	Intergenic	L2|LINE|L2	-88046	NM_001107322	306570	Rn.20868	NM_001107322	ENSRNOG00000018241	Ank1	-	ankyrin 1, erythrocytic	protein-coding
Merged-chr2-49527630-2	chr2	49527605	49527656	+	0	NA	intron (NM_053375, intron 1 of 7)	intron (NM_053375, intron 1 of 7)	1682	NM_053375	84390	Rn.21408	NM_053375	ENSRNOG00000011522	Hcn1	-	hyperpolarization-activated cyclic nucleotide-gated potassium channel 1	protein-coding
Merged-chr4-119752571-2	chr4	119752538	119752604	+	0	NA	Intergenic	Intergenic	-12411	NM_001107871	312504	Rn.147439	NM_001107871		RGD1566130	-	similar to mKIAA1940 protein	protein-coding
Merged-chr10-70568161-2	chr10	70568116	70568207	+	0	NA	Intergenic	(CG)n|Simple_repeat|Simple_repeat	-16402	NM_001134410	287564	Rn.46621	NM_001134410	ENSRNOG00000007455	Tmem132e	RGD1565522	transmembrane protein 132E	protein-coding
Merged-chr11-79125511-2	chr11	79125484	79125539	+	0	NA	intron (NM_012659, intron 1 of 1)	intron (NM_012659, intron 1 of 1)	481	NM_012659	24797	Rn.34418	NM_012659	ENSRNOG00000001837	Sst	SS-14|SS-28|Smst	somatostatin	protein-coding
Merged-chr8-113564345-2	chr8	113564317	113564374	+	0	NA	promoter-TSS (NM_001134532)	promoter-TSS (NM_001134532)	-517	NM_001134532	301004	Rn.211685	NM_001134532		RGD1311095	-	similar to hypothetical protein FLJ20259	protein-coding
Merged-chr15-93004050-2	chr15	93004023	93004077	+	0	NA	Intergenic	Intergenic	205838	NM_001107283	306147	Rn.31034	NM_001107283	ENSRNOG00000009209	Slitrk1	-	SLIT and NTRK-like family, member 1	protein-coding
Merged-chr5-131581560-2	chr5	131581531	131581589	+	0	NA	Intergenic	Intergenic	171109	NM_001107951	313471	Rn.20294	NM_001107951	ENSRNOG00000008105	Dmrta2	-	DMRT-like family A2	protein-coding
Merged-chr5-136107256-2	chr5	136107227	136107285	+	0	NA	intron (NM_001044267, intron 1 of 11)	intron (NM_001044267, intron 1 of 11)	7020	NM_001044267	500526	Rn.230218	NM_001044267	ENSRNOG00000010381	Mknk1	-	MAP kinase-interacting serine/threonine kinase 1	protein-coding
Merged-chr7-122004761-2	chr7	122004725	122004797	+	0	NA	Intergenic	Intergenic	111242	NM_001130497	300108	Rn.220600	NM_001130497	ENSRNOG00000022296	Pnpla5	RGD1307495	patatin-like phospholipase domain containing 5	protein-coding
Merged-chr4-58377984-2	chr4	58377941	58378028	+	0	NA	Intergenic	Intergenic	-97717	NM_031359	83536	Rn.6383	NM_031359	ENSRNOG00000011524	Mkln1	-	muskelin 1, intracellular mediator containing kelch motifs	protein-coding
Merged-chr5-82743969-2	chr5	82743931	82744007	+	0	NA	intron (NM_001271363, intron 6 of 22)	intron (NM_001271363, intron 6 of 22)	363530	NM_001012103	313264	Rn.4118	NM_001012103	ENSRNOG00000010303	Trim32	-	tripartite motif-containing 32	protein-coding
Merged-chr4-145505217-2	chr4	145505183	145505251	+	0	NA	Intergenic	Intergenic	-827361	NM_031040	81672	Rn.10409	NM_031040		Grm7	-	glutamate receptor, metabotropic 7	protein-coding
Merged-chr12-44345656-2	chr12	44345625	44345688	+	0	NA	intron (NM_001105937, intron 2 of 24)	intron (NM_001105937, intron 2 of 24)	15845	NM_001105937	288743	Rn.19304	NM_001105937	ENSRNOG00000000708	Sgsm1	Rutbc2	small G protein signaling modulator 1	protein-coding
Merged-chr2-181236471-2	chr2	181236445	181236498	+	0	NA	intron (NM_053685, intron 1 of 7)	intron (NM_053685, intron 1 of 7)	718	NM_053685	114245	Rn.48801	NM_053685	ENSRNOG00000020444	Hcn3	-	hyperpolarization-activated cyclic nucleotide-gated potassium channel 3	protein-coding
Merged-chr5-154845232-2	chr5	154845204	154845260	+	0	NA	Intergenic	Intergenic	-15049	NM_001025739	362631	Rn.129770	NM_001025739	ENSRNOG00000026260	Rpl11	-	ribosomal protein L11	protein-coding
Merged-chr16-80948098-2	chr16	80948068	80948128	+	0	NA	Intergenic	Intergenic	-8571	NM_001106094	290877	Rn.8443	NM_001106094		Fam70b	RGD1566042	family with sequence similarity 70, member B	protein-coding
Merged-chr8-117904731-2	chr8	117904702	117904761	+	0	NA	Intergenic	Intergenic	445402	NM_001029910	501083	Rn.226240	NM_001029910	ENSRNOG00000008981	Pdcd6ip	AIP1|Alix	programmed cell death 6 interacting protein	protein-coding
Merged-chr1-119253771-2	chr1	119253738	119253805	+	0	NA	Intergenic	Intergenic	23994	NM_001173527	309259	Rn.9406	NM_001173527		Ndnl2	-	necdin-like 2	protein-coding
Merged-chr1-68099340-2	chr1	68099309	68099371	+	0	NA	Intergenic	Intergenic	-2968	NM_001108468	361504	Rn.228894	NM_001108468	ENSRNOG00000027919	Rdh13	-	retinol dehydrogenase 13 (all-trans/9-cis)	protein-coding
Merged-chr3-15103823-2	chr3	15103795	15103852	+	0	NA	Intergenic	Intergenic	55705	NM_001047862	296658	Rn.1128	NM_001047862	ENSRNOG00000005668	Ndufa8	Aa2-258	NADH dehydrogenase (ubiquinone) 1 alpha subcomplex, 8	protein-coding
Merged-chr3-13879171-2	chr3	13879143	13879199	+	0	NA	promoter-TSS (NM_001106569)	promoter-TSS (NM_001106569)	-44	NM_001106569	296651	Rn.13415	NM_001106569	ENSRNOG00000018809	Psmd5	-	proteasome (prosome, macropain) 26S subunit, non-ATPase, 5	protein-coding
Merged-chr6-115713099-2	chr6	115713073	115713126	+	0	NA	Intergenic	Intergenic	-240199	NM_177933	314352	Rn.162892	NM_177933	ENSRNOG00000004464	Sel1l	Sel1h	sel-1 suppressor of lin-12-like (C. elegans)	protein-coding
Merged-chr12-21957930-2	chr12	21957903	21957957	+	0	NA	intron (NM_001277394, intron 4 of 15)	intron (NM_001277394, intron 4 of 15)	-45146	NM_031970	24471	Rn.3841	NM_031970	ENSRNOG00000023546	Hspb1	Hsp25|Hsp27	heat shock protein 1	protein-coding
Merged-chr14-73337323-2	chr14	73337280	73337366	+	0	NA	Intergenic	Intergenic	-692239	NM_001107221	305423	Rn.35545	NM_001107221	ENSRNOG00000005094	C1qtnf7	Ctrp7	C1q and tumor necrosis factor related protein 7	protein-coding
Merged-chr6-26932690-2	chr6	26932657	26932723	+	0	NA	intron (NM_139326, intron 1 of 2)	intron (NM_139326, intron 1 of 2)	721	NM_139326	24664	Rn.108195	NM_139326	ENSRNOG00000012686	Pomc	Pomc1|Pomc2|alphaMSH	proopiomelanocortin	protein-coding
Merged-chr10-71501328-2	chr10	71501295	71501361	+	0	NA	intron (NM_001191648, intron 2 of 3)	intron (NM_001191648, intron 2 of 3)	7894	NM_001191648	303382	Rn.222772	NM_001191648	ENSRNOG00000010302	Rasl10b	-	RAS-like, family 10, member B	protein-coding
Merged-chr16-63236122-2	chr16	63236087	63236157	+	0	NA	intron (NM_001271130, intron 1 of 12)	intron (NM_001271130, intron 1 of 12)	182492	NM_001271130	112400	Rn.37438	NM_001271118	ENSRNOG00000010392	Nrg1	-	neuregulin 1	protein-coding
Merged-chr10-8421980-2	chr10	8421946	8422014	+	0	NA	intron (NM_001106974, intron 1 of 12)	intron (NM_001106974, intron 1 of 12)	139600	NM_001106974	302920	Rn.92540	NM_001106974	ENSRNOG00000002827	Rbfox1	A2bp1	RNA binding protein, fox-1 homolog (C. elegans) 1	protein-coding
Merged-chr5-157484742-2	chr5	157484714	157484770	+	0	NA	Intergenic	Intergenic	51683	NM_001013093	298577	Rn.160610	NM_001013093	ENSRNOG00000027731	Ubxn10	Ubxd3	UBX domain protein 10	protein-coding
Merged-chr1-246391141-2	chr1	246391105	246391177	+	0	NA	intron (NM_001191898, intron 1 of 20)	intron (NM_001191898, intron 1 of 20)	15684	NM_001191898	365460	Rn.228205	NM_001191898	ENSRNOG00000013519	Tll2	RGD1559756	tolloid-like 2	protein-coding
Merged-chr11-74099469-2	chr11	74099436	74099503	+	0	NA	Intergenic	Intergenic	-109226	NM_130814	170630	Rn.45965	NM_130814	ENSRNOG00000001931	Fgf12	Fhf1|Fhf1b	fibroblast growth factor 12	protein-coding
Merged-chr10-76238423-2	chr10	76238395	76238451	+	0	NA	Intergenic	Intergenic	33485	NM_080697	140734	Rn.36362	NM_080697	ENSRNOG00000008921	Dynll2	Dlc2	dynein light chain LC8-type 2	protein-coding
Merged-chr1-193134749-2	chr1	193134711	193134787	+	0	NA	promoter-TSS (NM_001107557)	promoter-TSS (NM_001107557)	-129	NM_001107557	309069	Rn.102186	NM_001107557	ENSRNOG00000017728	RGD1306820	-	similar to erythroid differentiation-related factor 1	protein-coding
Merged-chr7-112655551-2	chr7	112655524	112655579	+	0	NA	intron (NM_001170597, intron 16 of 28)	intron (NM_001170597, intron 16 of 28)	33546	NM_001170597	362931	Rn.103502	NM_001170597	ENSRNOG00000029450	Bai1	-	brain-specific angiogenesis inhibitor 1	protein-coding
Merged-chr10-64023664-2	chr10	64023626	64023703	+	0	NA	promoter-TSS (NM_001013117)	promoter-TSS (NM_001013117)	-866	NM_001013117	303274	Rn.101513	NM_001013117		Phf12	-	PHD finger protein 12	protein-coding
Merged-chr19-54976833-2	chr19	54976802	54976864	+	0	NA	promoter-TSS (NM_001135715)	promoter-TSS (NM_001135715)	-31	NM_001135715	307938	Rn.221884	NM_001135715	ENSRNOG00000019024	Trim67	RGD1560667	tripartite motif-containing 67	protein-coding
Merged-chr6-112414863-2	chr6	112414830	112414897	+	0	NA	intron (NM_053817, intron 4 of 22)	intron (NM_053817, intron 4 of 22)	140909	NM_053817	116508	Rn.10926	NM_053817	ENSRNOG00000024722	Nrxn3	-	neurexin 3	protein-coding
Merged-chr2-51736691-2	chr2	51736655	51736727	+	0	NA	promoter-TSS (NM_017268)	promoter-TSS (NM_017268)	-399	NM_017268	29637	Rn.5106	NM_017268	ENSRNOG00000016552	Hmgcs1	-	3-hydroxy-3-methylglutaryl-CoA synthase 1 (soluble)	protein-coding
Merged-chr1-253628747-2	chr1	253628701	253628794	+	0	NA	Intergenic	L2|LINE|L2	-42577	NM_001106367	294043		NM_001106367	ENSRNOG00000028832	Sorcs3	-	sortilin-related VPS10 domain containing receptor 3	protein-coding
Merged-chr6-110330188-2	chr6	110330152	110330224	+	0	NA	Intergenic	Intergenic	-24095	NM_001134559	314325	Rn.198750	NM_001134559	ENSRNOG00000010227	RGD1308907	-	similar to FLJ20689	protein-coding
Merged-chr5-156607935-2	chr5	156607910	156607960	+	0	NA	Intergenic	L2|LINE|L2	-27721	NM_053596	94204	Rn.7000	NM_053596	ENSRNOG00000014241	Ece1	Ece	endothelin converting enzyme 1	protein-coding
Merged-chr2-60392821-2	chr2	60392790	60392852	+	0	NA	promoter-TSS (NM_001008310)	promoter-TSS (NM_001008310)	-614	NM_001008310	294807	Rn.127658	NM_001008310	ENSRNOG00000023126	Rxfp3	GPCR135|RGD1311550|Rln3r1|Salpr	relaxin/insulin-like family peptide receptor 3	protein-coding
Merged-chr17-89230628-2	chr17	89230581	89230675	+	0	NA	Intergenic	MTC-int|LTR|MaLR	104734	NM_001015031	364788	Rn.229212	NM_001015031		Arl5b	Arl8	ADP-ribosylation factor-like 5B	protein-coding
Merged-chr5-152217736-2	chr5	152217702	152217771	+	0	NA	promoter-TSS (NM_001108686)	promoter-TSS (NM_001108686)	-340	NM_001108686	362618	Rn.27338	XM_003750054	ENSRNOG00000011254	Fam76a	RGD1305162	family with sequence similarity 76, member A	protein-coding
Merged-chr4-55886099-2	chr4	55886074	55886124	+	0	NA	Intergenic	Intergenic	-6063	NR_031875	100314157		NR_031875		Mir129-1	rno-mir-129-1	microRNA mir-129-1	miscRNA
Merged-chr18-68632452-2	chr18	68632426	68632479	+	0	NA	intron (NM_012841, intron 2 of 28)	intron (NM_012841, intron 2 of 28)	508288	NM_012841	25311	Rn.10666	NM_012841	ENSRNOG00000033099	Dcc	-	deleted in colorectal carcinoma	protein-coding
Merged-chr2-102695792-2	chr2	102695751	102695833	+	0	NA	Intergenic	Intergenic	-3674	NR_031867	100314024		NR_031867		Mir124-2	rno-mir-124-2	microRNA mir-124-2	miscRNA
Merged-chr17-33061822-2	chr17	33061795	33061850	+	0	NA	promoter-TSS (NM_001008891)	promoter-TSS (NM_001008891)	-152	NM_001008891	361233	Rn.123918	NM_001008891	ENSRNOG00000014165	Ssr1	-	signal sequence receptor, alpha	protein-coding
Merged-chr4-23986614-2	chr4	23986576	23986653	+	0	NA	Intergenic	Intergenic	-718616	NM_001077681	499993	Rn.141465	NM_001077681	ENSRNOG00000008594	RGD1564345	-	similar to RIKEN cDNA 4921511H03	protein-coding
Merged-chr1-208527395-2	chr1	208527346	208527444	+	0	NA	promoter-TSS (NM_001107573)	promoter-TSS (NM_001107573)	-85	NM_001107573	309174	Rn.49556	NM_001107573	ENSRNOG00000023318	Tigd3	-	tigger transposable element derived 3	protein-coding
Merged-chr1-164742759-2	chr1	164742714	164742804	+	0	NA	intron (NM_053324, intron 1 of 6)	intron (NM_053324, intron 1 of 6)	20591	NM_053324	60564	Rn.10194	NM_053324	ENSRNOG00000019613	Syt9	Sytv	synaptotagmin IX	protein-coding
Merged-chr3-156199853-2	chr3	156199812	156199894	+	0	NA	intron (NM_019161, intron 3 of 9)	intron (NM_019161, intron 3 of 9)	75687	NM_019161	29182	Rn.108785	NM_019161	ENSRNOG00000018557	Cdh22	-	cadherin 22	protein-coding
Merged-chr12-33819818-2	chr12	33819786	33819851	+	0	NA	promoter-TSS (NM_001115046)	promoter-TSS (NM_001115046)	-75	NM_001115046	687565	Rn.101864	NM_001115046		LOC687565	-	similar to density-regulated protein	protein-coding
Merged-chr10-3082094-2	chr10	3082052	3082137	+	0	NA	Intergenic	Intergenic	-495311	NM_001013963	302890	Rn.79124	NM_001013963	ENSRNOG00000015118	Cpped1	RGD1306568	calcineurin-like phosphoesterase domain containing 1	protein-coding
Merged-chr19-52193704-2	chr19	52193666	52193742	+	0	NA	promoter-TSS (NM_001106191)	promoter-TSS (NM_001106191)	44	NM_001106191	292064	Rn.55281	NM_001106191	ENSRNOG00000019140	Banp	-	Btg3 associated nuclear protein	protein-coding
Merged-chr7-134077794-2	chr7	134077757	134077831	+	0	NA	intron (NM_031070, intron 3 of 20)	intron (NM_031070, intron 3 of 20)	2310	NM_031070	81734	Rn.11567	NM_031070	ENSRNOG00000006235	Nell2	-	NEL-like 2 (chicken)	protein-coding
Merged-chr7-122986388-2	chr7	122986354	122986422	+	0	NA	intron (NM_001271047, intron 1 of 9)	intron (NM_001271047, intron 1 of 9)	-12755	NR_037390	100526607		NR_037390		Mir1249	rno-mir-1249	microRNA mir-1249	miscRNA
Merged-chr1-267070748-2	chr1	267070718	267070778	+	0	NA	promoter-TSS (NM_139193)	promoter-TSS (NM_139193)	-681	NM_139193	246075	Rn.138127	NM_139193	ENSRNOG00000009922	Prlhr	Gpr10|Uhr-1	prolactin releasing hormone receptor	protein-coding
Merged-chr8-56017603-2	chr8	56017564	56017643	+	0	NA	Intergenic	L1ME3B|LINE|L1	87488	NM_001103354	100125362	Rn.18127	NM_001103354	ENSRNOG00000025463	LOC100125362	-	hypothetical protein LOC100125362	protein-coding
Merged-chr13-40149052-2	chr13	40149016	40149088	+	0	NA	intron (NM_001110763, intron 6 of 7)	intron (NM_001110763, intron 6 of 7)	-141982	NM_001008876	302898	Rn.154542	NM_001008876		Rsl1d1	-	ribosomal L1 domain containing 1	protein-coding
Merged-chr1-230951361-2	chr1	230951335	230951388	+	0	NA	promoter-TSS (NM_001025036)	promoter-TSS (NM_001025036)	-263	NM_001025036	499339	Rn.127943	NM_001025036	ENSRNOG00000012574	LOC499339	-	hypothetical protein LOC499339	protein-coding
Merged-chr12-40879970-2	chr12	40879940	40880001	+	0	NA	Intergenic	Intergenic	-228378	NM_001024254	304530	Rn.162145	NM_001024254	ENSRNOG00000001138	Taok3	JIK	TAO kinase 3	protein-coding
Merged-chr5-125355886-2	chr5	125355857	125355916	+	0	NA	Intergenic	Intergenic	-78246	NM_153621	266729	Rn.206534	NM_153621	ENSRNOG00000007410	Dab1	-	disabled homolog 1 (Drosophila)	protein-coding
Merged-chr1-172764739-2	chr1	172764705	172764774	+	0	NA	Intergenic	Intergenic	-12607	NM_138513	171519	Rn.88080	NM_138513	ENSRNOG00000011074	Calcb	-	calcitonin-related polypeptide, beta	protein-coding
Merged-chr13-82622377-2	chr13	82622352	82622403	+	0	NA	Intergenic	Intergenic	-295843	NM_001109466	685365	Rn.218523	NM_001109466	ENSRNOG00000025119	Fmo9p	Fmo9	flavin containing monooxygenase 9 pseudogene	protein-coding
Merged-chr15-46451653-2	chr15	46451628	46451678	+	0	NA	Intergenic	Intergenic	-1260	NM_001107272	305977	Rn.150631	NM_001107272	ENSRNOG00000009815	Pnma2	-	paraneoplastic antigen MA2	protein-coding
Merged-chr2-95334281-2	chr2	95334254	95334309	+	0	NA	Intergenic	Intergenic	-1596	NM_053440	84510	Rn.34335	NM_053440	ENSRNOG00000011705	Stmn2	Scg10|Scgn10	stathmin-like 2	protein-coding
Merged-chr7-101899355-2	chr7	101899323	101899387	+	0	NA	Intergenic	Intergenic	310991	NM_017142	29241	Rn.10382	NM_017142	ENSRNOG00000004890	Adcy8	Ac8	adenylate cyclase 8 (brain)	protein-coding
Merged-chr3-52260081-2	chr3	52260048	52260115	+	0	NA	Intergenic	MTEb|LTR|MaLR	-2019	NM_001191901	366069	Rn.230757	NM_001191901	ENSRNOG00000030022	Myo3b	RGD1560313	myosin IIIB	protein-coding
Merged-chr3-30466830-2	chr3	30466793	30466868	+	0	NA	intron (NM_001108581, intron 2 of 13)	intron (NM_001108581, intron 2 of 13)	46226	NM_001108581	362132	Rn.23462	NM_001108581	ENSRNOG00000029447	Epc2	-	enhancer of polycomb homolog 2 (Drosophila)	protein-coding
Merged-chr14-75903260-2	chr14	75903227	75903293	+	0	NA	Intergenic	RMER21A|LTR|ERV1	-534969	NM_053391	84406	Rn.17364	NM_053391	ENSRNOG00000010598	Hs3st1	-	heparan sulfate (glucosamine) 3-O-sulfotransferase 1	protein-coding
Merged-chr8-19832433-2	chr8	19832384	19832483	+	0	NA	intron (NM_021760, intron 1 of 66)	(CCCCG)n|Simple_repeat|Simple_repeat	1807	NM_021760	60379	Rn.38654	NM_021760	ENSRNOG00000020525	Col5a3	-	collagen, type V, alpha 3	protein-coding
Merged-chr12-8019370-2	chr12	8019324	8019416	+	0	NA	intron (NM_019306, intron 23 of 29)	intron (NM_019306, intron 23 of 29)	161278	NM_019306	54251	Rn.10239	NM_019306	ENSRNOG00000000940	Flt1	VEGFR-1	FMS-related tyrosine kinase 1	protein-coding
Merged-chr1-164548171-2	chr1	164548139	164548203	+	0	NA	Intergenic	Intergenic	88319	NM_001000208	293379	Rn.141785	NM_001000208	ENSRNOG00000033512	Olr234	-	olfactory receptor 234	protein-coding
Merged-chr16-27947472-2	chr16	27947439	27947505	+	0	NA	Intergenic	Intergenic	-485634	NM_001106081	678743	Rn.211880	NM_001106081	ENSRNOG00000033528	Tll1	Tll	tolloid-like 1	protein-coding
Merged-chr1-248530958-2	chr1	248530932	248530984	+	0	NA	intron (NM_134401, intron 3 of 14)	intron (NM_134401, intron 3 of 14)	-43612	NR_037323	100526566		NR_037323		Mir3085	rno-mir-3085	microRNA mir-3085	miscRNA
Merged-chr1-209286379-2	chr1	209286352	209286407	+	0	NA	intron (NM_053846, intron 16 of 22)	intron (NM_053846, intron 16 of 22)	41538	NM_001034943	365398	Rn.137035	NM_001034943	ENSRNOG00000021108	Slc22a12	Rst|Slc22al2	solute carrier family 22 (organic anion/urate transporter), member 12	protein-coding
Merged-chr5-165641892-2	chr5	165641854	165641930	+	0	NA	TTS (NM_019906)	TTS (NM_019906)	-30624	NM_053464	84596	Rn.22258	NM_053464	ENSRNOG00000011078	Srm	-	spermidine synthase	protein-coding
Merged-chr8-70642666-2	chr8	70642631	70642701	+	0	NA	Intergenic	CpG	102835	NM_001013109	300799	Rn.98325	NM_001013109	ENSRNOG00000017332	Dapk2	-	death-associated kinase 2	protein-coding
Merged-chr5-158590015-2	chr5	158589979	158590052	+	0	NA	intron (NM_001191984, intron 6 of 8)	intron (NM_001191984, intron 6 of 8)	58037	NM_001191984	500574	Rn.226327	NM_001191984	ENSRNOG00000018739	Pax7	RGD1564360	paired box 7	protein-coding
Merged-chr4-10448450-2	chr4	10448410	10448490	+	0	NA	intron (NM_053621, intron 3 of 22)	MIRb|SINE|MIR	712608	NM_001106577	296762	Rn.18302	NM_001106577	ENSRNOG00000013517	Phtf2	-	putative homeodomain transcription factor 2	protein-coding
Merged-chr7-109652581-2	chr7	109652540	109652623	+	0	NA	Intergenic	Intergenic	614964	NM_053405	84429	Rn.48796	NM_053405	ENSRNOG00000009265	Kcnk9	Task3	potassium channel, subfamily K, member 9	protein-coding
Merged-chr19-36195578-2	chr19	36195550	36195606	+	0	NA	promoter-TSS (NM_053605)	promoter-TSS (NM_053605)	-14	NM_053605	94338	Rn.54555	NM_053605	ENSRNOG00000000257	Smpd3	cca1	sphingomyelin phosphodiesterase 3, neutral membrane	protein-coding
Merged-chr7-107172924-2	chr7	107172888	107172960	+	0	NA	Intergenic	Intergenic	633909	NM_022249	64015	Rn.229046	NM_022249	ENSRNOG00000009539	Khdrbs3	Etle|Slm2	KH domain containing, RNA binding, signal transduction associated 3	protein-coding
Merged-chr6-112260930-2	chr6	112260896	112260964	+	0	NA	Intergenic	Intergenic	-13025	NM_053817	116508	Rn.10926	NM_053817	ENSRNOG00000024722	Nrxn3	-	neurexin 3	protein-coding
Merged-chr5-23558023-2	chr5	23557992	23558055	+	0	NA	Intergenic	CpG	-181151	NM_001013038	252834	Rn.49815	NM_001013038	ENSRNOG00000007810	Gdf6	gdf16	growth differentiation factor 6	protein-coding
Merged-chr8-74268830-2	chr8	74268795	74268865	+	0	NA	Intergenic	Intergenic	-65939	NM_001013248	367106	Rn.163029	NM_001013248		Foxb1	-	forkhead box B1	protein-coding
Merged-chr1-175900128-2	chr1	175900095	175900161	+	0	NA	Intergenic	PB1D10|SINE|Alu	427658	NM_053982	117053	Rn.111851	NM_053982	ENSRNOG00000018320	Rps15a	-	ribosomal protein S15a	protein-coding
Merged-chr10-37368166-2	chr10	37368131	37368202	+	0	NA	intron (NM_001106998, intron 3 of 11)	intron (NM_001106998, intron 3 of 11)	11764	NM_001106998	303113	Rn.99384	NM_001106998	ENSRNOG00000004956	Phf15	-	PHD finger protein 15	protein-coding
Merged-chr4-76366941-2	chr4	76366908	76366974	+	0	NA	Intergenic	Intergenic	-159972	NM_001100852	312303	Rn.48855	NM_001100852	ENSRNOG00000007064	Zfp746	RGD1306209|Znf746	zinc finger protein 746	protein-coding
Merged-chr7-115983961-2	chr7	115983927	115983995	+	0	NA	intron (NM_053351, intron 1 of 3)	intron (NM_053351, intron 1 of 3)	53930	NM_053351	84347	Rn.72939	NM_053351	ENSRNOG00000006226	Cacng2	Ipr328	calcium channel, voltage-dependent, gamma subunit 2	protein-coding
Merged-chr5-145344176-2	chr5	145344145	145344207	+	0	NA	Intergenic	Intergenic	-30420	NM_001106685	298518	Rn.134664	NM_001106685	ENSRNOG00000008759	Csf3r	-	colony stimulating factor 3 receptor (granulocyte)	protein-coding
Merged-chrX-26738057-2	chrX	26738028	26738087	+	0	NA	intron (NM_053807, intron 5 of 25)	intron (NM_053807, intron 5 of 25)	5401	NM_053807	116493	Rn.53868	NM_053807	ENSRNOG00000009071	Gripap1	Grasp1	GRIP1 associated protein 1	protein-coding
Merged-chr5-137569306-2	chr5	137569277	137569336	+	0	NA	intron (NM_001107964, intron 1 of 3)	intron (NM_001107964, intron 1 of 3)	9413	NM_001107964	313529	Rn.8133	NM_001107964	ENSRNOG00000019186	Tmem53	RGD1307066	transmembrane protein 53	protein-coding
Merged-chr12-14597864-2	chr12	14597831	14597898	+	0	NA	Intergenic	GC_rich|Low_complexity|Low_complexity	-18814	NM_001037775	304322	Rn.78863	NM_001037775		Chst12	-	carbohydrate (chondroitin 4) sulfotransferase 12	protein-coding
Merged-chr1-179950291-2	chr1	179950259	179950323	+	0	NA	Intergenic	Intergenic	-28133	NM_133542	171064	Rn.204094	NM_133542	ENSRNOG00000017277	Igsf6	DORA	immunoglobulin superfamily, member 6	protein-coding
Merged-chr3-117320772-2	chr3	117320740	117320805	+	0	NA	Intergenic	Intergenic	-17406	NM_019374	29190	Rn.44471	NM_019374	ENSRNOG00000026036	Pdyn	-	prodynorphin	protein-coding
Merged-chr10-42395970-2	chr10	42395936	42396004	+	0	NA	Intergenic	Intergenic	-710343	NM_001007609	287299	Rn.163119	NM_001007609	ENSRNOG00000002443	Mfap3	-	microfibrillar-associated protein 3	protein-coding
Merged-chr10-105414436-2	chr10	105414410	105414463	+	0	NA	intron (NM_001105852, intron 1 of 6)	intron (NM_001105852, intron 1 of 6)	1584	NM_001105852	287821	Rn.130737	NM_001105852	ENSRNOG00000031452	Otop3	-	otopetrin 3	protein-coding
Merged-chr20-23274104-2	chr20	23274066	23274143	+	0	NA	Intergenic	Intergenic	960012	NM_001106386	294375	Rn.224502	NM_001106386	ENSRNOG00000000645	Reep3	RGD1560401	receptor accessory protein 3	protein-coding
Merged-chr7-111656700-2	chr7	111656673	111656728	+	0	NA	Intergenic	Intergenic	194510	NM_001114405	362930	Rn.106043	NM_001114405	ENSRNOG00000007628	Ptp4a3	-	protein tyrosine phosphatase type IVA, member 3	protein-coding
Merged-chr13-75614726-2	chr13	75614695	75614757	+	0	NA	promoter-TSS (NM_001105963)	promoter-TSS (NM_001105963)	-115	NM_001105963	289143	Rn.67	NM_001105963	ENSRNOG00000002569	Mrps14	-	mitochondrial ribosomal protein S14	protein-coding
Merged-chr14-110170132-2	chr14	110170091	110170173	+	0	NA	promoter-TSS (NM_001108367)	promoter-TSS (NM_001108367)	-135	NM_001108367	360993	Rn.35621	NM_001108367	ENSRNOG00000003712	Smek2	RGD1309450	SMEK homolog 2, suppressor of mek1 (Dictyostelium)	protein-coding
Merged-chr4-57419684-2	chr4	57419659	57419710	+	0	NA	promoter-TSS (NM_001014055)	promoter-TSS (NM_001014055)	-25	NM_001109228	500068	Rn.134439	NM_001109228	ENSRNOG00000010345	RGD1559502	-	similar to RIKEN cDNA 1700025E21	protein-coding
Merged-chr16-70694343-2	chr16	70694306	70694381	+	0	NA	Intergenic	CpG	-30349	NM_001108876	364624	Rn.128606	NM_001108876	ENSRNOG00000015375	Lsm1	-	LSM1 homolog, U6 small nuclear RNA associated (S. cerevisiae)	protein-coding
Merged-chr10-58785716-2	chr10	58785688	58785744	+	0	NA	Intergenic	Intergenic	104777	NM_021590	59110	Rn.231864	NM_021590		Aipl1	-	aryl hydrocarbon receptor-interacting protein-like 1	protein-coding
Merged-chr8-46692609-2	chr8	46692575	46692644	+	0	NA	Intergenic	Intergenic	-335062	NM_012673	24832	Rn.108198	NM_012673	ENSRNOG00000006604	Thy1	CD7	Thy-1 cell surface antigen	protein-coding
Merged-chr1-202092851-2	chr1	202092802	202092900	+	0	NA	Intergenic	Intergenic	-63182	NM_001109668	361677	Rn.137040	NM_001109668	ENSRNOG00000019861	Tollip	-	toll interacting protein	protein-coding
Merged-chr8-52160859-2	chr8	52160832	52160887	+	0	NA	TTS (NM_024394)	TTS (NM_024394)	12654	NM_024394	79246	Rn.55109	NM_024394	ENSRNOG00000006595	Htr3a	5-HT3|5-HT3A|5HT3|Htr3	5-hydroxytryptamine (serotonin) receptor 3A, ionotropic	protein-coding
Merged-chr18-30985255-2	chr18	30985221	30985289	+	0	NA	Intergenic	Intergenic	-94580	NM_001109881	307482	Rn.100014	NM_001109881	ENSRNOG00000039415	Fchsd1	-	FCH and double SH3 domains 1	protein-coding
Merged-chr3-122309715-2	chr3	122309686	122309745	+	0	NA	Intergenic	Intergenic	254296	NM_001107780	311446	Rn.126636	NM_001107780	ENSRNOG00000004601	Hao1	Gox1|XDH1	hydroxyacid oxidase (glycolate oxidase) 1	protein-coding
Merged-chr1-123918552-2	chr1	123918525	123918579	+	0	NA	Intergenic	Intergenic	-386854	NM_001047853	293019	Rn.14864	NM_001047853	ENSRNOG00000010775	Arrdc4	LRRG00117	arrestin domain containing 4	protein-coding
Merged-chr12-12277513-2	chr12	12277487	12277540	+	0	NA	Intergenic	Intergenic	-25863	NM_001105911	288499	Rn.18610	NM_001105911	ENSRNOG00000001115	Slc29a4	-	solute carrier family 29 (nucleoside transporters), member 4	protein-coding
Merged-chr17-1527794-2	chr17	1527762	1527826	+	0	NA	Intergenic	Intergenic	136900	NM_001107331	306659	Rn.46018	NM_001107331	ENSRNOG00000033609	Irx1	-	iroquois homeobox 1	protein-coding
Merged-chr3-112440508-2	chr3	112440481	112440535	+	0	NA	Intergenic	Intergenic	-10061	NM_001162935	100302373	Rn.148742	NM_001162935	ENSRNOG00000037146	Ctxn2	-	cortexin 2	protein-coding
Merged-chr10-58221576-2	chr10	58221545	58221608	+	0	NA	Intergenic	Intergenic	-213610	NM_001145755	360557	Rn.12490	NM_001145755	ENSRNOG00000023143	Nlrp1a	Nalp1|Nlrp1	NLR family, pyrin domain containing 1A	protein-coding
Merged-chr1-198165953-2	chr1	198165922	198165984	+	0	NA	intron (NM_001130077, intron 1 of 11)	CpG	538	NM_001130077	361669	Rn.220537	NM_001130077	ENSRNOG00000016737	Tcerg1l	RGD1562437	transcription elongation regulator 1-like	protein-coding
Merged-chr8-32648572-2	chr8	32648543	32648601	+	0	NA	Intergenic	Intergenic	166878	NM_012555	24356	Rn.88756	NM_012555	ENSRNOG00000008941	Ets1	Ets-1|Etsoncb|Tpl1	v-ets erythroblastosis virus E26 oncogene homolog 1 (avian)	protein-coding
Merged-chr6-113246156-2	chr6	113246130	113246183	+	0	NA	intron (NM_053817, intron 16 of 22)	intron (NM_053817, intron 16 of 22)	972202	NM_053817	116508	Rn.10926	NM_053817	ENSRNOG00000024722	Nrxn3	-	neurexin 3	protein-coding
Merged-chr20-26420918-2	chr20	26420881	26420956	+	0	NA	intron (NM_001106387, intron 2 of 2)	intron (NM_001106387, intron 2 of 2)	97919	NM_001106387	294380	Rn.214114	NM_001106387	ENSRNOG00000026466	Lrrtm3	-	leucine rich repeat transmembrane neuronal 3	protein-coding
Merged-chr7-111705671-2	chr7	111705634	111705708	+	0	NA	Intergenic	Intergenic	243480	NM_001114405	362930	Rn.106043	NM_001114405	ENSRNOG00000007628	Ptp4a3	-	protein tyrosine phosphatase type IVA, member 3	protein-coding
Merged-chr12-30168445-2	chr12	30168415	30168475	+	0	NA	Intergenic	Intergenic	56582	NM_144758	246280	Rn.10770	NM_144758	ENSRNOG00000000962	Slc15a4	-	solute carrier family 15, member 4	protein-coding
Merged-chr18-69197803-2	chr18	69197760	69197847	+	0	NA	Intergenic	Lx4A|LINE|L1	-57063	NM_012841	25311	Rn.10666	NM_012841	ENSRNOG00000033099	Dcc	-	deleted in colorectal carcinoma	protein-coding
Merged-chr1-247406336-2	chr1	247406295	247406378	+	0	NA	intron (NM_001107593, intron 1 of 10)	L3|LINE|CR1	1237	NM_001107593	309387	Rn.87733	NM_001107593	ENSRNOG00000016302	Cnnm1	-	cyclin M1	protein-coding
Merged-chr16-67558803-2	chr16	67558774	67558833	+	0	NA	intron (NM_001107319, intron 6 of 17)	intron (NM_001107319, intron 6 of 17)	456209	NM_001107319	306534	Rn.231130	NM_001107319	ENSRNOG00000011858	Unc5d	-	unc-5 homolog D (C. elegans)	protein-coding
Merged-chr6-89057858-2	chr6	89057828	89057888	+	0	NA	Intergenic	Intergenic	-37159	NM_199269	314180	Rn.205097	NM_199269	ENSRNOG00000000618	Mdga2	Mamdc1	MAM domain containing glycosylphosphatidylinositol anchor 2	protein-coding
Merged-chr15-59694140-2	chr15	59694107	59694174	+	0	NA	Intergenic	CpG	-14590	NM_012773	498549	Rn.219324	NM_012773	ENSRNOG00000009987	Akap11	Akap	A kinase (PRKA) anchor protein 11	protein-coding
Merged-chr12-46273625-2	chr12	46273578	46273672	+	0	NA	5' UTR (NM_001122644, exon 1 of 11)	5' UTR (NM_001122644, exon 1 of 11)	185	NM_001122644	304571	Rn.105079	NM_001107151	ENSRNOG00000037476	Galnt9	-	UDP-N-acetyl-alpha-D-galactosamine:polypeptide N-acetylgalactosaminyltransferase 9	protein-coding
Merged-chr8-105443120-2	chr8	105443087	105443153	+	0	NA	intron (NM_001012126, intron 1 of 1)	intron (NM_001012126, intron 1 of 1)	849	NM_001012126	315957	Rn.51858	NM_001012126	ENSRNOG00000015370	Tmem22	Slc35g2	transmembrane protein 22	protein-coding
Merged-chr6-129633447-2	chr6	129633417	129633477	+	0	NA	Intergenic	Intergenic	-111334	NM_001270713	25245	Rn.9845	NM_001270713		Bdkrb2	B2BKR|B2BRA	bradykinin receptor B2	protein-coding
Merged-chr8-52641974-2	chr8	52641944	52642005	+	0	NA	intron (NM_012547, intron 1 of 7)	intron (NM_012547, intron 1 of 7)	815	NM_012547	24318	Rn.87299	NM_012547	ENSRNOG00000008428	Drd2	-	dopamine receptor D2	protein-coding
Merged-chr5-79266730-2	chr5	79266700	79266760	+	0	NA	Intergenic	Intergenic	-15201	NM_001033693	298091	Rn.15570	NM_001033693		Slc31a2	-	solute carrier family 31 (copper transporters), member 2	protein-coding
Merged-chr7-10425819-2	chr7	10425770	10425868	+	0	NA	promoter-TSS (NM_001108072)	promoter-TSS (NM_001108072)	200	NM_001011986	299620	Rn.102569	NM_001011986	ENSRNOG00000019349	Sf3a2	-	splicing factor 3a, subunit 2	protein-coding
Merged-chr9-30677223-2	chr9	30677198	30677248	+	0	NA	Intergenic	Intergenic	-240824	NM_133318	170843	Rn.154423	NM_133318	ENSRNOG00000012284	Khdrbs2	Slm1	KH domain containing, RNA binding, signal transduction associated 2	protein-coding
Merged-chr8-89559283-2	chr8	89559251	89559316	+	0	NA	Intergenic	Intergenic	561305	NM_019267	29711	Rn.15623	NM_019267	ENSRNOG00000009928	Bckdhb	-	branched chain keto acid dehydrogenase E1, beta polypeptide	protein-coding
Merged-chr10-7621871-2	chr10	7621842	7621901	+	0	NA	Intergenic	Intergenic	405514	NM_001134638	501675	Rn.140633	NM_001134638	ENSRNOG00000002768	Tmem114	RGD1560593	transmembrane protein 114	protein-coding
Merged-chr10-64022259-2	chr10	64022210	64022309	+	0	NA	Intergenic	Intergenic	-2271	NM_001013117	303274	Rn.101513	NM_001013117		Phf12	-	PHD finger protein 12	protein-coding
Merged-chr3-169955574-2	chr3	169955532	169955617	+	0	NA	Intergenic	Intergenic	-48996	NR_031865	100314155		NR_031865		Mir124-3	rno-mir-124-3	microRNA mir-124-3	miscRNA
Merged-chr3-167852792-2	chr3	167852759	167852825	+	0	NA	Intergenic	Intergenic	328454	NM_001191745	311693	Rn.228188	NM_001191745	ENSRNOG00000004584	Cdh26	-	cadherin 26	protein-coding
Merged-chr7-121905609-2	chr7	121905567	121905651	+	0	NA	Intergenic	B4A|SINE|B4	89597	NM_001130569	362971	Rn.19156	NM_001130569	ENSRNOG00000010834	Mpped1	RGD1308244	metallophosphoesterase domain containing 1	protein-coding
Merged-chr2-201206665-2	chr2	201206638	201206693	+	0	NA	promoter-TSS (NM_001008771)	promoter-TSS (NM_001008771)	0	NM_134365	171375	Rn.3689	NM_134365	ENSRNOG00000016000	Atp5f1	-	ATP synthase, H+ transporting, mitochondrial Fo complex, subunit B1	protein-coding
Merged-chr7-125187120-2	chr7	125187082	125187159	+	0	NA	Intergenic	Intergenic	-648295	NM_001191991	500915	Rn.13126	NM_001191991	ENSRNOG00000004460	Fam19a5	RGD1562115|Tafa-5	family with sequence similarity 19 (chemokine (C-C motif)-like), member A5	protein-coding
Merged-chr12-31101502-2	chr12	31101458	31101546	+	0	NA	Intergenic	RMER1C|Other|Other	989639	NM_144758	246280	Rn.10770	NM_144758	ENSRNOG00000000962	Slc15a4	-	solute carrier family 15, member 4	protein-coding
Merged-chr8-122997463-2	chr8	122997429	122997498	+	0	NA	intron (NM_001199225, intron 2 of 3)	intron (NM_001199225, intron 2 of 3)	36162	NM_001025705	316051	Rn.14812	NM_001025705	ENSRNOG00000010096	Azi2	-	5-azacytidine induced 2	protein-coding
Merged-chr1-130580564-2	chr1	130580538	130580591	+	0	NA	Intergenic	HAL1|LINE|L1	304187	NM_057207	117556	Rn.58137	NM_057207	ENSRNOG00000011160	Sv2b	-	synaptic vesicle glycoprotein 2b	protein-coding
Merged-chr3-78653071-2	chr3	78653040	78653102	+	0	NA	Intergenic	Intergenic	-4044	NR_031792	100313984		NR_031792		Mir129-2	rno-mir-129-2	microRNA mir-129-2	miscRNA
Merged-chr3-156017147-2	chr3	156017107	156017187	+	0	NA	intron (NM_134363, intron 7 of 26)	intron (NM_134363, intron 7 of 26)	11130	NM_134363	171373	Rn.10513	NM_134363	ENSRNOG00000018111	Slc12a5	Kcc2	solute carrier family 12 (potassium-chloride transporter), member 5	protein-coding
Merged-chr11-38158203-2	chr11	38158177	38158230	+	0	NA	Intergenic	CpG	-184871	NM_001107105	304056	Rn.98941	NM_001107105		Zfp295	Znf295	zinc finger protein 295	protein-coding
Merged-chr12-44679513-2	chr12	44679487	44679539	+	0	NA	Intergenic	Intergenic	349701	NM_001105937	288743	Rn.19304	NM_001105937	ENSRNOG00000000708	Sgsm1	Rutbc2	small G protein signaling modulator 1	protein-coding
Merged-chr2-113268220-2	chr2	113268191	113268249	+	0	NA	Intergenic	Intergenic	-1403	NM_032075	84022	Rn.74241	NM_032075	ENSRNOG00000024119	Ghsr	-	growth hormone secretagogue receptor	protein-coding
Merged-chr6-35942218-2	chr6	35942186	35942250	+	0	NA	Intergenic	MTE2a|LTR|MaLR	111721	NM_001106718	298890	Rn.36104	NM_001106718	ENSRNOG00000005836	Fam49a	RGD1305961	family with sequence similarity 49, member A	protein-coding
Merged-chr3-45156079-2	chr3	45156054	45156104	+	0	NA	Intergenic	Intergenic	-2570	NM_131912	170739	Rn.10874	NM_131912	ENSRNOG00000007528	Kcnh7	erg3	potassium voltage-gated channel, subfamily H (eag-related), member 7	protein-coding
Merged-chr15-3885029-2	chr15	3884986	3885073	+	0	NA	Intergenic	CpG	15225	NM_001109097	498440	Rn.128550	NM_001109097	ENSRNOG00000040122	Myoz1	RGD1561064	myozenin 1	protein-coding
Merged-chr20-45034221-2	chr20	45034184	45034259	+	0	NA	Intergenic	Intergenic	-59635	NM_001108538	361859	Rn.14862	NM_001108538	ENSRNOG00000000581	Cdc40	-	cell division cycle 40 homolog (S. cerevisiae)	protein-coding
Merged-chr9-74557171-2	chr9	74557143	74557200	+	0	NA	intron (NM_019278, intron 1 of 5)	intron (NM_019278, intron 1 of 5)	979	NM_019278	50561	Rn.66430	NM_019278	ENSRNOG00000019704	Resp18	-	regulated endocrine-specific protein 18	protein-coding
Merged-chr6-8193738-2	chr6	8193701	8193775	+	0	NA	Intergenic	Intergenic	-25477	NM_001008519	313867	Rn.92051	NM_001008519	ENSRNOG00000005877	Lrpprc	Lrp157	leucine-rich pentatricopeptide repeat containing	protein-coding
Merged-chr2-159588104-2	chr2	159588063	159588146	+	0	NA	intron (NM_001107681, intron 2 of 3)	intron (NM_001107681, intron 2 of 3)	113359	NM_001013158	310508	Rn.3666	NM_001013158	ENSRNOG00000012019	B3galnt1	B3galt3	beta-1,3-N-acetylgalactosaminyltransferase 1	protein-coding
Merged-chr10-58895145-2	chr10	58895098	58895192	+	0	NA	promoter-TSS (NM_001113781)	promoter-TSS (NM_001113781)	-117	NM_001113781	360559	Rn.35007	NM_001113781	ENSRNOG00000008040	Fam64a	RGD1308747	family with sequence similarity 64, member A	protein-coding
Merged-chr19-21821245-2	chr19	21821213	21821277	+	0	NA	intron (NM_001033689, intron 8 of 13)	L1MA9|LINE|L1	17250	NM_001033689	291922	Rn.228635	NM_001033689	ENSRNOG00000015162	Lonp2	LRRGT00016|RGD1305466	lon peptidase 2, peroxisomal	protein-coding
Merged-chr10-92812498-2	chr10	92812467	92812529	+	0	NA	Intergenic	Intergenic	7561	NM_001109481	685826	Rn.38616	NM_001109481	ENSRNOG00000028436	Rprml	-	reprimo-like	protein-coding
Merged-chr6-94698433-2	chr6	94698404	94698463	+	0	NA	Intergenic	Intergenic	-16126	NM_053865	116644	Rn.55126	NM_053865		Rtn1	Nsp	reticulon 1	protein-coding
Merged-chr1-174173816-2	chr1	174173779	174173853	+	0	NA	promoter-TSS (NM_001013898)	promoter-TSS (NM_001013898)	-98	NM_001013898	293160	Rn.20471	NM_001013898		RGD1311703	-	similar to sid2057p	protein-coding
Merged-chr3-142053188-2	chr3	142053155	142053221	+	0	NA	Intergenic	Intergenic	30720	NM_001101005	689852	Rn.103325	NM_001101005	ENSRNOG00000009640	Psmf1	-	proteasome inhibitor subunit 1	protein-coding
Merged-chr9-2545626-2	chr9	2545580	2545673	+	0	NA	intron (NM_145095, intron 1 of 15)	intron (NM_145095, intron 1 of 15)	878	NM_145095	246325	Rn.30029	NM_145095	ENSRNOG00000012711	Kcnh8	ELK3|Elk1|Ets-1	potassium voltage-gated channel, subfamily H (eag-related), member 8	protein-coding
Merged-chr3-8493375-2	chr3	8493345	8493405	+	0	NA	Intergenic	B3A|SINE|B2	184258	NM_001106565	296612	Rn.105472	NM_001106565	ENSRNOG00000013933	Med27	RGD1564993	mediator complex subunit 27	protein-coding
Merged-chr10-58757996-2	chr10	58757968	58758025	+	0	NA	Intergenic	Intergenic	132496	NM_021590	59110	Rn.231864	NM_021590		Aipl1	-	aryl hydrocarbon receptor-interacting protein-like 1	protein-coding
Merged-chr18-69072899-2	chr18	69072873	69072925	+	0	NA	intron (NM_012841, intron 1 of 28)	intron (NM_012841, intron 1 of 28)	67842	NM_012841	25311	Rn.10666	NM_012841	ENSRNOG00000033099	Dcc	-	deleted in colorectal carcinoma	protein-coding
Merged-chr6-9042438-2	chr6	9042392	9042485	+	0	NA	Intergenic	Intergenic	27065	NM_023990	78974	Rn.123641	NM_023990		Six3	-	SIX homeobox 3	protein-coding
Merged-chr5-9562409-2	chr5	9562369	9562449	+	0	NA	Intergenic	Intergenic	-256328	NM_001079699	297784	Rn.228976	NM_001079699	ENSRNOG00000007240	Rrs1	-	RRS1 ribosome biogenesis regulator homolog (S. cerevisiae)	protein-coding
Merged-chr10-14487479-2	chr10	14487436	14487522	+	0	NA	promoter-TSS (NM_001108268)	promoter-TSS (NM_001108268)	422	NM_001100493	287134	Rn.2814	NM_001100493	ENSRNOG00000024455	Gnptg	Gnptag	N-acetylglucosamine-1-phosphate transferase, gamma subunit	protein-coding
Merged-chr1-224616169-2	chr1	224616142	224616197	+	0	NA	intron (NM_031776, intron 2 of 13)	intron (NM_031776, intron 2 of 13)	39128	NM_031776	83585	Rn.161897	NM_031776	ENSRNOG00000018282	Gda	Cypin	guanine deaminase	protein-coding
Merged-chr8-104430138-2	chr8	104430106	104430171	+	0	NA	intron (NM_001173354, intron 1 of 21)	intron (NM_001173354, intron 1 of 21)	5786	NM_001173354	315949	Rn.8146	NM_001173354	ENSRNOG00000014521	Armc8	RGD1310477	armadillo repeat containing 8	protein-coding
Merged-chr5-150730946-2	chr5	150730910	150730983	+	0	NA	promoter-TSS (NM_001108685)	promoter-TSS (NM_001108685)	-222	NM_001108685	362612	Rn.63428	NM_001108685	ENSRNOG00000010007	Srsf4	RGD1561347|Sfrs4	serine/arginine-rich splicing factor 4	protein-coding
Merged-chr19-53838416-2	chr19	53838380	53838452	+	0	NA	promoter-TSS (NM_001039030)	promoter-TSS (NM_001039030)	-92	NM_001039030	361438	Rn.209051	NM_001039030	ENSRNOG00000026964	Gas8	-	growth arrest specific 8	protein-coding
Merged-chr10-5741199-2	chr10	5741163	5741236	+	0	NA	intron (NM_012573, intron 3 of 13)	intron (NM_012573, intron 3 of 13)	152971	NM_012573	24409	Rn.9710	NM_012573	ENSRNOG00000033942	Grin2a	NMDAR2A|NR2A	glutamate receptor, ionotropic, N-methyl D-aspartate 2A	protein-coding
Merged-chr1-49832417-2	chr1	49832392	49832443	+	0	NA	Intergenic	Intergenic	60864	NM_001099465	685666	Rn.217930	NM_001099465	ENSRNOG00000013671	Vom2r9	RGD1564755	vomeronasal 2 receptor, 9	protein-coding
Merged-chr9-95734651-2	chr9	95734617	95734685	+	0	NA	Intergenic	RMER21A|LTR|ERV1	357886	NM_001002024	432363	Rn.123431	NM_001002024	ENSRNOG00000022711	Slco4c1	Oatp-H|Oatp-M1|Oatp4c1|Slc21A20	solute carrier organic anion transporter family, member 4C1	protein-coding
Merged-chr11-63513189-2	chr11	63513157	63513221	+	0	NA	intron (NM_001013120, intron 4 of 6)	L2|LINE|L2	127252	NM_001013120	303926	Rn.154553	NM_001013120	ENSRNOG00000001525	Igsf11	-	immunoglobulin superfamily, member 11	protein-coding
Merged-chr9-62272560-2	chr9	62272529	62272592	+	0	NA	Intergenic	Intergenic	145651	NM_001108221	316444	Rn.102913	NM_001108221	ENSRNOG00000012891	Mdh1b	-	malate dehydrogenase 1B, NAD (soluble)	protein-coding
Merged-chr6-100080820-2	chr6	100080781	100080860	+	0	NA	Intergenic	Intergenic	209626	NM_001002289	432392	Rn.228620	NM_001002289	ENSRNOG00000008451	Fut8	-	fucosyltransferase 8 (alpha (1,6) fucosyltransferase)	protein-coding
Merged-chr1-47309778-2	chr1	47309742	47309815	+	0	NA	Intergenic	Intergenic	82288	NM_001106210	292306	Rn.18019	NM_001106210	ENSRNOG00000013190	Rnaset2	-	ribonuclease T2	protein-coding
Merged-chr8-48572602-2	chr8	48572563	48572641	+	0	NA	intron (NM_001108141, intron 3 of 32)	intron (NM_001108141, intron 3 of 32)	166229	NM_001108141	315615	Rn.100124	NM_001108141	ENSRNOG00000016502	Dscaml1	-	Down syndrome cell adhesion molecule-like 1	protein-coding
Merged-chr4-22159196-2	chr4	22159160	22159233	+	0	NA	intron (NM_001109345, intron 4 of 9)	intron (NM_001109345, intron 4 of 9)	12250	NM_001109345	502727	Rn.147467	NM_001109345	ENSRNOG00000005818	RGD1563349	-	similar to RIKEN cDNA 9330182L06	protein-coding
Merged-chr4-161264876-2	chr4	161264840	161264912	+	0	NA	promoter-TSS (NM_001108647)	promoter-TSS (NM_001108647)	-90	NM_001108647	362437	Rn.38932	NM_001108647	ENSRNOG00000018533	Iffo1	RGD1308257	intermediate filament family orphan 1	protein-coding
Merged-chr2-93486053-2	chr2	93486012	93486095	+	0	NA	Intergenic	MTC-int|LTR|MaLR	-8727	NM_001134614	499570	Rn.229045	NM_001134614	ENSRNOG00000038825	Fabp12	RGD1565000	fatty acid binding protein 12	protein-coding
Merged-chr3-56496469-2	chr3	56496441	56496498	+	0	NA	promoter-TSS (NM_031018)	promoter-TSS (NM_031018)	3	NM_031018	81647	Rn.117671	NM_031018	ENSRNOG00000001597	Atf2	-	activating transcription factor 2	protein-coding
Merged-chr4-2717520-2	chr4	2717491	2717549	+	0	NA	promoter-TSS (NM_013148)	promoter-TSS (NM_013148)	-576	NM_013148	25689	Rn.10569	NM_013148	ENSRNOG00000007066	Htr5a	5HT5A|MR22	5-hydroxytryptamine (serotonin) receptor 5A, G protein-coupled	protein-coding
Merged-chr2-30553756-2	chr2	30553724	30553788	+	0	NA	Intergenic	Intergenic	-45402	NM_019217	29456	Rn.220177	NM_019217	ENSRNOG00000017428	Map1b	Mtap1b	microtubule-associated protein 1B	protein-coding
Merged-chr3-18218041-2	chr3	18218012	18218070	+	0	NA	Intergenic	Intergenic	88586	NM_001106571	296706	Rn.81063	NM_001106571	ENSRNOG00000010551	Lhx2	LH2A|Lh-2	LIM homeobox 2	protein-coding
Merged-chr12-36623775-2	chr12	36623742	36623808	+	0	NA	Intergenic	Intergenic	-54838	NM_133518	171039	Rn.10976	NM_133518	ENSRNOG00000001368	Rph3a	-	rabphilin 3A	protein-coding
Merged-chr17-69832429-2	chr17	69832396	69832462	+	0	NA	Intergenic	Intergenic	-248919	NM_172330	282833	Rn.91141	NM_172330	ENSRNOG00000027506	Zp4	Zp-4	zona pellucida glycoprotein 4	protein-coding
Merged-chr13-2293909-2	chr13	2293880	2293939	+	0	NA	Intergenic	Intergenic	-5420657	NM_001047873	301650	Rn.202933	NM_001047873	ENSRNOG00000032206	Cntnap5b	Caspr5-2|Caspr5-3|Cntnap5c|RGD1565194	contactin associated protein-like 5B	protein-coding
Merged-chr19-21954046-2	chr19	21954016	21954077	+	0	NA	intron (NM_199377, intron 23 of 29)	intron (NM_199377, intron 23 of 29)	64819	NM_199377	291923	Rn.214958	NM_199377	ENSRNOG00000015666	Abcc12	-	ATP-binding cassette, subfamily C (CFTR/MRP), member 12	protein-coding
Merged-chr12-30945556-2	chr12	30945521	30945591	+	0	NA	Intergenic	Intergenic	833693	NM_144758	246280	Rn.10770	NM_144758	ENSRNOG00000000962	Slc15a4	-	solute carrier family 15, member 4	protein-coding
Merged-chr2-79480598-2	chr2	79480560	79480637	+	0	NA	Intergenic	Intergenic	49368	NM_022271	64038	Rn.228998	NM_022271		LOC64038	FAM105B	sertolin	protein-coding
Merged-chr4-83910503-2	chr4	83910470	83910537	+	0	NA	Intergenic	Intergenic	27810	NM_001109022	368066	Rn.19133	NM_001109022	ENSRNOG00000011250	Inmt	-	indolethylamine N-methyltransferase	protein-coding
Merged-chr9-37928978-2	chr9	37928932	37929025	+	0	NA	intron (NM_001012233, intron 1 of 7)	intron (NM_001012233, intron 1 of 7)	367	NM_001012233	497196	Rn.137581	NM_001012233	ENSRNOG00000038979	NMS	-	neuromedin S	protein-coding
Merged-chr4-155544775-2	chr4	155544744	155544807	+	0	NA	Intergenic	Intergenic	-1525	NM_001191751	312668	Rn.162767	NM_001191751	ENSRNOG00000008031	Cacna2d4	RGD1562038	calcium channel, voltage-dependent, alpha 2/delta subunit 4	protein-coding
Merged-chr15-105816676-2	chr15	105816648	105816704	+	0	NA	Intergenic	Intergenic	246582	NM_053741	114560	Rn.11606	NM_053741		Rap2a	-	RAS related protein 2a	protein-coding
Merged-chr2-200745035-2	chr2	200744995	200745075	+	0	NA	intron (NM_001270963, intron 2 of 6)	L2|LINE|L2	35257	NM_001270962	65195	Rn.214215	NM_001270962	ENSRNOG00000014686	Kcnd3	Kv4.3	potassium voltage-gated channel, Shal-related subfamily, member 3	protein-coding
Merged-chr12-10373349-2	chr12	10373318	10373380	+	0	NA	Intergenic	Intergenic	-3034	NM_001034199	288475	Rn.162101	NM_001034199	ENSRNOG00000001006	Nptx2	Narp	neuronal pentraxin II	protein-coding
Merged-chr14-66241133-2	chr14	66241085	66241181	+	0	NA	Intergenic	Intergenic	-43157	NM_181365	259243	Rn.205864	NM_181365	ENSRNOG00000032350	Kcnip4	Kchip4	Kv channel interacting protein 4	protein-coding
Merged-chr4-175666185-2	chr4	175666156	175666214	+	0	NA	Intergenic	Intergenic	81880	NM_001109355	502919	Rn.218628	NM_001109355	ENSRNOG00000008125	Igbp1b	RGD1560971	immunoglobulin (CD79A) binding protein 1b	protein-coding
Merged-chr1-97303815-2	chr1	97303788	97303842	+	0	NA	Intergenic	Intergenic	-21086	NM_001009478	365245	Rn.25066	NM_001009478		Saa4	-	serum amyloid A4, constitutive	protein-coding
Merged-chr17-3524819-2	chr17	3524792	3524846	+	0	NA	Intergenic	RMER21A|LTR|ERV1	102045	NM_001106097	290939	Rn.1773	NM_001106097	ENSRNOG00000017150	Med10	RGD1310128	mediator complex subunit 10	protein-coding
Merged-chr19-36191408-2	chr19	36191368	36191448	+	0	NA	intron (NM_053605, intron 1 of 8)	intron (NM_053605, intron 1 of 8)	4156	NM_053605	94338	Rn.54555	NM_053605	ENSRNOG00000000257	Smpd3	cca1	sphingomyelin phosphodiesterase 3, neutral membrane	protein-coding
Merged-chr1-254189464-2	chr1	254189432	254189497	+	0	NA	intron (NM_001106367, intron 7 of 26)	intron (NM_001106367, intron 7 of 26)	518140	NM_001106367	294043		NM_001106367	ENSRNOG00000028832	Sorcs3	-	sortilin-related VPS10 domain containing receptor 3	protein-coding
Merged-chr14-2833161-2	chr14	2833117	2833206	+	0	NA	Intergenic	Intergenic	-3650	NM_001109563	689986	Rn.218684	NM_001109563	ENSRNOG00000023446	LOC689986	-	hypothetical protein LOC689986	protein-coding
Merged-chr2-158039405-2	chr2	158039376	158039434	+	0	NA	intron (NM_001100666, intron 4 of 10)	intron (NM_001100666, intron 4 of 10)	190766	NM_001100666	295105	Rn.22212	NM_001100666	ENSRNOG00000009276	Schip1	-	schwannomin interacting protein 1	protein-coding
Merged-chr2-83001887-2	chr2	83001849	83001926	+	0	NA	intron (NM_001271502, intron 17 of 22)	intron (NM_001271502, intron 17 of 22)	-280049	NM_022526	64322	Rn.1531	NM_022526	ENSRNOG00000010747	Dap	Rap7a	death-associated protein	protein-coding
Merged-chr8-112733349-2	chr8	112733316	112733382	+	0	NA	intron (NM_175592, intron 3 of 38)	intron (NM_175592, intron 3 of 38)	-47955	NM_001108779	363136	Rn.7749	NM_001108779	ENSRNOG00000021899	Tmem115	RGD1310540	transmembrane protein 115	protein-coding
Merged-chr5-154637339-2	chr5	154637310	154637368	+	0	NA	promoter-TSS (NM_001025738)	promoter-TSS (NM_001025738)	-87	NM_001025738	362630	Rn.162118	NM_001025738	ENSRNOG00000007992	Srsf10	Fusip1	serine/arginine-rich splicing factor 10	protein-coding
Merged-chr8-97525423-2	chr8	97525389	97525457	+	0	NA	5' UTR (NM_001142915, exon 1 of 19)	5' UTR (NM_001142915, exon 1 of 19)	144	NM_175869	300901	Rn.12945	NM_001142915	ENSRNOG00000030183	Plod2	-	procollagen lysine, 2-oxoglutarate 5-dioxygenase 2	protein-coding
Merged-chr18-78889098-2	chr18	78889069	78889127	+	0	NA	Intergenic	RMER19A|LTR|ERVK	-14647	NM_012958	50577	Rn.10213	NM_012958	ENSRNOG00000016654	Galr1	Galnr1	galanin receptor 1	protein-coding
Merged-chr20-11115669-2	chr20	11115638	11115700	+	0	NA	Intergenic	Intergenic	8524	NM_145679	246773	Rn.83630	NM_145679	ENSRNOG00000001217	Lrrc3	-	leucine rich repeat containing 3	protein-coding
Merged-chr4-59011964-2	chr4	59011936	59011993	+	0	NA	Intergenic	Intergenic	-353367	NM_138848	192181	Rn.162741	NM_138848	ENSRNOG00000012495	Podxl	PC|PCLP-1|podocalyxin	podocalyxin-like	protein-coding
Merged-chr5-168457668-2	chr5	168457625	168457711	+	0	NA	intron (NM_001195559, intron 6 of 24)	intron (NM_001195559, intron 6 of 24)	-256503	NM_057097	29528	Rn.219999	NM_057097	ENSRNOG00000030055	Vamp3	-	vesicle-associated membrane protein 3	protein-coding
Merged-chr16-5219537-2	chr16	5219508	5219567	+	0	NA	Intergenic	Intergenic	-86867	NM_207589	290549	Rn.103178	NM_207589	ENSRNOG00000014624	Selk	-	selenoprotein K	protein-coding
Merged-chr12-31058341-2	chr12	31058302	31058381	+	0	NA	Intergenic	Intergenic	946479	NM_144758	246280	Rn.10770	NM_144758	ENSRNOG00000000962	Slc15a4	-	solute carrier family 15, member 4	protein-coding
Merged-chr1-182094620-2	chr1	182094576	182094664	+	0	NA	promoter-TSS (NM_001100482)	promoter-TSS (NM_001100482)	20	NM_001100482	252854	Rn.112669	NM_001100482	ENSRNOG00000013407	Slc5a11	Kst1|SMIT2	solute carrier family 5 (sodium/glucose cotransporter), member 11	protein-coding
Merged-chr3-105621391-2	chr3	105621353	105621430	+	0	NA	Intergenic	RMER21A|LTR|ERV1	-3873	NM_001109204	499870	Rn.20474	NM_001109204	ENSRNOG00000037302	Rad51	RGD1563603	RAD51 homolog (S. cerevisiae)	protein-coding
Merged-chr4-118526338-2	chr4	118526313	118526364	+	0	NA	Intergenic	Intergenic	225267	NM_181087	312495	Rn.19898	NM_181087	ENSRNOG00000015076	Cyp26b1	-	cytochrome P450, family 26, subfamily b, polypeptide 1	protein-coding
Merged-chr2-251239911-2	chr2	251239882	251239940	+	0	NA	Intergenic	ID2|SINE|ID	263802	NM_001011953	295543	Rn.17350	NM_001011953	ENSRNOG00000042359	Pigk	-	phosphatidylinositol glycan anchor biosynthesis, class K	protein-coding
Merged-chr11-80643580-2	chr11	80643547	80643614	+	0	NA	intron (NM_013126, intron 1 of 25)	intron (NM_013126, intron 1 of 25)	20397	NM_013126	25666	Rn.10544	NM_013126	ENSRNOG00000001796	Dgkg	DGKIII|Dagk3	diacylglycerol kinase, gamma	protein-coding
Merged-chr7-66902661-2	chr7	66902635	66902688	+	0	NA	Intergenic	Lx7|LINE|L1	-114283	NM_053593	94201	Rn.6115	NM_053593	ENSRNOG00000025602	Cdk4	-	cyclin-dependent kinase 4	protein-coding
Merged-chr18-17613439-2	chr18	17613397	17613482	+	0	NA	intron (NM_001107400, intron 1 of 11)	intron (NM_001107400, intron 1 of 11)	971	NM_001107400	307540	Rn.23878	NM_001107400	ENSRNOG00000014503	Celf4	Brunol4	CUGBP, Elav-like family member 4	protein-coding
Merged-chr1-175146029-2	chr1	175145991	175146067	+	0	NA	Intergenic	Intergenic	34494	NM_031563	500538	Rn.194909	NM_031563	ENSRNOG00000023786	Ybx1	Byb1|Cbfa|Dbpb|Ef1a|Msy1|Nsep1|Yb1	Y box binding protein 1	protein-coding
Merged-chr6-129423857-2	chr6	129423830	129423884	+	0	NA	Intergenic	Intergenic	-46896	NM_001109601	690575	Rn.218634	NM_001109601	ENSRNOG00000025233	Tcl1a	Tcl1	T-cell leukemia/lymphoma 1A	protein-coding
Merged-chr2-250922596-2	chr2	250922560	250922633	+	0	NA	Intergenic	CpG	-27778	NM_001134549	310958	Rn.198185	NM_001134549		Zzz3	RGD1565468	zinc finger, ZZ-type containing 3	protein-coding
Merged-chr14-83223942-2	chr14	83223913	83223972	+	0	NA	Intergenic	Intergenic	60388	NM_001134558	314061	Rn.207255	NM_001134558	ENSRNOG00000005122	RGD1306371	Uvssa	similar to putative nuclear protein, with 2 coiled coil-4 domains, of eukaryotic origin (5I282)	protein-coding
Merged-chr8-58433149-2	chr8	58433122	58433177	+	0	NA	promoter-TSS (NM_022863)	promoter-TSS (NM_022863)	-68	NM_022863	64831	Rn.10132	NM_022863	ENSRNOG00000013271	Ireb2	Irp2	iron responsive element binding protein 2	protein-coding
Merged-chr1-54044103-2	chr1	54044059	54044147	+	0	NA	Intergenic	Intergenic	-138423	NM_001191559	365153	Rn.220820	NM_001191559	ENSRNOG00000015293	Tcte3	-	t-complex-associated testis expressed 3	protein-coding
Merged-chr1-83612761-2	chr1	83612729	83612794	+	0	NA	Intergenic	Intergenic	-38515	NM_139086	245917	Rn.11220	NM_139086		Sycn	Syl	syncollin	protein-coding
Merged-chr3-77104513-2	chr3	77104484	77104543	+	0	NA	Intergenic	Intergenic	110425	NM_001011955	295934	Rn.16695	NM_001011955	ENSRNOG00000007989	Chst1	-	carbohydrate (keratan sulfate Gal-6) sulfotransferase 1	protein-coding
Merged-chr7-111703432-2	chr7	111703407	111703457	+	0	NA	Intergenic	Intergenic	241241	NM_001114405	362930	Rn.106043	NM_001114405	ENSRNOG00000007628	Ptp4a3	-	protein tyrosine phosphatase type IVA, member 3	protein-coding
Merged-chr20-6939149-2	chr20	6939123	6939176	+	0	NA	promoter-TSS (NM_031020)	promoter-TSS (NM_031020)	-99	NM_031020	81649	Rn.88085	NM_031020	ENSRNOG00000000513	Mapk14	CRK1|CSBP|CSPB1|Csbp1|Csbp2|Exip|Hog|Mxi2|Prkm14|Prkm15|RK|Sapk2A|p38|p38Hog|p38alpha	mitogen activated protein kinase 14	protein-coding
Merged-chr7-134080408-2	chr7	134080380	134080436	+	0	NA	promoter-TSS (NM_031070)	promoter-TSS (NM_031070)	-304	NM_031070	81734	Rn.11567	NM_031070	ENSRNOG00000006235	Nell2	-	NEL-like 2 (chicken)	protein-coding
Merged-chr6-121897122-2	chr6	121897085	121897160	+	0	NA	Intergenic	Intergenic	519863	NM_001005888	314360	Rn.30608	NM_001005888	ENSRNOG00000003759	Galc	-	galactosylceramidase	protein-coding
Merged-chr17-77870409-2	chr17	77870384	77870435	+	0	NA	promoter-TSS (NM_017276)	promoter-TSS (NM_017276)	-239	NM_017276	29662	Rn.1441	NM_017276	ENSRNOG00000018091	Gdi2	Gdi3	GDP dissociation inhibitor 2	protein-coding
Merged-chr5-155672669-2	chr5	155672633	155672706	+	0	NA	Intergenic	Intergenic	-7490	NM_001008515	298566	Rn.105647	NM_001008515	ENSRNOG00000012807	C1qa	-	complement component 1, q subcomponent, A chain	protein-coding
Merged-chr8-109647750-2	chr8	109647711	109647790	+	0	NA	intron (NM_001109003, intron 4 of 17)	intron (NM_001109003, intron 4 of 17)	19889	NM_001109003	367160	Rn.57966	NM_001109003		Cpne4	-	copine IV	protein-coding
Merged-chr2-53393505-2	chr2	53393474	53393536	+	0	NA	Intergenic	Intergenic	-7578	NM_001107671	310358	Rn.102997	NM_001107671	ENSRNOG00000014550	Plcxd3	RGD1308448	phosphatidylinositol-specific phospholipase C, X domain containing 3	protein-coding
Merged-chr9-14076902-2	chr9	14076872	14076932	+	0	NA	Intergenic	RMER21A|LTR|ERV1	-47699	NM_181772	316259	Rn.97222	NM_181772		Opn5	Gpr136	opsin 5	protein-coding
Merged-chr19-21359235-2	chr19	21359204	21359266	+	0	NA	Intergenic	Intergenic	-357906	NM_080905	140941	Rn.73937	NM_080905		Siah1a	SIAH|Siah1	seven in absentia 1A	protein-coding
Merged-chr20-4182378-2	chr20	4182345	4182411	+	0	NA	intron (NM_031504, intron 32 of 40)	(CTAGGG)n|Simple_repeat|Simple_repeat	17658	NM_001002809	406169	Rn.18179	NM_001002809	ENSRNOG00000000431	Atf6b	Crebl1	activating transcription factor 6 beta	protein-coding
Merged-chr1-87765840-2	chr1	87765810	87765871	+	0	NA	Intergenic	MLT1K|LTR|MaLR	-40205	NM_053541	89787	Rn.145216	NM_053541	ENSRNOG00000011451	Lrp3	-	low density lipoprotein receptor-related protein 3	protein-coding
Merged-chr19-24862997-2	chr19	24862965	24863029	+	0	NA	Intergenic	Intergenic	-2456	NM_001107165	304667	Rn.42054	NM_001107165	ENSRNOG00000043215	Rtbdn	Rtbnd	retbindin	protein-coding
Merged-chr7-27766167-2	chr7	27766129	27766206	+	0	NA	intron (NM_001271371, intron 16 of 24)	intron (NM_001271371, intron 16 of 24)	254365	NM_023979	78963	Rn.64522	NM_023979		Apaf1	-	apoptotic peptidase activating factor 1	protein-coding
Merged-chr16-19397568-2	chr16	19397529	19397608	+	0	NA	promoter-TSS (NM_001107304)	promoter-TSS (NM_001107304)	-316	NM_001107304	306347	Rn.7876	NM_001107304	ENSRNOG00000019824	Ell	-	elongation factor RNA polymerase II	protein-coding
Merged-chr10-41090810-2	chr10	41090774	41090846	+	0	NA	Intergenic	Intergenic	-69043	NM_013133	25674	Rn.10109	NM_013133	ENSRNOG00000013588	Glra1	GLYRA1	glycine receptor, alpha 1	protein-coding
Merged-chr15-88502224-2	chr15	88502195	88502254	+	0	NA	Intergenic	Intergenic	86591	NM_001108389	361088	Rn.154151	NM_001108389	ENSRNOG00000009690	Rnf219	RGD1564706	ring finger protein 219	protein-coding
Merged-chr13-47607731-2	chr13	47607696	47607766	+	0	NA	Intergenic	Intergenic	-82787	NM_012665	24805	Rn.88574	NM_012665	ENSRNOG00000004756	Syt2	RATSYNII|SYNII	synaptotagmin II	protein-coding
Merged-chr5-143373399-2	chr5	143373372	143373426	+	0	NA	Intergenic	Intergenic	164771	NM_001048184	298514	Rn.6455	NM_001048184	ENSRNOG00000017426	Rragc	-	Ras-related GTP binding C	protein-coding
Merged-chr6-108741253-2	chr6	108741224	108741282	+	0	NA	5' UTR (NM_001109485, exon 1 of 5)	5' UTR (NM_001109485, exon 1 of 5)	114	NM_001109485	685882	Rn.171669	NM_001109485	ENSRNOG00000027645	Syndig1l	Tmem90a	synapse differentiation inducing 1-like	protein-coding
Merged-chr12-8550942-2	chr12	8550913	8550971	+	0	NA	promoter-TSS (NM_001191663)	promoter-TSS (NM_001191663)	-208	NM_001191663	288457	Rn.228201	NM_001191663	ENSRNOG00000000952	Gsx1	Gsh1	GS homeobox 1	protein-coding
Merged-chr16-19867070-2	chr16	19867044	19867096	+	0	NA	promoter-TSS (NM_001106077)	promoter-TSS (NM_001106077)	-77	NM_001106077	290668	Rn.49215	NM_001106077	ENSRNOG00000020526	Mau2	RGD1308759	Mau2 chromatid cohesion factor homolog (C. elegans)	protein-coding
Merged-chr19-35526400-2	chr19	35526372	35526429	+	0	NA	Intergenic	CpG	6848	NM_001037193	307798	Rn.8611	NM_001037193	ENSRNOG00000038973	Acd	-	adrenocortical dysplasia homolog (mouse)	protein-coding
Merged-chr9-62778526-2	chr9	62778493	62778560	+	0	NA	Intergenic	Intergenic	-40438	NM_001108800	363243	Rn.102325	NM_001108800		Klf7	-	Kruppel-like factor 7 (ubiquitous)	protein-coding
Merged-chr7-46876395-2	chr7	46876366	46876424	+	0	NA	promoter-TSS (NM_053890)	promoter-TSS (NM_053890)	-157	NM_053890	116670	Rn.162937	NM_053890	ENSRNOG00000004925	Ppp1r12a	M110|MBSP|Mypt1	protein phosphatase 1, regulatory subunit 12A	protein-coding
Merged-chr12-40201184-2	chr12	40201141	40201228	+	0	NA	Intergenic	Intergenic	-194757	NM_001107146	304528	Rn.105670	NM_001107146	ENSRNOG00000001134	Rfc5	-	replication factor C (activator 1) 5	protein-coding
Merged-chr1-82748110-2	chr1	82748066	82748155	+	0	NA	promoter-TSS (NM_001108478)	promoter-TSS (NM_001108478)	36	NM_001108478	361528	Rn.45506	NM_001108478	ENSRNOG00000018850	Ttc9b	RGD1306256	tetratricopeptide repeat domain 9B	protein-coding
Merged-chr2-219682096-2	chr2	219682068	219682125	+	0	NA	promoter-TSS (NM_001106468)	promoter-TSS (NM_001106468)	-139	NM_001106468	295425	Rn.218248	NM_001106468	ENSRNOG00000014660	Usp53	-	ubiquitin specific peptidase 53	protein-coding
Merged-chr1-186003902-2	chr1	186003876	186003928	+	0	NA	intron (NM_001106296, intron 2 of 4)	intron (NM_001106296, intron 2 of 4)	1766	NM_001106296	293493	Rn.128103	NM_001106296	ENSRNOG00000019914	Fam57b	RGD1308215	family with sequence similarity 57, member B	protein-coding
Merged-chr8-113455567-2	chr8	113455533	113455601	+	0	NA	exon (NM_019146, exon 1 of 13)	exon (NM_019146, exon 1 of 13)	199	NM_019146	29138	Rn.29999	NM_019146	ENSRNOG00000030714	Bsn	Znf231	bassoon	protein-coding
Merged-chr5-149049314-2	chr5	149049278	149049351	+	0	NA	Intergenic	Intergenic	-23590	NM_001015033	366474	Rn.74081	NM_001015033	ENSRNOG00000031475	Col16a1	-	collagen, type XVI, alpha 1	protein-coding
Merged-chr4-112297501-2	chr4	112297465	112297537	+	0	NA	Intergenic	Intergenic	-58272	NM_053289	24618	Rn.9727	NM_053289	ENSRNOG00000006151	Reg3b	Pap|Pap1	regenerating islet-derived 3 beta	protein-coding
Merged-chrX-90862529-2	chrX	90862502	90862556	+	0	NA	Intergenic	Intergenic	-63683	NM_001014222	363483	Rn.30139	XM_003754793	ENSRNOG00000037923	Dmrtc1c	-	DMRT-like family C1c	protein-coding
Merged-chr18-24205192-2	chr18	24205150	24205235	+	0	NA	promoter-TSS (NM_001108886)	promoter-TSS (NM_001108886)	-133	NM_001108886	364834	Rn.128728	NM_001108886	ENSRNOG00000016231	Polr2d	-	polymerase (RNA) II (DNA directed) polypeptide D	protein-coding
Merged-chr9-74541808-2	chr9	74541781	74541835	+	0	NA	intron (NM_053881, intron 1 of 22)	intron (NM_053881, intron 1 of 22)	948	NM_053881	116660	Rn.11097	NM_053881	ENSRNOG00000019587	Ptprn	ICA512|Ia-2	protein tyrosine phosphatase, receptor type, N	protein-coding
Merged-chr9-23934912-2	chr9	23934887	23934938	+	0	NA	intron (NM_001106898, intron 16 of 30)	intron (NM_001106898, intron 16 of 30)	498126	NM_139189	246046	Rn.201860	NM_139189	ENSRNOG00000012178	Lmbrd1	-	LMBR1 domain containing 1	protein-coding
Merged-chr6-29351490-2	chr6	29351456	29351524	+	0	NA	Intergenic	Intergenic	-647312	NM_001106713	298867	Rn.200876	NM_001106713	ENSRNOG00000005371	Klhl29	Kbtbd9	kelch-like 29 (Drosophila)	protein-coding
Merged-chr9-57053335-2	chr9	57053293	57053377	+	0	NA	promoter-TSS (NM_198789)	promoter-TSS (NM_198789)	-88	NM_198789	363232	Rn.228908	NM_198789	ENSRNOG00000013977	Bzw1	-	basic leucine zipper and W2 domains 1	protein-coding
Merged-chr3-170454835-2	chr3	170454809	170454862	+	0	NA	promoter-TSS (NM_024346)	promoter-TSS (NM_024346)	64	NM_024346	29246	Rn.14961	NM_024346	ENSRNOG00000013657	Stmn3	Sclip	stathmin-like 3	protein-coding
Merged-chr20-31673670-2	chr20	31673645	31673695	+	0	NA	intron (NM_001109338, intron 1 of 6)	intron (NM_001109338, intron 1 of 6)	51797	NM_001109338	502421	Rn.85970	NM_001109338	ENSRNOG00000000412	Slc35f1	RGD1559576	solute carrier family 35, member F1	protein-coding
Merged-chr10-55825777-2	chr10	55825735	55825820	+	0	NA	promoter-TSS (NM_001109648)	promoter-TSS (NM_001109648)	-82	NM_001109648	691750	Rn.2425	NM_001109648	ENSRNOG00000006519	Tmem107	-	transmembrane protein 107	protein-coding
Merged-chr14-70663019-2	chr14	70662991	70663048	+	0	NA	Intergenic	Intergenic	12265	NM_001107217	305391	Rn.34860	NM_001107217	ENSRNOG00000003592	Med28	Eg1|FKSG20|RGD1305875	mediator complex subunit 28	protein-coding
Merged-chr5-146089132-2	chr5	146089106	146089159	+	0	NA	promoter-TSS (NM_017284)	promoter-TSS (NM_017284)	-101	NM_017284	29675	Rn.1981	NM_017284	ENSRNOG00000011463	Psmb2	-	proteasome (prosome, macropain) subunit, beta type 2	protein-coding
Merged-chr9-59249079-2	chr9	59249034	59249124	+	0	NA	Intergenic	Intergenic	-83314	NM_001108798	363239	Rn.207366	NM_001108798	ENSRNOG00000014722	Raph1	-	Ras association (RalGDS/AF-6) and pleckstrin homology domains 1	protein-coding
Merged-chr16-2867955-2	chr16	2867929	2867981	+	0	NA	Intergenic	Intergenic	-64826	NM_170787	259269	Rn.213719	NM_170787	ENSRNOG00000015148	Erc2	CAST|Cmbp	ELKS/RAB6-interacting/CAST family member 2	protein-coding
Merged-chr7-114573099-2	chr7	114573058	114573140	+	0	NA	promoter-TSS (NM_001130570)	promoter-TSS (NM_001130570)	-308	NM_001130570	366951	Rn.220523	NM_001130570	ENSRNOG00000025594	Scrt1	-	scratch homolog 1, zinc finger protein (Drosophila)	protein-coding
Merged-chr14-85609287-2	chr14	85609258	85609317	+	0	NA	Intergenic	Intergenic	-4514	NM_012607	24587	Rn.108194	NM_012607	ENSRNOG00000008716	Nefh	Nfh	neurofilament, heavy polypeptide	protein-coding
Merged-chr19-6947501-2	chr19	6947458	6947545	+	0	NA	Intergenic	Intergenic	1261640	NM_053393	84408	Rn.214220	NM_053393	ENSRNOG00000011274	Cdh8	-	cadherin 8	protein-coding
Merged-chr8-21157365-2	chr8	21157321	21157410	+	0	NA	intron (NM_172324, intron 1 of 6)	CpG	866	NM_172324	282824	Rn.22586	NM_172324	ENSRNOG00000013752	Elavl3	Huc	ELAV (embryonic lethal, abnormal vision, Drosophila)-like 3 (Hu antigen C)	protein-coding
Merged-chr3-77072523-2	chr3	77072487	77072559	+	0	NA	Intergenic	Intergenic	78434	NM_001011955	295934	Rn.16695	NM_001011955	ENSRNOG00000007989	Chst1	-	carbohydrate (keratan sulfate Gal-6) sulfotransferase 1	protein-coding
Merged-chr13-45695988-2	chr13	45695952	45696025	+	0	NA	Intergenic	Intergenic	-58112	NM_001160314	116690	Rn.3048	NM_001160313	ENSRNOG00000030515	Nfasc	NF	neurofascin	protein-coding
Merged-chr7-126622739-2	chr7	126622693	126622785	+	0	NA	Intergenic	MLT1E|LTR|MaLR	412734	NM_001108103	315210	Rn.9133	NM_001108103	ENSRNOG00000004538	Brd1	-	bromodomain containing 1	protein-coding
Merged-chr10-70708502-2	chr10	70708473	70708532	+	0	NA	Intergenic	Intergenic	123939	NM_001134410	287564	Rn.46621	NM_001134410	ENSRNOG00000007455	Tmem132e	RGD1565522	transmembrane protein 132E	protein-coding
Merged-chr3-153779732-2	chr3	153779685	153779780	+	0	NA	Intergenic	Intergenic	-15741	NM_001014185	362264	Rn.3175	NM_001014185	ENSRNOG00000006380	Srsf6	Sfrs6	serine/arginine-rich splicing factor 6	protein-coding
Merged-chr1-256262776-2	chr1	256262747	256262805	+	0	NA	intron (NM_001191563, intron 1 of 25)	intron (NM_001191563, intron 1 of 25)	16789	NM_001191563	309533	Rn.225286	XM_001070775	ENSRNOG00000011313	Sorcs1	-	sortilin-related VPS10 domain containing receptor 1	protein-coding
Merged-chr17-3901385-2	chr17	3901352	3901419	+	0	NA	Intergenic	Intergenic	-24804	NM_001107333	306672	Rn.22554	NM_001107333	ENSRNOG00000017613	Papd7	Pols	PAP associated domain containing 7	protein-coding
Merged-chr8-104424256-2	chr8	104424231	104424282	+	0	NA	intron (NM_001173354, intron 1 of 21)	CpG	11668	NM_001173354	315949	Rn.8146	NM_001173354	ENSRNOG00000014521	Armc8	RGD1310477	armadillo repeat containing 8	protein-coding
Merged-chr7-125973665-2	chr7	125973626	125973705	+	0	NA	intron (NM_001191991, intron 1 of 3)	intron (NM_001191991, intron 1 of 3)	138250	NM_001191991	500915	Rn.13126	NM_001191991	ENSRNOG00000004460	Fam19a5	RGD1562115|Tafa-5	family with sequence similarity 19 (chemokine (C-C motif)-like), member A5	protein-coding
Merged-chr10-97347650-2	chr10	97347623	97347677	+	0	NA	Intergenic	Intergenic	-38627	NM_080693	140726	Rn.81219	NM_080693		Cacng5	-	calcium channel, voltage-dependent, gamma subunit 5	protein-coding
Merged-chr9-57289498-2	chr9	57289451	57289545	+	0	NA	Intergenic	Intergenic	-20338	NM_001033864	117279	Rn.204752	NM_001033864	ENSRNOG00000012473	Cflar	Flip	CASP8 and FADD-like apoptosis regulator	protein-coding
Merged-chr12-11549506-2	chr12	11549464	11549549	+	0	NA	intron (NM_001105910, intron 1 of 21)	intron (NM_001105910, intron 1 of 21)	5330	NM_001105910	288484	Rn.104814	NM_001105910	ENSRNOG00000030927	Grid2ip	-	glutamate receptor, ionotropic, delta 2 (Grid2) interacting protein	protein-coding
Merged-chr10-96354573-2	chr10	96354536	96354610	+	0	NA	promoter-TSS (NM_053483)	promoter-TSS (NM_053483)	-197	NM_001270802	85245	Rn.2949	NM_001270802	ENSRNOG00000015329	Kpna2	importin	karyopherin alpha 2	protein-coding
Merged-chr10-104533408-2	chr10	104533380	104533437	+	0	NA	Intergenic	Intergenic	-12235	NM_001077592	689284	Rn.129626	NM_001077592	ENSRNOG00000036729	Rpl38	-	ribosomal protein L38	protein-coding
Merged-chr16-37741100-2	chr16	37741061	37741140	+	0	NA	promoter-TSS (NM_053724).2	promoter-TSS (NM_053724).2	-91	NM_053724	114516	Rn.10038	NM_053724		Glra3	-	glycine receptor, alpha 3	protein-coding
Merged-chr15-43921664-2	chr15	43921624	43921704	+	0	NA	Intergenic	Intergenic	-22872	NR_031866	100314291		NR_031866		Mir124-1	rno-mir-124-1	microRNA mir-124-1	miscRNA
Merged-chr1-199647462-2	chr1	199647431	199647493	+	0	NA	Intergenic	Intergenic	110740	NR_032736	100314122		NR_032736		Mir202	rno-mir-202	microRNA mir-202	miscRNA
Merged-chr5-23135986-2	chr5	23135950	23136023	+	0	NA	intron (NM_001108969, intron 1 of 6)	intron (NM_001108969, intron 1 of 6)	238	NM_001108969	366311	Rn.168299	NM_001108969		Clvs1	Clavesin-1|RGD1564200|Rlbp1l1	clavesin 1	protein-coding
Merged-chr19-42404876-2	chr19	42404849	42404903	+	0	NA	Intergenic	Intergenic	-155203	NM_001107432	307865	Rn.136887	NM_001107432		Cntnap4	-	contactin associated protein-like 4	protein-coding
Merged-chr8-26326477-2	chr8	26326442	26326513	+	0	NA	Intergenic	Intergenic	-6740	NM_054003	117108	Rn.88274	NM_054003	ENSRNOG00000007142	B3gat1	Hnk-1	beta-1,3-glucuronyltransferase 1 (glucuronosyltransferase P)	protein-coding
Merged-chr7-109799058-2	chr7	109799025	109799092	+	0	NA	Intergenic	Intergenic	468487	NM_053405	84429	Rn.48796	NM_053405	ENSRNOG00000009265	Kcnk9	Task3	potassium channel, subfamily K, member 9	protein-coding
Merged-chr1-80176618-2	chr1	80176591	80176645	+	0	NA	promoter-TSS (NM_001037346)	promoter-TSS (NM_001037346)	-31	NM_001037346	29287	Rn.127775	NM_001037346	ENSRNOG00000037897	Rps19	-	ribosomal protein S19	protein-coding
Merged-chr4-44722844-2	chr4	44722818	44722870	+	0	NA	promoter-TSS (NM_001106585)	promoter-TSS (NM_001106585)	25	NM_001106585	296913	Rn.14059	NM_001106585	ENSRNOG00000008504	Naa38	Lsm8	N(alpha)-acetyltransferase 38, NatC auxiliary subunit	protein-coding
Merged-chr17-89306407-2	chr17	89306377	89306437	+	0	NA	Intergenic	Intergenic	180513	NM_001015031	364788	Rn.229212	NM_001015031		Arl5b	Arl8	ADP-ribosylation factor-like 5B	protein-coding
Merged-chr7-111965046-2	chr7	111965018	111965075	+	0	NA	Intergenic	B4A|SINE|B4	502856	NM_001114405	362930	Rn.106043	NM_001114405	ENSRNOG00000007628	Ptp4a3	-	protein tyrosine phosphatase type IVA, member 3	protein-coding
Merged-chr11-14241856-2	chr11	14241822	14241890	+	0	NA	Intergenic	Intergenic	134194	NM_001105899	288322	Rn.218453	NM_001105899	ENSRNOG00000033441	Lipi	Liph	lipase, member I	protein-coding
Merged-chr20-13808837-2	chr20	13808794	13808881	+	0	NA	Intergenic	Intergenic	25293	NM_053294	25369	Rn.11180	NM_053294	ENSRNOG00000001302	Adora2a	A2ar|ADENO|Adora2l1	adenosine A2a receptor	protein-coding
Merged-chr9-11165438-2	chr9	11165400	11165476	+	0	NA	promoter-TSS (NM_053527)	promoter-TSS (NM_053527)	-193	NM_053527	85434	Rn.54977	NM_053527	ENSRNOG00000019975	Cdc5l	-	CDC5 cell division cycle 5-like (S. pombe)	protein-coding
Merged-chr14-82112216-2	chr14	82112182	82112250	+	0	NA	promoter-TSS (NM_019182)	promoter-TSS (NM_019182)	-180	NM_019182	29274	Rn.30015	NM_019182	ENSRNOG00000013930	Rnf4	-	ring finger protein 4	protein-coding
Merged-chr11-35367430-2	chr11	35367402	35367458	+	0	NA	Intergenic	RMER19A|LTR|ERVK	-209653	NM_133321	170847	Rn.81018	NM_133321	ENSRNOG00000001656	Kcnj15	Kir4.2	potassium inwardly-rectifying channel, subfamily J, member 15	protein-coding
Merged-chr1-119108018-2	chr1	119107984	119108052	+	0	NA	intron (NM_031780, intron 3 of 13)	intron (NM_031780, intron 3 of 13)	137136	NM_031780	83610	Rn.62687	NM_031780	ENSRNOG00000016358	Apba2	Mint2	amyloid beta (A4) precursor protein-binding, family A, member 2	protein-coding
Merged-chr8-92278270-2	chr8	92278242	92278298	+	0	NA	promoter-TSS (NM_133427)	promoter-TSS (NM_133427)	-161	NM_133427	171015	Rn.3334	NM_133427	ENSRNOG00000010024	Cyb5r4	Ncb5or|b5&b5R|b5+b5R|cb5/cb5R	cytochrome b5 reductase 4	protein-coding
Merged-chr2-203780554-2	chr2	203780518	203780590	+	0	NA	intron (NM_001108563, intron 5 of 5)	intron (NM_001108563, intron 5 of 5)	11899	NM_001108563	362018	Rn.6456	NM_001108563	ENSRNOG00000019780	Sypl2	Mg29	synaptophysin-like 2	protein-coding
Merged-chr11-75846860-2	chr11	75846832	75846888	+	0	NA	Intergenic	Intergenic	375635	NM_012968	25466	Rn.10511	NM_001167840	ENSRNOG00000001928	Il1rap	IL-1RAcp|Il1racpb	interleukin 1 receptor accessory protein	protein-coding
Merged-chr6-106005153-2	chr6	106005126	106005180	+	0	NA	Intergenic	CpG	-166743	NM_139330	246212	Rn.10835	NM_139330	ENSRNOG00000007646	Sipa1l1	SPAL|Spa-1|Spa1|Spar	signal-induced proliferation-associated 1 like 1	protein-coding
Merged-chr1-48798850-2	chr1	48798803	48798898	+	0	NA	intron (NM_013217, intron 1 of 24)	intron (NM_013217, intron 1 of 24)	10904	NM_013217	26955	Rn.58	NM_013217	ENSRNOG00000023753	Mllt4	Af6	myeloid/lymphoid or mixed-lineage leukemia (trithorax homolog, Drosophila); translocated to, 4	protein-coding
Merged-chr5-168354401-2	chr5	168354370	168354432	+	0	NA	intron (NM_001195559, intron 6 of 24)	intron (NM_001195559, intron 6 of 24)	-153236	NM_057097	29528	Rn.219999	NM_057097	ENSRNOG00000030055	Vamp3	-	vesicle-associated membrane protein 3	protein-coding
Merged-chr6-112281759-2	chr6	112281734	112281784	+	0	NA	intron (NM_053817, intron 1 of 22)	intron (NM_053817, intron 1 of 22)	7804	NM_053817	116508	Rn.10926	NM_053817	ENSRNOG00000024722	Nrxn3	-	neurexin 3	protein-coding
Merged-chr8-48684371-2	chr8	48684343	48684399	+	0	NA	intron (NM_001108141, intron 15 of 32)	intron (NM_001108141, intron 15 of 32)	-133453	NM_019204	29392	Rn.207201	NM_019204	ENSRNOG00000016847	Bace1	Bace	beta-site APP cleaving enzyme 1	protein-coding
Merged-chr4-126033919-2	chr4	126033893	126033946	+	0	NA	Intergenic	Intergenic	-32117	NM_138535	171571	Rn.15680	NM_138535	ENSRNOG00000009726	Grip2	Abp	glutamate receptor interacting protein 2	protein-coding
Merged-chr1-181497700-2	chr1	181497666	181497734	+	0	NA	Intergenic	Intergenic	-1016	NM_080691	140724	Rn.212756	NM_080691	ENSRNOG00000012362	Cacng3	-	calcium channel, voltage-dependent, gamma subunit 3	protein-coding
Merged-chr10-57527034-2	chr10	57526995	57527073	+	0	NA	promoter-TSS (NM_001008361)	promoter-TSS (NM_001008361)	1	NM_001008361	360554	Rn.26488	NM_001008361	ENSRNOG00000003879	Rnf167	RGD1305972	ring finger protein 167	protein-coding
Merged-chr1-169836357-2	chr1	169836319	169836396	+	0	NA	5' UTR (NM_001107542, exon 1 of 28)	5' UTR (NM_001107542, exon 1 of 28)	105	NM_001107542	308896	Rn.101536	NM_001107542	ENSRNOG00000026754	Usp47	-	ubiquitin specific peptidase 47	protein-coding
Merged-chr4-55854180-2	chr4	55854130	55854230	+	0	NA	Intergenic	Intergenic	-37982	NR_031875	100314157		NR_031875		Mir129-1	rno-mir-129-1	microRNA mir-129-1	miscRNA
Merged-chr6-129604891-2	chr6	129604863	129604920	+	0	NA	Intergenic	Intergenic	-139889	NM_001270713	25245	Rn.9845	NM_001270713		Bdkrb2	B2BKR|B2BRA	bradykinin receptor B2	protein-coding
Merged-chr4-73119114-2	chr4	73119076	73119153	+	0	NA	Intergenic	Intergenic	-1597784	NM_001134994	680668	Rn.215836	NM_001134994		Tpk1	-	thiamin pyrophosphokinase 1	protein-coding
Merged-chr1-159146150-2	chr1	159146102	159146199	+	0	NA	intron (NM_022947, intron 2 of 14)	L3|LINE|CR1	19639	NM_022947	65041	Rn.21256	NM_022947	ENSRNOG00000019693	Clpb	Skd3	ClpB caseinolytic peptidase B homolog (E. coli)	protein-coding
Merged-chr2-104765232-2	chr2	104765203	104765262	+	0	NA	intron (NM_031019, intron 1 of 1)	intron (NM_031019, intron 1 of 1)	654	NM_031019	81648	Rn.10349	NM_031019	ENSRNOG00000012703	Crh	CRF	corticotropin releasing hormone	protein-coding
Merged-chr2-53394553-2	chr2	53394515	53394591	+	0	NA	Intergenic	Intergenic	-6530	NM_001107671	310358	Rn.102997	NM_001107671	ENSRNOG00000014550	Plcxd3	RGD1308448	phosphatidylinositol-specific phospholipase C, X domain containing 3	protein-coding
Merged-chr12-5368050-2	chr12	5368022	5368079	+	0	NA	intron (NM_001012475, intron 3 of 17)	intron (NM_001012475, intron 3 of 17)	20623	NM_001012475	363866	Rn.217421	NM_001012475	ENSRNOG00000000897	Rxfp2	Gpcr|Lgr8	relaxin/insulin-like family peptide receptor 2	protein-coding
Merged-chr8-21053342-2	chr8	21053316	21053368	+	0	NA	Intergenic	Intergenic	-4975	NM_001108755	363029	Rn.21057	NM_001108755	ENSRNOG00000012604	Swsap1	RGD1308026	SWIM-type zinc finger 7 associated protein 1	protein-coding
Merged-chr3-76787707-2	chr3	76787660	76787754	+	0	NA	intron (NM_053777, intron 2 of 11)	intron (NM_053777, intron 2 of 11)	2954	NM_053777	116457	Rn.44266	NM_053777	ENSRNOG00000006938	Mapk8ip1	JIP1|Jip-1|Mapk8ip	mitogen-activated protein kinase 8 interacting protein 1	protein-coding
Merged-chr18-28501825-2	chr18	28501788	28501862	+	0	NA	Intergenic	Intergenic	17595	NM_001007628	291670	Rn.105695	NM_001007628		Cxxc5	-	CXXC finger protein 5	protein-coding
Merged-chr19-20885935-2	chr19	20885909	20885962	+	0	NA	Intergenic	Intergenic	-55318	NM_001109127	498922	Rn.24402	NM_001109127	ENSRNOG00000000010	Cbln1	-	cerebellin 1 precursor	protein-coding
Merged-chr1-207601860-2	chr1	207601827	207601893	+	0	NA	intron (NM_153626, intron 1 of 7)	intron (NM_153626, intron 1 of 7)	639	NM_153626	266734	Rn.86654	NM_153626	ENSRNOG00000020009	Npas4	Nxf	neuronal PAS domain protein 4	protein-coding
Merged-chr1-252331353-2	chr1	252331321	252331385	+	0	NA	intron (NM_019128, intron 1 of 2)	intron (NM_019128, intron 1 of 2)	3167	NM_019128	24503	Rn.88941	NM_019128	ENSRNOG00000020248	Ina	Inexa|Intlaa|Nf66	internexin neuronal intermediate filament protein, alpha	protein-coding
Merged-chr6-15358620-2	chr6	15358587	15358654	+	0	NA	Intergenic	Intergenic	-4552	NM_021767	60391	Rn.54924	NM_021767		Nrxn1	Nrxn1b	neurexin 1	protein-coding
Merged-chr4-8113551-2	chr4	8113520	8113583	+	0	NA	Intergenic	Intergenic	-37321	NM_080394	24718	Rn.98353	NM_080394	ENSRNOG00000021441	Reln	Reelen|Rl|reeler	reelin	protein-coding
Merged-chr19-25366389-2	chr19	25366358	25366421	+	0	NA	intron (NM_012918, intron 3 of 47)	intron (NM_012918, intron 3 of 47)	58105	NM_012918	25398	Rn.87769	NM_012918	ENSRNOG00000002559	Cacna1a	BccA1|Cav2.1|rbA-1	calcium channel, voltage-dependent, P/Q type, alpha 1A subunit	protein-coding
Merged-chr3-153187427-2	chr3	153187400	153187455	+	0	NA	Intergenic	Intergenic	-15352	NM_001108603	362263	Rn.198665	NM_001108603	ENSRNOG00000032656	Ptprt	-	protein tyrosine phosphatase, receptor type, T	protein-coding
Merged-chr1-65904199-2	chr1	65904167	65904231	+	0	NA	Intergenic	Intergenic	-16556	NM_001109138	499067	Rn.225170	NM_001109138	ENSRNOG00000042502	RGD1559613	-	RGD1559613	protein-coding
Merged-chr8-98000395-2	chr8	98000366	98000425	+	0	NA	Intergenic	Intergenic	475117	NM_175869	300901	Rn.12945	NM_001142915	ENSRNOG00000030183	Plod2	-	procollagen lysine, 2-oxoglutarate 5-dioxygenase 2	protein-coding
Merged-chr17-27854238-2	chr17	27854202	27854275	+	0	NA	intron (NM_214457, intron 3 of 13)	intron (NM_214457, intron 3 of 13)	29888	NM_214457	306844	Rn.22981	NM_214457	ENSRNOG00000014264	Phactr1	-	phosphatase and actin regulator 1	protein-coding
Merged-chr3-169995598-2	chr3	169995567	169995630	+	0	NA	Intergenic	Intergenic	-8972	NR_031865	100314155		NR_031865		Mir124-3	rno-mir-124-3	microRNA mir-124-3	miscRNA
Merged-chr19-25384300-2	chr19	25384262	25384338	+	0	NA	intron (NM_012918, intron 1 of 47)	intron (NM_012918, intron 1 of 47)	40195	NM_012918	25398	Rn.87769	NM_012918	ENSRNOG00000002559	Cacna1a	BccA1|Cav2.1|rbA-1	calcium channel, voltage-dependent, P/Q type, alpha 1A subunit	protein-coding
Merged-chr9-43633738-2	chr9	43633711	43633765	+	0	NA	Intergenic	MTD|LTR|MaLR	-26288	NM_001013171	314543	Rn.32649	NM_001013171	ENSRNOG00000003242	Gulp1	CED-6	GULP, engulfment adaptor PTB domain containing 1	protein-coding
Merged-chr15-54558491-2	chr15	54558464	54558519	+	0	NA	Intergenic	Intergenic	344230	NM_001108387	361071	Rn.62159	NM_001108387	ENSRNOG00000017481	Sucla2	-	succinate-CoA ligase, ADP-forming, beta subunit	protein-coding
Merged-chr4-3562580-2	chr4	3562541	3562619	+	0	NA	intron (NM_022850, intron 1 of 25)	intron (NM_022850, intron 1 of 25)	3086	NM_022850	29272	Rn.10076	NM_022850	ENSRNOG00000030547	Dpp6	DPP VI	dipeptidylpeptidase 6	protein-coding
Merged-chr17-73747704-2	chr17	73747675	73747734	+	0	NA	Intergenic	Intergenic	-509549	NM_133302	117088	Rn.10683	NM_133302	ENSRNOG00000030775	Adarb2	Adar3|Red2	adenosine deaminase, RNA-specific, B2	protein-coding
Merged-chr1-92291625-2	chr1	92291595	92291656	+	0	NA	Intergenic	Intergenic	-146969	NM_001108479	361560	Rn.65503	NM_001108479	ENSRNOG00000017456	Vstm2b	RGD1306235	V-set and transmembrane domain containing 2B	protein-coding
Merged-chr19-44285259-2	chr19	44285225	44285294	+	0	NA	Intergenic	Intergenic	103478	NM_001108450	361413	Rn.99447	NM_001108450		Nudt7	-	nudix (nucleoside diphosphate linked moiety X)-type motif 7	protein-coding
Merged-chr7-120938732-2	chr7	120938703	120938761	+	0	NA	Intergenic	Intergenic	-9016	NM_001130574	366964	Rn.213688	NM_001130574	ENSRNOG00000009585	Tcf20	AR1|SPBP	transcription factor 20	protein-coding
Merged-chr10-9793483-2	chr10	9793445	9793522	+	0	NA	Intergenic	Intergenic	-583939	NM_001108984	366693	Rn.95285	NM_001108984		Rbm25	-	RNA binding motif protein 25	protein-coding
Merged-chr4-68026603-2	chr4	68026554	68026652	+	0	NA	promoter-TSS (NM_183328)	promoter-TSS (NM_183328)	-701	NM_183328	54304	Rn.106922	NM_183328	ENSRNOG00000012100	Ssbp1	Ssbp	single-stranded DNA binding protein 1	protein-coding
Merged-chr16-27940385-2	chr16	27940358	27940413	+	0	NA	Intergenic	L2|LINE|L2	-492720	NM_001106081	678743	Rn.211880	NM_001106081	ENSRNOG00000033528	Tll1	Tll	tolloid-like 1	protein-coding
Merged-chr7-58499301-2	chr7	58499276	58499327	+	0	NA	promoter-TSS (NM_054004)	promoter-TSS (NM_054004)	-210	NM_054004	117152	Rn.32934	NM_054004	ENSRNOG00000007834	Cand1	Tip120|Tip120A	cullin-associated and neddylation-dissociated 1	protein-coding
Merged-chr7-10171865-2	chr7	10171834	10171897	+	0	NA	intron (NM_001108987, intron 1 of 1)	intron (NM_001108987, intron 1 of 1)	139	NM_001108987	366826	Rn.91520	NM_001108987	ENSRNOG00000029738	Diras1	-	DIRAS family, GTP-binding RAS-like 1	protein-coding
Merged-chr3-163152790-2	chr3	163152765	163152815	+	0	NA	Intergenic	Intergenic	-5986	NM_001025270	29310	Rn.215838	NM_001025270	ENSRNOG00000004451	Mc3r	-	melanocortin 3 receptor	protein-coding
Merged-chr3-169850511-2	chr3	169850471	169850552	+	0	NA	Intergenic	Intergenic	29945	NM_001108613	362287	Rn.101413	NM_001108613	ENSRNOG00000010275	Slc17a9	RGD1311940	solute carrier family 17, member 9	protein-coding
Merged-chr2-148715362-2	chr2	148715313	148715412	+	0	NA	exon (NM_198768, exon 6 of 7)	exon (NM_198768, exon 6 of 7)	18740	NM_198768	310448	Rn.205647	NM_198768	ENSRNOG00000013917	Igsf10	-	immunoglobulin superfamily, member 10	protein-coding
Merged-chr10-60295450-2	chr10	60295423	60295478	+	0	NA	exon (NM_001000723, exon 1 of 1)	exon (NM_001000723, exon 1 of 1)	438	NM_001000723	404975	Rn.129823	NM_001000723		Olr1470	-	olfactory receptor 1470	protein-coding
Merged-chr2-92835369-2	chr2	92835343	92835396	+	0	NA	Intergenic	Intergenic	-439469	NM_022289	64088	Rn.64585	NM_022289	ENSRNOG00000009953	Snx16	-	sorting nexin 16	protein-coding
Merged-chr11-28879735-2	chr11	28879706	28879765	+	0	NA	Intergenic	Intergenic	-104421	NM_001109424	680703	Rn.218556	NM_001109424		Krtap16-5	-	keratin associated protein 16-5	protein-coding
Merged-chr4-118124653-2	chr4	118124613	118124694	+	0	NA	intron (NM_001107868, intron 1 of 27)	intron (NM_001107868, intron 1 of 27)	11532	NM_001107868	312491	Rn.15272	NM_001107868	ENSRNOG00000014501	Zfp638	Zfml	zinc finger protein 638	protein-coding
Merged-chr5-114913249-2	chr5	114913223	114913275	+	0	NA	promoter-TSS (NM_001007001)	promoter-TSS (NM_001007001)	-98	NM_001007001	313365	Rn.15267	NM_001007001	ENSRNOG00000008075	Ift74	Ccdc2	intraflagellar transport 74 homolog (Chlamydomonas)	protein-coding
Merged-chr5-124852775-2	chr5	124852750	124852801	+	0	NA	Intergenic	Intergenic	-581357	NM_153621	266729	Rn.206534	NM_153621	ENSRNOG00000007410	Dab1	-	disabled homolog 1 (Drosophila)	protein-coding
Merged-chr6-100106688-2	chr6	100106655	100106722	+	0	NA	Intergenic	Intergenic	235494	NM_001002289	432392	Rn.228620	NM_001002289	ENSRNOG00000008451	Fut8	-	fucosyltransferase 8 (alpha (1,6) fucosyltransferase)	protein-coding
Merged-chr3-149315419-2	chr3	149315381	149315458	+	0	NA	Intergenic	Intergenic	-26979	NM_031782	83612	Rn.10846	NM_031782		Slc32a1	Vgat|Viaat	solute carrier family 32 (GABA vesicular transporter), member 1	protein-coding
Merged-chr10-95666122-2	chr10	95666090	95666155	+	0	NA	promoter-TSS (NM_031983)	promoter-TSS (NM_031983)	-281	NM_031983	83833	Rn.3053	NM_031983	ENSRNOG00000010557	Smarcd2	BAF60b	SWI/SNF related, matrix associated, actin dependent regulator of chromatin, subfamily d, member 2	protein-coding
Merged-chr17-69552782-2	chr17	69552744	69552821	+	0	NA	Intergenic	Intergenic	30727	NM_172330	282833	Rn.91141	NM_172330	ENSRNOG00000027506	Zp4	Zp-4	zona pellucida glycoprotein 4	protein-coding
Merged-chr4-157903095-2	chr4	157903067	157903123	+	0	NA	exon (NM_207617, exon 1 of 14)	exon (NM_207617, exon 1 of 14)	944	NM_207617	404781	Rn.26766	NM_207617	ENSRNOG00000014083	Iqsec3	sag	IQ motif and Sec7 domain 3	protein-coding
Merged-chr17-16112471-2	chr17	16112440	16112502	+	0	NA	promoter-TSS (NM_001014007)	promoter-TSS (NM_001014007)	-86	NM_001014007	306766	Rn.162182	NM_001014007	ENSRNOG00000017133	LOC306766	P33monox	hypothetical LOC306766	protein-coding
Merged-chr10-90691995-2	chr10	90691956	90692034	+	0	NA	Intergenic	Intergenic	-8474	NM_001107052	303559	Rn.98418	NM_001107052	ENSRNOG00000020770	Arl4d	Arf4l	ADP-ribosylation factor-like 4D	protein-coding
Merged-chr10-41021781-2	chr10	41021754	41021809	+	0	NA	promoter-TSS (NM_013133)	promoter-TSS (NM_013133)	-15	NM_013133	25674	Rn.10109	NM_013133	ENSRNOG00000013588	Glra1	GLYRA1	glycine receptor, alpha 1	protein-coding
Merged-chr7-137531207-2	chr7	137531181	137531233	+	0	NA	Intergenic	CpG	15793	NM_001108111	315294	Rn.218544	NM_001108111	ENSRNOG00000014393	Wnt10b	-	wingless-type MMTV integration site family, member 10B	protein-coding
Merged-chr2-41672605-2	chr2	41672580	41672631	+	0	NA	promoter-TSS (NM_133536)	promoter-TSS (NM_133536)	-47	NM_133536	171058	Rn.11037	NM_133536	ENSRNOG00000011623	Rab3c	-	RAB3C, member RAS oncogene family	protein-coding
Merged-chr11-9493947-2	chr11	9493899	9493995	+	0	NA	Intergenic	Intergenic	773539	NM_001100502	288333	Rn.29938	NM_001100502		Gbe1	-	glucan (1,4-alpha-), branching enzyme 1	protein-coding
Merged-chr14-85606154-2	chr14	85606111	85606197	+	0	NA	Intergenic	Intergenic	-1380	NM_012607	24587	Rn.108194	NM_012607	ENSRNOG00000008716	Nefh	Nfh	neurofilament, heavy polypeptide	protein-coding
Merged-chr6-46516864-2	chr6	46516825	46516903	+	0	NA	promoter-TSS (NM_031570)	promoter-TSS (NM_031570)	-39	NM_031570	29258	Rn.224475	NM_031570	ENSRNOG00000008551	Rps7	-	ribosomal protein S7	protein-coding
Merged-chr13-82865127-2	chr13	82865096	82865158	+	0	NA	Intergenic	Intergenic	84448	NM_001102408	304944	Rn.24811	NM_001102408	ENSRNOG00000003917	Uck2	Umpk	uridine-cytidine kinase 2	protein-coding
Merged-chr3-47587293-2	chr3	47587255	47587332	+	0	NA	Intergenic	Intergenic	-1119	NM_012647	24766	Rn.89192	NM_012647	ENSRNOG00000005018	Scn2a1	NachII|Nav1.2|RII/RIIA|RNSCPIIR|SCN|SCN2A|Scn2a2|ScpII	sodium channel, voltage-gated, type II, alpha 1	protein-coding
Merged-chr17-445382-2	chr17	445356	445408	+	0	NA	Intergenic	Intergenic	303568	NM_001039505	306657	Rn.47794	NM_001039505	ENSRNOG00000012742	Irx2	Irx5	iroquois homeobox 2	protein-coding
Merged-chr7-141844796-2	chr7	141844771	141844822	+	0	NA	Intergenic	Intergenic	47863	NM_001109884	24459	Rn.12051	NM_001109884	ENSRNOG00000016613	Hoxc4	Hox3r3	homeo box C4	protein-coding
Merged-chr9-31874182-2	chr9	31874134	31874231	+	0	NA	Intergenic	Intergenic	550787	NM_001024762	301323	Rn.11846	NM_001024762	ENSRNOG00000012486	Prim2	Pola3	primase, DNA, polypeptide 2	protein-coding
Merged-chr1-35564275-2	chr1	35564247	35564304	+	0	NA	intron (NM_012689, intron 3 of 6)	intron (NM_012689, intron 3 of 6)	40596	NM_012689	24890	Rn.10595	NM_012689	ENSRNOG00000019358	Esr1	ER-alpha|Esr|RNESTROR	estrogen receptor 1	protein-coding
Merged-chr15-61074824-2	chr15	61074797	61074852	+	0	NA	Intergenic	Intergenic	-14084	NM_022868	64865	Rn.23337	NM_022868		Pcdh8	Arcadlin	protocadherin 8	protein-coding
Merged-chr4-2844150-2	chr4	2844115	2844185	+	0	NA	Intergenic	Intergenic	53618	NM_001107844	311944	Rn.136961	NM_001107844	ENSRNOG00000007131	Paxip1	-	PAX interacting (with transcription-activation domain) protein 1	protein-coding
Merged-chr16-15792845-2	chr16	15792800	15792891	+	0	NA	Intergenic	Intergenic	1532945	NM_001170349	290612	Rn.199004	NM_001170349	ENSRNOG00000042623	Sh2d4b	-	SH2 domain containing 4B	protein-coding
Merged-chr2-77990452-2	chr2	77990416	77990489	+	0	NA	intron (NM_001101828, intron 1 of 3)	CpG	802	NM_001101828	499558	Rn.206431	NM_001101828	ENSRNOG00000024461	2015-03-11	MARCH-XI|RGD1559945	membrane-associated ring finger (C3HC4) 11	protein-coding
Merged-chr18-28186276-2	chr18	28186245	28186308	+	0	NA	promoter-TSS (NM_019149)	promoter-TSS (NM_019149)	-72	NM_019149	29150	Rn.29774	NM_019149	ENSRNOG00000019875	Matr3	P130/MAT3	matrin 3	protein-coding
Merged-chr7-110762618-2	chr7	110762586	110762651	+	0	NA	intron (NM_001034156, intron 5 of 21)	intron (NM_001034156, intron 5 of 21)	34056	NM_001034156	315059	Rn.155796	NM_001034156	ENSRNOG00000027569	Trappc9	Nibp|RGD1309461	trafficking protein particle complex 9	protein-coding
Merged-chr1-137676350-2	chr1	137676309	137676392	+	0	NA	Intergenic	Intergenic	-9422	NM_001106276	293056	Rn.224485	NM_001106276	ENSRNOG00000019161	Cpeb1	-	cytoplasmic polyadenylation element binding protein 1	protein-coding
Merged-chr8-68701928-2	chr8	68701895	68701962	+	0	NA	Intergenic	Intergenic	-158890	NM_001008380	363077	Rn.24884	NM_001008380	ENSRNOG00000010537	Dis3l	RGD1308959	DIS3 mitotic control homolog (S. cerevisiae)-like	protein-coding
Merged-chr4-165494489-2	chr4	165494461	165494517	+	0	NA	Intergenic	Intergenic	-38008	NM_001191863	260321	Rn.23741	NM_001191863	ENSRNOG00000006444	Fkbp4	FKBP-4|FKBP-52|p59	FK506 binding protein 4	protein-coding
Merged-chr13-108881386-2	chr13	108881361	108881412	+	0	NA	Intergenic	Intergenic	84994	NM_001013986	305076	Rn.23222	NM_001013986	ENSRNOG00000004789	Diexf	Def	digestive organ expansion factor homolog (zebrafish)	protein-coding
Merged-chr2-98992832-2	chr2	98992790	98992875	+	0	NA	Intergenic	Intergenic	-257932	NM_001191702	310250	Rn.133363	NM_001191702	ENSRNOG00000008765	Zfhx4	RGD1563022	zinc finger homeobox 4	protein-coding
Merged-chr16-85538530-2	chr16	85538497	85538563	+	0	NA	Intergenic	Intergenic	-604869	NM_001024972	290912	Rn.106929	NM_001024972	ENSRNOG00000024142	Arglu1	RGD1310061	arginine and glutamate rich 1	protein-coding
Merged-chr6-11354431-2	chr6	11354401	11354461	+	0	NA	promoter-TSS (NM_022292)	promoter-TSS (NM_022292)	-636	NM_022292	64119	Rn.64577	NM_022292	ENSRNOG00000016110	Kcnk12	THIK-2	potassium channel, subfamily K, member 12	protein-coding
Merged-chr18-12664391-2	chr18	12664362	12664420	+	0	NA	Intergenic	Intergenic	-12030	NM_001106160	291750	Rn.6435	NM_001106160	ENSRNOG00000022202	Trappc8	RGD1309102	trafficking protein particle complex 8	protein-coding
Merged-chr1-35255504-2	chr1	35255474	35255535	+	0	NA	Intergenic	Intergenic	111787	NM_001017447	292267	Rn.50425	NM_001017447	ENSRNOG00000019489	RGD1305235	-	similar to RIKEN cDNA 1700052N19	protein-coding
Merged-chr15-4506958-2	chr15	4506928	4506989	+	0	NA	Intergenic	Intergenic	126802	NM_001039516	364241	Rn.23969	NM_001039516		Kcnk5	TASK2	potassium channel, subfamily K, member 5	protein-coding
Merged-chr6-105020992-2	chr6	105020962	105021022	+	0	NA	intron (NM_078620, intron 4 of 7)	intron (NM_078620, intron 4 of 7)	138950	NM_078620	140448	Rn.67030	NM_078620	ENSRNOG00000029871	Slc8a3	Ncx3	solute carrier family 8 (sodium/calcium exchanger), member 3	protein-coding
Merged-chr20-18809433-2	chr20	18809405	18809461	+	0	NA	Intergenic	Intergenic	-6277	NM_001012076	309901	Rn.161745	NM_001012076	ENSRNOG00000000274	Phyhipl	-	phytanoyl-CoA 2-hydroxylase interacting protein-like	protein-coding
Merged-chr5-171822764-2	chr5	171822734	171822795	+	0	NA	Intergenic	Intergenic	-46163	NM_001109405	680424	Rn.111	NM_001109405	ENSRNOG00000024012	Pex10	-	peroxisomal biogenesis factor 10	protein-coding
Merged-chr14-89587625-2	chr14	89587592	89587659	+	0	NA	promoter-TSS (NM_001135915)	promoter-TSS (NM_001135915)	-138	NM_001135915	688553	Rn.122817	NM_001135915	ENSRNOG00000037632	LOC688553	RGD1565273	hypothetical protein LOC688553	protein-coding
Merged-chr17-561881-2	chr17	561853	561910	+	0	NA	Intergenic	MTEa|LTR|MaLR	187068	NM_001039505	306657	Rn.47794	NM_001039505	ENSRNOG00000012742	Irx2	Irx5	iroquois homeobox 2	protein-coding
Merged-chr19-14553303-2	chr19	14553265	14553341	+	0	NA	intron (NM_001134538, intron 1 of 16)	intron (NM_001134538, intron 1 of 16)	1483	NM_001134538	304554	Rn.232295	NM_001134538	ENSRNOG00000025612	Sez6l	RGD1563628	seizure related 6 homolog (mouse)-like	protein-coding
Merged-chr15-52679133-2	chr15	52679085	52679182	+	0	NA	Intergenic	Intergenic	633233	NM_001107278	306022	Rn.100627	NM_001107278	ENSRNOG00000014478	Fndc3a	Fndc3	fibronectin type III domain containing 3a	protein-coding
Merged-chr3-169807153-2	chr3	169807104	169807202	+	0	NA	promoter-TSS (NM_198743)	promoter-TSS (NM_198743)	-175	NM_198743	296466	Rn.28608	NM_198743	ENSRNOG00000010180	Bwk1	TWA1	Bwk1 leukemia-related gene	protein-coding
Merged-chr16-83367279-2	chr16	83367253	83367305	+	0	NA	Intergenic	Intergenic	-12708	NM_001168633	29376	Rn.10718	NM_001168633		Irs2	4PS|IRS-2	insulin receptor substrate 2	protein-coding
Merged-chr18-57784259-2	chr18	57784227	57784292	+	0	NA	intron (NM_001191698, intron 22 of 22)	intron (NM_001191698, intron 22 of 22)	-16109	NM_001106142	291565	Rn.224736	NM_001106142	ENSRNOG00000019403	Afap1l1	RGD1311580	actin filament associated protein 1-like 1	protein-coding
Merged-chr2-91776814-2	chr2	91776776	91776852	+	0	NA	Intergenic	LSU-rRNA_Hsa|rRNA|rRNA	-390196	NM_001007635	294892	Rn.162562	NM_001007635	ENSRNOG00000022511	tGap1	-	GTPase activating protein testicular GAP1	protein-coding
Merged-chr16-19053417-2	chr16	19053379	19053456	+	0	NA	intron (NM_052983, intron 13 of 14)	intron (NM_052983, intron 13 of 14)	7218	NM_052983	114613	Rn.10505	NM_052983	ENSRNOG00000018822	Slc5a5	Nis	solute carrier family 5 (sodium iodide symporter), member 5	protein-coding
Merged-chr19-42105267-2	chr19	42105240	42105294	+	0	NA	Intergenic	Intergenic	158646	NM_001013143	307861	Rn.2055	NM_001013143	ENSRNOG00000010712	Terf2ip	-	telomeric repeat binding factor 2, interacting protein	protein-coding
Merged-chr1-201087368-2	chr1	201087339	201087397	+	0	NA	exon (NM_134375, exon 4 of 8)	exon (NM_134375, exon 4 of 8)	1609	NM_134375	171390	Rn.9669	NM_134375	ENSRNOG00000014685	Nlrp6	Nalp6	NLR family, pyrin domain containing 6	protein-coding
Merged-chr1-135248284-2	chr1	135248250	135248318	+	0	NA	Intergenic	CpG	-5849	NR_031812	100314149		NR_031812		Mir9-3	rno-mir-9-3	microRNA mir-9-3	miscRNA
Merged-chr6-31479773-2	chr6	31479742	31479805	+	0	NA	Intergenic	Intergenic	-28286	NM_019287	54225	Rn.33815	NM_019287	ENSRNOG00000005542	Apob	Ac1-060|Apo B-100|ApoB-100|ApoB-48	apolipoprotein B	protein-coding
Merged-chr12-15063816-2	chr12	15063776	15063857	+	0	NA	intron (NM_001109387, intron 17 of 17)	intron (NM_001109387, intron 17 of 17)	137550	NM_001105913	288512	Rn.198941	NM_001105913	ENSRNOG00000022767	Elfn1	Ppp1r28|RGD1308787	extracellular leucine-rich repeat and fibronectin type III domain containing 1	protein-coding
Merged-chr4-34032735-2	chr4	34032699	34032772	+	0	NA	intron (NM_012994, intron 2 of 2)	intron (NM_012994, intron 2 of 2)	8678	NM_012994	25501	Rn.10610	NM_012994		Nxph1	-	neurexophilin 1	protein-coding
Merged-chr1-106509933-2	chr1	106509893	106509973	+	0	NA	Intergenic	Intergenic	-661466	NM_001107516	308663	Rn.65998	NM_001107516	ENSRNOG00000011480	Tubgcp5	-	tubulin, gamma complex associated protein 5	protein-coding
Merged-chr18-74997916-2	chr18	74997887	74997946	+	0	NA	Intergenic	Intergenic	-33304	NM_001191942	498888	Rn.225424	NM_001191942	ENSRNOG00000033588	Siglec15	RGD1565948	sialic acid binding Ig-like lectin 15	protein-coding
Merged-chr10-78624881-2	chr10	78624850	78624912	+	0	NA	Intergenic	Intergenic	-39234	NM_001007673	303439	Rn.163163	NM_001007673	ENSRNOG00000002436	Mmd	Maf	monocyte to macrophage differentiation-associated	protein-coding
Merged-chr17-3556955-2	chr17	3556922	3556989	+	0	NA	Intergenic	Intergenic	69908	NM_001106097	290939	Rn.1773	NM_001106097	ENSRNOG00000017150	Med10	RGD1310128	mediator complex subunit 10	protein-coding
Merged-chr6-111117366-2	chr6	111117334	111117398	+	0	NA	intron (NM_001039325, intron 2 of 2)	intron (NM_001039325, intron 2 of 2)	6139	NM_001039325	299211	Rn.45176	NM_001039325	ENSRNOG00000011285	Zdhhc22	-	zinc finger, DHHC-type containing 22	protein-coding
Merged-chr7-110287895-2	chr7	110287868	110287922	+	0	NA	Intergenic	Intergenic	-20349	NM_053405	84429	Rn.48796	NM_053405	ENSRNOG00000009265	Kcnk9	Task3	potassium channel, subfamily K, member 9	protein-coding
Merged-chr4-92922336-2	chr4	92922301	92922372	+	0	NA	intron (NM_024379, intron 1 of 15)	intron (NM_024379, intron 1 of 15)	279910	NM_024379	79220	Rn.10046	XM_003749773	ENSRNOG00000006174	Grid2	-	glutamate receptor, ionotropic, delta 2	protein-coding
Merged-chr16-7975081-2	chr16	7975046	7975116	+	0	NA	Intergenic	Intergenic	-1880	NM_001170593	290567	Rn.45116	NM_001170593	ENSRNOG00000025012	Chat	-	choline O-acetyltransferase	protein-coding
Merged-chr7-124933907-2	chr7	124933877	124933937	+	0	NA	Intergenic	Intergenic	-751837	NM_001134861	300129	Rn.99537	NM_001134861	ENSRNOG00000017022	Cerk	-	ceramide kinase	protein-coding
Merged-chr5-58965078-2	chr5	58965051	58965106	+	0	NA	intron (NM_001109616, intron 1 of 5)	intron (NM_001109616, intron 1 of 5)	23572	NM_001109616	691024	Rn.158904	NM_001109616	ENSRNOG00000039559	Fam219a	-	family with sequence similarity 219, member A	protein-coding
Merged-chr10-108590442-2	chr10	108590411	108590474	+	0	NA	Intergenic	Intergenic	-73436	NM_001134498	287847	Rn.143966	NM_001134498	ENSRNOG00000003386	Rbfox3	Hrnbp3|Neun|RGD1560070	RNA binding protein, fox-1 homolog (C. elegans) 3	protein-coding
Merged-chr10-108560626-2	chr10	108560598	108560654	+	0	NA	Intergenic	Intergenic	-43619	NM_001134498	287847	Rn.143966	NM_001134498	ENSRNOG00000003386	Rbfox3	Hrnbp3|Neun|RGD1560070	RNA binding protein, fox-1 homolog (C. elegans) 3	protein-coding
Merged-chr1-194488124-2	chr1	194488088	194488161	+	0	NA	intron (NM_001143858, intron 25 of 51)	intron (NM_001143858, intron 25 of 51)	74971	NM_001143803	100233213	Rn.221988	NM_001143803	ENSRNOG00000033881	Fam196a	-	family with sequence similarity 196, member A	protein-coding
Merged-chr2-38629881-2	chr2	38629845	38629917	+	0	NA	Intergenic	LTR52|LTR|ERVL	-486449	NM_053376	84391	Rn.218992	XM_001065116	ENSRNOG00000014000	Kif2a	Kif2	kinesin family member 2A	protein-coding
Merged-chr10-69423294-2	chr10	69423267	69423321	+	0	NA	intron (NM_001034014, intron 1 of 9)	intron (NM_001034014, intron 1 of 9)	-49951	NM_012892	25364	Rn.37523	NM_001034014	ENSRNOG00000007019	Asic2	Accn1|BNC1k|BNaC1|MDEG|MDEG1|MDEG2	acid-sensing (proton-gated) ion channel 2	protein-coding
Merged-chr6-131810301-2	chr6	131810254	131810348	+	0	NA	Intergenic	Intergenic	573404	NM_001277288
Merged-chr1-166697573-2	chr1	166697548	166697598	+	0	NA	Intergenic	Intergenic	-37264	NM_001277069
Merged-chr18-34951725-2	chr18	34951698	34951752	+	0	NA	Intergenic	Intergenic	202441	NM_001271333	681037		XM_001060034		Prelid2	-	PRELI domain containing 2	protein-coding
Merged-chr8-124111912-2	chr8	124111882	124111942	+	0	NA	intron (NM_001040019, intron 7 of 11)	intron (NM_001040019, intron 7 of 11)	7038	NM_001040019	501072	Rn.154995	NM_001040019	ENSRNOG00000032908	Acaa1b	RGD1562373	acetyl-Coenzyme A acyltransferase 1B	protein-coding
Merged-chr1-243610572-2	chr1	243610538	243610606	+	0	NA	Intergenic	RNIAP1aLTR|LTR|ERVK	-31521	NM_001271354	499353		XM_003753415		Cyp2c24	RGD1563697	cytochrome P450, family 2, subfamily c, polypeptide 24	protein-coding
Merged-chr8-75068972-2	chr8	75068945	75068999	+	0	NA	Intergenic	Intergenic	-83532	NM_019254	29650	Rn.42924	XM_001054737	ENSRNOG00000015038	Adam10	MADM	ADAM metallopeptidase domain 10	protein-coding
Merged-chr4-6126727-2	chr4	6126700	6126755	+	0	NA	exon (NM_173135, exon 6 of 11)	exon (NM_173135, exon 6 of 11)	2932	NM_173135	286920	Rn.24225	NM_173135	ENSRNOG00000008380	Asic3	Accn3	acid-sensing (proton-gated) ion channel 3	protein-coding
Merged-chr1-85071609-2	chr1	85071570	85071649	+	0	NA	intron (NM_001100991, intron 3 of 4)	intron (NM_001100991, intron 3 of 4)	9434	NM_001100991	499124	Rn.187181	NM_001100991		Zfp968	-	zinc finger protein 968	protein-coding
Merged-chr6-66900954-2	chr6	66900918	66900990	+	0	NA	Intergenic	Intergenic	-580998	NM_001100541
Merged-chr9-104071576-2	chr9	104071550	104071603	+	0	NA	intron (NM_001270390, intron 11 of 12)	intron (NM_001270390, intron 11 of 12)	205296	NM_001270390	501199	Rn.162274	XM_003750750	ENSRNOT00000034759	RGD1559548	Tmem232	similar to Tes13-L	protein-coding
Merged-chr2-82477574-2	chr2	82477539	82477609	+	0	NA	intron (NM_001271502, intron 1 of 22)	intron (NM_001271502, intron 1 of 22)	78017	NM_001271502	114028	Rn.15163	XM_001064375	ENSRNOG00000010649	Ctnnd2	-	catenin (cadherin-associated protein), delta 2	protein-coding
Merged-chr3-149104193-2	chr3	149104161	149104226	+	0	NA	Intergenic	Intergenic	9946	NM_001258011	362256	Rn.9944	NM_001258011	ENSRNOG00000036802	Snhg11	RGD1563912	small nucleolar RNA host gene 11 (non-protein coding)	protein-coding
Merged-chr1-194889224-2	chr1	194889175	194889274	+	0	NA	exon (NM_001271113, exon 2 of 3)	exon (NM_001271113, exon 2 of 3)	140	NM_001271113	100360071		XM_002725724		Nps	-	neuropeptide S	protein-coding
Merged-chr1-194527823-2	chr1	194527793	194527853	+	0	NA	intron (NM_001143803, intron 2 of 3)	intron (NM_001143803, intron 2 of 3)	35273	NM_001143803	100233213	Rn.221988	NM_001143803	ENSRNOG00000033881	Fam196a	-	family with sequence similarity 196, member A	protein-coding
Merged-chr5-159150823-2	chr5	159150794	159150853	+	0	NA	Intergenic	Intergenic	-2779	NM_001271454	298591		XM_003754110		Igsf21	RGD1310117	immunoglobin superfamily, member 21	protein-coding
Merged-chr2-166988110-2	chr2	166988083	166988138	+	0	NA	5' UTR (NM_001271195, exon 1 of 16)	5' UTR (NM_001271195, exon 1 of 16)	363	NM_001271195	365823		XM_003749306		Fstl5	-	follistatin-like 5	protein-coding
Merged-chr6-127215478-2	chr6	127215452	127215505	+	0	NA	Intergenic	Intergenic	-43490	NM_001271253	314401	Rn.43444	XM_002726761	ENSRNOG00000008728	Unc79	RGD1311117	unc-79 homolog (C. elegans)	protein-coding
Merged-chr12-22005713-2	chr12	22005688	22005739	+	0	NA	promoter-TSS (NM_001277394)	promoter-TSS (NM_001277394)	-33	NM_001277394
Merged-chr5-151507002-2	chr5	151506959	151507046	+	0	NA	Intergenic	CpG	-9644	NM_001270959	362614	Rn.32671	XM_001066907	ENSRNOG00000007083	Gpn2	Atpbd1b|RGD1311749	GPN-loop GTPase 2	protein-coding
Merged-chr13-65385561-2	chr13	65385534	65385588	+	0	NA	intron (NM_001271292, intron 67 of 105)	intron (NM_001271292, intron 67 of 105)	393923	NM_001271292	289094		XM_001070255	ENSRNOG00000028627	Hmcn1	RGD1564772	hemicentin 1	protein-coding
Merged-chr1-194857053-2	chr1	194857024	194857083	+	0	NA	Intergenic	MLT1D|LTR|MaLR	-32031	NM_001271113	100360071		XM_002725724		Nps	-	neuropeptide S	protein-coding
Merged-chr10-18726516-2	chr10	18726479	18726553	+	0	NA	intron (NM_001261387, intron 1 of 8)	MER5B|DNA|MER1_type	56934	NM_022929	65023	Rn.20530	NM_001261387	ENSRNOG00000005365	Kcnip1	Kchip1	Kv channel-interacting protein 1	protein-coding
Merged-chr13-81184021-2	chr13	81183978	81184065	+	0	NA	promoter-TSS (NM_001077643)	promoter-TSS (NM_001077643)	-822	NM_001077643	100359982	Rn.2487	NM_001077643		Mpc2	Brp44|RGD1563422	mitochondrial pyruvate carrier 2	protein-coding
Merged-chr5-146620187-2	chr5	146620150	146620224	+	0	NA	Intergenic	Intergenic	-18483	NM_001276304
Merged-chr4-75300682-2	chr4	75300646	75300718	+	0	NA	Intergenic	Intergenic	87200	NM_001276477
Merged-chr1-95837001-2	chr1	95836966	95837037	+	0	NA	intron (NM_001270985, intron 1 of 29)	CpG	828	NM_001270985	140591	Rn.231996	XM_001080725	ENSRNOG00000020731	Ppfia3	-	protein tyrosine phosphatase, receptor type, f polypeptide (PTPRF), interacting protein (liprin), alpha 3	protein-coding
Merged-chr4-67421812-2	chr4	67421785	67421839	+	0	NA	intron (NM_001195277, intron 1 of 3)	intron (NM_001195277, intron 1 of 3)	25452	NM_001195277	679651	Rn.34520	NM_001195277		Tmem178b	-	transmembrane protein 178B	protein-coding
Merged-chr1-194826641-2	chr1	194826607	194826676	+	0	NA	Intergenic	MLT1H|LTR|MaLR	-62443	NM_001271113	100360071		XM_002725724		Nps	-	neuropeptide S	protein-coding
Merged-chr1-83434046-2	chr1	83434015	83434078	+	0	NA	promoter-TSS (NM_001107497)	promoter-TSS (NM_001107497)	-18	NM_001107497	308472	Rn.220352	XM_003748809	ENSRNOG00000032034	Supt5h	-	suppressor of Ty 5 homolog (S. cerevisiae)	protein-coding
Merged-chr5-83123602-2	chr5	83123577	83123627	+	0	NA	intron (NM_001271363, intron 1 of 22)	intron (NM_001271363, intron 1 of 22)	5208	NM_001271363	100361323		NM_001271363	ENSRNOG00000010313	Astn2	-	astrotactin 2	protein-coding
Merged-chr1-6824705-2	chr1	6824678	6824732	+	0	NA	Intergenic	L2|LINE|L2	773159	NM_001276762
Merged-chr5-156436084-2	chr5	156436040	156436129	+	0	NA	Intergenic	Intergenic	-6375	NM_001100713	313644	Rn.232877	XM_001070178	ENSRNOG00000013825	Rap1gap	Rap1ga1	Rap1 GTPase-activating protein	protein-coding
Merged-chr11-65128331-2	chr11	65128289	65128374	+	0	NA	Intergenic	CpG	-1240	NM_001271250	288080		XM_001070379	ENSRNOG00000002496	Stxbp5l	-	syntaxin binding protein 5-like	protein-coding
Merged-chr10-69710430-2	chr10	69710381	69710479	+	0	NA	intron (NM_001034014, intron 1 of 9)	intron (NM_001034014, intron 1 of 9)	125547	NR_106699
Merged-chr10-108550425-2	chr10	108550398	108550453	+	0	NA	Intergenic	Intergenic	-33419	NM_001134498	287847	Rn.143966	NM_001134498	ENSRNOG00000003386	Rbfox3	Hrnbp3|Neun|RGD1560070	RNA binding protein, fox-1 homolog (C. elegans) 3	protein-coding
Merged-chr10-59582391-2	chr10	59582347	59582435	+	0	NA	promoter-TSS (NM_001107018)	promoter-TSS (NM_001107018)	-32	NM_001107018	303292		XM_003750857	ENSRNOG00000016212	Ankfy1	-	ankyrin repeat and FYVE domain containing 1	protein-coding
Merged-chr1-193013625-2	chr1	193013597	193013653	+	0	NA	Intergenic	Zaphod|DNA|Tip100	84438	NM_001024288	499279	Rn.24730	NM_001024288	ENSRNOG00000026848	Tex36	-	testis expressed 36	protein-coding
Merged-chr18-70860510-2	chr18	70860470	70860551	+	0	NA	Intergenic	RLTR31_Rn2|LTR|ERVK	-105390	NM_019319	54268	Rn.146899	XM_001053505	ENSRNOG00000015401	Mapk4	-	mitogen-activated protein kinase 4	protein-coding
Merged-chr6-66195920-2	chr6	66195879	66195961	+	0	NA	TTS (NM_001100541)	TTS (NM_001100541)	124036	NM_001100541
Merged-chr5-159260963-2	chr5	159260923	159261004	+	0	NA	Intergenic	Intergenic	-112919	NM_001271454	298591		XM_003754110		Igsf21	RGD1310117	immunoglobin superfamily, member 21	protein-coding
Merged-chr4-67395509-2	chr4	67395482	67395537	+	0	NA	promoter-TSS (NM_001195277)	promoter-TSS (NM_001195277)	-850	NM_001195277	679651	Rn.34520	NM_001195277		Tmem178b	-	transmembrane protein 178B	protein-coding
Merged-chr6-127217278-2	chr6	127217252	127217304	+	0	NA	Intergenic	Intergenic	-41691	NM_001271253	314401	Rn.43444	XM_002726761	ENSRNOG00000008728	Unc79	RGD1311117	unc-79 homolog (C. elegans)	protein-coding
Merged-chr13-22855754-2	chr13	22855728	22855781	+	0	NA	promoter-TSS (NM_001047866)	promoter-TSS (NM_001047866)	-475	NM_001047866	297846	Rn.202374	NM_001047866	ENSRNOG00000043185	Cntnap5c	Caspr5-4|Cntnap5|Cntnap5d|RGD1566343	contactin associated protein-like 5C	protein-coding
Merged-chr15-61467305-2	chr15	61467280	61467331	+	0	NA	Intergenic	Intergenic	-34109	NM_001012045	306073	Rn.231011	NM_001012045		Kbtbd6	Kbtbd7	kelch repeat and BTB (POZ) domain containing 6	protein-coding
Merged-chr5-159159613-2	chr5	159159588	159159639	+	0	NA	Intergenic	Intergenic	-11569	NM_001271454	298591		XM_003754110		Igsf21	RGD1310117	immunoglobin superfamily, member 21	protein-coding
Merged-chr9-33325705-2	chr9	33325678	33325732	+	0	NA	Intergenic	CpG	-19806	NM_001108209	316318	Rn.163060	NM_001108209	ENSRNOG00000014001	Prss40	RGD1561330|Tesp2	protease, serine, 40	protein-coding
Merged-chr8-116531359-2	chr8	116531319	116531400	+	0	NA	Intergenic	Intergenic	195960	NR_031874
Merged-chr4-67526647-2	chr4	67526616	67526678	+	0	NA	intron (NM_001195277, intron 2 of 3)	intron (NM_001195277, intron 2 of 3)	130287	NM_001195277	679651	Rn.34520	NM_001195277		Tmem178b	-	transmembrane protein 178B	protein-coding
Merged-chr16-19214160-2	chr16	19214123	19214198	+	0	NA	intron (NM_001276765, intron 1 of 15)	intron (NM_001276765, intron 1 of 15)	1466	NM_001276765
Merged-chr7-137852056-2	chr7	137852023	137852089	+	0	NA	promoter-TSS (NM_001271243)	promoter-TSS (NM_001271243)	-293	NM_001271243	300219	Rn.18273	XM_238523	ENSRNOG00000031040	Troap	-	trophinin associated protein	protein-coding
Merged-chr16-82299414-2	chr16	82299388	82299440	+	0	NA	Intergenic	RMER21A|LTR|ERV1	214905	NM_001017508	498664	Rn.195390	NM_001017508	ENSRNOG00000033585	Tex29	-	testis expressed 29	protein-coding
Merged-chr1-207710720-2	chr1	207710674	207710766	+	0	NA	promoter-TSS (NM_172017)	promoter-TSS (NM_172017)	-557	NM_172017	171441	Rn.7355	NM_172017	ENSRNOG00000020201	Yif1a	Yif1|Yif1p	Yip1 interacting factor homolog A (S. cerevisiae)	protein-coding
Merged-chr3-13109870-2	chr3	13109841	13109900	+	0	NA	Intergenic	Intergenic	-204210	NM_001271232	362118		XM_001080165	ENSRNOG00000017172	Fam125b	RGD1309709	family with sequence similarity 125, member B	protein-coding
Merged-chr12-44117781-2	chr12	44117741	44117821	+	0	NA	Intergenic	Intergenic	-5068	NM_001271178	360824		XM_003751207		Wscd2-ps1	-	WSC domain containing 2, pseudogene 1	protein-coding
Merged-chr1-147124089-2	chr1	147124052	147124126	+	0	NA	non-coding (NR_073441, exon 1 of 4)	non-coding (NR_073441, exon 1 of 4)	228	NR_073441
Merged-chr10-105683507-2	chr10	105683478	105683537	+	0	NA	promoter-TSS (NM_001100471)	promoter-TSS (NM_001100471)	-234	NM_001100471	113958	Rn.198901	XM_001081692	ENSRNOG00000003797	Mrps7	-	mitochondrial ribosomal protein S7	protein-coding
Merged-chr6-70095323-2	chr6	70095282	70095365	+	0	NA	Intergenic	Intergenic	586682	NM_001276715
Merged-chr5-169584937-2	chr5	169584903	169584972	+	0	NA	intron (NM_001271226, intron 2 of 41)	intron (NM_001271226, intron 2 of 41)	14157	NM_001271226	691589		XM_001078944	ENSRNOG00000011268	Chd5	-	chromodomain helicase DNA binding protein 5	protein-coding
Merged-chr1-45687875-2	chr1	45687846	45687905	+	0	NA	Intergenic	MER58|DNA|MER1_type	97450	NM_001106208	292295	Rn.108830	NM_001106208	ENSRNOG00000017367	Pabpc6	Pabpc3|RGD1311201	poly(A) binding protein, cytoplasmic 6	protein-coding
Merged-chr13-58292430-2	chr13	58292399	58292461	+	0	NA	Intergenic	Intergenic	82266	NM_001287022
Merged-chr10-69231066-2	chr10	69231033	69231100	+	0	NA	intron (NM_001034014, intron 1 of 9)	intron (NM_001034014, intron 1 of 9)	142276	NM_012892	25364	Rn.37523	NM_001034014	ENSRNOG00000007019	Asic2	Accn1|BNC1k|BNaC1|MDEG|MDEG1|MDEG2	acid-sensing (proton-gated) ion channel 2	protein-coding
Merged-chr5-59025781-2	chr5	59025740	59025823	+	0	NA	intron (NM_001024342, intron 9 of 19)	intron (NM_001024342, intron 9 of 19)	36199	NM_001282336
Merged-chr6-66990008-2	chr6	66989974	66990042	+	0	NA	Intergenic	Intergenic	-670052	NM_001100541
Merged-chr8-57173082-2	chr8	57173052	57173113	+	0	NA	promoter-TSS (NM_001108148)	promoter-TSS (NM_001108148)	-54	NM_001108148	315668	Rn.228440	NM_001108148		Rab39a	Rab39	RAB39A, member RAS oncogene family	protein-coding
Merged-chr5-159180777-2	chr5	159180751	159180803	+	0	NA	Intergenic	Intergenic	-32732	NM_001271454	298591		XM_003754110		Igsf21	RGD1310117	immunoglobin superfamily, member 21	protein-coding
Merged-chr5-159348920-2	chr5	159348894	159348946	+	0	NA	Intergenic	Intergenic	-200875	NM_001271454	298591		XM_003754110		Igsf21	RGD1310117	immunoglobin superfamily, member 21	protein-coding
Merged-chr6-105646641-2	chr6	105646601	105646681	+	0	NA	intron (NM_001100872, intron 1 of 10)	intron (NM_001100872, intron 1 of 10)	5231	NM_001100872	500690	Rn.18840	XM_002726763	ENSRNOG00000007271	Map3k9	RGD1562149	mitogen-activated protein kinase kinase kinase 9	protein-coding
Merged-chr2-160629372-2	chr2	160629343	160629401	+	0	NA	Intergenic	Intergenic	-638625	NM_001271299	100362555	Rn.172334	XM_002725981		Sptssb	-	serine palmitoyltransferase, small subunit B	protein-coding
Merged-chr10-45583375-2	chr10	45583345	45583405	+	0	NA	intron (NM_001107005, intron 1 of 3)	intron (NM_001107005, intron 1 of 3)	7673	NM_001107005	303181		XM_003750837		Wnt3a	-	wingless-type MMTV integration site family, member 3A	protein-coding
Merged-chr4-164216750-2	chr4	164216722	164216778	+	0	NA	intron (NM_001271385, intron 1 of 8)	CpG	768	NM_001271385	688502		XM_001071456		Prmt8	-	protein arginine methyltransferase 8	protein-coding
Merged-chr2-167329575-2	chr2	167329550	167329601	+	0	NA	intron (NM_001271195, intron 4 of 15)	Lx9|LINE|L1	341828	NM_001271195	365823		XM_003749306		Fstl5	-	follistatin-like 5	protein-coding
Merged-chr1-82477446-2	chr1	82477412	82477480	+	0	NA	intron (NM_001100845, intron 17 of 34)	intron (NM_001100845, intron 17 of 34)	-41238	NM_001271080	292735		XM_003753225	ENSRNOG00000020882	Shkbp1	RGD1309281|Sb1	Sh3kbp1 binding protein 1	protein-coding
Merged-chr10-69656043-2	chr10	69656017	69656069	+	0	NA	intron (NM_001034014, intron 1 of 9)	intron (NM_001034014, intron 1 of 9)	179934	NR_106699
Merged-chr3-77468993-2	chr3	77468955	77469032	+	0	NA	Intergenic	Intergenic	-22983	NM_001271530	690358		XM_001074223	ENSRNOG00000008674	Prdm11	RGD1305673	PR domain containing 11	protein-coding
Merged-chr2-148163742-2	chr2	148163711	148163773	+	0	NA	Intergenic	Intergenic	79833	NM_153299	261738	Rn.57072	NM_153299	ENSRNOG00000042477	Clrn1	Ush3|Ush3a	clarin 1	protein-coding
Merged-chr6-22523349-2	chr6	22523320	22523378	+	0	NA	Intergenic	Intergenic	141314	NM_001129880	683626	Rn.228773	NM_001129880	ENSRNOG00000039902	Lbh	-	limb bud and heart	protein-coding
Merged-chr10-19457145-2	chr10	19457118	19457173	+	0	NA	Intergenic	Intergenic	252735	NM_001034138	303037	Rn.54949	NM_001034138	ENSRNOG00000007292	Spdl1	Ccdc99|RGD1306908	spindle apparatus coiled-coil protein 1	protein-coding
Merged-chr13-65595252-2	chr13	65595216	65595289	+	0	NA	intron (NM_001271292, intron 6 of 105)	intron (NM_001271292, intron 6 of 105)	184231	NM_001271292	289094		XM_001070255	ENSRNOG00000028627	Hmcn1	RGD1564772	hemicentin 1	protein-coding

## Sheet: genesChIPseq iQNP Restkd 10kb
ChIP-seq Rest iQNP, Genomic Annotation +/-10kb TSS and corresponding RNA-seq values
atleast 2-fold UPREGULATED in Rest knockdown relative to control electroporation in iQNP
gene	PeakID (cmd=Galaxy18_QNPRest.c.bed.uniq rn4)	Chr	Start	End	Strand	Peak Score	Focus Ratio/Region Size	Annotation	Detailed Annotation	Distance to TSS	Nearest PromoterID	Entrez ID	Nearest Unigene	Nearest Refseq	Nearest Ensembl	Gene Name	Gene Alias	Gene Description	Gene Type	test_id	gene_id	gene	locus	sample_1	sample_2	status	value_1	value_2	fold change KD by Ct	log2(fold_change)	test_stat	p_value	q_value	significant
Pcsk2	Merged-chr3-131916266-2	chr3	131916233	131916299	+	0	NA	Intergenic	Intergenic	-9382	NM_012746	25121	Rn.89052	NM_012746	ENSRNOG00000005438	Pcsk2	-	proprotein convertase subtilisin/kexin type 2	protein-coding	Pcsk2	Pcsk2	Pcsk2	chr3:131925647-132256178	iQNP Ctrl	iQNP Rest-knockdown	OK	0.199034	0.52743	2.64995	1.40596	2.31913	8e-05	0.000733257	yes
Rab3b	Merged-chr5-130176277-2	chr5	130176237	130176317	+	0	NA	Intergenic	Intergenic	-8878	NM_031091	81755	Rn.3788	NM_031091	ENSRNOG00000008001	Rab3b	-	RAB3B, member RAS oncogene family	protein-coding	Rab3b	Rab3b	Rab3b	chr5:130185154-130284038	iQNP Ctrl	iQNP Rest-knockdown	OK	0.294957	0.843149	2.85855	1.51528	2.32004	0.002885	0.00464302	yes
Arl4d	Merged-chr10-90691995-2	chr10	90691956	90692034	+	0	NA	Intergenic	Intergenic	-8474	NM_001107052	303559	Rn.98418	NM_001107052	ENSRNOG00000020770	Arl4d	Arf4l	ADP-ribosylation factor-like 4D	protein-coding	Arl4d	Arl4d	Arl4d	chr10:90700468-90702625	iQNP Ctrl	iQNP Rest-knockdown	OK	9.89473	21.2251	2.14509	1.10104	0.875323	0.014215	0.00779791	yes
Gabrg1	Merged-chr14-39869963-2	chr14	39869921	39870005	+	0	NA	Intergenic	RMER6C|LTR|ERVK	-8219	NM_080586	140674	Rn.10366	NM_080586	ENSRNOG00000002360	Gabrg1	-	gamma-aminobutyric acid (GABA) A receptor, gamma 1	protein-coding	Gabrg1	Gabrg1	Gabrg1	chr14:39878181-39951391	iQNP Ctrl	iQNP Rest-knockdown	OK	0.0574513	0.212219	3.69389	1.88514	0.789247	0.02157	0.00781835	yes
Tipin	Merged-chr8-68480097-2	chr8	68480070	68480125	+	0	NA	Intergenic	Intergenic	-6486	NM_001025287	363076	Rn.225004	NM_001025287	ENSRNOG00000043068	Tipin	RGD1564084	timeless interacting protein	protein-coding	Tipin	Tipin	Tipin	chr9:112831949-112833129	iQNP Ctrl	iQNP Rest-knockdown	OK	3.28039	36.9602	11.267	3.49403	2.28908	0.000165	0.00110275	yes
RGD1564149	Merged-chr20-12608370-2	chr20	12608342	12608399	+	0	NA	Intergenic	CpG	-5723	NM_001079708	499419	Rn.116654	NM_001079708	ENSRNOG00000012714	RGD1564149	-	similar to Protein C21orf58	protein-coding	RGD1564149	RGD1564149	RGD1564149	chr20:12591068-12602648	iQNP Ctrl	iQNP Rest-knockdown	OK	0.0685066	0.176417	2.57518	1.36467	0.78173	0.0098925	0.00781051	yes
Rad51	Merged-chr3-105621391-2	chr3	105621353	105621430	+	0	NA	Intergenic	RMER21A|LTR|ERV1	-3873	NM_001109204	499870	Rn.20474	NM_001109204	ENSRNOG00000037302	Rad51	RGD1563603	RAD51 homolog (S. cerevisiae)	protein-coding	Rad51	Rad51	Rad51	chr3:105625264-105650392	iQNP Ctrl	iQNP Rest-knockdown	OK	6.25115	16.244	2.59856	1.37771	0.358901	0.0281175	0.00869778	yes
Qtrt1	Merged-chr8-20512065-2	chr8	20512036	20512094	+	0	NA	Intergenic	Intergenic	-3183	NM_022250	64016	Rn.53858	NM_022250	ENSRNOG00000007158	Qtrt1	Tgt|Tgut	queuine tRNA-ribosyltransferase 1	protein-coding	Qtrt1	Qtrt1	Qtrt1	chr8:20515247-20522519	iQNP Ctrl	iQNP Rest-knockdown	OK	4.02787	8.65097	2.14778	1.10284	0.942985	0.01215	0.0075356	yes
[truncated: 71 more rows]
