# Supplementary material for: REST regulation of gene networks in adult neural stem cells
Source: Nat Commun. 2016 Nov 7;7:13360. doi: 10.1038/ncomms13360 (PMC5103073; doi:10.1038/ncomms13360)
Supplement: Supplementary Data 8 — ChIP-seq Analysis of Rest and Genomic Annotation in iQNP conditions. [file ncomms13360-s9.xlsx]

## Sheet: genesChIPseqRest TAP
Supplementary Data 8 ChIP-seq Analysis of Rest and Genomic Annotation in TAP conditions
PeakID (cmd=Galaxy16_TAPRest.c.bed.uniq rn4)	Chr	Start	End	Strand	Peak Score	Focus Ratio/Region Size	Annotation	Detailed Annotation	Distance to TSS	Nearest PromoterID	Entrez ID	Nearest Unigene	Nearest Refseq	Nearest Ensembl	Gene Name	Gene Alias	Gene Description	Gene Type
Merged-chr1-220445834-2	chr1	220445807	220445862	+	0	NA	Intergenic	Intergenic	-118728	NM_001168584	691398	Rn.222434	NM_001168584		Foxb2	-	forkhead box B2	protein-coding
Merged-chr6-133356171-2	chr6	133356126	133356217	+	0	NA	intron (NM_001135894, intron 2 of 4)	intron (NM_001135894, intron 2 of 4)	13307	NM_001135894	314443	Rn.214617	NM_001135894		Wdr25l	RGD1562505|Wdr25	WD repeat domain 25-like	protein-coding
Merged-chr8-45644875-2	chr8	45644850	45644901	+	0	NA	intron (NM_012572, intron 5 of 18)	intron (NM_012572, intron 5 of 18)	36377	NM_012572	24406	Rn.10049	NM_012572	ENSRNOG00000030910	Grik4	KA1	glutamate receptor, ionotropic, kainate 4	protein-coding
Merged-chr3-52260093-2	chr3	52260049	52260138	+	0	NA	Intergenic	MTEb|LTR|MaLR	-2007	NM_001191901	366069	Rn.230757	NM_001191901	ENSRNOG00000030022	Myo3b	RGD1560313	myosin IIIB	protein-coding
Merged-chr14-66241121-2	chr14	66241092	66241150	+	0	NA	Intergenic	Intergenic	-43169	NM_181365	259243	Rn.205864	NM_181365	ENSRNOG00000032350	Kcnip4	Kchip4	Kv channel interacting protein 4	protein-coding
Merged-chr3-98690376-2	chr3	98690350	98690403	+	0	NA	Intergenic	Intergenic	286348	NM_001107757	311299	Rn.145049	NM_001107757	ENSRNOG00000006419	Aven	-	apoptosis, caspase activation inhibitor	protein-coding
Merged-chr13-37304956-2	chr13	37304924	37304988	+	0	NA	Intergenic	Intergenic	599633	NM_031068	81732	Rn.103326	NM_031068	ENSRNOG00000003206	Actr3	Arp3	ARP3 actin-related protein 3 homolog (yeast)	protein-coding
Merged-chr1-87181734-2	chr1	87181700	87181769	+	0	NA	intron (NM_001107504, intron 2 of 3)	intron (NM_001107504, intron 2 of 3)	-51045	NM_001109141	499129	Rn.23171	NM_001109141	ENSRNOG00000021137	Kctd15	-	potassium channel tetramerisation domain containing 15	protein-coding
Merged-chr15-88525474-2	chr15	88525441	88525508	+	0	NA	Intergenic	Intergenic	63341	NM_001108389	361088	Rn.154151	NM_001108389	ENSRNOG00000009690	Rnf219	RGD1564706	ring finger protein 219	protein-coding
Merged-chr12-35844132-2	chr12	35844107	35844158	+	0	NA	intron (NM_001271380, intron 2 of 22)	intron (NM_001271380, intron 2 of 22)	-110546	NM_031621	58838	Rn.11228	NM_031621		Sh2b3	Lnk	SH2B adaptor protein 3	protein-coding
Merged-chr3-154343961-2	chr3	154343934	154343988	+	0	NA	intron (NM_001107798, intron 1 of 5)	intron (NM_001107798, intron 1 of 5)	776	NM_001107798	311616	Rn.225173	NM_001107798	ENSRNOG00000008790	Gdap1l1	Gdap1l	ganglioside-induced differentiation-associated protein 1-like 1	protein-coding
Merged-chr3-142053220-2	chr3	142053178	142053263	+	0	NA	Intergenic	Intergenic	30687	NM_001101005	689852	Rn.103325	NM_001101005	ENSRNOG00000009640	Psmf1	-	proteasome inhibitor subunit 1	protein-coding
Merged-chr7-140222124-2	chr7	140222075	140222173	+	0	NA	promoter-TSS (NM_001008810)	promoter-TSS (NM_001008810)	-431	NM_001008810	407760	Rn.7913	NM_001008810	ENSRNOG00000008367	Krt86	Kb26	keratin 86	protein-coding
Merged-chr16-80357896-2	chr16	80357869	80357924	+	0	NA	intron (NM_001127680, intron 2 of 5)	intron (NM_001127680, intron 2 of 5)	24693	NM_001127680	306622	Rn.99192	NM_001127680	ENSRNOG00000042114	Erich1	RGD1559872	glutamate-rich 1	protein-coding
Merged-chr16-13201235-2	chr16	13201195	13201275	+	0	NA	Intergenic	Intergenic	55729	NM_001107299	306307	Rn.26828	NM_001107299	ENSRNOG00000012396	Rgr	-	retinal G protein coupled receptor	protein-coding
Merged-chr3-52786810-2	chr3	52786785	52786836	+	0	NA	Intergenic	Intergenic	-2559	NM_017007	24379	Rn.91245	NM_017007	ENSRNOG00000000007	Gad1	Gad67	glutamate decarboxylase 1	protein-coding
Merged-chr8-48684360-2	chr8	48684335	48684386	+	0	NA	intron (NM_001108141, intron 15 of 32)	intron (NM_001108141, intron 15 of 32)	-133463	NM_019204	29392	Rn.207201	NM_019204	ENSRNOG00000016847	Bace1	Bace	beta-site APP cleaving enzyme 1	protein-coding
Merged-chr3-3480298-2	chr3	3480263	3480334	+	0	NA	5' UTR (NM_001270607, exon 1 of 21)	5' UTR (NM_001270607, exon 1 of 21)	183	NM_001270603	24408	Rn.9840	NM_001270602	ENSRNOG00000011726	Grin1	NMDAR1|NR1	glutamate receptor, ionotropic, N-methyl D-aspartate 1	protein-coding
Merged-chr19-24862980-2	chr19	24862949	24863011	+	0	NA	Intergenic	Intergenic	-2439	NM_001107165	304667	Rn.42054	NM_001107165	ENSRNOG00000043215	Rtbdn	Rtbnd	retbindin	protein-coding
Merged-chr18-73818107-2	chr18	73818077	73818137	+	0	NA	Intergenic	Intergenic	-77911	NM_001014151	361351	Rn.7319	NM_001014151	ENSRNOG00000043171	Hdhd2	Ier3ip1|LRRG00122|RGD1308579	haloacid dehalogenase-like hydrolase domain containing 2	protein-coding
Merged-chr11-28879732-2	chr11	28879705	28879760	+	0	NA	Intergenic	Intergenic	-104418	NM_001109424	680703	Rn.218556	NM_001109424		Krtap16-5	-	keratin associated protein 16-5	protein-coding
Merged-chr14-85399174-2	chr14	85399141	85399207	+	0	NA	Intergenic	Intergenic	-3444	NM_001007730	360970	Rn.220068	NM_001007730	ENSRNOG00000007871	Cabp7	rCaBP7	calcium binding protein 7	protein-coding
Merged-chr19-10958703-2	chr19	10958670	10958737	+	0	NA	Intergenic	Intergenic	-73107	NM_001256466	498972	Rn.161724	NM_001256466		LOC498972	Cpne2	similar to copine II	protein-coding
Merged-chr16-67294269-2	chr16	67294242	67294297	+	0	NA	intron (NM_001107319, intron 1 of 17)	intron (NM_001107319, intron 1 of 17)	191675	NM_001107319	306534	Rn.231130	NM_001107319	ENSRNOG00000011858	Unc5d	-	unc-5 homolog D (C. elegans)	protein-coding
Merged-chr2-179627853-2	chr2	179627807	179627900	+	0	NA	Intergenic	Intergenic	36138	NM_001100992	499651	Rn.219877	NM_001100992	ENSRNOG00000043511	Etv3l	RGD1562620	ets variant 3-like	protein-coding
Merged-chr9-74224650-2	chr9	74224604	74224697	+	0	NA	intron (NM_173140, intron 3 of 4)	intron (NM_173140, intron 3 of 4)	1398	NM_173140	286925	Rn.204241	NM_173140	ENSRNOG00000017996	Cryba2	-	crystallin, beta A2	protein-coding
Merged-chr5-131581585-2	chr5	131581559	131581612	+	0	NA	Intergenic	Intergenic	171135	NM_001107951	313471	Rn.20294	NM_001107951	ENSRNOG00000008105	Dmrta2	-	DMRT-like family A2	protein-coding
Merged-chr6-94698448-2	chr6	94698410	94698486	+	0	NA	Intergenic	Intergenic	-16140	NM_053865	116644	Rn.55126	NM_053865		Rtn1	Nsp	reticulon 1	protein-coding
Merged-chr2-36433004-2	chr2	36432973	36433036	+	0	NA	Intergenic	Intergenic	-1513	NM_012585	24473	Rn.44486	NM_012585	ENSRNOG00000010254	Htr1a	5HT1A|RAT5HT1A	5-hydroxytryptamine (serotonin) receptor 1A, G protein-coupled	protein-coding
Merged-chr2-92835363-2	chr2	92835333	92835394	+	0	NA	Intergenic	Intergenic	-439475	NM_022289	64088	Rn.64585	NM_022289	ENSRNOG00000009953	Snx16	-	sorting nexin 16	protein-coding
Merged-chr16-4993124-2	chr16	4993087	4993161	+	0	NA	intron (NM_175595, intron 2 of 36)	intron (NM_175595, intron 2 of 36)	66450	NM_175595	306243	Rn.229510	NM_175595	ENSRNOG00000031287	Cacna2d3	-	calcium channel, voltage-dependent, alpha2/delta subunit 3	protein-coding
Merged-chr8-46907575-2	chr8	46907533	46907618	+	0	NA	Intergenic	Intergenic	-120096	NM_012673	24832	Rn.108198	NM_012673	ENSRNOG00000006604	Thy1	CD7	Thy-1 cell surface antigen	protein-coding
Merged-chr3-4389228-2	chr3	4389200	4389256	+	0	NA	TTS (NM_001109434)	TTS (NM_001109434)	30098	NM_001109434	681023	Rn.199433	NM_001109434	ENSRNOG00000018574	Qsox2	-	quiescin Q6 sulfhydryl oxidase 2	protein-coding
Merged-chr19-12105858-2	chr19	12105819	12105897	+	0	NA	intron (NM_001108439, intron 9 of 12)	intron (NM_001108439, intron 9 of 12)	195130	NM_001012056	307660	Rn.61848	NM_001012056	ENSRNOG00000025710	Ces5a	Ces5|Ces7	carboxylesterase 5A	protein-coding
Merged-chr1-197836558-2	chr1	197836518	197836599	+	0	NA	Intergenic	Intergenic	329932	NM_001130077	361669	Rn.220537	NM_001130077	ENSRNOG00000016737	Tcerg1l	RGD1562437	transcription elongation regulator 1-like	protein-coding
Merged-chr1-155713214-2	chr1	155713186	155713242	+	0	NA	promoter-TSS (NM_130737)	promoter-TSS (NM_130737)	-251	NM_130737	113911	Rn.10067	NM_130737	ENSRNOG00000015058	Gucy2d	-	guanylate cyclase 2d	protein-coding
Merged-chr5-147471731-2	chr5	147471700	147471762	+	0	NA	Intergenic	Intergenic	15452	NM_001109463	685271	Rn.172241	NM_001109463	ENSRNOG00000032889	Hmgb4	-	high-mobility group box 4	protein-coding
Merged-chr16-13276293-2	chr16	13276258	13276328	+	0	NA	exon (NM_001191938, exon 2 of 3)	exon (NM_001191938, exon 2 of 3)	659	NM_001191938	498594	Rn.228222	NM_001191938	ENSRNOG00000022726	Lrit2	RGD1564668	leucine-rich repeat, immunoglobulin-like and transmembrane domains 2	protein-coding
Merged-chr1-158937811-2	chr1	158937786	158937837	+	0	NA	intron (NM_001143847, intron 1 of 30)	intron (NM_001143847, intron 1 of 30)	-13883	NM_001270604	81743	Rn.10044	NM_031079	ENSRNOG00000019560	Pde2a	Pde2|Pde2a2	phosphodiesterase 2A, cGMP-stimulated	protein-coding
Merged-chr7-125187124-2	chr7	125187075	125187173	+	0	NA	Intergenic	Intergenic	-648292	NM_001191991	500915	Rn.13126	NM_001191991	ENSRNOG00000004460	Fam19a5	RGD1562115|Tafa-5	family with sequence similarity 19 (chemokine (C-C motif)-like), member A5	protein-coding
Merged-chr6-112260941-2	chr6	112260911	112260971	+	0	NA	Intergenic	Intergenic	-13014	NM_053817	116508	Rn.10926	NM_053817	ENSRNOG00000024722	Nrxn3	-	neurexin 3	protein-coding
Merged-chr2-200537105-2	chr2	200537063	200537147	+	0	NA	Intergenic	Intergenic	-172673	NM_001270963	65195	Rn.214215	NM_001270962	ENSRNOG00000014686	Kcnd3	Kv4.3	potassium voltage-gated channel, Shal-related subfamily, member 3	protein-coding
Merged-chr1-78301799-2	chr1	78301758	78301841	+	0	NA	Intergenic	Intergenic	-39305	NM_001108908	365213	Rn.218571	NM_001108908	ENSRNOG00000038088	Nanos2	RGD1562436	nanos homolog 2 (Drosophila)	protein-coding
Merged-chr5-36454833-2	chr5	36454798	36454868	+	0	NA	Intergenic	RMER21A|LTR|ERV1	-10657	NM_001100472	114839	Rn.106758	NM_001100472	ENSRNOG00000007719	Ccnc	-	cyclin C	protein-coding
Merged-chr6-112833630-2	chr6	112833603	112833658	+	0	NA	intron (NM_053817, intron 7 of 22)	intron (NM_053817, intron 7 of 22)	559676	NM_053817	116508	Rn.10926	NM_053817	ENSRNOG00000024722	Nrxn3	-	neurexin 3	protein-coding
Merged-chr3-168655635-2	chr3	168655602	168655669	+	0	NA	Intergenic	Intergenic	451513	NM_001008217	29674	Rn.105784	NM_001008217	ENSRNOG00000008630	Psma7	-	proteasome (prosome, macropain) subunit, alpha type 7	protein-coding
Merged-chr8-112623634-2	chr8	112623602	112623666	+	0	NA	Intergenic	Intergenic	-19775	NM_175592	300992	Rn.91563	NM_175592	ENSRNOG00000015835	Cacna2d2	-	calcium channel, voltage-dependent, alpha 2/delta subunit 2	protein-coding
Merged-chr7-67041807-2	chr7	67041762	67041852	+	0	NA	exon (NM_023026, exon 17 of 19)	exon (NM_023026, exon 17 of 19)	10507	NM_023026	65218	Rn.91094	NM_023026	ENSRNOG00000025584	Agap2	Centg1|Pike	ArfGAP with GTPase domain, ankyrin repeat and PH domain 2	protein-coding
Merged-chr6-86160619-2	chr6	86160593	86160645	+	0	NA	Intergenic	Intergenic	-95536	NM_001108025	314168	Rn.229553	NM_001108025	ENSRNOG00000023230	RGD1307621	-	hypothetical LOC314168	protein-coding
Merged-chr9-65289298-2	chr9	65289272	65289324	+	0	NA	Intergenic	CpG	114919	NM_013066	25595	Rn.10484	NM_013066	ENSRNOG00000011841	Map2	MAP2R|Mtap2	microtubule-associated protein 2	protein-coding
Merged-chr8-46948257-2	chr8	46948231	46948283	+	0	NA	Intergenic	Intergenic	-79415	NM_012673	24832	Rn.108198	NM_012673	ENSRNOG00000006604	Thy1	CD7	Thy-1 cell surface antigen	protein-coding
Merged-chr6-46816229-2	chr6	46816193	46816265	+	0	NA	Intergenic	Intergenic	182322	NM_001012192	362721	Rn.119114	NM_001012192		Tssc1	-	tumor suppressing subtransferable candidate 1	protein-coding
Merged-chr3-156017131-2	chr3	156017104	156017158	+	0	NA	intron (NM_134363, intron 7 of 26)	intron (NM_134363, intron 7 of 26)	11114	NM_134363	171373	Rn.10513	NM_134363	ENSRNOG00000018111	Slc12a5	Kcc2	solute carrier family 12 (potassium-chloride transporter), member 5	protein-coding
Merged-chr2-158168721-2	chr2	158168693	158168749	+	0	NA	intron (NM_001100666, intron 4 of 10)	MLT1F1|LTR|MaLR	320082	NM_001100666	295105	Rn.22212	NM_001100666	ENSRNOG00000009276	Schip1	-	schwannomin interacting protein 1	protein-coding
Merged-chr6-60743735-2	chr6	60743690	60743781	+	0	NA	Intergenic	Intergenic	32522	NM_030856	81514	Rn.39124	NM_030856	ENSRNOG00000006368	Lrrn3	Nlrr3	leucine rich repeat neuronal 3	protein-coding
Merged-chr3-134850172-2	chr3	134850129	134850216	+	0	NA	Intergenic	Intergenic	-295503	NM_053797	116481	Rn.162694	NM_053797	ENSRNOG00000010587	Crnkl1	Crn	crooked neck pre-mRNA splicing factor-like 1 (Drosophila)	protein-coding
Merged-chr19-25366396-2	chr19	25366359	25366433	+	0	NA	intron (NM_012918, intron 3 of 47)	intron (NM_012918, intron 3 of 47)	58099	NM_012918	25398	Rn.87769	NM_012918	ENSRNOG00000002559	Cacna1a	BccA1|Cav2.1|rbA-1	calcium channel, voltage-dependent, P/Q type, alpha 1A subunit	protein-coding
Merged-chr5-152768324-2	chr5	152768295	152768353	+	0	NA	Intergenic	Intergenic	-2007	NM_001109269	500562	Rn.147538	NM_001109269		Lin28a	Lin28|RGD1566408	lin-28 homolog A (C. elegans)	protein-coding
Merged-chr17-3556933-2	chr17	3556906	3556961	+	0	NA	Intergenic	Intergenic	69930	NM_001106097	290939	Rn.1773	NM_001106097	ENSRNOG00000017150	Med10	RGD1310128	mediator complex subunit 10	protein-coding
Merged-chr16-25848427-2	chr16	25848394	25848460	+	0	NA	Intergenic	Intergenic	-351837	NM_001135838	361135	Rn.225169	NM_001135838	ENSRNOG00000026310	2015-03-01	RGD1305148	membrane-associated ring finger (C3HC4) 1, E3 ubiquitin protein ligase	protein-coding
Merged-chr16-25848427-2	chr16	25848394	25848460	+	0	NA	Intergenic	Intergenic	-351837	NM_001135838	361135	Rn.225169	NM_001135838	ENSRNOG00000026310	2015-03-01	RGD1305148	membrane-associated ring finger (C3HC4) 1, E3 ubiquitin protein ligase	protein-coding
Merged-chr10-93208417-2	chr10	93208391	93208443	+	0	NA	Intergenic	Intergenic	93877	NM_024150	79119	Rn.62175	NM_024150	ENSRNOG00000004807	Arf2	-	ADP-ribosylation factor 2	protein-coding
Merged-chr8-32648555-2	chr8	32648509	32648602	+	0	NA	Intergenic	Intergenic	166862	NM_012555	24356	Rn.88756	NM_012555	ENSRNOG00000008941	Ets1	Ets-1|Etsoncb|Tpl1	v-ets erythroblastosis virus E26 oncogene homolog 1 (avian)	protein-coding
Merged-chr7-66902653-2	chr7	66902609	66902697	+	0	NA	Intergenic	Lx7|LINE|L1	-114292	NM_053593	94201	Rn.6115	NM_053593	ENSRNOG00000025602	Cdk4	-	cyclin-dependent kinase 4	protein-coding
Merged-chr3-144449724-2	chr3	144449684	144449764	+	0	NA	Intergenic	Intergenic	22676	NM_080775	54303	Rn.9925	NM_080775	ENSRNOG00000036870	Bpifa2f	Smgb	BPI fold containing family A, member 2F	protein-coding
Merged-chr4-157903078-2	chr4	157903044	157903113	+	0	NA	exon (NM_207617, exon 1 of 14)	exon (NM_207617, exon 1 of 14)	960	NM_207617	404781	Rn.26766	NM_207617	ENSRNOG00000014083	Iqsec3	sag	IQ motif and Sec7 domain 3	protein-coding
Merged-chr6-143787882-2	chr6	143787851	143787914	+	0	NA	promoter-TSS (NM_031600)	promoter-TSS (NM_031600)	-1	NM_031600	29714	Rn.11044	NM_031600	ENSRNOG00000005003	Ptprn2	-	protein tyrosine phosphatase, receptor type, N polypeptide 2	protein-coding
Merged-chr8-68701932-2	chr8	68701907	68701958	+	0	NA	Intergenic	Intergenic	-158894	NM_001008380	363077	Rn.24884	NM_001008380	ENSRNOG00000010537	Dis3l	RGD1308959	DIS3 mitotic control homolog (S. cerevisiae)-like	protein-coding
Merged-chr8-110798440-2	chr8	110798410	110798471	+	0	NA	Intergenic	Intergenic	56608	NM_001108777	363131	Rn.8917	NM_001108777	ENSRNOG00000013669	Pik3r4	-	phosphoinositide-3-kinase, regulatory subunit 4	protein-coding
Merged-chr18-60197547-2	chr18	60197508	60197586	+	0	NA	Intergenic	Intergenic	-270226	NM_013029	25547	Rn.90977	NM_013029	ENSRNOG00000018305	St8sia3	Siat8c	ST8 alpha-N-acetyl-neuraminide alpha-2,8-sialyltransferase 3	protein-coding
Merged-chr1-119108017-2	chr1	119107980	119108055	+	0	NA	intron (NM_031780, intron 3 of 13)	intron (NM_031780, intron 3 of 13)	137136	NM_031780	83610	Rn.62687	NM_031780	ENSRNOG00000016358	Apba2	Mint2	amyloid beta (A4) precursor protein-binding, family A, member 2	protein-coding
Merged-chr1-204523592-2	chr1	204523562	204523623	+	0	NA	intron (NM_201350, intron 9 of 21)	intron (NM_201350, intron 9 of 21)	-62770	NM_133441	171093	Rn.14545	XM_003749027	ENSRNOG00000029931	Shank2	CortBP1|ProSAP1|Spank-3	SH3 and multiple ankyrin repeat domains 2	protein-coding
Merged-chr10-105116603-2	chr10	105116573	105116634	+	0	NA	Intergenic	Intergenic	-4901	NM_001202463	360655	Rn.200669	NM_001202463		Cd300le-ps1	Cd300le|Clm3|RGD1305426	Cd300 molecule-like family member E, pseudogene 1	protein-coding
Merged-chr20-8661488-2	chr20	8661450	8661526	+	0	NA	intron (NM_001013073, intron 3 of 7)	intron (NM_001013073, intron 3 of 7)	215727	NM_001013073	294318	Rn.48897	NM_001013073		Btbd9	-	BTB (POZ) domain containing 9	protein-coding
Merged-chr2-104765213-2	chr2	104765177	104765250	+	0	NA	intron (NM_031019, intron 1 of 1)	intron (NM_031019, intron 1 of 1)	673	NM_031019	81648	Rn.10349	NM_031019	ENSRNOG00000012703	Crh	CRF	corticotropin releasing hormone	protein-coding
Merged-chr3-117320785-2	chr3	117320755	117320816	+	0	NA	Intergenic	Intergenic	-17419	NM_019374	29190	Rn.44471	NM_019374	ENSRNOG00000026036	Pdyn	-	prodynorphin	protein-coding
Merged-chr1-2255931-2	chr1	2255902	2255960	+	0	NA	promoter-TSS (NM_001106217)	promoter-TSS (NM_001106217)	39	NM_001106217	292462	Rn.40930	NM_001106217	ENSRNOG00000014303	Lrp11	-	low density lipoprotein receptor-related protein 11	protein-coding
Merged-chr7-27825481-2	chr7	27825444	27825519	+	0	NA	intron (NM_001271371, intron 16 of 24)	intron (NM_001271371, intron 16 of 24)	195051	NM_023979	78963	Rn.64522	NM_023979		Apaf1	-	apoptotic peptidase activating factor 1	protein-coding
Merged-chr5-124571622-2	chr5	124571591	124571654	+	0	NA	Intergenic	Intergenic	310426	NM_001106669	298282	Rn.14712	NM_001106669	ENSRNOG00000007214	Oma1	RGD1304821	zinc metallopeptidase homolog (S. cerevisiae)	protein-coding
Merged-chr12-12277504-2	chr12	12277478	12277530	+	0	NA	Intergenic	Intergenic	-25853	NM_001105911	288499	Rn.18610	NM_001105911	ENSRNOG00000001115	Slc29a4	-	solute carrier family 29 (nucleoside transporters), member 4	protein-coding
Merged-chr14-84710364-2	chr14	84710336	84710393	+	0	NA	TTS (NM_022608)	TTS (NM_022608)	11009	NM_022608	64543	Rn.42868	NM_022608	ENSRNOG00000004594	Sec14l3	Spf2	SEC14-like 3 (S. cerevisiae)	protein-coding
Merged-chr7-118029027-2	chr7	118028998	118029056	+	0	NA	intron (NM_030841, intron 3 of 4)	intron (NM_030841, intron 3 of 4)	12702	NM_030841	81005	Rn.34907	NM_030841	ENSRNOG00000016156	Nptxr	Npr	neuronal pentraxin receptor	protein-coding
Merged-chr1-83612755-2	chr1	83612729	83612782	+	0	NA	Intergenic	Intergenic	-38521	NM_139086	245917	Rn.11220	NM_139086		Sycn	Syl	syncollin	protein-coding
Merged-chr12-31058329-2	chr12	31058295	31058363	+	0	NA	Intergenic	Intergenic	946466	NM_144758	246280	Rn.10770	NM_144758	ENSRNOG00000000962	Slc15a4	-	solute carrier family 15, member 4	protein-coding
Merged-chr5-131543820-2	chr5	131543790	131543851	+	0	NA	Intergenic	Intergenic	133370	NM_001107951	313471	Rn.20294	NM_001107951	ENSRNOG00000008105	Dmrta2	-	DMRT-like family A2	protein-coding
Merged-chr17-3777188-2	chr17	3777153	3777223	+	0	NA	Intergenic	Intergenic	67394	NM_001108403	361191	Rn.27691	NM_001108403	ENSRNOG00000017254	Nsun2	RGD1311954	NOP2/Sun RNA methyltransferase family, member 2	protein-coding
Merged-chr10-21325289-2	chr10	21325251	21325327	+	0	NA	intron (NM_020088, intron 3 of 29)	intron (NM_020088, intron 3 of 29)	-579805	NM_001105777	287191	Rn.18711	NM_001105777	ENSRNOG00000007739	Rars	-	arginyl-tRNA synthetase	protein-coding
Merged-chr7-111705682-2	chr7	111705644	111705721	+	0	NA	Intergenic	Intergenic	243492	NM_001114405	362930	Rn.106043	NM_001114405	ENSRNOG00000007628	Ptp4a3	-	protein tyrosine phosphatase type IVA, member 3	protein-coding
Merged-chr16-77813129-2	chr16	77813093	77813166	+	0	NA	intron (NM_001037327, intron 2 of 67)	intron (NM_001037327, intron 2 of 67)	327912	NM_001037327	364634	Rn.137916	NM_001037327	ENSRNOG00000030719	Csmd1	Mdcr1	CUB and Sushi multiple domains 1	protein-coding
Merged-chr6-121897150-2	chr6	121897115	121897185	+	0	NA	Intergenic	MIRb|SINE|MIR	519836	NM_001005888	314360	Rn.30608	NM_001005888	ENSRNOG00000003759	Galc	-	galactosylceramidase	protein-coding
Merged-chr16-27940386-2	chr16	27940361	27940412	+	0	NA	Intergenic	L2|LINE|L2	-492719	NM_001106081	678743	Rn.211880	NM_001106081	ENSRNOG00000033528	Tll1	Tll	tolloid-like 1	protein-coding
Merged-chr7-58997870-2	chr7	58997839	58997902	+	0	NA	Intergenic	Intergenic	-152245	NM_032069	84016	Rn.74240	NM_032069	ENSRNOG00000004013	Grip1	-	glutamate receptor interacting protein 1	protein-coding
Merged-chr2-30553773-2	chr2	30553747	30553799	+	0	NA	Intergenic	Intergenic	-45419	NM_019217	29456	Rn.220177	NM_019217	ENSRNOG00000017428	Map1b	Mtap1b	microtubule-associated protein 1B	protein-coding
Merged-chr1-198935460-2	chr1	198935432	198935488	+	0	NA	intron (NM_001108922, intron 1 of 11)	intron (NM_001108922, intron 1 of 11)	28177	NM_001108922	365381	Rn.154758	NM_001108922	ENSRNOG00000006962	Stk32c	-	serine/threonine kinase 32C	protein-coding
Merged-chr5-170683793-2	chr5	170683766	170683821	+	0	NA	Intergenic	Intergenic	-59394	NM_001009711	362671	Rn.4079	NM_001009711	ENSRNOG00000025034	RGD1304567	-	similar to RIKEN cDNA A430005L14	protein-coding
Merged-chr18-78889103-2	chr18	78889072	78889134	+	0	NA	Intergenic	RMER19A|LTR|ERVK	-14652	NM_012958	50577	Rn.10213	NM_012958	ENSRNOG00000016654	Galr1	Galnr1	galanin receptor 1	protein-coding
Merged-chr19-35526402-2	chr19	35526377	35526428	+	0	NA	Intergenic	CpG	6846	NM_001037193	307798	Rn.8611	NM_001037193	ENSRNOG00000038973	Acd	-	adrenocortical dysplasia homolog (mouse)	protein-coding
Merged-chr5-150491759-2	chr5	150491732	150491786	+	0	NA	Intergenic	Intergenic	203424	NM_001191575	116680	Rn.35625	NM_001191575	ENSRNOG00000013515	Ptpru	-	protein tyrosine phosphatase, receptor type, U	protein-coding
Merged-chr16-18872446-2	chr16	18872408	18872485	+	0	NA	promoter-TSS (NM_022861).2	promoter-TSS (NM_022861).2	8	NM_022861	64829	Rn.10126	NM_022861		Unc13a	Munc13-1|Unc13h1	unc-13 homolog A (C. elegans)	protein-coding
Merged-chr7-111656691-2	chr7	111656662	111656721	+	0	NA	Intergenic	Intergenic	194501	NM_001114405	362930	Rn.106043	NM_001114405	ENSRNOG00000007628	Ptp4a3	-	protein tyrosine phosphatase type IVA, member 3	protein-coding
Merged-chr7-116672501-2	chr7	116672465	116672538	+	0	NA	Intergenic	Intergenic	62778	NM_199110	315119	Rn.102109	NM_199110	ENSRNOG00000008133	Mfng	-	MFNG O-fucosylpeptide 3-beta-N-acetylglucosaminyltransferase	protein-coding
Merged-chr7-110287901-2	chr7	110287871	110287931	+	0	NA	Intergenic	Intergenic	-20355	NM_053405	84429	Rn.48796	NM_053405	ENSRNOG00000009265	Kcnk9	Task3	potassium channel, subfamily K, member 9	protein-coding
Merged-chr14-73733685-2	chr14	73733650	73733721	+	0	NA	Intergenic	Intergenic	-667855	NM_053978	117049	Rn.4023	NM_053978	ENSRNOG00000017074	Rab28	-	RAB28, member RAS oncogene family	protein-coding
Merged-chr1-212890489-2	chr1	212890463	212890515	+	0	NA	intron (NM_021659, intron 1 of 8)	intron (NM_021659, intron 1 of 8)	13814	NM_021659	59267	Rn.91884	NM_021659	ENSRNOG00000026432	Syt7	-	synaptotagmin VII	protein-coding
Merged-chr10-93072874-2	chr10	93072846	93072903	+	0	NA	intron (NM_021748, intron 4 of 20)	intron (NM_021748, intron 4 of 20)	31155	NM_021748	60355	Rn.13345	NM_021748	ENSRNOG00000003905	Nsf	-	N-ethylmaleimide-sensitive factor	protein-coding
Merged-chr3-131926401-2	chr3	131926354	131926448	+	0	NA	intron (NM_012746, intron 1 of 11)	intron (NM_012746, intron 1 of 11)	753	NM_012746	25121	Rn.89052	NM_012746	ENSRNOG00000005438	Pcsk2	-	proprotein convertase subtilisin/kexin type 2	protein-coding
Merged-chr10-93296937-2	chr10	93296895	93296979	+	0	NA	Intergenic	Intergenic	-15468	NM_030999	58959	Rn.10499	NM_030999	ENSRNOG00000004900	Crhr1	-	corticotropin releasing hormone receptor 1	protein-coding
Merged-chr3-148358126-2	chr3	148358095	148358158	+	0	NA	Intergenic	Intergenic	-82168	NM_133582	171113	Rn.206493	NM_133582	ENSRNOG00000024437	Blcap	-	bladder cancer associated protein homolog (human)	protein-coding
Merged-chr5-23135956-2	chr5	23135916	23135997	+	0	NA	intron (NM_001108969, intron 1 of 6)	intron (NM_001108969, intron 1 of 6)	208	NM_001108969	366311	Rn.168299	NM_001108969		Clvs1	Clavesin-1|RGD1564200|Rlbp1l1	clavesin 1	protein-coding
Merged-chr20-17926593-2	chr20	17926565	17926622	+	0	NA	Intergenic	Intergenic	55681	NM_134417	171458	Rn.15187	NM_134417	ENSRNOG00000000609	Ipmk	Impk|Ipk2	inositol polyphosphate multikinase	protein-coding
Merged-chr10-65782580-2	chr10	65782542	65782619	+	0	NA	intron (NM_001107023, intron 1 of 14)	intron (NM_001107023, intron 1 of 14)	2458	NM_001107023	303337	Rn.224682	NM_001107023	ENSRNOG00000014135	Rab11fip4	RGD1305063	RAB11 family interacting protein 4 (class II)	protein-coding
Merged-chr4-3577281-2	chr4	3577241	3577321	+	0	NA	Intergenic	Intergenic	-11615	NM_022850	29272	Rn.10076	NM_022850	ENSRNOG00000030547	Dpp6	DPP VI	dipeptidylpeptidase 6	protein-coding
Merged-chr19-42404841-2	chr19	42404816	42404866	+	0	NA	Intergenic	Intergenic	-155238	NM_001107432	307865	Rn.136887	NM_001107432		Cntnap4	-	contactin associated protein-like 4	protein-coding
Merged-chr10-27125412-2	chr10	27125379	27125445	+	0	NA	intron (NM_183327, intron 1 of 8)	intron (NM_183327, intron 1 of 8)	662	NM_183327	29709	Rn.230132	NM_183327	ENSRNOG00000003241	Gabrg2	-	gamma-aminobutyric acid (GABA) A receptor, gamma 2	protein-coding
Merged-chr3-167852801-2	chr3	167852757	167852845	+	0	NA	Intergenic	Intergenic	328463	NM_001191745	311693	Rn.228188	NM_001191745	ENSRNOG00000004584	Cdh26	-	cadherin 26	protein-coding
Merged-chr8-127147255-2	chr8	127147213	127147298	+	0	NA	intron (NM_001106868, intron 1 of 11)	intron (NM_001106868, intron 1 of 11)	984	NM_001106868	301073	Rn.22829	NM_001106868	ENSRNOG00000019404	Hhatl	Gup1|RGD1311911	hedgehog acyltransferase-like	protein-coding
Merged-chr3-148623159-2	chr3	148623132	148623186	+	0	NA	Intergenic	Intergenic	97310	NM_001134619	499935	Rn.48856	NM_001134619	ENSRNOG00000012880	Tti1	RGD1562582	TELO2 interacting protein 1	protein-coding
Merged-chr8-102562600-2	chr8	102562575	102562625	+	0	NA	Intergenic	ORR1A4-int|LTR|MaLR	233889	NM_134377	171394	Rn.212755	NM_134377	ENSRNOG00000013471	Clstn2	Cs2|Cstn2	calsyntenin 2	protein-coding
Merged-chr12-8907545-2	chr12	8907498	8907592	+	0	NA	Intergenic	Intergenic	-72728	NM_001037295	80840	Rn.88417	NM_001037295		Gpr12	Gpcr12	G protein-coupled receptor 12	protein-coding
Merged-chr18-31138317-2	chr18	31138289	31138345	+	0	NA	Intergenic	Intergenic	-40475	NM_199493	307480	Rn.12899	NM_199493	ENSRNOG00000019276	RGD735029	Dele	SEL1 domain containing protein RGD735029	protein-coding
Merged-chr17-73747720-2	chr17	73747689	73747751	+	0	NA	Intergenic	Intergenic	-509564	NM_133302	117088	Rn.10683	NM_133302	ENSRNOG00000030775	Adarb2	Adar3|Red2	adenosine deaminase, RNA-specific, B2	protein-coding
Merged-chr8-124678763-2	chr8	124678732	124678794	+	0	NA	intron (NM_017247, intron 1 of 28)	intron (NM_017247, intron 1 of 28)	11695	NM_017247	29571	Rn.10246	NM_017247	ENSRNOG00000032473	Scn10a	Na(V)1.8|PN3	sodium channel, voltage-gated, type X, alpha subunit	protein-coding
Merged-chr6-112281749-2	chr6	112281714	112281785	+	0	NA	intron (NM_053817, intron 1 of 22)	intron (NM_053817, intron 1 of 22)	7795	NM_053817	116508	Rn.10926	NM_053817	ENSRNOG00000024722	Nrxn3	-	neurexin 3	protein-coding
Merged-chr4-123167296-2	chr4	123167266	123167326	+	0	NA	Intergenic	Intergenic	171974	NM_053534	85494	Rn.3566	NM_053534	ENSRNOG00000016665	Tpra1	Gpr175|Tpra40	transmembrane protein, adipocyte asscociated 1	protein-coding
Merged-chr10-2962696-2	chr10	2962669	2962724	+	0	NA	Intergenic	Intergenic	-614709	NM_001013963	302890	Rn.79124	NM_001013963	ENSRNOG00000015118	Cpped1	RGD1306568	calcineurin-like phosphoesterase domain containing 1	protein-coding
Merged-chr10-71501296-2	chr10	71501268	71501325	+	0	NA	intron (NM_001191648, intron 2 of 3)	intron (NM_001191648, intron 2 of 3)	7863	NM_001191648	303382	Rn.222772	NM_001191648	ENSRNOG00000010302	Rasl10b	-	RAS-like, family 10, member B	protein-coding
Merged-chr1-85440759-2	chr1	85440732	85440786	+	0	NA	intron (NM_022628, intron 28 of 29)	intron (NM_022628, intron 28 of 29)	-8089	NM_001191623	308492	Rn.206015	NM_001191623	ENSRNOG00000020807	Wdr62	RGD1306714	WD repeat domain 62	protein-coding
Merged-chr10-58221599-2	chr10	58221550	58221648	+	0	NA	Intergenic	Intergenic	-213632	NM_001145755	360557	Rn.12490	NM_001145755	ENSRNOG00000023143	Nlrp1a	Nalp1|Nlrp1	NLR family, pyrin domain containing 1A	protein-coding
Merged-chr5-169658525-2	chr5	169658492	169658559	+	0	NA	intron (NM_017304, intron 3 of 15)	intron (NM_017304, intron 3 of 15)	-25851	NM_001047958	500594	Rn.154970	NM_001047958	ENSRNOG00000023112	LOC500594	-	LRRGT00162	protein-coding
Merged-chr9-74194956-2	chr9	74194919	74194994	+	0	NA	Intergenic	Intergenic	3115	NM_001109309	501164	Rn.219411	NM_001109309		Cdk5r2	RGD1562530	cyclin-dependent kinase 5, regulatory subunit 2 (p39)	protein-coding
Merged-chr12-46260643-2	chr12	46260614	46260672	+	0	NA	intron (NM_001122644, intron 1 of 10)	intron (NM_001122644, intron 1 of 10)	13167	NM_001122644	304571	Rn.105079	NM_001107151	ENSRNOG00000037476	Galnt9	-	UDP-N-acetyl-alpha-D-galactosamine:polypeptide N-acetylgalactosaminyltransferase 9	protein-coding
Merged-chr5-131569445-2	chr5	131569416	131569474	+	0	NA	Intergenic	Intergenic	158994	NM_001107951	313471	Rn.20294	NM_001107951	ENSRNOG00000008105	Dmrta2	-	DMRT-like family A2	protein-coding
Merged-chr18-28608696-2	chr18	28608667	28608726	+	0	NA	intron (NM_001107395, intron 1 of 14)	intron (NM_001107395, intron 1 of 14)	12561	NM_001107395	307500	Rn.165349	NM_001107395	ENSRNOG00000019177	Psd2	-	pleckstrin and Sec7 domain containing 2	protein-coding
Merged-chr12-28469822-2	chr12	28469788	28469857	+	0	NA	Intergenic	Intergenic	-220398	NM_001034924	304431	Rn.12338	NM_001034924	ENSRNOG00000000931	Sfswap	Sfrs8|Srsf8	splicing factor, suppressor of white-apricot homolog (Drosophila)	protein-coding
Merged-chr4-85567075-2	chr4	85567048	85567103	+	0	NA	Intergenic	Intergenic	92990	NM_001107289	306222	Rn.8983	NM_001107289	ENSRNOG00000042126	Lsm5	-	LSM5 homolog, U6 small nuclear RNA associated (S. cerevisiae)	protein-coding
Merged-chr17-27854243-2	chr17	27854206	27854280	+	0	NA	intron (NM_214457, intron 3 of 13)	intron (NM_214457, intron 3 of 13)	29884	NM_214457	306844	Rn.22981	NM_214457	ENSRNOG00000014264	Phactr1	-	phosphatase and actin regulator 1	protein-coding
Merged-chr13-2293956-2	chr13	2293907	2294005	+	0	NA	Intergenic	Intergenic	-5420611	NM_001047873	301650	Rn.202933	NM_001047873	ENSRNOG00000032206	Cntnap5b	Caspr5-2|Caspr5-3|Cntnap5c|RGD1565194	contactin associated protein-like 5B	protein-coding
Merged-chr13-108368082-2	chr13	108368047	108368117	+	0	NA	intron (NM_031742, intron 9 of 10)	intron (NM_031742, intron 9 of 10)	238461	NM_031742	65198	Rn.11071	NM_031742	ENSRNOG00000003841	Kcnh1	-	potassium voltage-gated channel, subfamily H (eag-related), member 1	protein-coding
Merged-chr1-168454616-2	chr1	168454581	168454652	+	0	NA	Intergenic	Intergenic	74362	NM_012715	25026	Rn.10232	NM_012715	ENSRNOG00000027030	Adm	Ap|H39316|RATAP	adrenomedullin	protein-coding
Merged-chr8-61839559-2	chr8	61839513	61839605	+	0	NA	intron (NM_001014091, intron 10 of 19)	intron (NM_001014091, intron 10 of 19)	45583	NM_017286	29680	Rn.1401	NM_017286	ENSRNOG00000008074	Cyp11a1	Cyp11a|Cypxia1|P450scc	cytochrome P450, family 11, subfamily a, polypeptide 1	protein-coding
Merged-chr3-3038696-2	chr3	3038671	3038722	+	0	NA	intron (NM_001195199, intron 1 of 46)	CpG	968	NM_001195199	257648	Rn.85880	NM_001195199	ENSRNOG00000004560	Cacna1b	BIII	calcium channel, voltage-dependent, N type, alpha 1B subunit	protein-coding
Merged-chr20-34557215-2	chr20	34557168	34557262	+	0	NA	Intergenic	Intergenic	-346725	NM_001014032	309790	Rn.230094	NM_001014032	ENSRNOG00000000801	Msl3l2	RGD1308699	male-specific lethal 3-like 2 (Drosophila)	protein-coding
Merged-chr2-202390977-2	chr2	202390947	202391007	+	0	NA	Intergenic	Intergenic	-81661	NM_019270	29731	Rn.44292	NM_019270	ENSRNOG00000018116	Kcna3	-	potassium voltage-gated channel, shaker-related subfamily, member 3	protein-coding
Merged-chr4-154298234-2	chr4	154298196	154298272	+	0	NA	Intergenic	Intergenic	-60663	NM_022388	64190	Rn.105	NM_022388	ENSRNOG00000014578	Fxyd4	Chif	FXYD domain-containing ion transport regulator 4	protein-coding
Merged-chr3-7925010-2	chr3	7924977	7925044	+	0	NA	5' UTR (NM_057109, exon 1 of 3)	5' UTR (NM_057109, exon 1 of 3)	153	NM_057109	117232	Rn.162655	NM_057109	ENSRNOG00000013209	Barhl1	Barhl2|Mbh2	BarH-like homeobox 1	protein-coding
Merged-chr5-66469755-2	chr5	66469710	66469800	+	0	NA	exon (NM_001198583, exon 4 of 9)	exon (NM_001198583, exon 4 of 9)	-45386	NM_021701	29749	Rn.42928	NM_021701	ENSRNOG00000005368	Ppp3r2	Cblp	protein phosphatase 3, regulatory subunit B, beta	protein-coding
Merged-chr14-106862093-2	chr14	106862062	106862124	+	0	NA	Intergenic	Intergenic	-349355	NM_001191684	305600	Rn.82534	NM_001191684	ENSRNOG00000027249	Fancl	-	Fanconi anemia, complementation group L	protein-coding
Merged-chr13-75027053-2	chr13	75027025	75027082	+	0	NA	Intergenic	Intergenic	-59385	NM_001025126	360860	Rn.8617	NM_001025126		Rfwd2	Cop1|RGD1304773	ring finger and WD repeat domain 2	protein-coding
Merged-chr15-42942473-2	chr15	42942432	42942515	+	0	NA	intron (NM_001012042, intron 1 of 2)	intron (NM_001012042, intron 1 of 2)	-45881	NR_032286	100314206		NR_032286		Mir598	rno-mir-598	microRNA mir-598	miscRNA
Merged-chr1-95069999-2	chr1	95069969	95070029	+	0	NA	intron (NM_053997, intron 1 of 3)	intron (NM_053997, intron 1 of 3)	3358	NM_053997	117101	Rn.9885	NM_053997	ENSRNOG00000019959	Kcnc3	KShIIID|Kv3.3	potassium voltage gated channel, Shaw-related subfamily, member 3	protein-coding
Merged-chr3-169850536-2	chr3	169850488	169850585	+	0	NA	Intergenic	Intergenic	29970	NM_001108613	362287	Rn.101413	NM_001108613	ENSRNOG00000010275	Slc17a9	RGD1311940	solute carrier family 17, member 9	protein-coding
Merged-chr16-72279732-2	chr16	72279698	72279767	+	0	NA	Intergenic	(GAAAA)n|Simple_repeat|Simple_repeat	413393	NM_023973	66029	Rn.64513	NM_023973	ENSRNOG00000031189	Ido1	Ido|Indo	indoleamine 2,3-dioxygenase 1	protein-coding
Merged-chr1-99742205-2	chr1	99742167	99742243	+	0	NA	intron (NM_203334, intron 1 of 15)	intron (NM_203334, intron 1 of 15)	492	NM_203334	171148	Rn.34566	NM_203334	ENSRNOG00000031662	Slc6a5	GLYT2	solute carrier family 6 (neurotransmitter transporter, glycine), member 5	protein-coding
Merged-chr3-65844055-2	chr3	65844027	65844083	+	0	NA	Intergenic	MTD-int|LTR|MaLR	-977030	NM_001010963	362154	Rn.129005	NM_001010963	ENSRNOG00000005256	Zc3h15	-	zinc finger CCCH-type containing 15	protein-coding
Merged-chr9-92542361-2	chr9	92542315	92542407	+	0	NA	intron (NM_001167842, intron 13 of 31)	intron (NM_001167842, intron 13 of 31)	32862	NM_001167842	316638	Rn.23447	NM_001167842	ENSRNOG00000023548	Sned1	IRE-BP1	sushi, nidogen and EGF-like domains 1	protein-coding
Merged-chr19-31394032-2	chr19	31394005	31394059	+	0	NA	Intergenic	Intergenic	5125	NM_134355	171355	Rn.92413	NM_134355	ENSRNOG00000012167	Pou4f2	Brn3b	POU class 4 homeobox 2	protein-coding
Merged-chr16-27309865-2	chr16	27309831	27309900	+	0	NA	Intergenic	Intergenic	561274	NM_013128	25669	Rn.7149	NM_013128		Cpe	CARBE|Cph	carboxypeptidase E	protein-coding
Merged-chr20-12092435-2	chr20	12092407	12092464	+	0	NA	intron (NM_001011945, intron 1 of 14)	intron (NM_001011945, intron 1 of 14)	3263	NM_001011945	294336	Rn.107537	NM_001011945	ENSRNOG00000001245	Pcbp3	-	poly(rC) binding protein 3	protein-coding
Merged-chr1-186126965-2	chr1	186126934	186126997	+	0	NA	promoter-TSS (NM_001107550)	promoter-TSS (NM_001107550)	-153	NM_001107550	308988	Rn.30285	NM_001107550	ENSRNOG00000027098	Sez6l2	RGD1565281	seizure related 6 homolog (mouse)-like 2	protein-coding
Merged-chr7-25938295-2	chr7	25938258	25938333	+	0	NA	intron (NM_001106778, intron 1 of 24)	intron (NM_001106778, intron 1 of 24)	33424	NM_001106778	299714	Rn.23908	NM_001106778		Ano4	Tmem16d	anoctamin 4	protein-coding
Merged-chr2-154295364-2	chr2	154295322	154295406	+	0	NA	Intergenic	Intergenic	218531	NM_001099506	365807	Rn.111884	NM_001099506	ENSRNOG00000030104	Vom2r47	-	vomeronasal 2 receptor, 47	protein-coding
Merged-chr5-30455656-2	chr5	30455628	30455685	+	0	NA	promoter-TSS (NM_031984)	promoter-TSS (NM_031984)	-8	NM_031984	83839	Rn.3908	NM_031984	ENSRNOG00000007456	Calb1	CaBP28K	calbindin 1	protein-coding
Merged-chr19-52006370-2	chr19	52006333	52006408	+	0	NA	intron (NM_001107437, intron 2 of 4)	intron (NM_001107437, intron 2 of 4)	30894	NM_001107437	307916	Rn.19188	NM_001107437	ENSRNOG00000018784	Jph3	-	junctophilin 3	protein-coding
Merged-chr8-26326493-2	chr8	26326455	26326531	+	0	NA	Intergenic	Intergenic	-6725	NM_054003	117108	Rn.88274	NM_054003	ENSRNOG00000007142	B3gat1	Hnk-1	beta-1,3-glucuronyltransferase 1 (glucuronosyltransferase P)	protein-coding
Merged-chr7-126758176-2	chr7	126758140	126758213	+	0	NA	Intergenic	Intergenic	277296	NM_001108103	315210	Rn.9133	NM_001108103	ENSRNOG00000004538	Brd1	-	bromodomain containing 1	protein-coding
Merged-chr5-60740411-2	chr5	60740382	60740440	+	0	NA	Intergenic	Intergenic	-46712	NM_001108662	362510	Rn.28232	NM_001108662	ENSRNOG00000013598	Melk	-	maternal embryonic leucine zipper kinase	protein-coding
Merged-chr12-9209289-2	chr12	9209258	9209320	+	0	NA	Intergenic	RMER21A|LTR|ERV1	-5589	NM_001107118	304271	Rn.53030	NM_001107118		Rnf6	-	ring finger protein (C3H2C3 type) 6	protein-coding
Merged-chr2-252824437-2	chr2	252824402	252824472	+	0	NA	promoter-TSS (NM_181769)	promoter-TSS (NM_181769)	-21	NM_181769	295531	Rn.3434	NM_181769	ENSRNOG00000028225	Tnni3k	Cark	TNNI3 interacting kinase	protein-coding
Merged-chr7-74758052-2	chr7	74758023	74758081	+	0	NA	intron (NM_053945, intron 1 of 28)	intron (NM_053945, intron 1 of 28)	1049	NM_053945	116839	Rn.161948	NM_053945	ENSRNOG00000004201	Rims2	Nim2|Rim2	regulating synaptic membrane exocytosis 2	protein-coding
Merged-chr8-34718514-2	chr8	34718487	34718541	+	0	NA	intron (NM_001048215, intron 2 of 15)	intron (NM_001048215, intron 2 of 15)	176281	NM_203337	363040	Rn.24125	NM_203337	ENSRNOG00000009850	St3gal4	siat4c	ST3 beta-galactoside alpha-2,3-sialyltransferase 4	protein-coding
Merged-chr10-7621858-2	chr10	7621811	7621905	+	0	NA	Intergenic	Intergenic	405500	NM_001134638	501675	Rn.140633	NM_001134638	ENSRNOG00000002768	Tmem114	RGD1560593	transmembrane protein 114	protein-coding
Merged-chr2-144239061-2	chr2	144239025	144239098	+	0	NA	Intergenic	Intergenic	46134	NM_001011949	295052	Rn.102823	NM_001011949	ENSRNOG00000014052	Ccna1	-	cyclin A1	protein-coding
Merged-chr1-241508477-2	chr1	241508445	241508510	+	0	NA	Intergenic	Intergenic	33084	NM_001106372	294079	Rn.218003	NM_001106372	ENSRNOG00000017396	2015-03-05	Rnf153	membrane-associated ring finger (C3HC4) 5	protein-coding
Merged-chr7-70277690-2	chr7	70277665	70277715	+	0	NA	promoter-TSS (NM_023966)	promoter-TSS (NM_023966)	-260	NM_023966	66022	Rn.64498	NM_023966		Kcns2	-	potassium voltage-gated channel, delayed-rectifier, subfamily S, member 2	protein-coding
Merged-chr3-6036449-2	chr3	6036411	6036488	+	0	NA	promoter-TSS (NM_001109458)	promoter-TSS (NM_001109458)	-79	NM_001109458	685169	Rn.198627	NM_001109458	ENSRNOG00000006591	Fam163b	-	family with sequence similarity 163, member B	protein-coding
Merged-chr10-14647361-2	chr10	14647330	14647393	+	0	NA	intron (NM_153814, intron 1 of 33)	intron (NM_153814, intron 1 of 33)	29751	NM_175593	302990	Rn.163109	NM_175593	ENSRNOG00000018701	Tpsg1	-	tryptase gamma 1	protein-coding
Merged-chr10-52938704-2	chr10	52938663	52938746	+	0	NA	intron (NM_001191922, intron 2 of 4)	intron (NM_001191922, intron 2 of 4)	252104	NM_001191922	497926	Rn.228223	NM_001191922	ENSRNOG00000029012	Shisa6	RGD1564618	shisa homolog 6 (Xenopus laevis)	protein-coding
Merged-chr3-156004357-2	chr3	156004327	156004387	+	0	NA	Intergenic	Intergenic	-1660	NM_134363	171373	Rn.10513	NM_134363	ENSRNOG00000018111	Slc12a5	Kcc2	solute carrier family 12 (potassium-chloride transporter), member 5	protein-coding
Merged-chr11-35367431-2	chr11	35367406	35367457	+	0	NA	Intergenic	RMER19A|LTR|ERVK	-209651	NM_133321	170847	Rn.81018	NM_133321	ENSRNOG00000001656	Kcnj15	Kir4.2	potassium inwardly-rectifying channel, subfamily J, member 15	protein-coding
Merged-chr20-28307465-2	chr20	28307425	28307506	+	0	NA	Intergenic	Intergenic	-141237	NM_001007601	29700	Rn.81180	NM_001007601	ENSRNOG00000000566	Pcbd1	DCoH|Pcbd|TCF1	pterin-4 alpha-carbinolamine dehydratase/dimerization cofactor of hepatocyte nuclear factor 1 alpha	protein-coding
Merged-chr12-10373352-2	chr12	10373315	10373390	+	0	NA	Intergenic	Intergenic	-3038	NM_001034199	288475	Rn.162101	NM_001034199	ENSRNOG00000001006	Nptx2	Narp	neuronal pentraxin II	protein-coding
Merged-chr8-104873431-2	chr8	104873402	104873461	+	0	NA	Intergenic	Intergenic	-134550	NM_001106850	300954	Rn.141574	NM_001106850		Sox14	-	SRY (sex determining region Y)-box 14	protein-coding
Merged-chr3-112440514-2	chr3	112440489	112440539	+	0	NA	Intergenic	Intergenic	-10055	NM_001162935	100302373	Rn.148742	NM_001162935	ENSRNOG00000037146	Ctxn2	-	cortexin 2	protein-coding
Merged-chr7-125702920-2	chr7	125702891	125702949	+	0	NA	Intergenic	Intergenic	-132496	NM_001191991	500915	Rn.13126	NM_001191991	ENSRNOG00000004460	Fam19a5	RGD1562115|Tafa-5	family with sequence similarity 19 (chemokine (C-C motif)-like), member A5	protein-coding
Merged-chr5-86750558-2	chr5	86750530	86750586	+	0	NA	Intergenic	Intergenic	-534380	NM_080482	140610	Rn.211646	NM_080482	ENSRNOG00000005561	Dbc1	Dbccr1	deleted in bladder cancer 1	protein-coding
Merged-chr6-46711241-2	chr6	46711194	46711288	+	0	NA	intron (NM_001012192, intron 4 of 11)	intron (NM_001012192, intron 4 of 11)	77334	NM_001012192	362721	Rn.119114	NM_001012192		Tssc1	-	tumor suppressing subtransferable candidate 1	protein-coding
Merged-chr2-200569501-2	chr2	200569462	200569540	+	0	NA	Intergenic	Intergenic	-140277	NM_001270963	65195	Rn.214215	NM_001270962	ENSRNOG00000014686	Kcnd3	Kv4.3	potassium voltage-gated channel, Shal-related subfamily, member 3	protein-coding
Merged-chr9-74541806-2	chr9	74541773	74541840	+	0	NA	intron (NM_053881, intron 1 of 22)	intron (NM_053881, intron 1 of 22)	949	NM_053881	116660	Rn.11097	NM_053881	ENSRNOG00000019587	Ptprn	ICA512|Ia-2	protein tyrosine phosphatase, receptor type, N	protein-coding
Merged-chr3-131834401-2	chr3	131834363	131834440	+	0	NA	Intergenic	Intergenic	-91246	NM_012746	25121	Rn.89052	NM_012746	ENSRNOG00000005438	Pcsk2	-	proprotein convertase subtilisin/kexin type 2	protein-coding
Merged-chr13-75120910-2	chr13	75120881	75120939	+	0	NA	Intergenic	Intergenic	-150206	NM_013045	25567	Rn.131578	NM_013045	ENSRNOG00000002468	Tnr	J1NRM	tenascin R (restrictin, janusin)	protein-coding
Merged-chr3-149720109-2	chr3	149720066	149720152	+	0	NA	Intergenic	Intergenic	187599	NM_001108601	362260	Rn.118078	NM_001108601	ENSRNOG00000015928	Dhx35	-	DEAH (Asp-Glu-Ala-His) box polypeptide 35	protein-coding
Merged-chr19-31387260-2	chr19	31387223	31387297	+	0	NA	Intergenic	Intergenic	-1647	NM_134355	171355	Rn.92413	NM_134355	ENSRNOG00000012167	Pou4f2	Brn3b	POU class 4 homeobox 2	protein-coding
Merged-chr2-30891815-2	chr2	30891784	30891847	+	0	NA	promoter-TSS (NM_017110)	promoter-TSS (NM_017110)	21	NM_017110	29131	Rn.89164	NM_017110	ENSRNOG00000017712	Cartpt	Cart	CART prepropeptide	protein-coding
Merged-chr10-76238432-2	chr10	76238399	76238465	+	0	NA	Intergenic	Intergenic	33476	NM_080697	140734	Rn.36362	NM_080697	ENSRNOG00000008921	Dynll2	Dlc2	dynein light chain LC8-type 2	protein-coding
Merged-chr10-90625697-2	chr10	90625667	90625727	+	0	NA	Intergenic	Intergenic	23213	NM_001024967	287722	Rn.16484	NM_001024967	ENSRNOG00000023628	Tmem106a	RGD1309043	transmembrane protein 106A	protein-coding
Merged-chr16-64010772-2	chr16	64010739	64010805	+	0	NA	intron (NM_001271123, intron 5 of 6)	intron (NM_001271123, intron 5 of 6)	-15984	NM_001271119	112400	Rn.37438	NM_001271118	ENSRNOG00000010392	Nrg1	-	neuregulin 1	protein-coding
Merged-chr13-108881361-2	chr13	108881333	108881390	+	0	NA	Intergenic	Intergenic	85019	NM_001013986	305076	Rn.23222	NM_001013986	ENSRNOG00000004789	Diexf	Def	digestive organ expansion factor homolog (zebrafish)	protein-coding
Merged-chr3-169160189-2	chr3	169160141	169160238	+	0	NA	promoter-TSS (NM_053506)	promoter-TSS (NM_053506)	-126	NM_001270565	85268	Rn.7617	NM_001270564	ENSRNOG00000008080	Hrh3	-	histamine receptor H3	protein-coding
Merged-chr12-37340428-2	chr12	37340391	37340466	+	0	NA	Intergenic	Intergenic	-8172	NM_139036	124451	Rn.54653	NM_139036	ENSRNOG00000001392	Lhx5	-	LIM homeobox 5	protein-coding
Merged-chr4-149765268-2	chr4	149765225	149765311	+	0	NA	intron (NM_012508, intron 3 of 20)	intron (NM_012508, intron 3 of 20)	-114819	NM_001006978	297522	Rn.1553	NM_001006978	ENSRNOG00000010628	Sec13	Sec13l1	SEC13 homolog (S. cerevisiae)	protein-coding
Merged-chr17-52173238-2	chr17	52173209	52173267	+	0	NA	intron (NM_001108415, intron 15 of 21)	intron (NM_001108415, intron 15 of 21)	379466	NM_001108415	361251	Rn.24911	NM_001108415	ENSRNOG00000018726	Elmo1	ELMO1s	engulfment and cell motility 1	protein-coding
Merged-chr16-7975050-2	chr16	7975010	7975091	+	0	NA	Intergenic	Intergenic	-1850	NM_001170593	290567	Rn.45116	NM_001170593	ENSRNOG00000025012	Chat	-	choline O-acetyltransferase	protein-coding
Merged-chr1-80312815-2	chr1	80312785	80312846	+	0	NA	TTS (NM_031508)	TTS (NM_031508)	-2982	NM_012506	24213	Rn.87329	NM_012506	ENSRNOG00000020263	Atp1a3	Atpa1a3	ATPase, Na+/K+ transporting, alpha 3 polypeptide	protein-coding
Merged-chr6-130289212-2	chr6	130289186	130289238	+	0	NA	Intergenic	Intergenic	107602	NM_001012194	362779	Rn.92083	NM_001012194	ENSRNOG00000005274	Vrk1	-	vaccinia related kinase 1	protein-coding
Merged-chr4-6186610-2	chr4	6186565	6186655	+	0	NA	Intergenic	Intergenic	-6034	NM_053949	117018	Rn.10970	NM_053949	ENSRNOG00000009872	Kcnh2	ERG1	potassium voltage-gated channel, subfamily H (eag-related), member 2	protein-coding
Merged-chr18-69072891-2	chr18	69072857	69072926	+	0	NA	intron (NM_012841, intron 1 of 28)	intron (NM_012841, intron 1 of 28)	67849	NM_012841	25311	Rn.10666	NM_012841	ENSRNOG00000033099	Dcc	-	deleted in colorectal carcinoma	protein-coding
Merged-chr5-149974071-2	chr5	149974041	149974101	+	0	NA	Intergenic	Intergenic	168427	NM_001006979	297894	Rn.15159	NM_001006979	ENSRNOG00000010932	Matn1	-	matrilin 1, cartilage matrix protein	protein-coding
Merged-chr13-48640840-2	chr13	48640800	48640880	+	0	NA	Intergenic	Intergenic	-109362	NM_017148	29276	Rn.108075	NM_017148	ENSRNOG00000008937	Csrp1	Csrp	cysteine and glycine-rich protein 1	protein-coding
Merged-chr1-83346615-2	chr1	83346583	83346647	+	0	NA	Intergenic	Intergenic	23610	NM_001166396	499113	Rn.27664	NM_001166396		Selv	RGD1562943	selenoprotein V	protein-coding
Merged-chr8-61360587-2	chr8	61360544	61360631	+	0	NA	TTS (NM_001012465)	TTS (NM_001012465)	351	NM_001109295	501005	Rn.41338	NM_001109295	ENSRNOG00000019317	Cplx3	RGD1560104	complexin 3	protein-coding
Merged-chr1-148056999-2	chr1	148056967	148057031	+	0	NA	intron (NM_022282, intron 1 of 22)	intron (NM_022282, intron 1 of 22)	169521	NM_022282	64053	Rn.202966	NM_022282	ENSRNOG00000022635	Dlg2	Dlgh2	discs, large homolog 2 (Drosophila)	protein-coding
Merged-chr7-66680214-2	chr7	66680181	66680248	+	0	NA	Intergenic	Intergenic	-336730	NM_053593	94201	Rn.6115	NM_053593	ENSRNOG00000025602	Cdk4	-	cyclin-dependent kinase 4	protein-coding
Merged-chr6-29049923-2	chr6	29049893	29049954	+	0	NA	Intergenic	Intergenic	-345746	NM_001106713	298867	Rn.200876	NM_001106713	ENSRNOG00000005371	Klhl29	Kbtbd9	kelch-like 29 (Drosophila)	protein-coding
Merged-chr3-167418293-2	chr3	167418264	167418323	+	0	NA	intron (NM_214459, intron 5 of 8)	intron (NM_214459, intron 5 of 8)	52894	NM_214459	362284	Rn.27183	NM_214459	ENSRNOG00000007524	Phactr3	Scapin1|scapinin	phosphatase and actin regulator 3	protein-coding
Merged-chr1-180423736-2	chr1	180423693	180423779	+	0	NA	Intergenic	Lx8|LINE|L1	78822	NM_001107548	308959	Rn.64320	NM_001107548	ENSRNOG00000025793	Usp31	-	ubiquitin specific peptidase 31	protein-coding
Merged-chr4-149889525-2	chr4	149889493	149889557	+	0	NA	intron (NM_012508, intron 2 of 20)	intron (NM_012508, intron 2 of 20)	86015	NM_012508	24215	Rn.90982	NM_012508	ENSRNOG00000030269	Atp2b2	PMCA2	ATPase, Ca++ transporting, plasma membrane 2	protein-coding
Merged-chr1-182938803-2	chr1	182938778	182938828	+	0	NA	Intergenic	Intergenic	607309	NM_019158	29172	Rn.6315	NM_019158	ENSRNOG00000014652	Aqp8	AQP-8	aquaporin 8	protein-coding
Merged-chr5-165365685-2	chr5	165365643	165365728	+	0	NA	Intergenic	Intergenic	126606	NM_053511	85273	Rn.88821	NM_053511	ENSRNOG00000009409	Fbxo2	-	F-box protein 2	protein-coding
Merged-chr1-252320272-2	chr1	252320239	252320305	+	0	NA	Intergenic	Intergenic	-7914	NM_019128	24503	Rn.88941	NM_019128	ENSRNOG00000020248	Ina	Inexa|Intlaa|Nf66	internexin neuronal intermediate filament protein, alpha	protein-coding
Merged-chr1-225377335-2	chr1	225377307	225377363	+	0	NA	intron (NM_001191562, intron 1 of 24)	intron (NM_001191562, intron 1 of 24)	238	NM_001191562	309407	Rn.146142	NM_001191562	ENSRNOG00000027770	Trpm3	-	transient receptor potential cation channel, subfamily M, member 3	protein-coding
Merged-chr1-249737826-2	chr1	249737797	249737855	+	0	NA	Intergenic	Intergenic	-66229	NM_001106361	293992	Rn.137112	NM_001106361	ENSRNOG00000014253	Pax2	-	paired box 2	protein-coding
Merged-chr10-18610231-2	chr10	18610193	18610270	+	0	NA	intron (NM_001261387, intron 1 of 8)	intron (NM_001261387, intron 1 of 8)	-135666	NM_031029	81658	Rn.21401	NM_031029	ENSRNOG00000032417	Gabrp	-	gamma-aminobutyric acid (GABA-A) receptor, pi	protein-coding
Merged-chr2-174109780-2	chr2	174109751	174109810	+	0	NA	Intergenic	Intergenic	52950	NM_001135716	310544	Rn.230394	NM_001135716	ENSRNOG00000012982	Map9	Mtap9|RGD1560368	microtubule-associated protein 9	protein-coding
Merged-chr8-52160833-2	chr8	52160797	52160870	+	0	NA	TTS (NM_024394)	TTS (NM_024394)	12680	NM_024394	79246	Rn.55109	NM_024394	ENSRNOG00000006595	Htr3a	5-HT3|5-HT3A|5HT3|Htr3	5-hydroxytryptamine (serotonin) receptor 3A, ionotropic	protein-coding
Merged-chr16-2867951-2	chr16	2867924	2867979	+	0	NA	Intergenic	Intergenic	-64829	NM_170787	259269	Rn.213719	NM_170787	ENSRNOG00000015148	Erc2	CAST|Cmbp	ELKS/RAB6-interacting/CAST family member 2	protein-coding
Merged-chr18-17613454-2	chr18	17613420	17613489	+	0	NA	intron (NM_001107400, intron 1 of 11)	intron (NM_001107400, intron 1 of 11)	956	NM_001107400	307540	Rn.23878	NM_001107400	ENSRNOG00000014503	Celf4	Brunol4	CUGBP, Elav-like family member 4	protein-coding
Merged-chr17-15916032-2	chr17	15916007	15916058	+	0	NA	TTS (NM_080777)	TTS (NM_080777)	8535	NM_080777	113893	Rn.20352	NM_080777	ENSRNOG00000018039	Sncb	-	synuclein, beta	protein-coding
Merged-chr8-21053343-2	chr8	21053301	21053386	+	0	NA	Intergenic	Intergenic	-4973	NM_001108755	363029	Rn.21057	NM_001108755	ENSRNOG00000012604	Swsap1	RGD1308026	SWIM-type zinc finger 7 associated protein 1	protein-coding
Merged-chr10-73009872-2	chr10	73009844	73009901	+	0	NA	Intergenic	Intergenic	90143	NM_001108832	363661	Rn.43486	NM_001108832	ENSRNOG00000027901	Mrm1	RGD1566232	mitochondrial rRNA methyltransferase 1 homolog (S. cerevisiae)	protein-coding
Merged-chr20-17036028-2	chr20	17035988	17036069	+	0	NA	Intergenic	ORR1D-int|LTR|MaLR	-245022	NM_001109337	502418	Rn.125669	NM_001109337	ENSRNOG00000000607	RGD1559903	-	similar to RIKEN cDNA 1700049L16	protein-coding
Merged-chr1-153998302-2	chr1	153998275	153998330	+	0	NA	intron (NM_001191628, intron 8 of 31)	intron (NM_001191628, intron 8 of 31)	-217831	NM_001034921	293128	Rn.161855	NM_001034921	ENSRNOG00000011476	Nars2	RGD1305145	asparaginyl-tRNA synthetase 2 (mitochondrial)(putative)	protein-coding
Merged-chr12-8550936-2	chr12	8550900	8550972	+	0	NA	promoter-TSS (NM_001191663)	promoter-TSS (NM_001191663)	-214	NM_001191663	288457	Rn.228201	NM_001191663	ENSRNOG00000000952	Gsx1	Gsh1	GS homeobox 1	protein-coding
Merged-chr10-33180121-2	chr10	33180081	33180161	+	0	NA	Intergenic	Intergenic	-690791	NM_001109029	497892	Rn.163134	NM_001109029		Sgcd	-	sarcoglycan, delta (dystrophin-associated glycoprotein)	protein-coding
Merged-chr10-70725343-2	chr10	70725305	70725382	+	0	NA	Intergenic	Intergenic	140780	NM_001134410	287564	Rn.46621	NM_001134410	ENSRNOG00000007455	Tmem132e	RGD1565522	transmembrane protein 132E	protein-coding
Merged-chr1-188728623-2	chr1	188728597	188728650	+	0	NA	Intergenic	Intergenic	210034	NM_001191631	309014	Rn.53410	NM_001191631	ENSRNOG00000020424	Ppapdc1a	RGD1306289	phosphatidic acid phosphatase type 2 domain containing 1A	protein-coding
Merged-chr17-2256415-2	chr17	2256375	2256455	+	0	NA	Intergenic	Intergenic	865521	NM_001107331	306659	Rn.46018	NM_001107331	ENSRNOG00000033609	Irx1	-	iroquois homeobox 1	protein-coding
Merged-chr12-44347484-2	chr12	44347441	44347528	+	0	NA	intron (NM_001105937, intron 2 of 24)	intron (NM_001105937, intron 2 of 24)	17673	NM_001105937	288743	Rn.19304	NM_001105937	ENSRNOG00000000708	Sgsm1	Rutbc2	small G protein signaling modulator 1	protein-coding
Merged-chr5-16151502-2	chr5	16151469	16151535	+	0	NA	exon (NM_001011971, exon 2 of 4)	exon (NM_001011971, exon 2 of 4)	1020	NM_001011971	297801	Rn.206440	NM_001011971	ENSRNOG00000027276	Xkr4	XRG4	XK, Kell blood group complex subunit-related family, member 4	protein-coding
Merged-chr1-143850138-2	chr1	143850095	143850181	+	0	NA	Intergenic	Intergenic	-7087	NM_017012	24418	Rn.29972	NM_017012	ENSRNOG00000016429	Grm5	mGluR5|mGlur5	glutamate receptor, metabotropic 5	protein-coding
Merged-chr14-92910646-2	chr14	92910600	92910693	+	0	NA	intron (NM_001109093, intron 1 of 17)	CpG	795	NM_001109093	498416	Rn.63942	NM_001109093	ENSRNOG00000004290	Grb10	RGD1566234	growth factor receptor bound protein 10	protein-coding
Merged-chr14-39081905-2	chr14	39081867	39081944	+	0	NA	intron (NM_080587, intron 8 of 8)	intron (NM_080587, intron 8 of 8)	34445	NM_080587	140675	Rn.81205	NM_080587	ENSRNOG00000002336	Gabra4	-	gamma-aminobutyric acid (GABA) A receptor, alpha 4	protein-coding
Merged-chr9-33765084-2	chr9	33765042	33765126	+	0	NA	Intergenic	Intergenic	179723	NM_001106899	301337	Rn.1410	NM_001106899	ENSRNOG00000014162	Plekhb2	-	pleckstrin homology domain containing, family B (evectins) member 2	protein-coding
Merged-chr6-108752134-2	chr6	108752104	108752165	+	0	NA	Intergenic	Intergenic	-10768	NM_001109485	685882	Rn.171669	NM_001109485	ENSRNOG00000027645	Syndig1l	Tmem90a	synapse differentiation inducing 1-like	protein-coding
Merged-chr1-267070772-2	chr1	267070740	267070805	+	0	NA	promoter-TSS (NM_139193)	promoter-TSS (NM_139193)	-706	NM_139193	246075	Rn.138127	NM_139193	ENSRNOG00000009922	Prlhr	Gpr10|Uhr-1	prolactin releasing hormone receptor	protein-coding
Merged-chr7-116038890-2	chr7	116038856	116038925	+	0	NA	promoter-TSS (NM_053351)	promoter-TSS (NM_053351)	-1000	NM_053351	84347	Rn.72939	NM_053351	ENSRNOG00000006226	Cacng2	Ipr328	calcium channel, voltage-dependent, gamma subunit 2	protein-coding
Merged-chr20-8708172-2	chr20	8708124	8708220	+	0	NA	intron (NM_001013073, intron 3 of 7)	intron (NM_001013073, intron 3 of 7)	169043	NM_001013073	294318	Rn.48897	NM_001013073		Btbd9	-	BTB (POZ) domain containing 9	protein-coding
Merged-chr9-55690748-2	chr9	55690710	55690787	+	0	NA	intron (NM_001109306, intron 9 of 10)	intron (NM_001109306, intron 9 of 10)	133934	NM_001109306	501145	Rn.216103	NM_001109306	ENSRNOG00000010188	Satb2	RGD1562369	SATB homeobox 2	protein-coding
Merged-chr7-112082613-2	chr7	112082587	112082639	+	0	NA	Intergenic	Intergenic	-539393	NM_001170597	362931	Rn.103502	NM_001170597	ENSRNOG00000029450	Bai1	-	brain-specific angiogenesis inhibitor 1	protein-coding
Merged-chr6-129604917-2	chr6	129604871	129604964	+	0	NA	Intergenic	Intergenic	-139863	NM_001270713	25245	Rn.9845	NM_001270713		Bdkrb2	B2BKR|B2BRA	bradykinin receptor B2	protein-coding
Merged-chr15-107457112-2	chr15	107457087	107457138	+	0	NA	intron (NM_001100685, intron 2 of 7)	intron (NM_001100685, intron 2 of 7)	141814	NM_001108391	361095	Rn.198356	NM_001108391		Zic5	-	Zic family member 5	protein-coding
Merged-chr2-80853129-2	chr2	80853092	80853166	+	0	NA	Intergenic	ORR1E|LTR|MaLR	809933	NM_053976	294853	Rn.103924	NM_053976		Krt18	Krt1-18	keratin 18	protein-coding
Merged-chr1-246904797-2	chr1	246904764	246904831	+	0	NA	intron (NM_022953, intron 1 of 33)	intron (NM_022953, intron 1 of 33)	59610	NM_022953	65047	Rn.30002	NM_022953	ENSRNOG00000026065	Slit1	MEGF4	slit homolog 1 (Drosophila)	protein-coding
Merged-chr20-5462859-2	chr20	5462810	5462908	+	0	NA	Intergenic	Intergenic	-11107	NM_001110056	100126231	Rn.218365	NM_001110056	ENSRNOG00000042186	Mln	-	motilin	protein-coding
Merged-chr1-5743930-2	chr1	5743893	5743967	+	0	NA	intron (NM_017011, intron 1 of 8)	intron (NM_017011, intron 1 of 8)	660	NM_001114330	24414	Rn.87787	NM_001114330	ENSRNOG00000014290	Grm1	Gprc1a	glutamate receptor, metabotropic 1	protein-coding
Merged-chr9-78768028-2	chr9	78767996	78768060	+	0	NA	promoter-TSS (NM_022669)	promoter-TSS (NM_022669)	-58	NM_022669	24765	Rn.230442	NM_022669	ENSRNOG00000015055	Scg2	Chcg	secretogranin II	protein-coding
Merged-chr6-111116664-2	chr6	111116627	111116701	+	0	NA	intron (NM_001039325, intron 2 of 2)	intron (NM_001039325, intron 2 of 2)	6841	NM_001039325	299211	Rn.45176	NM_001039325	ENSRNOG00000011285	Zdhhc22	-	zinc finger, DHHC-type containing 22	protein-coding
Merged-chr7-27712446-2	chr7	27712399	27712494	+	0	NA	intron (NM_001271371, intron 16 of 24)	L2|LINE|L2	308086	NM_023979	78963	Rn.64522	NM_023979		Apaf1	-	apoptotic peptidase activating factor 1	protein-coding
Merged-chr9-62926250-2	chr9	62926214	62926286	+	0	NA	Intergenic	Intergenic	-188161	NM_001108800	363243	Rn.102325	NM_001108800		Klf7	-	Kruppel-like factor 7 (ubiquitous)	protein-coding
Merged-chr3-10405325-2	chr3	10405290	10405360	+	0	NA	Intergenic	Intergenic	100123	NM_024366	65153	Rn.62653	NM_024366	ENSRNOG00000008761	Ncs1	Freq	neuronal calcium sensor 1	protein-coding
Merged-chr3-162920404-2	chr3	162920367	162920441	+	0	NA	exon (NM_001109210, exon 1 of 3)	exon (NM_001109210, exon 1 of 3)	1238	NM_001109210	499947	Rn.75276	NM_001109210	ENSRNOG00000004372	Cbln4	-	cerebellin 4 precursor	protein-coding
Merged-chr3-45156077-2	chr3	45156049	45156106	+	0	NA	Intergenic	Intergenic	-2569	NM_131912	170739	Rn.10874	NM_131912	ENSRNOG00000007528	Kcnh7	erg3	potassium voltage-gated channel, subfamily H (eag-related), member 7	protein-coding
Merged-chr7-124927711-2	chr7	124927682	124927741	+	0	NA	Intergenic	Intergenic	-745642	NM_001134861	300129	Rn.99537	NM_001134861	ENSRNOG00000017022	Cerk	-	ceramide kinase	protein-coding
Merged-chr3-124807442-2	chr3	124807409	124807475	+	0	NA	intron (NM_001270576, intron 1 of 6)	intron (NM_001270576, intron 1 of 6)	579	NM_001270576	25012	Rn.107689	NM_001270575		Snap25	SNAP-25B|SNAP-25a	synaptosomal-associated protein 25	protein-coding
Merged-chr1-253573993-2	chr1	253573961	253574026	+	0	NA	Intergenic	Intergenic	-97331	NM_001106367	294043		NM_001106367	ENSRNOG00000028832	Sorcs3	-	sortilin-related VPS10 domain containing receptor 3	protein-coding
Merged-chr19-40082197-2	chr19	40082160	40082235	+	0	NA	Intergenic	Intergenic	-20089	NM_001106186	292016	Rn.50250	NM_001106186	ENSRNOG00000017102	Ftsjd1	RGD1309394	FtsJ methyltransferase domain containing 1	protein-coding
Merged-chr16-73525899-2	chr16	73525869	73525930	+	0	NA	Intergenic	L2|LINE|L2	-88061	NM_001107322	306570	Rn.20868	NM_001107322	ENSRNOG00000018241	Ank1	-	ankyrin 1, erythrocytic	protein-coding
Merged-chr19-10422461-2	chr19	10422428	10422494	+	0	NA	Intergenic	Intergenic	-27340	NM_001106169	291853	Rn.124746	NM_001106169	ENSRNOG00000025860	Ccdc135	RGD1565601	coiled-coil domain containing 135	protein-coding
Merged-chr16-7833558-2	chr16	7833532	7833584	+	0	NA	Intergenic	Intergenic	-3640	NM_001106062	290566	Rn.38202	NM_001106062	ENSRNOG00000019955	Ogdhl	-	oxoglutarate dehydrogenase-like	protein-coding
Merged-chr10-5112626-2	chr10	5112578	5112675	+	0	NA	intron (NM_001270803, intron 2 of 18)	intron (NM_001270803, intron 2 of 18)	11992	NM_001270804	85483	Rn.162013	NM_001270803	ENSRNOG00000002659	Ciita	C2ta|Mhc2ta	class II, major histocompatibility complex, transactivator	protein-coding
Merged-chr19-44341708-2	chr19	44341677	44341739	+	0	NA	Intergenic	Intergenic	-147079	NM_001108899	365009	Rn.230300	NM_001108899	ENSRNOG00000012238	Clec3a	Clecsf1	C-type lectin domain family 3, member A	protein-coding
Merged-chr8-74268832-2	chr8	74268802	74268863	+	0	NA	Intergenic	Intergenic	-65942	NM_001013248	367106	Rn.163029	NM_001013248		Foxb1	-	forkhead box B1	protein-coding
Merged-chr7-10160457-2	chr7	10160418	10160497	+	0	NA	promoter-TSS (NM_001008356)	promoter-TSS (NM_001008356)	-288	NM_001008356	314637	Rn.14976	NM_001008356	ENSRNOG00000019874	Slc39a3	-	solute carrier family 39 (zinc transporter), member 3	protein-coding
Merged-chr3-162542377-2	chr3	162542352	162542402	+	0	NA	Intergenic	MTE2b|LTR|MaLR	379265	NM_001109210	499947	Rn.75276	NM_001109210	ENSRNOG00000004372	Cbln4	-	cerebellin 4 precursor	protein-coding
Merged-chr1-64148172-2	chr1	64148142	64148202	+	0	NA	intron (NM_012628, intron 15 of 17)	intron (NM_012628, intron 15 of 17)	-7687	NM_080695	140728	Rn.81218	NM_080695	ENSRNOG00000014416	Cacng7	-	calcium channel, voltage-dependent, gamma subunit 7	protein-coding
Merged-chr5-140487060-2	chr5	140487012	140487108	+	0	NA	Intergenic	Intergenic	-162085	NM_001107972	313557	Rn.96066	NM_001107972	ENSRNOG00000009341	Hivep3	Zas3	human immunodeficiency virus type I enhancer binding protein 3	protein-coding
Merged-chr20-17908841-2	chr20	17908800	17908883	+	0	NA	Intergenic	Intergenic	73433	NM_134417	171458	Rn.15187	NM_134417	ENSRNOG00000000609	Ipmk	Impk|Ipk2	inositol polyphosphate multikinase	protein-coding
Merged-chr8-112733337-2	chr8	112733303	112733372	+	0	NA	intron (NM_175592, intron 3 of 38)	intron (NM_175592, intron 3 of 38)	-47966	NM_001108779	363136	Rn.7749	NM_001108779	ENSRNOG00000021899	Tmem115	RGD1310540	transmembrane protein 115	protein-coding
Merged-chr3-170284772-2	chr3	170284735	170284810	+	0	NA	Intergenic	Intergenic	-1886	NM_133322	170848	Rn.33317	NM_133322	ENSRNOG00000011624	Kcnq2	-	potassium voltage-gated channel, KQT-like subfamily, member 2	protein-coding
Merged-chr1-37535607-2	chr1	37535576	37535639	+	0	NA	non-coding (NR_027877, exon 1 of 5)	non-coding (NR_027877, exon 1 of 5)	192	NM_001038601	25601	Rn.10118	NM_001038597	ENSRNOG00000018191	Oprm1	MORA|Oprm|Oprrm1	opioid receptor, mu 1	protein-coding
Merged-chr8-92278249-2	chr8	92278212	92278287	+	0	NA	promoter-TSS (NM_133427)	promoter-TSS (NM_133427)	-181	NM_133427	171015	Rn.3334	NM_133427	ENSRNOG00000010024	Cyb5r4	Ncb5or|b5&b5R|b5+b5R|cb5/cb5R	cytochrome b5 reductase 4	protein-coding
Merged-chr19-49512410-2	chr19	49512378	49512442	+	0	NA	intron (NM_138889, intron 10 of 13)	intron (NM_138889, intron 10 of 13)	-77091	NM_173119	286899	Rn.2578	NM_173119	ENSRNOG00000014415	Hsbp1	Hsp25	heat shock factor binding protein 1	protein-coding
Merged-chr20-2817124-2	chr20	2817084	2817164	+	0	NA	intron (NM_001008886, intron 3 of 7)	intron (NM_001008886, intron 3 of 7)	885	NM_012645	24737	Rn.231654	XM_003754673		RT1-EC2	MHCRTA|RATMHCRTA|RT1-A|RT1-Aw2|RT1.Al|RT1.EC2|RT1Aw2|RTS	RT1 class Ib, locus EC2	protein-coding
Merged-chr9-69738885-2	chr9	69738857	69738913	+	0	NA	promoter-TSS (NM_001109308)	promoter-TSS (NM_001109308)	2	NM_001109308	501160	Rn.218688	NM_001109308	ENSRNOG00000027400	Vwc2l	RGD1565501	von Willebrand factor C domain-containing protein 2-like	protein-coding
Merged-chr8-62648466-2	chr8	62648438	62648495	+	0	NA	intron (NM_021658, intron 1 of 7)	intron (NM_021658, intron 1 of 7)	18639	NM_021658	59266	Rn.41082	NM_021658	ENSRNOG00000009450	Hcn4	-	hyperpolarization activated cyclic nucleotide-gated potassium channel 4	protein-coding
Merged-chr4-34032717-2	chr4	34032689	34032746	+	0	NA	intron (NM_012994, intron 2 of 2)	intron (NM_012994, intron 2 of 2)	8660	NM_012994	25501	Rn.10610	NM_012994		Nxph1	-	neurexophilin 1	protein-coding
Merged-chr13-40149068-2	chr13	40149033	40149103	+	0	NA	intron (NM_001110763, intron 6 of 7)	intron (NM_001110763, intron 6 of 7)	-141998	NM_001008876	302898	Rn.154542	NM_001008876		Rsl1d1	-	ribosomal L1 domain containing 1	protein-coding
Merged-chr1-239978511-2	chr1	239978484	239978539	+	0	NA	Intergenic	Intergenic	282108	NM_022938	65032	Rn.87132	NM_022938	ENSRNOG00000018827	Htr7	5Ht7	5-hydroxytryptamine (serotonin) receptor 7	protein-coding
Merged-chr8-123178615-2	chr8	123178587	123178643	+	0	NA	Intergenic	Intergenic	-132247	NM_001199225	363162	Rn.60294	NM_001135259		Cmc1	RGD1305283	COX assembly mitochondrial protein homolog (S. cerevisiae)	protein-coding
Merged-chr1-79602341-2	chr1	79602305	79602378	+	0	NA	Intergenic	Intergenic	10826	NM_001192010	502308	Rn.228185	NM_001192010	ENSRNOG00000019432	Lypd5	RGD1560355	Ly6/Plaur domain containing 5	protein-coding
Merged-chr19-54609128-2	chr19	54609103	54609153	+	0	NA	promoter-TSS (NM_001106198)	promoter-TSS (NM_001106198)	-617	NM_001106198	292098	Rn.23325	NM_001106198	ENSRNOG00000026791	Pgbd5	-	piggyBac transposable element derived 5	protein-coding
Merged-chr14-77919221-2	chr14	77919194	77919248	+	0	NA	Intergenic	Intergenic	-12726	NM_024128	25247	Rn.2865	NM_024128	ENSRNOG00000005700	Nsg1	Bsmrb|Neep21|PEP1	neuron specific gene family member 1	protein-coding
Merged-chr5-165061782-2	chr5	165061747	165061817	+	0	NA	promoter-TSS (NM_031545)	promoter-TSS (NM_031545)	-566	NM_031545	25105	Rn.3835	NM_031545	ENSRNOG00000008141	Nppb	BNP|Bnf	natriuretic peptide B	protein-coding
Merged-chr1-67724232-2	chr1	67724204	67724261	+	0	NA	intron (NM_001145175, intron 5 of 5)	intron (NM_001145175, intron 5 of 5)	13707	NM_001145175	691429	Rn.50094	NM_001145175	ENSRNOG00000016877	Shisa7	-	shisa homolog 7 (Xenopus laevis)	protein-coding
Merged-chr6-115713106-2	chr6	115713068	115713144	+	0	NA	Intergenic	Intergenic	-240205	NM_177933	314352	Rn.162892	NM_177933	ENSRNOG00000004464	Sel1l	Sel1h	sel-1 suppressor of lin-12-like (C. elegans)	protein-coding
Merged-chr5-122200867-2	chr5	122200823	122200911	+	0	NA	intron (NM_001107949, intron 1 of 17)	CpG	45612	NM_001107949	313409		NM_001107949	ENSRNOG00000011968	Dnajc6	-	DnaJ (Hsp40) homolog, subfamily C, member 6	protein-coding
Merged-chr9-36156218-2	chr9	36156180	36156256	+	0	NA	Intergenic	Intergenic	-24077	NM_053495	85257	Rn.10886	NM_053495		Cnga3	-	cyclic nucleotide gated channel alpha 3	protein-coding
Merged-chr9-23934903-2	chr9	23934868	23934938	+	0	NA	intron (NM_001106898, intron 16 of 30)	intron (NM_001106898, intron 16 of 30)	498116	NM_139189	246046	Rn.201860	NM_139189	ENSRNOG00000012178	Lmbrd1	-	LMBR1 domain containing 1	protein-coding
Merged-chr17-15923378-2	chr17	15923343	15923413	+	0	NA	Intergenic	Intergenic	15880	NM_080777	113893	Rn.20352	NM_080777	ENSRNOG00000018039	Sncb	-	synuclein, beta	protein-coding
Merged-chr12-19621754-2	chr12	19621719	19621790	+	0	NA	promoter-TSS (NM_001105917)	promoter-TSS (NM_001105917)	33	NM_001105917	288563	Rn.44972	NM_001105917	ENSRNOG00000001408	Actl6b	Actl6	actin-like 6B	protein-coding
Merged-chr6-129480272-2	chr6	129480226	129480319	+	0	NA	Intergenic	Intergenic	-103312	NM_001109601	690575	Rn.218634	NM_001109601	ENSRNOG00000025233	Tcl1a	Tcl1	T-cell leukemia/lymphoma 1A	protein-coding
Merged-chr1-29494210-2	chr1	29494180	29494240	+	0	NA	Intergenic	CpG	-68418	NM_001144859	292199	Rn.224838	NM_001144859	ENSRNOG00000042309	LOC292199	RGD1310049	uncharacterized LOC292199	protein-coding
Merged-chr12-41656683-2	chr12	41656656	41656710	+	0	NA	intron (NM_001034945, intron 1 of 6)	intron (NM_001034945, intron 1 of 6)	100627	NM_001034945	498190	Rn.122760	NM_001034945	ENSRNOG00000032684	Ccdc60	-	coiled-coil domain containing 60	protein-coding
Merged-chr14-81088476-2	chr14	81088438	81088515	+	0	NA	Intergenic	Intergenic	21133	NM_138506	24175	Rn.10297	NM_138506	ENSRNOG00000009299	Adra2c	-	adrenoceptor alpha 2C	protein-coding
Merged-chr16-8108699-2	chr16	8108660	8108738	+	0	NA	Intergenic	Intergenic	-2150	NM_145767	252880	Rn.10189	NM_145767	ENSRNOG00000020045	Prrxl1	Drg11|Drgx	paired related homeobox protein-like 1	protein-coding
Merged-chr9-83945496-2	chr9	83945468	83945524	+	0	NA	Intergenic	Intergenic	139581	NM_001031659	316575	Rn.8277	NM_001031659	ENSRNOG00000016963	Trip12	Gtl6	thyroid hormone receptor interactor 12	protein-coding
Merged-chr8-26915134-2	chr8	26915106	26915162	+	0	NA	Intergenic	Intergenic	-108024	NM_134384	171403	Rn.51863	NM_134384		Spata19	Spas1|spergen-1	spermatogenesis associated 19	protein-coding
Merged-chr14-77743295-2	chr14	77743257	77743333	+	0	NA	Intergenic	Intergenic	26192	NM_012768	25195	Rn.138110	NM_012768	ENSRNOG00000005338	Drd5	-	dopamine receptor D5	protein-coding
Merged-chr18-60134433-2	chr18	60134397	60134469	+	0	NA	intron (NM_023975, intron 25 of 26)	intron (NM_023975, intron 25 of 26)	262205	NM_023975	66031	Rn.211985	NM_023975	ENSRNOG00000018387	Wdr7	Trag|Wd7	WD repeat domain 7	protein-coding
Merged-chr5-138359087-2	chr5	138359059	138359116	+	0	NA	TTS (NM_053778)	TTS (NM_053778)	-1534	NM_001015007	298452	Rn.49365	NM_001015007	ENSRNOG00000019735	Dph2	Dph2l2	DPH2 homolog (S. cerevisiae)	protein-coding
Merged-chr3-52341666-2	chr3	52341627	52341706	+	0	NA	intron (NM_001191901, intron 6 of 32)	intron (NM_001191901, intron 6 of 32)	79566	NM_001191901	366069	Rn.230757	NM_001191901	ENSRNOG00000030022	Myo3b	RGD1560313	myosin IIIB	protein-coding
Merged-chr2-251239892-2	chr2	251239858	251239926	+	0	NA	Intergenic	ID2|SINE|ID	263783	NM_001011953	295543	Rn.17350	NM_001011953	ENSRNOG00000042359	Pigk	-	phosphatidylinositol glycan anchor biosynthesis, class K	protein-coding
Merged-chr5-79266739-2	chr5	79266709	79266770	+	0	NA	Intergenic	Intergenic	-15191	NM_001033693	298091	Rn.15570	NM_001033693		Slc31a2	-	solute carrier family 31 (copper transporters), member 2	protein-coding
Merged-chr3-170005085-2	chr3	170005058	170005113	+	0	NA	TTS (NR_031865)	TTS (NR_031865)	515	NR_031865	100314155		NR_031865		Mir124-3	rno-mir-124-3	microRNA mir-124-3	miscRNA
Merged-chr1-235037737-2	chr1	235037706	235037768	+	0	NA	intron (NM_001105731, intron 3 of 15)	intron (NM_001105731, intron 3 of 15)	-22752	NM_001107586	309338	Rn.1661	NM_001107586		Cstf2t	-	cleavage stimulation factor, 3' pre-RNA, subunit 2, 64kDa, tau variant	protein-coding
Merged-chr19-53658745-2	chr19	53658699	53658791	+	0	NA	exon (NM_001127538, exon 1 of 15)	exon (NM_001127538, exon 1 of 15)	124	NM_001127538	307925	Rn.46963	XM_003751892	ENSRNOG00000016920	Spire2	-	spire homolog 2 (Drosophila)	protein-coding
Merged-chr16-85538503-2	chr16	85538475	85538531	+	0	NA	Intergenic	Intergenic	-604896	NM_001024972	290912	Rn.106929	NM_001024972	ENSRNOG00000024142	Arglu1	RGD1310061	arginine and glutamate rich 1	protein-coding
Merged-chr13-70697916-2	chr13	70697879	70697953	+	0	NA	intron (NM_001108348, intron 1 of 5)	intron (NM_001108348, intron 1 of 5)	21062	NM_001108348	360858	Rn.48080	NM_001108348		Lhx4	-	LIM homeobox 4	protein-coding
Merged-chr7-9714749-2	chr7	9714723	9714776	+	0	NA	intron (NM_001135603, intron 1 of 11)	intron (NM_001135603, intron 1 of 11)	4875	NM_001135603	314647	Rn.12319	NM_001135603	ENSRNOG00000004695	Celf5	Brunol5|RGD1565016	CUGBP, Elav-like family member 5	protein-coding
Merged-chr16-63236107-2	chr16	63236071	63236143	+	0	NA	intron (NM_001271130, intron 1 of 12)	intron (NM_001271130, intron 1 of 12)	182477	NM_001271130	112400	Rn.37438	NM_001271118	ENSRNOG00000010392	Nrg1	-	neuregulin 1	protein-coding
Merged-chr5-143955472-2	chr5	143955430	143955514	+	0	NA	Intergenic	Intergenic	-26075	NM_138838	192110	Rn.82720	NM_138838		Pou3f1	Oct-6|Otf6|Scip|Testes-1|Tst-1	POU class 3 homeobox 1	protein-coding
Merged-chr8-43855554-2	chr8	43855528	43855580	+	0	NA	promoter-TSS (NM_001191995)	promoter-TSS (NM_001191995)	-268	NM_001191995	500982	Rn.228217	NM_001191995	ENSRNOG00000024438	Bsx	RGD1565120	brain specific homeobox	protein-coding
Merged-chr13-92461324-2	chr13	92461279	92461370	+	0	NA	Intergenic	Intergenic	83848	NR_031794	100313985		NR_031794		Mir350	rno-mir-350	microRNA mir-350	miscRNA
Merged-chr6-105021009-2	chr6	105020964	105021055	+	0	NA	intron (NM_078620, intron 4 of 7)	intron (NM_078620, intron 4 of 7)	138932	NM_078620	140448	Rn.67030	NM_078620	ENSRNOG00000029871	Slc8a3	Ncx3	solute carrier family 8 (sodium/calcium exchanger), member 3	protein-coding
Merged-chr6-126821639-2	chr6	126821597	126821681	+	0	NA	intron (NM_021655, intron 1 of 10)	intron (NM_021655, intron 1 of 10)	240	NM_021655	24258	Rn.41024	NM_021655		Chga	-	chromogranin A (parathyroid secretory protein 1)	protein-coding
Merged-chr7-128501558-2	chr7	128501530	128501587	+	0	NA	Intergenic	Intergenic	-111810	NM_139101	245960	Rn.232105	NM_139101	ENSRNOG00000014511	Alg10	Alg10b|KCR1	asparagine-linked glycosylation 10, alpha-1,2-glucosyltransferase homolog (S. pombe)	protein-coding
Merged-chr6-122745049-2	chr6	122745000	122745098	+	0	NA	Intergenic	Intergenic	-15466	NM_023096	65272	Rn.53999	NM_023096	ENSRNOG00000003813	Kcnk10	TREK2	potassium channel, subfamily K, member 10	protein-coding
Merged-chr3-149677513-2	chr3	149677483	149677544	+	0	NA	Intergenic	Intergenic	145004	NM_001108601	362260	Rn.118078	NM_001108601	ENSRNOG00000015928	Dhx35	-	DEAH (Asp-Glu-Ala-His) box polypeptide 35	protein-coding
Merged-chr4-3562602-2	chr4	3562577	3562627	+	0	NA	intron (NM_022850, intron 1 of 25)	intron (NM_022850, intron 1 of 25)	3064	NM_022850	29272	Rn.10076	NM_022850	ENSRNOG00000030547	Dpp6	DPP VI	dipeptidylpeptidase 6	protein-coding
Merged-chr19-51981344-2	chr19	51981318	51981370	+	0	NA	intron (NM_001107437, intron 1 of 4)	intron (NM_001107437, intron 1 of 4)	5867	NM_001107437	307916	Rn.19188	NM_001107437	ENSRNOG00000018784	Jph3	-	junctophilin 3	protein-coding
Merged-chr10-73013975-2	chr10	73013948	73014003	+	0	NA	Intergenic	Intergenic	86040	NM_001108832	363661	Rn.43486	NM_001108832	ENSRNOG00000027901	Mrm1	RGD1566232	mitochondrial rRNA methyltransferase 1 homolog (S. cerevisiae)	protein-coding
Merged-chr9-74281483-2	chr9	74281452	74281514	+	0	NA	Intergenic	Intergenic	11849	NM_053384	84399	Rn.8711	NM_053384	ENSRNOG00000018059	Ihh	-	Indian hedgehog	protein-coding
Merged-chr5-157354601-2	chr5	157354573	157354629	+	0	NA	Intergenic	Intergenic	74338	NM_001107988	313653	Rn.218657	NM_001107988	ENSRNOG00000016553	Vwa5b1	RGD1308559	von Willebrand factor A domain containing 5B1	protein-coding
Merged-chr2-49527611-2	chr2	49527576	49527646	+	0	NA	intron (NM_053375, intron 1 of 7)	intron (NM_053375, intron 1 of 7)	1662	NM_053375	84390	Rn.21408	NM_053375	ENSRNOG00000011522	Hcn1	-	hyperpolarization-activated cyclic nucleotide-gated potassium channel 1	protein-coding
Merged-chr3-8529791-2	chr3	8529766	8529817	+	0	NA	Intergenic	Intergenic	220675	NM_001106565	296612	Rn.105472	NM_001106565	ENSRNOG00000013933	Med27	RGD1564993	mediator complex subunit 27	protein-coding
Merged-chr16-76194703-2	chr16	76194671	76194736	+	0	NA	Intergenic	Intergenic	302947	NM_134454	89805	Rn.138360	NM_134454	ENSRNOG00000016696	Angpt2	Agpt2|Ang-2	angiopoietin 2	protein-coding
Merged-chr5-86274678-2	chr5	86274639	86274717	+	0	NA	Intergenic	Intergenic	-58500	NM_080482	140610	Rn.211646	NM_080482	ENSRNOG00000005561	Dbc1	Dbccr1	deleted in bladder cancer 1	protein-coding
Merged-chr2-176942310-2	chr2	176942269	176942351	+	0	NA	Intergenic	Intergenic	-202419	NM_001004448	446170	Rn.215682	NM_001004448		Dear	-	dual endothelin 1, angiotensin II receptor	protein-coding
Merged-chr8-60478005-2	chr8	60477971	60478040	+	0	NA	Intergenic	Intergenic	119656	NM_001108151	315695	Rn.76080	NM_001108151	ENSRNOG00000027109	Odf3l1	RGD1304976	outer dense fiber of sperm tails 3-like 1	protein-coding
Merged-chr7-55325332-2	chr7	55325294	55325370	+	0	NA	intron (NM_053594, intron 1 of 13)	intron (NM_053594, intron 1 of 13)	1086	NM_053594	94202	Rn.6277	NM_001113390	ENSRNOG00000004483	Ptprr	Pcptp1	protein tyrosine phosphatase, receptor type, R	protein-coding
Merged-chr5-155690047-2	chr5	155690019	155690075	+	0	NA	Intergenic	Intergenic	-24867	NM_001008515	298566	Rn.105647	NM_001008515	ENSRNOG00000012807	C1qa	-	complement component 1, q subcomponent, A chain	protein-coding
Merged-chr4-123299619-2	chr4	123299579	123299660	+	0	NA	Intergenic	Intergenic	304298	NM_053534	85494	Rn.3566	NM_053534	ENSRNOG00000016665	Tpra1	Gpr175|Tpra40	transmembrane protein, adipocyte asscociated 1	protein-coding
Merged-chr10-33798312-2	chr10	33798281	33798343	+	0	NA	Intergenic	Intergenic	-268883	NM_130734	83427	Rn.55487	NM_130734	ENSRNOG00000002390	Gnb2l1	RACK1	guanine nucleotide binding protein (G protein), beta polypeptide 2 like 1	protein-coding
Merged-chr13-7714217-2	chr13	7714190	7714244	+	0	NA	promoter-TSS (NM_001047873)	promoter-TSS (NM_001047873)	-350	NM_001047873	301650	Rn.202933	NM_001047873	ENSRNOG00000032206	Cntnap5b	Caspr5-2|Caspr5-3|Cntnap5c|RGD1565194	contactin associated protein-like 5B	protein-coding
Merged-chr3-156199849-2	chr3	156199807	156199891	+	0	NA	intron (NM_019161, intron 3 of 9)	intron (NM_019161, intron 3 of 9)	75691	NM_019161	29182	Rn.108785	NM_019161	ENSRNOG00000018557	Cdh22	-	cadherin 22	protein-coding
Merged-chr8-63401923-2	chr8	63401894	63401953	+	0	NA	promoter-TSS (NM_001106827)	promoter-TSS (NM_001106827)	62	NM_001106827	300758	Rn.198817	NM_001106827	ENSRNOG00000010817	Celf6	Brunol6	CUGBP, Elav-like family member 6	protein-coding
Merged-chr4-59012004-2	chr4	59011965	59012043	+	0	NA	Intergenic	Intergenic	-353406	NM_138848	192181	Rn.162741	NM_138848	ENSRNOG00000012495	Podxl	PC|PCLP-1|podocalyxin	podocalyxin-like	protein-coding
Merged-chr20-23274125-2	chr20	23274084	23274166	+	0	NA	Intergenic	Intergenic	960032	NM_001106386	294375	Rn.224502	NM_001106386	ENSRNOG00000000645	Reep3	RGD1560401	receptor accessory protein 3	protein-coding
Merged-chr3-4386227-2	chr3	4386201	4386253	+	0	NA	Intergenic	Intergenic	33099	NM_001109434	681023	Rn.199433	NM_001109434	ENSRNOG00000018574	Qsox2	-	quiescin Q6 sulfhydryl oxidase 2	protein-coding
Merged-chr2-239697890-2	chr2	239697852	239697928	+	0	NA	intron (NM_199407, intron 12 of 15)	intron (NM_199407, intron 12 of 15)	69912	NM_001024259	310914	Rn.215592	NM_001024259		Bmpr1b	CFK-43a	bone morphogenetic protein receptor, type IB	protein-coding
Merged-chr10-87095485-2	chr10	87095440	87095530	+	0	NA	Intergenic	Intergenic	4183	NM_019326	54276	Rn.10724	NM_019326		Neurod2	-	neuronal differentiation 2	protein-coding
Merged-chr12-43566835-2	chr12	43566796	43566874	+	0	NA	promoter-TSS (NM_134404)	promoter-TSS (NM_134404)	51	NM_134404	171442	Rn.162148	NM_134404	ENSRNOG00000000693	Svop	-	SV2 related protein	protein-coding
Merged-chr3-151289347-2	chr3	151289303	151289392	+	0	NA	Intergenic	Intergenic	-139583	NM_022615	64550	Rn.91572	NM_022615	ENSRNOG00000030310	Top1	Ab2-086	topoisomerase (DNA) I	protein-coding
Merged-chr2-214800005-2	chr2	214799969	214800042	+	0	NA	Intergenic	Intergenic	-2290	NR_031883	100314031		NR_031883		Mir137	rno-mir-137	microRNA mir-137	miscRNA
Merged-chr15-4506926-2	chr15	4506900	4506952	+	0	NA	Intergenic	Intergenic	126769	NM_001039516	364241	Rn.23969	NM_001039516		Kcnk5	TASK2	potassium channel, subfamily K, member 5	protein-coding
Merged-chr3-122309709-2	chr3	122309678	122309740	+	0	NA	Intergenic	Intergenic	254303	NM_001107780	311446	Rn.126636	NM_001107780	ENSRNOG00000004601	Hao1	Gox1|XDH1	hydroxyacid oxidase (glycolate oxidase) 1	protein-coding
Merged-chr5-170252908-2	chr5	170252877	170252940	+	0	NA	Intergenic	Intergenic	-490279	NM_001009711	362671	Rn.4079	NM_001009711	ENSRNOG00000025034	RGD1304567	-	similar to RIKEN cDNA A430005L14	protein-coding
Merged-chr15-61313576-2	chr15	61313541	61313612	+	0	NA	Intergenic	L2|LINE|L2	45775	NM_001106052	290409	Rn.156265	NM_001106052	ENSRNOG00000013280	Olfm4	-	olfactomedin 4	protein-coding
Merged-chr1-43906358-2	chr1	43906325	43906391	+	0	NA	intron (NM_020093, intron 4 of 10)	intron (NM_020093, intron 4 of 10)	468112	NM_020093	56816	Rn.207194	NM_020093		Park2	Park|Prkn	parkinson protein 2, E3 ubiquitin protein ligase	protein-coding
Merged-chr12-36733778-2	chr12	36733749	36733807	+	0	NA	intron (NM_133518, intron 8 of 21)	intron (NM_133518, intron 8 of 21)	-27043	NM_001009680	304507	Rn.203133	NM_001009680	ENSRNOG00000037744	Oas1i	-	2 ' -5 ' oligoadenylate synthetase 1I	protein-coding
Merged-chr5-159366662-2	chr5	159366612	159366712	+	0	NA	Intergenic	Intergenic	210080	NM_001191766	298595	Rn.228213	NM_001191766	ENSRNOG00000037079	Padi6	RGD1560424	peptidyl arginine deiminase, type VI	protein-coding
Merged-chr4-125030702-2	chr4	125030658	125030746	+	0	NA	Intergenic	Intergenic	-211338	NM_001008898	297442	Rn.215804	NM_001008898	ENSRNOG00000031028	V1ra14	-	vomeronasal 1 receptor A14	protein-coding
Merged-chr19-21074638-2	chr19	21074595	21074681	+	0	NA	Intergenic	Intergenic	133384	NM_001109127	498922	Rn.24402	NM_001109127	ENSRNOG00000000010	Cbln1	-	cerebellin 1 precursor	protein-coding
Merged-chr13-74773244-2	chr13	74773204	74773284	+	0	NA	Intergenic	Intergenic	194425	NM_001025126	360860	Rn.8617	NM_001025126		Rfwd2	Cop1|RGD1304773	ring finger and WD repeat domain 2	protein-coding
Merged-chr1-119253775-2	chr1	119253733	119253817	+	0	NA	Intergenic	Intergenic	23991	NM_001173527	309259	Rn.9406	NM_001173527		Ndnl2	-	necdin-like 2	protein-coding
Merged-chr12-29422412-2	chr12	29422369	29422456	+	0	NA	Intergenic	Intergenic	-73298	NM_198727	288750	Rn.211158	NM_198727	ENSRNOG00000008447	Tmem132d	MOLT	transmembrane protein 132D	protein-coding
Merged-chr6-35487735-2	chr6	35487700	35487770	+	0	NA	Intergenic	MLT1C|LTR|MaLR	-342762	NM_001106718	298890	Rn.36104	NM_001106718	ENSRNOG00000005836	Fam49a	RGD1305961	family with sequence similarity 49, member A	protein-coding
Merged-chr5-144195003-2	chr5	144194969	144195038	+	0	NA	Intergenic	Intergenic	11431	NM_175604	319113	Rn.9475	NM_175604	ENSRNOG00000025424	Yrdc	Isrip	yrdC domain containing (E.coli)	protein-coding
Merged-chr1-158919406-2	chr1	158919368	158919444	+	0	NA	Intergenic	Intergenic	-2201	NM_001143847	81743	Rn.10044	NM_031079	ENSRNOG00000019560	Pde2a	Pde2|Pde2a2	phosphodiesterase 2A, cGMP-stimulated	protein-coding
Merged-chr3-127546179-2	chr3	127546154	127546204	+	0	NA	Intergenic	Intergenic	-145489	NM_001106517	296188	Rn.218183	NM_001106517	ENSRNOG00000004443	Sptlc3	RGD1310030	serine palmitoyltransferase, long chain base subunit 3	protein-coding
Merged-chr18-17536458-2	chr18	17536432	17536485	+	0	NA	intron (NM_001107400, intron 2 of 11)	intron (NM_001107400, intron 2 of 11)	77952	NM_001107400	307540	Rn.23878	NM_001107400	ENSRNOG00000014503	Celf4	Brunol4	CUGBP, Elav-like family member 4	protein-coding
Merged-chrX-159801175-2	chrX	159801141	159801210	+	0	NA	intron (NM_017345, intron 1 of 26)	intron (NM_017345, intron 1 of 26)	377	NM_017345	50687	Rn.10378	NM_017345	ENSRNOG00000037274	L1cam	Hsas|Hyd|NCAML1	L1 cell adhesion molecule	protein-coding
Merged-chr7-54430721-2	chr7	54430687	54430755	+	0	NA	promoter-TSS (NM_173839)	promoter-TSS (NM_173839)	-15	NM_173839	317675	Rn.28510	NM_173839	ENSRNOG00000003880	Tph2	Ntph	tryptophan hydroxylase 2	protein-coding
Merged-chr7-27766190-2	chr7	27766146	27766235	+	0	NA	intron (NM_001271371, intron 16 of 24)	intron (NM_001271371, intron 16 of 24)	254342	NM_023979	78963	Rn.64522	NM_023979		Apaf1	-	apoptotic peptidase activating factor 1	protein-coding
Merged-chr17-95323037-2	chr17	95323004	95323070	+	0	NA	promoter-TSS (NM_001170326)	promoter-TSS (NM_001170326)	-92	NM_001170326	291352	Rn.146822	NM_001170326	ENSRNOG00000024832	Gpr158	-	G protein-coupled receptor 158	protein-coding
Merged-chr2-234489803-2	chr2	234489767	234489839	+	0	NA	Intergenic	Intergenic	359627	NM_017041	24674	Rn.6866	NM_017041	ENSRNOG00000009882	Ppp3ca	Calna1	protein phosphatase 3, catalytic subunit, alpha isozyme	protein-coding
Merged-chr10-9793499-2	chr10	9793467	9793531	+	0	NA	Intergenic	Intergenic	-583924	NM_001108984	366693	Rn.95285	NM_001108984		Rbm25	-	RNA binding motif protein 25	protein-coding
Merged-chr5-148278172-2	chr5	148278141	148278204	+	0	NA	Intergenic	CpG	-1950	NM_017122	29177	Rn.11019	NM_017122	ENSRNOG00000006979	Hpca	-	hippocalcin	protein-coding
Merged-chr10-62480592-2	chr10	62480554	62480630	+	0	NA	promoter-TSS (NR_031878)	promoter-TSS (NR_031878)	-135	NR_031878	100314029		NR_031878		Mir132	rno-mir-132	microRNA mir-132	miscRNA
Merged-chr12-30532584-2	chr12	30532550	30532618	+	0	NA	Intergenic	Intergenic	420721	NM_144758	246280	Rn.10770	NM_144758	ENSRNOG00000000962	Slc15a4	-	solute carrier family 15, member 4	protein-coding
Merged-chr3-168744148-2	chr3	168744118	168744179	+	0	NA	Intergenic	Intergenic	363000	NM_001008217	29674	Rn.105784	NM_001008217	ENSRNOG00000008630	Psma7	-	proteasome (prosome, macropain) subunit, alpha type 7	protein-coding
Merged-chr7-118558447-2	chr7	118558416	118558479	+	0	NA	Intergenic	Intergenic	-13151	NM_001130578	500907	Rn.141540	NM_001130578	ENSRNOG00000017847	Rps19bp1	RGD1562823	ribosomal protein S19 binding protein 1	protein-coding
Merged-chr1-156965139-2	chr1	156965101	156965177	+	0	NA	Intergenic	Intergenic	63748	NM_080786	140860	Rn.44538	NM_080786	ENSRNOG00000017976	Slco2b1	Slc21a9|moat1	solute carrier organic anion transporter family, member 2b1	protein-coding
Merged-chr3-120571870-2	chr3	120571839	120571902	+	0	NA	intron (NM_012526, intron 1 of 4)	CpG	335	NM_012526	24259	Rn.11090	NM_012526	ENSRNOG00000021269	Chgb	-	chromogranin B (secretogranin 1)	protein-coding
Merged-chr6-25216410-2	chr6	25216367	25216453	+	0	NA	promoter-TSS (NM_019150)	promoter-TSS (NM_019150)	-378	NM_019150	29151	Rn.10190	NM_019150	ENSRNOG00000006090	Ucn	-	urocortin	protein-coding
Merged-chr1-41581383-2	chr1	41581357	41581409	+	0	NA	intron (NM_001038615, intron 18 of 19)	intron (NM_001038615, intron 18 of 19)	59364	NM_001038615	308099	Rn.20633	NM_001038615	ENSRNOG00000030210	Fndc1	-	fibronectin type III domain containing 1	protein-coding
Merged-chr10-8421980-2	chr10	8421943	8422017	+	0	NA	intron (NM_001106974, intron 1 of 12)	intron (NM_001106974, intron 1 of 12)	139600	NM_001106974	302920	Rn.92540	NM_001106974	ENSRNOG00000002827	Rbfox1	A2bp1	RNA binding protein, fox-1 homolog (C. elegans) 1	protein-coding
Merged-chr18-17526952-2	chr18	17526924	17526981	+	0	NA	intron (NM_001107400, intron 2 of 11)	intron (NM_001107400, intron 2 of 11)	87458	NM_001107400	307540	Rn.23878	NM_001107400	ENSRNOG00000014503	Celf4	Brunol4	CUGBP, Elav-like family member 4	protein-coding
Merged-chr16-10520055-2	chr16	10520017	10520093	+	0	NA	intron (NM_024378, intron 2 of 12)	intron (NM_024378, intron 2 of 12)	-33430	NR_031790	100314221		NR_031790		Mir346	rno-mir-346	microRNA mir-346	miscRNA
Merged-chr19-49283285-2	chr19	49283257	49283313	+	0	NA	intron (NM_138889, intron 5 of 13)	intron (NM_138889, intron 5 of 13)	-306216	NM_173119	286899	Rn.2578	NM_173119	ENSRNOG00000014415	Hsbp1	Hsp25	heat shock factor binding protein 1	protein-coding
Merged-chr5-145344188-2	chr5	145344142	145344235	+	0	NA	Intergenic	Intergenic	-30407	NM_001106685	298518	Rn.134664	NM_001106685	ENSRNOG00000008759	Csf3r	-	colony stimulating factor 3 receptor (granulocyte)	protein-coding
Merged-chr6-23010342-2	chr6	23010311	23010374	+	0	NA	exon (NM_001169101, exon 1 of 29)	exon (NM_001169101, exon 1 of 29)	1282	NM_001169101	266802	Rn.201918	NM_001169101	ENSRNOG00000008683	Alk	-	anaplastic lymphoma receptor tyrosine kinase	protein-coding
Merged-chr1-80793791-2	chr1	80793750	80793833	+	0	NA	Intergenic	RMER21A|LTR|ERV1	30460	NM_001109453	685046	Rn.198143	NM_001109453	ENSRNOG00000037798	LOC685046	-	hypothetical protein LOC685046	protein-coding
Merged-chr10-9909769-2	chr10	9909741	9909797	+	0	NA	Intergenic	Intergenic	-467654	NM_001108984	366693	Rn.95285	NM_001108984		Rbm25	-	RNA binding motif protein 25	protein-coding
Merged-chr16-37741089-2	chr16	37741052	37741127	+	0	NA	promoter-TSS (NM_053724).2	promoter-TSS (NM_053724).2	-102	NM_053724	114516	Rn.10038	NM_053724		Glra3	-	glycine receptor, alpha 3	protein-coding
Merged-chr8-127410674-2	chr8	127410644	127410705	+	0	NA	Intergenic	Intergenic	20397	NR_031885	100314033		NR_031885		Mir138-1	rno-mir-138-1	microRNA mir-138-1	miscRNA
Merged-chr7-11502205-2	chr7	11502178	11502233	+	0	NA	intron (NM_053684, intron 1 of 7)	intron (NM_053684, intron 1 of 7)	1408	NM_053684	114244	Rn.162907	NM_053684	ENSRNOG00000008831	Hcn2	-	hyperpolarization activated cyclic nucleotide-gated potassium channel 2	protein-coding
Merged-chr4-126033932-2	chr4	126033902	126033963	+	0	NA	Intergenic	Intergenic	-32130	NM_138535	171571	Rn.15680	NM_138535	ENSRNOG00000009726	Grip2	Abp	glutamate receptor interacting protein 2	protein-coding
Merged-chr7-10171893-2	chr7	10171858	10171928	+	0	NA	intron (NM_001108987, intron 1 of 1)	intron (NM_001108987, intron 1 of 1)	166	NM_001108987	366826	Rn.91520	NM_001108987	ENSRNOG00000029738	Diras1	-	DIRAS family, GTP-binding RAS-like 1	protein-coding
Merged-chr10-61899366-2	chr10	61899340	61899392	+	0	NA	Intergenic	CpG	138505	NM_031763	83572	Rn.5827	NM_031763	ENSRNOG00000002755	Pafah1b1	LIS1	platelet-activating factor acetylhydrolase, isoform 1b, subunit 1	protein-coding
Merged-chr11-37075694-2	chr11	37075662	37075727	+	0	NA	intron (NM_133587, intron 7 of 25)	intron (NM_133587, intron 7 of 25)	141763	NM_133587	171119	Rn.24399	NM_133587		Dscam	-	Down syndrome cell adhesion molecule	protein-coding
Merged-chr1-135248283-2	chr1	135248239	135248327	+	0	NA	Intergenic	CpG	-5850	NR_031812	100314149		NR_031812		Mir9-3	rno-mir-9-3	microRNA mir-9-3	miscRNA
Merged-chr8-94629404-2	chr8	94629376	94629433	+	0	NA	intron (NM_001106845, intron 1 of 1)	intron (NM_001106845, intron 1 of 1)	950	NM_001106845	300889	Rn.218591	NM_001106845	ENSRNOG00000013937	Ankrd34c	RGD1305403	ankyrin repeat domain 34C	protein-coding
Merged-chr7-139627948-2	chr7	139627915	139627981	+	0	NA	Intergenic	Intergenic	-58232	NM_019266	29710	Rn.91216	NM_019266	ENSRNOG00000005309	Scn8a	-	sodium channel, voltage gated, type VIII, alpha subunit	protein-coding
Merged-chr3-105283591-2	chr3	105283565	105283617	+	0	NA	promoter-TSS (NM_001107759)	promoter-TSS (NM_001107759)	12	NM_001107759	311324	Rn.19932	NM_001107759		Disp2	-	dispatched homolog 2 (Drosophila)	protein-coding
Merged-chr8-104430144-2	chr8	104430118	104430170	+	0	NA	intron (NM_001173354, intron 1 of 21)	intron (NM_001173354, intron 1 of 21)	5781	NM_001173354	315949	Rn.8146	NM_001173354	ENSRNOG00000014521	Armc8	RGD1310477	armadillo repeat containing 8	protein-coding
Merged-chr6-110330197-2	chr6	110330155	110330239	+	0	NA	Intergenic	Intergenic	-24086	NM_001134559	314325	Rn.198750	NM_001134559	ENSRNOG00000010227	RGD1308907	-	similar to FLJ20689	protein-coding
Merged-chr10-97238572-2	chr10	97238543	97238602	+	0	NA	Intergenic	Intergenic	-24129	NM_080692	140725	Rn.162211	NM_080692	ENSRNOG00000003262	Cacng4	-	calcium channel, voltage-dependent, gamma subunit 4	protein-coding
Merged-chr5-144651619-2	chr5	144651591	144651647	+	0	NA	Intergenic	Intergenic	-184344	NM_001077671	313587	Rn.93819	NM_001077671	ENSRNOG00000009131	Zc3h12a	RGD1306776	zinc finger CCCH type containing 12A	protein-coding
Merged-chr3-89612749-2	chr3	89612712	89612786	+	0	NA	Intergenic	Intergenic	-133099	NM_001109606	690634	Rn.201745	NM_001109606	ENSRNOG00000009549	Fbxo3	-	F-box protein 3	protein-coding
Merged-chr1-180201923-2	chr1	180201878	180201969	+	0	NA	promoter-TSS (NM_181370)	promoter-TSS (NM_181370)	-867	NM_181370	293451	Rn.49010	NM_181370	ENSRNOG00000017659	Hs3st2	-	heparan sulfate (glucosamine) 3-O-sulfotransferase 2	protein-coding
Merged-chr4-165494487-2	chr4	165494441	165494533	+	0	NA	Intergenic	Intergenic	-38006	NM_001191863	260321	Rn.23741	NM_001191863	ENSRNOG00000006444	Fkbp4	FKBP-4|FKBP-52|p59	FK506 binding protein 4	protein-coding
Merged-chr6-124546126-2	chr6	124546094	124546159	+	0	NA	Intergenic	Intergenic	68526	NM_031969	24242	Rn.4166	NM_031969	ENSRNOG00000004060	Calm1	CaMI	calmodulin 1	protein-coding
Merged-chr1-65904206-2	chr1	65904176	65904236	+	0	NA	Intergenic	Intergenic	-16563	NM_001109138	499067	Rn.225170	NM_001109138	ENSRNOG00000042502	RGD1559613	-	RGD1559613	protein-coding
Merged-chr8-45835428-2	chr8	45835399	45835457	+	0	NA	Intergenic	Intergenic	-154175	NM_012572	24406	Rn.10049	NM_012572	ENSRNOG00000030910	Grik4	KA1	glutamate receptor, ionotropic, kainate 4	protein-coding
Merged-chr6-126816500-2	chr6	126816466	126816535	+	0	NA	Intergenic	Intergenic	-4898	NM_021655	24258	Rn.41024	NM_021655		Chga	-	chromogranin A (parathyroid secretory protein 1)	protein-coding
Merged-chr3-147069546-2	chr3	147069521	147069571	+	0	NA	Intergenic	Intergenic	-11676	NM_173145	286930	Rn.11279	NM_173145	ENSRNOG00000020225	Dlgap4	DAP-4|Dap4|SAPAP4	discs, large (Drosophila) homolog-associated protein 4	protein-coding
Merged-chr12-20903304-2	chr12	20903268	20903341	+	0	NA	promoter-TSS (NM_030997)	promoter-TSS (NM_030997)	1	NM_030997	29461	Rn.9704	NM_030997	ENSRNOG00000001416	Vgf	-	VGF nerve growth factor inducible	protein-coding
Merged-chr2-203780591-2	chr2	203780563	203780619	+	0	NA	intron (NM_001108563, intron 5 of 5)	intron (NM_001108563, intron 5 of 5)	11862	NM_001108563	362018	Rn.6456	NM_001108563	ENSRNOG00000019780	Sypl2	Mg29	synaptophysin-like 2	protein-coding
Merged-chr7-28381706-2	chr7	28381676	28381737	+	0	NA	Intergenic	Intergenic	-269907	NM_012887	25359	Rn.202955	NM_012887	ENSRNOG00000008797	Tmpo	LAP2	thymopoietin	protein-coding
Merged-chr5-28579342-2	chr5	28579313	28579372	+	0	NA	Intergenic	Intergenic	349021	NM_001108657	362489	Rn.218117	NM_001108657	ENSRNOG00000005673	Runx1t1	Cbfa2t1	runt-related transcription factor 1; translocated to, 1 (cyclin D-related)	protein-coding
Merged-chr13-47607732-2	chr13	47607705	47607759	+	0	NA	Intergenic	Intergenic	-82786	NM_012665	24805	Rn.88574	NM_012665	ENSRNOG00000004756	Syt2	RATSYNII|SYNII	synaptotagmin II	protein-coding
Merged-chr5-170681901-2	chr5	170681869	170681934	+	0	NA	Intergenic	Intergenic	-61286	NM_001009711	362671	Rn.4079	NM_001009711	ENSRNOG00000025034	RGD1304567	-	similar to RIKEN cDNA A430005L14	protein-coding
Merged-chr1-76487149-2	chr1	76487110	76487188	+	0	NA	intron (NM_078619, intron 3 of 7)	intron (NM_078619, intron 3 of 7)	13211	NM_078619	140447	Rn.10305	NM_078619		Slc8a2	Ncx2	solute carrier family 8 (sodium/calcium exchanger), member 2	protein-coding
Merged-chr7-110762642-2	chr7	110762617	110762668	+	0	NA	intron (NM_001034156, intron 5 of 21)	intron (NM_001034156, intron 5 of 21)	34032	NM_001034156	315059	Rn.155796	NM_001034156	ENSRNOG00000027569	Trappc9	Nibp|RGD1309461	trafficking protein particle complex 9	protein-coding
Merged-chr4-8281956-2	chr4	8281926	8281986	+	0	NA	intron (NM_080394, intron 2 of 63)	intron (NM_080394, intron 2 of 63)	131083	NM_080394	24718	Rn.98353	NM_080394	ENSRNOG00000021441	Reln	Reelen|Rl|reeler	reelin	protein-coding
Merged-chr10-95400663-2	chr10	95400625	95400701	+	0	NA	promoter-TSS (NM_053937)	promoter-TSS (NM_053937)	-199	NM_053937	116745	Rn.10875	NM_053937	ENSRNOG00000008078	Kcnh6	Erg2	potassium voltage-gated channel, subfamily H (eag-related), member 6	protein-coding
Merged-chr8-103424149-2	chr8	103424115	103424184	+	0	NA	Intergenic	Intergenic	-48276	NM_001013224	363118	Rn.101356	NM_001013224	ENSRNOG00000013585	Nmnat3	-	nicotinamide nucleotide adenylyltransferase 3	protein-coding
Merged-chr7-109652617-2	chr7	109652580	109652654	+	0	NA	Intergenic	Intergenic	614929	NM_053405	84429	Rn.48796	NM_053405	ENSRNOG00000009265	Kcnk9	Task3	potassium channel, subfamily K, member 9	protein-coding
Merged-chr3-154811359-2	chr3	154811314	154811405	+	0	NA	intron (NM_170666, intron 1 of 5)	intron (NM_170666, intron 1 of 5)	32132	NM_170666	266976	Rn.86957	NM_170666	ENSRNOG00000010868	Rims4	Rim4gamma	regulating synaptic membrane exocytosis 4	protein-coding
Merged-chr2-5747306-2	chr2	5747256	5747356	+	0	NA	Intergenic	Intergenic	46798	NM_031130	81808	Rn.89710	NM_031130	ENSRNOG00000014795	Nr2f1	COUP-TFI	nuclear receptor subfamily 2, group F, member 1	protein-coding
Merged-chr1-132503173-2	chr1	132503138	132503208	+	0	NA	Intergenic	Intergenic	962224	NM_001039006	293023	Rn.16545	NM_001039006	ENSRNOG00000010959	Klhl25	RGD1310815	kelch-like 25 (Drosophila)	protein-coding
Merged-chr10-81730943-2	chr10	81730909	81730977	+	0	NA	Intergenic	Intergenic	811722	NM_001135039	303456	Rn.219491	NM_001135039	ENSRNOG00000002644	Utp18	RGD1309957|Wdr50	UTP18, small subunit (SSU) processome component, homolog (yeast)	protein-coding
Merged-chr3-76798978-2	chr3	76798951	76799005	+	0	NA	Intergenic	Intergenic	-8317	NM_053777	116457	Rn.44266	NM_053777	ENSRNOG00000006938	Mapk8ip1	JIP1|Jip-1|Mapk8ip	mitogen-activated protein kinase 8 interacting protein 1	protein-coding
Merged-chr4-139219493-2	chr4	139219451	139219536	+	0	NA	Intergenic	RMER21A|LTR|ERV1	-858513	NM_013225	27256	Rn.10644	NM_013225	ENSRNOG00000032517	Cntn6	NB-3	contactin 6	protein-coding
Merged-chr3-131916245-2	chr3	131916210	131916280	+	0	NA	Intergenic	Intergenic	-9403	NM_012746	25121	Rn.89052	NM_012746	ENSRNOG00000005438	Pcsk2	-	proprotein convertase subtilisin/kexin type 2	protein-coding
Merged-chr7-10473684-2	chr7	10473654	10473715	+	0	NA	Intergenic	Intergenic	-6772	NM_001108733	362831	Rn.228827	NM_001108733	ENSRNOG00000032546	Dot1l	-	DOT1-like, histone H3 methyltransferase (S. cerevisiae)	protein-coding
Merged-chr1-207601861-2	chr1	207601833	207601889	+	0	NA	intron (NM_153626, intron 1 of 7)	intron (NM_153626, intron 1 of 7)	638	NM_153626	266734	Rn.86654	NM_153626	ENSRNOG00000020009	Npas4	Nxf	neuronal PAS domain protein 4	protein-coding
Merged-chr1-96928553-2	chr1	96928504	96928602	+	0	NA	5' UTR (NM_012856, exon 1 of 5)	5' UTR (NM_012856, exon 1 of 5)	278	NM_012856	25327	Rn.33095	NM_012856	ENSRNOG00000011380	Kcnc1	KShIIIB|Kv3.1|Kv4|NGK2-KV4	potassium voltage gated channel, Shaw-related subfamily, member 1	protein-coding
Merged-chr3-7159833-2	chr3	7159805	7159861	+	0	NA	Intergenic	Intergenic	-10588	NM_053573	93667	Rn.11005	NM_053573	ENSRNOG00000009862	Olfm1	D2Sut1e|Noe1	olfactomedin 1	protein-coding
Merged-chr1-138890974-2	chr1	138890947	138891002	+	0	NA	Intergenic	RMER21A|LTR|ERV1	29547	NM_001106277	293061	Rn.21232	NM_001106277	ENSRNOG00000026296	Fam154b	RGD1562653	family with sequence similarity 154, member B	protein-coding
Merged-chr8-102807373-2	chr8	102807328	102807419	+	0	NA	intron (NM_134377, intron 2 of 9)	intron (NM_134377, intron 2 of 9)	406663	NM_134377	171394	Rn.212755	NM_134377	ENSRNOG00000013471	Clstn2	Cs2|Cstn2	calsyntenin 2	protein-coding
Merged-chr1-248436539-2	chr1	248436497	248436582	+	0	NA	intron (NM_134401, intron 1 of 14)	MIRm|SINE|MIR	6384	NM_134401	171438	Rn.198566	NM_134401	ENSRNOG00000015220	Crtac1	W307	cartilage acidic protein 1	protein-coding
Merged-chr20-6818414-2	chr20	6818377	6818451	+	0	NA	intron (NM_001013906, intron 2 of 3)	intron (NM_001013906, intron 2 of 3)	4358	NM_001013906	294303	Rn.161732	NM_001013906	ENSRNOG00000022283	Lhfpl5	Tmhs	lipoma HMGIC fusion partner-like 5	protein-coding
Merged-chr10-92812494-2	chr10	92812447	92812541	+	0	NA	Intergenic	Intergenic	7557	NM_001109481	685826	Rn.38616	NM_001109481	ENSRNOG00000028436	Rprml	-	reprimo-like	protein-coding
Merged-chr10-45892348-2	chr10	45892312	45892385	+	0	NA	Intergenic	Intergenic	4949	NM_001000023	287363	Rn.142115	NM_001000023	ENSRNOG00000003210	Olr1463	ratchr10-45910921-45909962_ORF	olfactory receptor 1463	protein-coding
Merged-chr16-13435531-2	chr16	13435485	13435578	+	0	NA	Intergenic	Intergenic	-97112	NM_001005908	290596	Rn.98375	NM_001005908	ENSRNOG00000013961	Ghitm	MICS1	growth hormone inducible transmembrane protein	protein-coding
Merged-chr1-250205090-2	chr1	250205061	250205120	+	0	NA	Intergenic	Intergenic	15150	NM_001033064	293997	Rn.138194	NM_001033064	ENSRNOG00000016058	Kazald1	-	Kazal-type serine peptidase inhibitor domain 1	protein-coding
Merged-chr17-15729783-2	chr17	15729743	15729823	+	0	NA	Intergenic	Intergenic	-4876	NM_022206	60629	Rn.44433	NM_022206	ENSRNOG00000025920	Unc5a	Unc5h1	unc-5 homolog A (C. elegans)	protein-coding
Merged-chr17-16769265-2	chr17	16769228	16769302	+	0	NA	Intergenic	Intergenic	113339	NM_012546	24316	Rn.24039	NM_012546	ENSRNOG00000023688	Drd1a	D1a|Drd-1|Drd1	dopamine receptor D1A	protein-coding
Merged-chr5-48901089-2	chr5	48901050	48901128	+	0	NA	exon (NM_001173508, exon 1 of 1)	exon (NM_001173508, exon 1 of 1)	1032	NM_001173508	313126	Rn.154630	NM_001173508		Gja10	Cx-57|Cx57|RGD1309630	gap junction protein, alpha 10	protein-coding
Merged-chr10-89144692-2	chr10	89144662	89144723	+	0	NA	intron (NM_001008751, intron 7 of 7)	intron (NM_001008751, intron 7 of 7)	3722	NM_001008751	287701	Rn.153972	NM_001008751	ENSRNOG00000003899	Krt14	Ka14|Krt1-14	keratin 14	protein-coding
Merged-chr1-137704977-2	chr1	137704933	137705021	+	0	NA	TTS (NM_001193275)	TTS (NM_001193275)	4633	NM_001193275	100360933	Rn.102391	NM_001193275		LOC100360933	-	cDNA sequence BC048679-like	protein-coding
Merged-chr14-83223957-2	chr14	83223927	83223988	+	0	NA	Intergenic	Intergenic	60403	NM_001134558	314061	Rn.207255	NM_001134558	ENSRNOG00000005122	RGD1306371	Uvssa	similar to putative nuclear protein, with 2 coiled coil-4 domains, of eukaryotic origin (5I282)	protein-coding
Merged-chr4-118526356-2	chr4	118526320	118526393	+	0	NA	Intergenic	Intergenic	225249	NM_181087	312495	Rn.19898	NM_181087	ENSRNOG00000015076	Cyp26b1	-	cytochrome P450, family 26, subfamily b, polypeptide 1	protein-coding
Merged-chr10-72945428-2	chr10	72945400	72945456	+	0	NA	Intergenic	Intergenic	-139629	NM_145880	257634	Rn.127825	NM_145880	ENSRNOG00000002812	Lhx1	-	LIM homeobox 1	protein-coding
Merged-chr16-85102596-2	chr16	85102549	85102644	+	0	NA	Intergenic	Intergenic	220717	NM_001106095	290907	Rn.219326	NM_001106095	ENSRNOG00000014605	Lig4	-	ligase IV, DNA, ATP-dependent	protein-coding
Merged-chr1-202107126-2	chr1	202107098	202107154	+	0	NA	Intergenic	Intergenic	-77457	NM_001109668	361677	Rn.137040	NM_001109668	ENSRNOG00000019861	Tollip	-	toll interacting protein	protein-coding
Merged-chr20-18809435-2	chr20	18809402	18809468	+	0	NA	Intergenic	Intergenic	-6275	NM_001012076	309901	Rn.161745	NM_001012076	ENSRNOG00000000274	Phyhipl	-	phytanoyl-CoA 2-hydroxylase interacting protein-like	protein-coding
Merged-chr1-175146010-2	chr1	175145982	175146038	+	0	NA	Intergenic	Intergenic	34513	NM_031563	500538	Rn.194909	NM_031563	ENSRNOG00000023786	Ybx1	Byb1|Cbfa|Dbpb|Ef1a|Msy1|Nsep1|Yb1	Y box binding protein 1	protein-coding
Merged-chr3-142434243-2	chr3	142434216	142434271	+	0	NA	promoter-TSS (NM_001191905)	promoter-TSS (NM_001191905)	-28	NM_001191905	366229	Rn.228224	NM_001191905	ENSRNOG00000005148	Scrt2	RGD1564796	scratch homolog 2, zinc finger protein (Drosophila)	protein-coding
Merged-chr9-62825913-2	chr9	62825876	62825951	+	0	NA	Intergenic	Intergenic	-87825	NM_001108800	363243	Rn.102325	NM_001108800		Klf7	-	Kruppel-like factor 7 (ubiquitous)	protein-coding
Merged-chr8-79650425-2	chr8	79650397	79650454	+	0	NA	intron (NM_022671, intron 1 of 1)	intron (NM_022671, intron 1 of 1)	6121	NM_022671	25231	Rn.48812	NM_022671	ENSRNOG00000008095	Onecut1	Hnf6	one cut homeobox 1	protein-coding
Merged-chr5-165372157-2	chr5	165372126	165372189	+	0	NA	Intergenic	Intergenic	133078	NM_053511	85273	Rn.88821	NM_053511	ENSRNOG00000009409	Fbxo2	-	F-box protein 2	protein-coding
Merged-chr12-10435839-2	chr12	10435806	10435872	+	0	NA	Intergenic	Intergenic	-65524	NM_001034199	288475	Rn.162101	NM_001034199	ENSRNOG00000001006	Nptx2	Narp	neuronal pentraxin II	protein-coding
Merged-chr5-169517383-2	chr5	169517341	169517425	+	0	NA	exon (NM_022687, exon 4 of 4)	exon (NM_022687, exon 4 of 4)	1476	NM_022687	64628	Rn.48807	NM_022687	ENSRNOG00000010893	Hes3	-	hairy and enhancer of split 3 (Drosophila)	protein-coding
Merged-chr3-142275163-2	chr3	142275126	142275200	+	0	NA	intron (NM_001106526, intron 6 of 8)	intron (NM_001106526, intron 6 of 8)	26048	NM_001106526	296269	Rn.9586	NM_001106526	ENSRNOG00000005008	Angpt4	Agpt4	angiopoietin 4	protein-coding
Merged-chr3-156198726-2	chr3	156198691	156198762	+	0	NA	intron (NM_019161, intron 3 of 9)	intron (NM_019161, intron 3 of 9)	76813	NM_019161	29182	Rn.108785	NM_019161	ENSRNOG00000018557	Cdh22	-	cadherin 22	protein-coding
Merged-chr1-252331342-2	chr1	252331309	252331376	+	0	NA	intron (NM_019128, intron 1 of 2)	intron (NM_019128, intron 1 of 2)	3157	NM_019128	24503	Rn.88941	NM_019128	ENSRNOG00000020248	Ina	Inexa|Intlaa|Nf66	internexin neuronal intermediate filament protein, alpha	protein-coding
Merged-chr19-14553313-2	chr19	14553269	14553358	+	0	NA	intron (NM_001134538, intron 1 of 16)	intron (NM_001134538, intron 1 of 16)	1472	NM_001134538	304554	Rn.232295	NM_001134538	ENSRNOG00000025612	Sez6l	RGD1563628	seizure related 6 homolog (mouse)-like	protein-coding
Merged-chr19-25384335-2	chr19	25384310	25384360	+	0	NA	intron (NM_012918, intron 1 of 47)	intron (NM_012918, intron 1 of 47)	40160	NM_012918	25398	Rn.87769	NM_012918	ENSRNOG00000002559	Cacna1a	BccA1|Cav2.1|rbA-1	calcium channel, voltage-dependent, P/Q type, alpha 1A subunit	protein-coding
Merged-chr3-149315428-2	chr3	149315397	149315459	+	0	NA	Intergenic	Intergenic	-26971	NM_031782	83612	Rn.10846	NM_031782		Slc32a1	Vgat|Viaat	solute carrier family 32 (GABA vesicular transporter), member 1	protein-coding
Merged-chr7-122986427-2	chr7	122986395	122986459	+	0	NA	intron (NM_001271047, intron 1 of 9)	intron (NM_001271047, intron 1 of 9)	-12794	NR_037390	100526607		NR_037390		Mir1249	rno-mir-1249	microRNA mir-1249	miscRNA
Merged-chr3-168339541-2	chr3	168339494	168339589	+	0	NA	Intergenic	Intergenic	767607	NM_001008217	29674	Rn.105784	NM_001008217	ENSRNOG00000008630	Psma7	-	proteasome (prosome, macropain) subunit, alpha type 7	protein-coding
Merged-chr12-40970596-2	chr12	40970568	40970625	+	0	NA	Intergenic	Intergenic	-319004	NM_001024254	304530	Rn.162145	NM_001024254	ENSRNOG00000001138	Taok3	JIK	TAO kinase 3	protein-coding
Merged-chr12-36623774-2	chr12	36623736	36623812	+	0	NA	Intergenic	Intergenic	-54839	NM_133518	171039	Rn.10976	NM_133518	ENSRNOG00000001368	Rph3a	-	rabphilin 3A	protein-coding
Merged-chr7-122102121-2	chr7	122102088	122102155	+	0	NA	Intergenic	Intergenic	13881	NM_001130497	300108	Rn.220600	NM_001130497	ENSRNOG00000022296	Pnpla5	RGD1307495	patatin-like phospholipase domain containing 5	protein-coding
Merged-chr6-8193728-2	chr6	8193703	8193754	+	0	NA	Intergenic	Intergenic	-25468	NM_001008519	313867	Rn.92051	NM_001008519	ENSRNOG00000005877	Lrpprc	Lrp157	leucine-rich pentatricopeptide repeat containing	protein-coding
Merged-chr4-129620518-2	chr4	129620493	129620544	+	0	NA	Intergenic	Intergenic	133581	NM_001109250	500262	Rn.219562	NM_001109250	ENSRNOG00000013390	Kbtbd8	RGD1563166	kelch repeat and BTB (POZ) domain containing 8	protein-coding
Merged-chr2-181236481-2	chr2	181236450	181236513	+	0	NA	intron (NM_053685, intron 1 of 7)	intron (NM_053685, intron 1 of 7)	708	NM_053685	114245	Rn.48801	NM_053685	ENSRNOG00000020444	Hcn3	-	hyperpolarization-activated cyclic nucleotide-gated potassium channel 3	protein-coding
Merged-chr6-26932678-2	chr6	26932649	26932707	+	0	NA	intron (NM_139326, intron 1 of 2)	intron (NM_139326, intron 1 of 2)	709	NM_139326	24664	Rn.108195	NM_139326	ENSRNOG00000012686	Pomc	Pomc1|Pomc2|alphaMSH	proopiomelanocortin	protein-coding
Merged-chr4-2717505-2	chr4	2717476	2717534	+	0	NA	promoter-TSS (NM_013148)	promoter-TSS (NM_013148)	-561	NM_013148	25689	Rn.10569	NM_013148	ENSRNOG00000007066	Htr5a	5HT5A|MR22	5-hydroxytryptamine (serotonin) receptor 5A, G protein-coupled	protein-coding
Merged-chr8-80514139-2	chr8	80514105	80514173	+	0	NA	promoter-TSS (NM_053856)	promoter-TSS (NM_053856)	53	NM_053856	116635	Rn.11093	NM_053856		Scg3	SgIII	secretogranin III	protein-coding
Merged-chr7-99722010-2	chr7	99721964	99722057	+	0	NA	Intergenic	Intergenic	768869	NM_012603	24577	Rn.12072	NM_012603	ENSRNOG00000004500	Myc	RNCMYC|c-myc|mMyc	myelocytomatosis oncogene	protein-coding
Merged-chr14-79120767-2	chr14	79120740	79120794	+	0	NA	Intergenic	Intergenic	-2269	NM_012932	25415	Rn.11379	NM_012932	ENSRNOG00000004781	Crmp1	-	collapsin response mediator protein 1	protein-coding
Merged-chr15-46451636-2	chr15	46451605	46451668	+	0	NA	Intergenic	Intergenic	-1276	NM_001107272	305977	Rn.150631	NM_001107272	ENSRNOG00000009815	Pnma2	-	paraneoplastic antigen MA2	protein-coding
Merged-chr5-125355899-2	chr5	125355868	125355930	+	0	NA	Intergenic	Intergenic	-78234	NM_153621	266729	Rn.206534	NM_153621	ENSRNOG00000007410	Dab1	-	disabled homolog 1 (Drosophila)	protein-coding
Merged-chr1-65800850-2	chr1	65800814	65800886	+	0	NA	Intergenic	Intergenic	-4317	NM_001000768	405043	Rn.142002	NM_001000768	ENSRNOG00000015289	Olr7	-	olfactory receptor 7	protein-coding
Merged-chr2-158039429-2	chr2	158039400	158039459	+	0	NA	intron (NM_001100666, intron 4 of 10)	intron (NM_001100666, intron 4 of 10)	190791	NM_001100666	295105	Rn.22212	NM_001100666	ENSRNOG00000009276	Schip1	-	schwannomin interacting protein 1	protein-coding
Merged-chr1-246391134-2	chr1	246391092	246391176	+	0	NA	intron (NM_001191898, intron 1 of 20)	intron (NM_001191898, intron 1 of 20)	15691	NM_001191898	365460	Rn.228205	NM_001191898	ENSRNOG00000013519	Tll2	RGD1559756	tolloid-like 2	protein-coding
Merged-chr12-36615865-2	chr12	36615835	36615895	+	0	NA	Intergenic	Intergenic	-62748	NM_133518	171039	Rn.10976	NM_133518	ENSRNOG00000001368	Rph3a	-	rabphilin 3A	protein-coding
Merged-chr7-126660748-2	chr7	126660715	126660782	+	0	NA	Intergenic	Intergenic	374724	NM_001108103	315210	Rn.9133	NM_001108103	ENSRNOG00000004538	Brd1	-	bromodomain containing 1	protein-coding
Merged-chr6-92457763-2	chr6	92457730	92457797	+	0	NA	promoter-TSS (NM_130420)	promoter-TSS (NM_130420)	99	NM_130420	155812	Rn.209223	NM_130420	ENSRNOG00000007031	Trim9	-	tripartite motif-containing 9	protein-coding
Merged-chr8-49677921-2	chr8	49677894	49677948	+	0	NA	Intergenic	MLT1D|LTR|MaLR	-375498	NM_001037364	500990	Rn.136986	NM_001037364	ENSRNOG00000038867	LOC500990	-	similar to RIKEN cDNA 4931429L15	protein-coding
Merged-chr7-66592726-2	chr7	66592698	66592755	+	0	NA	Intergenic	Intergenic	-424218	NM_053593	94201	Rn.6115	NM_053593	ENSRNOG00000025602	Cdk4	-	cyclin-dependent kinase 4	protein-coding
Merged-chr3-24121468-2	chr3	24121443	24121493	+	0	NA	intron (NM_053902, intron 8 of 12)	intron (NM_053902, intron 8 of 12)	75226	NM_053902	116682	Rn.10575	NM_053902	ENSRNOG00000029993	Kynu	-	kynureninase	protein-coding
Merged-chr3-149325871-2	chr3	149325832	149325911	+	0	NA	Intergenic	Intergenic	-16527	NM_031782	83612	Rn.10846	NM_031782		Slc32a1	Vgat|Viaat	solute carrier family 32 (GABA vesicular transporter), member 1	protein-coding
Merged-chr7-127450642-2	chr7	127450614	127450670	+	0	NA	promoter-TSS (NM_001109532)	promoter-TSS (NM_001109532)	-652	NM_001109532	689314	Rn.45869	NM_001109532	ENSRNOG00000006984	Mapk11	p38beta	mitogen-activated protein kinase 11	protein-coding
Merged-chr10-63971326-2	chr10	63971299	63971353	+	0	NA	promoter-TSS (NM_001105754)	promoter-TSS (NM_001105754)	-120	NM_001105754	192247	Rn.52541	NM_001105754	ENSRNOG00000009350	Sez6	-	seizure related 6 homolog (mouse)	protein-coding
Merged-chr1-19780582-2	chr1	19780546	19780618	+	0	NA	Intergenic	Intergenic	-3231	NM_001109135	498987	Rn.162404	NM_001109135	ENSRNOG00000011855	Tmem200a	RGD1564024	transmembrane protein 200A	protein-coding
Merged-chr1-181020068-2	chr1	181020041	181020096	+	0	NA	intron (NM_001108919, intron 11 of 21)	intron (NM_001108919, intron 11 of 21)	9659	NM_001108919	365363	Rn.218563	NM_001108919	ENSRNOG00000018974	Ern2	-	endoplasmic reticulum to nucleus signaling 2	protein-coding
Merged-chr3-34961552-2	chr3	34961514	34961591	+	0	NA	Intergenic	Intergenic	239155	NM_001024310	499798	Rn.145597	NM_001024310	ENSRNOG00000005074	Arl6ip6	-	ADP-ribosylation-like factor 6 interacting protein 6	protein-coding
Merged-chr3-11720784-2	chr3	11720751	11720817	+	0	NA	intron (NM_001108579, intron 3 of 11)	intron (NM_001108579, intron 3 of 11)	-13166	NM_001007744	362112	Rn.13187	NM_001007744	ENSRNOG00000022514	Tor2a	-	torsin family 2, member A	protein-coding
Merged-chr7-115948469-2	chr7	115948431	115948507	+	0	NA	intron (NM_053351, intron 1 of 3)	intron (NM_053351, intron 1 of 3)	-58919	NM_001004283	362952	Rn.3463	NM_001004283	ENSRNOG00000005804	Eif3d	Eif3s7	eukaryotic translation initiation factor 3, subunit D	protein-coding
Merged-chr1-179950320-2	chr1	179950276	179950365	+	0	NA	Intergenic	Intergenic	-28163	NM_133542	171064	Rn.204094	NM_133542	ENSRNOG00000017277	Igsf6	DORA	immunoglobulin superfamily, member 6	protein-coding
Merged-chr17-3584670-2	chr17	3584644	3584696	+	0	NA	Intergenic	Intergenic	42194	NM_001106097	290939	Rn.1773	NM_001106097	ENSRNOG00000017150	Med10	RGD1310128	mediator complex subunit 10	protein-coding
Merged-chr2-60392832-2	chr2	60392789	60392875	+	0	NA	promoter-TSS (NM_001008310)	promoter-TSS (NM_001008310)	-625	NM_001008310	294807	Rn.127658	NM_001008310	ENSRNOG00000023126	Rxfp3	GPCR135|RGD1311550|Rln3r1|Salpr	relaxin/insulin-like family peptide receptor 3	protein-coding
Merged-chr4-111923609-2	chr4	111923561	111923658	+	0	NA	Intergenic	Intergenic	-1128	NM_001106598	297357	Rn.214082	NM_001106598		Ctnna2	Catna2	catenin (cadherin associated protein), alpha 2	protein-coding
Merged-chr8-34644706-2	chr8	34644663	34644749	+	0	NA	intron (NM_001048215, intron 1 of 15)	intron (NM_001048215, intron 1 of 15)	250089	NM_203337	363040	Rn.24125	NM_203337	ENSRNOG00000009850	St3gal4	siat4c	ST3 beta-galactoside alpha-2,3-sialyltransferase 4	protein-coding
Merged-chr8-60511317-2	chr8	60511286	60511349	+	0	NA	Intergenic	Intergenic	86344	NM_001108151	315695	Rn.76080	NM_001108151	ENSRNOG00000027109	Odf3l1	RGD1304976	outer dense fiber of sperm tails 3-like 1	protein-coding
Merged-chr10-39717736-2	chr10	39717703	39717770	+	0	NA	Intergenic	Intergenic	-12068	NM_130739	117243	Rn.33697	NM_130739	ENSRNOG00000026745	Acsl6	Facl6|Lacsl	acyl-CoA synthetase long-chain family member 6	protein-coding
Merged-chr17-75465470-2	chr17	75465434	75465506	+	0	NA	Intergenic	Intergenic	119677	NM_031642	58954	Rn.227453	NM_031642	ENSRNOG00000016885	Klf6	Aa1017|CPBP|Copeb|Zf9	Kruppel-like factor 6	protein-coding
Merged-chr7-111703411-2	chr7	111703384	111703439	+	0	NA	Intergenic	Intergenic	241221	NM_001114405	362930	Rn.106043	NM_001114405	ENSRNOG00000007628	Ptp4a3	-	protein tyrosine phosphatase type IVA, member 3	protein-coding
Merged-chr5-168354368-2	chr5	168354333	168354404	+	0	NA	intron (NM_001195559, intron 6 of 24)	intron (NM_001195559, intron 6 of 24)	-153204	NM_057097	29528	Rn.219999	NM_057097	ENSRNOG00000030055	Vamp3	-	vesicle-associated membrane protein 3	protein-coding
Merged-chr10-104533364-2	chr10	104533317	104533412	+	0	NA	Intergenic	Intergenic	-12279	NM_001077592	689284	Rn.129626	NM_001077592	ENSRNOG00000036729	Rpl38	-	ribosomal protein L38	protein-coding
Merged-chr1-133913104-2	chr1	133913067	133913142	+	0	NA	Intergenic	Intergenic	389034	NM_001270656	29613	Rn.9963	NM_001270655	ENSRNOG00000018674	Ntrk3	trkC	neurotrophic tyrosine kinase, receptor, type 3	protein-coding
Merged-chr19-13108716-2	chr19	13108691	13108742	+	0	NA	Intergenic	Intergenic	-611054	NM_001108439	361368	Rn.24338	NM_001108439	ENSRNOG00000013742	Large	-	like-glycosyltransferase	protein-coding
Merged-chr10-89697075-2	chr10	89697028	89697123	+	0	NA	intron (NM_053630, intron 1 of 16)	intron (NM_053630, intron 1 of 16)	723	NM_053630	114032	Rn.30035	NM_053630	ENSRNOG00000018790	Kcnh4	Bec2	potassium voltage-gated channel, subfamily H (eag-related), member 4	protein-coding
Merged-chr2-181969482-2	chr2	181969451	181969514	+	0	NA	promoter-TSS (NM_019297)	promoter-TSS (NM_019297)	98	NM_019297	54239	Rn.53978	NM_019297	ENSRNOG00000020778	Chrnb2	-	cholinergic receptor, nicotinic, beta 2 (neuronal)	protein-coding
Merged-chr2-76561390-2	chr2	76561342	76561439	+	0	NA	Intergenic	Intergenic	366330	NM_022300	64160	Rn.37779	NM_022300	ENSRNOG00000025188	Basp1	NAP22	brain abundant, membrane attached signal protein 1	protein-coding
Merged-chr10-33953486-2	chr10	33953449	33953523	+	0	NA	Intergenic	Intergenic	-113709	NM_130734	83427	Rn.55487	NM_130734	ENSRNOG00000002390	Gnb2l1	RACK1	guanine nucleotide binding protein (G protein), beta polypeptide 2 like 1	protein-coding
Merged-chr16-80948079-2	chr16	80948044	80948114	+	0	NA	Intergenic	Intergenic	-8552	NM_001106094	290877	Rn.8443	NM_001106094		Fam70b	RGD1566042	family with sequence similarity 70, member B	protein-coding
Merged-chr1-248463842-2	chr1	248463810	248463875	+	0	NA	intron (NM_134401, intron 2 of 14)	intron (NM_134401, intron 2 of 14)	33687	NM_134401	171438	Rn.198566	NM_134401	ENSRNOG00000015220	Crtac1	W307	cartilage acidic protein 1	protein-coding
Merged-chr16-62456602-2	chr16	62456573	62456632	+	0	NA	Intergenic	RLTR14|LTR|ERV1	-71155	NM_001106087	290803	Rn.46623	NM_001106087	ENSRNOG00000007748	Tex15	-	testis expressed 15	protein-coding
Merged-chr6-108741222-2	chr6	108741188	108741257	+	0	NA	5' UTR (NM_001109485, exon 1 of 5)	5' UTR (NM_001109485, exon 1 of 5)	144	NM_001109485	685882	Rn.171669	NM_001109485	ENSRNOG00000027645	Syndig1l	Tmem90a	synapse differentiation inducing 1-like	protein-coding
Merged-chr11-82521019-2	chr11	82520980	82521059	+	0	NA	Intergenic	CpG	1689	NM_021678	59314	Rn.42880	NM_021678		Camk2n2	-	calcium/calmodulin-dependent protein kinase II inhibitor 2	protein-coding
Merged-chr3-170273529-2	chr3	170273481	170273578	+	0	NA	intron (NM_133322, intron 1 of 15)	intron (NM_133322, intron 1 of 15)	9357	NM_133322	170848	Rn.33317	NM_133322	ENSRNOG00000011624	Kcnq2	-	potassium voltage-gated channel, KQT-like subfamily, member 2	protein-coding
Merged-chr10-71505610-2	chr10	71505582	71505639	+	0	NA	3' UTR (NM_001105823, exon 6 of 6)	3' UTR (NM_001105823, exon 6 of 6)	6818	NM_001105823	287570	Rn.225295	NM_001105823	ENSRNOG00000028673	Gas2l2	Gas2	growth arrest-specific 2 like 2	protein-coding
Merged-chr4-83857366-2	chr4	83857318	83857415	+	0	NA	intron (NM_022714, intron 2 of 11)	intron (NM_022714, intron 2 of 11)	9650	NM_022714	64680	Rn.10023	NM_022714	ENSRNOG00000011145	Crhr2	Crf2r	corticotropin releasing hormone receptor 2	protein-coding
Merged-chr15-13858073-2	chr15	13858047	13858100	+	0	NA	Intergenic	Intergenic	-1212	NM_013219	26989	Rn.88197	NM_013219	ENSRNOG00000008570	Cadps	Caps|Caps1|Caps2	Ca++-dependent secretion activator	protein-coding
Merged-chr6-110667949-2	chr6	110667912	110667986	+	0	NA	Intergenic	Intergenic	78833	NM_001008516	299210	Rn.104984	NM_001008516	ENSRNOG00000010259	Esrrb	Err2|Errb	estrogen-related receptor beta	protein-coding
Merged-chr2-152248466-2	chr2	152248433	152248499	+	0	NA	exon (NM_138891, exon 3 of 4)	exon (NM_138891, exon 3 of 4)	9432	NM_138891	192251	Rn.96392	NM_138891	ENSRNOG00000014793	Gpr149	Ieda	G protein-coupled receptor 149	protein-coding
Merged-chr3-77072494-2	chr3	77072453	77072535	+	0	NA	Intergenic	Intergenic	78405	NM_001011955	295934	Rn.16695	NM_001011955	ENSRNOG00000007989	Chst1	-	carbohydrate (keratan sulfate Gal-6) sulfotransferase 1	protein-coding
Merged-chr10-60268404-2	chr10	60268378	60268430	+	0	NA	exon (NM_001000724, exon 1 of 1)	exon (NM_001000724, exon 1 of 1)	481	NM_001000724	404977	Rn.129488	NM_001000724		Olr1468	-	olfactory receptor 1468	protein-coding
Merged-chr4-171809694-2	chr4	171809661	171809728	+	0	NA	promoter-TSS (NM_080579)	promoter-TSS (NM_080579)	-480	NM_080579	312787	Rn.99370	NM_080579	ENSRNOG00000007126	Gpr19	-	G protein-coupled receptor 19	protein-coding
Merged-chr10-108869138-2	chr10	108869096	108869181	+	0	NA	Intergenic	RMER21A|LTR|ERV1	58477	NM_153735	266777	Rn.54707	NM_153735	ENSRNOG00000003741	Nptx1	-	neuronal pentraxin I	protein-coding
Merged-chr12-41715153-2	chr12	41715128	41715179	+	0	NA	intron (NM_001034945, intron 6 of 6)	intron (NM_001034945, intron 6 of 6)	-125712	NM_031976	83803	Rn.3619	NM_031976	ENSRNOG00000001142	Prkab1	-	protein kinase, AMP-activated, beta 1 non-catalytic subunit	protein-coding
Merged-chr8-60548761-2	chr8	60548731	60548792	+	0	NA	Intergenic	Intergenic	48900	NM_001108151	315695	Rn.76080	NM_001108151	ENSRNOG00000027109	Odf3l1	RGD1304976	outer dense fiber of sperm tails 3-like 1	protein-coding
Merged-chr6-111117376-2	chr6	111117338	111117414	+	0	NA	intron (NM_001039325, intron 2 of 2)	intron (NM_001039325, intron 2 of 2)	6129	NM_001039325	299211	Rn.45176	NM_001039325	ENSRNOG00000011285	Zdhhc22	-	zinc finger, DHHC-type containing 22	protein-coding
Merged-chr7-124541020-2	chr7	124540970	124541070	+	0	NA	Intergenic	Intergenic	-358950	NM_001134861	300129	Rn.99537	NM_001134861	ENSRNOG00000017022	Cerk	-	ceramide kinase	protein-coding
Merged-chr12-13038039-2	chr12	13038003	13038075	+	0	NA	Intergenic	Intergenic	-469645	NM_001037219	304298	Rn.211697	NM_001037219	ENSRNOG00000001104	Foxk1	RGD1309643	forkhead box K1	protein-coding
Merged-chr14-84421404-2	chr14	84421368	84421440	+	0	NA	intron (NM_001107232, intron 2 of 14)	CpG	90323	NM_001107232	305475	Rn.40484	NM_001107232	ENSRNOG00000019645	Osbp2	RGD1309479	oxysterol binding protein 2	protein-coding
Merged-chr9-74557169-2	chr9	74557128	74557210	+	0	NA	intron (NM_019278, intron 1 of 5)	intron (NM_019278, intron 1 of 5)	982	NM_019278	50561	Rn.66430	NM_019278	ENSRNOG00000019704	Resp18	-	regulated endocrine-specific protein 18	protein-coding
Merged-chr8-28734938-2	chr8	28734907	28734970	+	0	NA	intron (NM_017354, intron 2 of 6)	intron (NM_017354, intron 2 of 6)	284949	NM_017354	50864	Rn.10075	NM_017354	ENSRNOG00000023720	Ntm	Hnt|RNU16845	neurotrimin	protein-coding
Merged-chr7-110416540-2	chr7	110416498	110416582	+	0	NA	intron (NM_001034156, intron 19 of 21)	intron (NM_001034156, intron 19 of 21)	-148994	NM_053405	84429	Rn.48796	NM_053405	ENSRNOG00000009265	Kcnk9	Task3	potassium channel, subfamily K, member 9	protein-coding
Merged-chr4-131768541-2	chr4	131768512	131768570	+	0	NA	intron (NM_001134700, intron 1 of 5)	intron (NM_001134700, intron 1 of 5)	15236	NM_001134700	689043	Rn.158675	NM_001134700	ENSRNOG00000005830	Fam19a4	-	family with sequence similarity 19 (chemokine (C-C motif)-like), member A4	protein-coding
Merged-chr10-87085666-2	chr10	87085638	87085694	+	0	NA	Intergenic	Intergenic	14002	NM_019326	54276	Rn.10724	NM_019326		Neurod2	-	neuronal differentiation 2	protein-coding
Merged-chr19-21937465-2	chr19	21937440	21937491	+	0	NA	intron (NM_199377, intron 19 of 29)	intron (NM_199377, intron 19 of 29)	48238	NM_199377	291923	Rn.214958	NM_199377	ENSRNOG00000015666	Abcc12	-	ATP-binding cassette, subfamily C (CFTR/MRP), member 12	protein-coding
Merged-chr8-124350472-2	chr8	124350445	124350499	+	0	NA	intron (NM_001033704, intron 17 of 18)	intron (NM_001033704, intron 17 of 18)	-13858	NM_031554	25366	Rn.24240	NM_031554	ENSRNOG00000014477	Acvr2b	-	activin A receptor, type IIB	protein-coding
Merged-chr12-42139248-2	chr12	42139204	42139293	+	0	NA	promoter-TSS (NM_001191667)	promoter-TSS (NM_001191667)	84	NM_001191667	304537	Rn.166161	NM_001191667	ENSRNOG00000001145	Ccdc64	RGD1310292	coiled-coil domain containing 64	protein-coding
Merged-chr16-80972543-2	chr16	80972502	80972584	+	0	NA	Intergenic	Intergenic	19253	NM_031096	81760	Rn.10548	NM_031096	ENSRNOG00000018430	Grk1	Rhok	G protein-coupled receptor kinase 1	protein-coding
Merged-chr1-251030241-2	chr1	251030206	251030277	+	0	NA	intron (NM_020095, intron 1 of 8)	intron (NM_020095, intron 1 of 8)	2160	NM_020095	56817	Rn.98384	NM_001033961	ENSRNOG00000018018	Kcnip2	Kchip2	Kv channel-interacting protein 2	protein-coding
Merged-chr4-145505190-2	chr4	145505156	145505224	+	0	NA	Intergenic	Intergenic	-827388	NM_031040	81672	Rn.10409	NM_031040		Grm7	-	glutamate receptor, metabotropic 7	protein-coding
Merged-chr5-144854662-2	chr5	144854613	144854712	+	0	NA	intron (NM_181373, intron 1 of 15)	intron (NM_181373, intron 1 of 15)	12289	NM_001112716	298521	Rn.92477	NM_001112716	ENSRNOG00000008992	Grik3	GluR7|gluR-7	glutamate receptor, ionotropic, kainate 3	protein-coding
Merged-chr2-31216620-2	chr2	31216581	31216659	+	0	NA	Intergenic	RMER21A|LTR|ERV1	68877	NM_022509	64301	Rn.1119	NM_022509	ENSRNOG00000018067	Smn1	Smn	survival motor neuron 1	protein-coding
Merged-chr14-80852039-2	chr14	80852003	80852076	+	0	NA	Intergenic	Intergenic	-5331	NM_031766	83575	Rn.11056	NM_031766	ENSRNOG00000008947	Cpz	-	carboxypeptidase Z	protein-coding
Merged-chr14-13442334-2	chr14	13442297	13442372	+	0	NA	Intergenic	Intergenic	-105582	NM_001004077	289481	Rn.108510	NM_001004077	ENSRNOG00000029397	Gk2	Gk-rs2	glycerol kinase 2	protein-coding
Merged-chr5-111308170-2	chr5	111308127	111308213	+	0	NA	Intergenic	Intergenic	-3190	NM_173309	286973	Rn.12662	NM_173309	ENSRNOG00000006853	Elavl2	Elav2|Hub	ELAV (embryonic lethal, abnormal vision, Drosophila)-like 2 (Hu antigen B)	protein-coding
Merged-chr5-157403098-2	chr5	157403068	157403129	+	0	NA	intron (NM_001107988, intron 8 of 21)	intron (NM_001107988, intron 8 of 21)	25840	NM_001107988	313653	Rn.218657	NM_001107988	ENSRNOG00000016553	Vwa5b1	RGD1308559	von Willebrand factor A domain containing 5B1	protein-coding
Merged-chr5-168457668-2	chr5	168457623	168457714	+	0	NA	intron (NM_001195559, intron 6 of 24)	intron (NM_001195559, intron 6 of 24)	-256504	NM_057097	29528	Rn.219999	NM_057097	ENSRNOG00000030055	Vamp3	-	vesicle-associated membrane protein 3	protein-coding
Merged-chr4-4208425-2	chr4	4208390	4208460	+	0	NA	Intergenic	Intergenic	539120	NM_001191860	362298	Rn.108042	NM_001191860	ENSRNOG00000031855	Actr3b	RGD1565759	ARP3 actin-related protein 3 homolog B (yeast)	protein-coding
Merged-chr12-21957941-2	chr12	21957904	21957979	+	0	NA	intron (NM_001277394, intron 4 of 15)	intron (NM_001277394, intron 4 of 15)	-45158	NM_031970	24471	Rn.3841	NM_031970	ENSRNOG00000023546	Hspb1	Hsp25|Hsp27	heat shock protein 1	protein-coding
Merged-chr4-119752566-2	chr4	119752530	119752602	+	0	NA	Intergenic	Intergenic	-12406	NM_001107871	312504	Rn.147439	NM_001107871		RGD1566130	-	similar to mKIAA1940 protein	protein-coding
Merged-chr3-147094492-2	chr3	147094465	147094519	+	0	NA	intron (NM_173145, intron 1 of 11)	intron (NM_173145, intron 1 of 11)	13270	NM_173145	286930	Rn.11279	NM_173145	ENSRNOG00000020225	Dlgap4	DAP-4|Dap4|SAPAP4	discs, large (Drosophila) homolog-associated protein 4	protein-coding
Merged-chr1-67944947-2	chr1	67944898	67944997	+	0	NA	Intergenic	Intergenic	10197	NM_001109604	690610	Rn.145534	NM_001109604	ENSRNOG00000038607	Tmem86b	-	transmembrane protein 86B	protein-coding
Merged-chr1-248595874-2	chr1	248595847	248595901	+	0	NA	Intergenic	CpG	21304	NR_037323	100526566		NR_037323		Mir3085	rno-mir-3085	microRNA mir-3085	miscRNA
Merged-chr1-176163097-2	chr1	176163058	176163137	+	0	NA	Intergenic	Intergenic	164688	NM_053982	117053	Rn.111851	NM_053982	ENSRNOG00000018320	Rps15a	-	ribosomal protein S15a	protein-coding
Merged-chr19-53745574-2	chr19	53745525	53745623	+	0	NA	intron (NM_139254, intron 1 of 3)	intron (NM_139254, intron 1 of 3)	2922	NM_139254	246118	Rn.43958	NM_139254	ENSRNOG00000017209	Tubb3	-	tubulin, beta 3 class III	protein-coding
Merged-chr1-248245128-2	chr1	248245101	248245155	+	0	NA	Intergenic	Intergenic	-24121	NM_001107592	309380	Rn.146330	NM_001107592	ENSRNOG00000015727	Loxl4	-	lysyl oxidase-like 4	protein-coding
Merged-chr10-65119267-2	chr10	65119233	65119301	+	0	NA	Intergenic	Intergenic	32785	NM_012977	25476	Rn.10706	NM_012977	ENSRNOG00000012681	Lgals9	-	lectin, galactoside-binding, soluble, 9	protein-coding
Merged-chr1-109048280-2	chr1	109048255	109048306	+	0	NA	intron (NM_017065, intron 2 of 7)	CpG-765	882	NM_017065	24922	Rn.208228	NM_017065	ENSRNOG00000014938	Gabrb3	-	gamma-aminobutyric acid (GABA) A receptor, beta 3	protein-coding
Merged-chr14-80900706-2	chr14	80900656	80900756	+	0	NA	Intergenic	Intergenic	43335	NM_031766	83575	Rn.11056	NM_031766	ENSRNOG00000008947	Cpz	-	carboxypeptidase Z	protein-coding
Merged-chr3-163152794-2	chr3	163152751	163152838	+	0	NA	Intergenic	Intergenic	-5981	NM_001025270	29310	Rn.215838	NM_001025270	ENSRNOG00000004451	Mc3r	-	melanocortin 3 receptor	protein-coding
Merged-chr14-50935360-2	chr14	50935332	50935388	+	0	NA	Intergenic	Intergenic	326059	NM_001107216	305367	Rn.106446	NM_001107216	ENSRNOG00000002209	Arap2	Centd1	ArfGAP with RhoGAP domain, ankyrin repeat and PH domain 2	protein-coding
Merged-chr8-11724943-2	chr8	11724917	11724970	+	0	NA	Intergenic	Intergenic	76189	NM_080411	140595	Rn.63075	NM_080411	ENSRNOG00000030318	Gpr83	Gir	G protein-coupled receptor 83	protein-coding
Merged-chr5-168809232-2	chr5	168809204	168809261	+	0	NA	intron (NM_001195559, intron 3 of 24)	intron (NM_001195559, intron 3 of 24)	262818	NM_001195560	362665	Rn.46007	NM_001195559		Camta1	-	similar to KIAA0833 protein	protein-coding
Merged-chr2-116463385-2	chr2	116463348	116463422	+	0	NA	intron (NM_001134615, intron 1 of 5)	intron (NM_001134615, intron 1 of 5)	1272	NM_001134615	499587	Rn.44848	NM_001134615		Slc7a14	-	solute carrier family 7 (cationic amino acid transporter, y+ system), member 14	protein-coding
Merged-chr16-85230661-2	chr16	85230627	85230695	+	0	NA	Intergenic	Intergenic	348781	NM_001106095	290907	Rn.219326	NM_001106095	ENSRNOG00000014605	Lig4	-	ligase IV, DNA, ATP-dependent	protein-coding
Merged-chr17-46860708-2	chr17	46860678	46860739	+	0	NA	intron (NM_001106109, intron 1 of 3)	intron (NM_001106109, intron 1 of 3)	747	NM_001106109	291129	Rn.225156	NM_001106109	ENSRNOG00000017444	Nrsn1	Vmp	neurensin 1	protein-coding
Merged-chr12-44345654-2	chr12	44345627	44345681	+	0	NA	intron (NM_001105937, intron 2 of 24)	intron (NM_001105937, intron 2 of 24)	15842	NM_001105937	288743	Rn.19304	NM_001105937	ENSRNOG00000000708	Sgsm1	Rutbc2	small G protein signaling modulator 1	protein-coding
Merged-chr1-185352632-2	chr1	185352602	185352663	+	0	NA	intron (NM_147135, intron 1 of 3)	intron (NM_147135, intron 1 of 3)	8366	NM_147135	113907	Rn.35152	XM_003748742	ENSRNOG00000019082	Sbk1	Sbk	SH3-binding domain kinase 1	protein-coding
Merged-chr1-166659513-2	chr1	166659478	166659549	+	0	NA	intron (NM_001277069, intron 1 of 8)	intron (NM_001277069, intron 1 of 8)	795	NM_001115045	687147	Rn.219078	NM_001115045	ENSRNOG00000014691	Ric3	-	resistance to inhibitors of cholinesterase 3 homolog (C. elegans)	protein-coding
Merged-chr4-60251569-2	chr4	60251542	60251596	+	0	NA	Intergenic	Intergenic	-80666	NM_001106588	296966	Rn.106389	NM_001106588	ENSRNOG00000013211	Chchd3	-	coiled-coil-helix-coiled-coil-helix domain containing 3	protein-coding
Merged-chr10-76208121-2	chr10	76208073	76208170	+	0	NA	Intergenic	Intergenic	-6036	NM_001000713	404962	Rn.217600	NM_001000713	ENSRNOG00000008909	Olr1523	tpcr04	olfactory receptor 1523	protein-coding
Merged-chr12-44226524-2	chr12	44226491	44226557	+	0	NA	Intergenic	Intergenic	-103288	NM_001105937	288743	Rn.19304	NM_001105937	ENSRNOG00000000708	Sgsm1	Rutbc2	small G protein signaling modulator 1	protein-coding
Merged-chr13-82745131-2	chr13	82745100	82745163	+	0	NA	Intergenic	Intergenic	204443	NM_001102408	304944	Rn.24811	NM_001102408	ENSRNOG00000003917	Uck2	Umpk	uridine-cytidine kinase 2	protein-coding
Merged-chr6-37215117-2	chr6	37215088	37215146	+	0	NA	Intergenic	L3|LINE|CR1	-389644	NM_053414	84474	Rn.65536	NM_053414	ENSRNOG00000006652	Ddx1	-	DEAD (Asp-Glu-Ala-Asp) box helicase 1	protein-coding
Merged-chr4-159124798-2	chr4	159124756	159124840	+	0	NA	Intergenic	Intergenic	41438	NM_001047864	297576	Rn.79056	NM_001047864	ENSRNOG00000022950	Dppa3	-	developmental pluripotency-associated 3	protein-coding
Merged-chr4-73119118-2	chr4	73119083	73119153	+	0	NA	Intergenic	Intergenic	-1597787	NM_001134994	680668	Rn.215836	NM_001134994		Tpk1	-	thiamin pyrophosphokinase 1	protein-coding
Merged-chr18-60468979-2	chr18	60468947	60469012	+	0	NA	intron (NM_013029, intron 1 of 3)	intron (NM_013029, intron 1 of 3)	1207	NM_013029	25547	Rn.90977	NM_013029	ENSRNOG00000018305	St8sia3	Siat8c	ST8 alpha-N-acetyl-neuraminide alpha-2,8-sialyltransferase 3	protein-coding
Merged-chr3-99862894-2	chr3	99862853	99862935	+	0	NA	intron (NM_019281, intron 1 of 1)	intron (NM_019281, intron 1 of 1)	1200	NM_019281	50564	Rn.9904	NM_019281	ENSRNOG00000008337	Gjd2	Cx36|Gja9	gap junction protein, delta 2	protein-coding
Merged-chr3-153187429-2	chr3	153187396	153187463	+	0	NA	Intergenic	Intergenic	-15354	NM_001108603	362263	Rn.198665	NM_001108603	ENSRNOG00000032656	Ptprt	-	protein tyrosine phosphatase, receptor type, T	protein-coding
Merged-chr9-74754929-2	chr9	74754902	74754957	+	0	NA	promoter-TSS (NM_001005906)	promoter-TSS (NM_001005906)	-291	NM_001005906	316533	Rn.3794	NM_001005906	ENSRNOG00000020038	Chpf	D1bwg1363e	chondroitin polymerizing factor	protein-coding
Merged-chr5-135991878-2	chr5	135991853	135991903	+	0	NA	Intergenic	Intergenic	-9541	NM_001106677	298425	Rn.23067	NM_001106677	ENSRNOG00000010091	RGD1310351	-	similar to RIKEN cDNA 4732418C07	protein-coding
Merged-chr2-194017937-2	chr2	194017908	194017966	+	0	NA	intron (NM_001106451, intron 1 of 6)	intron (NM_001106451, intron 1 of 6)	2035	NM_001106451	295315	Rn.224878	NM_001106451	ENSRNOG00000019565	Tbx15	-	T-box 15	protein-coding
Merged-chr4-34023713-2	chr4	34023685	34023741	+	0	NA	promoter-TSS (NM_012994)	promoter-TSS (NM_012994)	-345	NM_012994	25501	Rn.10610	NM_012994		Nxph1	-	neurexophilin 1	protein-coding
Merged-chr14-79123724-2	chr14	79123690	79123759	+	0	NA	Intergenic	Intergenic	-5227	NM_012932	25415	Rn.11379	NM_012932	ENSRNOG00000004781	Crmp1	-	collapsin response mediator protein 1	protein-coding
Merged-chr15-93209755-2	chr15	93209727	93209783	+	0	NA	5' UTR (NM_001107283, exon 1 of 1)	5' UTR (NM_001107283, exon 1 of 1)	133	NM_001107283	306147	Rn.31034	NM_001107283	ENSRNOG00000009209	Slitrk1	-	SLIT and NTRK-like family, member 1	protein-coding
Merged-chr12-29699342-2	chr12	29699316	29699368	+	0	NA	intron (NM_198727, intron 2 of 8)	intron (NM_198727, intron 2 of 8)	203631	NM_198727	288750	Rn.211158	NM_198727	ENSRNOG00000008447	Tmem132d	MOLT	transmembrane protein 132D	protein-coding
Merged-chr7-111786581-2	chr7	111786553	111786609	+	0	NA	Intergenic	Intergenic	324390	NM_001114405	362930	Rn.106043	NM_001114405	ENSRNOG00000007628	Ptp4a3	-	protein tyrosine phosphatase type IVA, member 3	protein-coding
Merged-chr2-53393490-2	chr2	53393462	53393519	+	0	NA	Intergenic	Intergenic	-7592	NM_001107671	310358	Rn.102997	NM_001107671	ENSRNOG00000014550	Plcxd3	RGD1308448	phosphatidylinositol-specific phospholipase C, X domain containing 3	protein-coding
Merged-chr4-59810527-2	chr4	59810499	59810555	+	0	NA	Intergenic	Intergenic	360376	NM_001106588	296966	Rn.106389	NM_001106588	ENSRNOG00000013211	Chchd3	-	coiled-coil-helix-coiled-coil-helix domain containing 3	protein-coding
Merged-chr1-41032106-2	chr1	41032071	41032141	+	0	NA	Intergenic	Intergenic	-12096	NM_001130939	502228	Rn.136597	NM_001130939	ENSRNOG00000018158	Tmem181	RGD1566403	transmembrane protein 181	protein-coding
Merged-chr2-200745020-2	chr2	200744980	200745060	+	0	NA	intron (NM_001270963, intron 2 of 6)	L2|LINE|L2	35242	NM_001270962	65195	Rn.214215	NM_001270962	ENSRNOG00000014686	Kcnd3	Kv4.3	potassium voltage-gated channel, Shal-related subfamily, member 3	protein-coding
Merged-chr7-60610046-2	chr7	60610012	60610081	+	0	NA	Intergenic	Intergenic	-62445	NM_001011989	299825	Rn.228654	NM_001011989	ENSRNOG00000004919	Gns	-	glucosamine (N-acetyl)-6-sulfatase	protein-coding
Merged-chr15-87574047-2	chr15	87574017	87574077	+	0	NA	intron (NM_001108388, intron 4 of 30)	intron (NM_001108388, intron 4 of 30)	26277	NM_001108388	361086	Rn.205680	NM_001108388	ENSRNOG00000024237	Scel	-	sciellin	protein-coding
Merged-chr1-176576111-2	chr1	176576076	176576146	+	0	NA	Intergenic	Intergenic	90371	NM_138849	192189	Rn.31973	NM_138849	ENSRNOG00000017136	Syt17	Bk	synaptotagmin XVII	protein-coding
Merged-chr2-83001905-2	chr2	83001877	83001933	+	0	NA	intron (NM_001271502, intron 17 of 22)	intron (NM_001271502, intron 17 of 22)	-280032	NM_022526	64322	Rn.1531	NM_022526	ENSRNOG00000010747	Dap	Rap7a	death-associated protein	protein-coding
Merged-chr5-63613381-2	chr5	63613352	63613411	+	0	NA	Intergenic	Intergenic	-1475	NM_031802	83633	Rn.162814	NM_031802	ENSRNOG00000008431	Gabbr2	Gpr51	gamma-aminobutyric acid (GABA) B receptor 2	protein-coding
Merged-chr3-143377285-2	chr3	143377256	143377314	+	0	NA	exon (NM_001012092, exon 1 of 3)	exon (NM_001012092, exon 1 of 3)	555	NM_001012092	311549	Rn.162711	NM_001012092	ENSRNOG00000009180	Xkr7	-	XK, Kell blood group complex subunit-related family, member 7	protein-coding
Merged-chr8-65598554-2	chr8	65598513	65598595	+	0	NA	Intergenic	Intergenic	112796	NM_053400	84424	Rn.24106	NM_053400	ENSRNOG00000013013	Tle3	Esp3	transducin-like enhancer of split 3 (E(sp1) homolog, Drosophila)	protein-coding
Merged-chr1-199647492-2	chr1	199647460	199647524	+	0	NA	Intergenic	Intergenic	110710	NR_032736	100314122		NR_032736		Mir202	rno-mir-202	microRNA mir-202	miscRNA
Merged-chr5-165308731-2	chr5	165308689	165308774	+	0	NA	Intergenic	Intergenic	69652	NM_053511	85273	Rn.88821	NM_053511	ENSRNOG00000009409	Fbxo2	-	F-box protein 2	protein-coding
Merged-chr1-76522052-2	chr1	76522025	76522079	+	0	NA	intron (NM_001108472, intron 10 of 13)	intron (NM_001108472, intron 10 of 13)	8380	NM_001108472	361514	Rn.56086	NM_001108472	ENSRNOG00000021390	Meis3	Mrg2	Meis homeobox 3	protein-coding
Merged-chr14-85609287-2	chr14	85609259	85609315	+	0	NA	Intergenic	Intergenic	-4513	NM_012607	24587	Rn.108194	NM_012607	ENSRNOG00000008716	Nefh	Nfh	neurofilament, heavy polypeptide	protein-coding
Merged-chr1-248530973-2	chr1	248530944	248531003	+	0	NA	intron (NM_134401, intron 3 of 14)	intron (NM_134401, intron 3 of 14)	-43596	NR_037323	100526566		NR_037323		Mir3085	rno-mir-3085	microRNA mir-3085	miscRNA
Merged-chr5-60996332-2	chr5	60996298	60996366	+	0	NA	Intergenic	Intergenic	134983	NM_001109261	500453	Rn.218488	NM_001109261	ENSRNOG00000024729	RGD1565236	-	similar to transcription factor	protein-coding
Merged-chr1-181497714-2	chr1	181497681	181497748	+	0	NA	Intergenic	Intergenic	-1001	NM_080691	140724	Rn.212756	NM_080691	ENSRNOG00000012362	Cacng3	-	calcium channel, voltage-dependent, gamma subunit 3	protein-coding
Merged-chr13-67970964-2	chr13	67970931	67970998	+	0	NA	intron (NM_001048042, intron 1 of 10)	intron (NM_001048042, intron 1 of 10)	1458	NM_001048042	289095	Rn.145458	NM_001048042	ENSRNOG00000027697	Nmnat2	-	nicotinamide nucleotide adenylyltransferase 2	protein-coding
Merged-chr1-156983008-2	chr1	156982980	156983036	+	0	NA	Intergenic	Intergenic	45879	NM_080786	140860	Rn.44538	NM_080786	ENSRNOG00000017976	Slco2b1	Slc21a9|moat1	solute carrier organic anion transporter family, member 2b1	protein-coding
Merged-chr7-114573076-2	chr7	114573046	114573107	+	0	NA	promoter-TSS (NM_001130570)	promoter-TSS (NM_001130570)	-286	NM_001130570	366951	Rn.220523	NM_001130570	ENSRNOG00000025594	Scrt1	-	scratch homolog 1, zinc finger protein (Drosophila)	protein-coding
Merged-chr7-109909854-2	chr7	109909813	109909895	+	0	NA	Intergenic	Intergenic	357692	NM_053405	84429	Rn.48796	NM_053405	ENSRNOG00000009265	Kcnk9	Task3	potassium channel, subfamily K, member 9	protein-coding
Merged-chr17-73124409-2	chr17	73124383	73124436	+	0	NA	intron (NM_133302, intron 1 of 9)	intron (NM_133302, intron 1 of 9)	113746	NM_133302	117088	Rn.10683	NM_133302	ENSRNOG00000030775	Adarb2	Adar3|Red2	adenosine deaminase, RNA-specific, B2	protein-coding
Merged-chr3-15096157-2	chr3	15096123	15096192	+	0	NA	Intergenic	Intergenic	63371	NM_001047862	296658	Rn.1128	NM_001047862	ENSRNOG00000005668	Ndufa8	Aa2-258	NADH dehydrogenase (ubiquinone) 1 alpha subcomplex, 8	protein-coding
Merged-chr18-17370814-2	chr18	17370779	17370850	+	0	NA	intron (NM_001107400, intron 7 of 11)	intron (NM_001107400, intron 7 of 11)	165613	NM_001134607	498831	Rn.215821	XM_003751756	ENSRNOG00000029466	RGD1562608	-	similar to KIAA1328 protein	protein-coding
Merged-chr8-110026160-2	chr8	110026131	110026189	+	0	NA	intron (NM_001109003, intron 9 of 17)	intron (NM_001109003, intron 9 of 17)	-103890	NM_001106852	300974	Rn.6950	NM_001106852	ENSRNOG00000012650	Mrpl3	-	mitochondrial ribosomal protein L3	protein-coding
Merged-chr14-70663028-2	chr14	70662995	70663061	+	0	NA	Intergenic	Intergenic	12257	NM_001107217	305391	Rn.34860	NM_001107217	ENSRNOG00000003592	Med28	Eg1|FKSG20|RGD1305875	mediator complex subunit 28	protein-coding
Merged-chr1-204732761-2	chr1	204732734	204732789	+	0	NA	intron (NM_001004133, intron 2 of 9)	intron (NM_001004133, intron 2 of 9)	9822	NM_001004133	171093	Rn.14545	XM_003749027	ENSRNOG00000029931	Shank2	CortBP1|ProSAP1|Spank-3	SH3 and multiple ankyrin repeat domains 2	protein-coding
Merged-chr19-54976816-2	chr19	54976787	54976846	+	0	NA	promoter-TSS (NM_001135715)	promoter-TSS (NM_001135715)	-47	NM_001135715	307938	Rn.221884	NM_001135715	ENSRNOG00000019024	Trim67	RGD1560667	tripartite motif-containing 67	protein-coding
Merged-chr3-149301276-2	chr3	149301241	149301312	+	0	NA	Intergenic	Intergenic	-41122	NM_031782	83612	Rn.10846	NM_031782		Slc32a1	Vgat|Viaat	solute carrier family 32 (GABA vesicular transporter), member 1	protein-coding
Merged-chr2-180298174-2	chr2	180298149	180298199	+	0	NA	Intergenic	Intergenic	-5067	NR_037350	100526581		NR_037350		Mir3597-1	rno-mir-3597-1	microRNA mir-3597-1	miscRNA
Merged-chr17-48225080-2	chr17	48225052	48225108	+	0	NA	promoter-TSS (NM_201561)	promoter-TSS (NM_201561)	5	NM_201561	306942	Rn.53156	NM_201561	ENSRNOG00000016628	Scgn	-	secretagogin, EF-hand calcium binding protein	protein-coding
Merged-chr18-71413775-2	chr18	71413742	71413808	+	0	NA	intron (NM_017083, intron 3 of 38)	intron (NM_017083, intron 3 of 38)	32708	NM_017083	25132	Rn.10640	NM_017083	ENSRNOG00000014104	Myo5b	Myr6	myosin Vb	protein-coding
Merged-chr10-20711081-2	chr10	20711055	20711107	+	0	NA	promoter-TSS (NM_001108824)	promoter-TSS (NM_001108824)	-169	NM_001108824	363563	Rn.50690	NM_001108824		Fbll1	RGD1562841	fibrillarin-like 1	protein-coding
Merged-chr7-24254556-2	chr7	24254524	24254588	+	0	NA	Intergenic	Intergenic	78658	NM_012619	24616	Rn.1652	NM_012619	ENSRNOG00000004302	Pah	-	phenylalanine hydroxylase	protein-coding
Merged-chr1-242875614-2	chr1	242875576	242875652	+	0	NA	intron (NM_053758, intron 2 of 32)	intron (NM_053758, intron 2 of 32)	80756	NM_053758	114633	Rn.64650	NM_053758	ENSRNOG00000014276	Plce1	Plce	phospholipase C, epsilon 1	protein-coding
Merged-chr1-95253011-2	chr1	95252985	95253037	+	0	NA	intron (NM_001005561, intron 12 of 14)	intron (NM_001005561, intron 12 of 14)	21841	NM_001005561	361565	Rn.6570	NM_001005561	ENSRNOG00000026517	Vrk3	-	vaccinia related kinase 3	protein-coding
Merged-chr12-36678377-2	chr12	36678339	36678415	+	0	NA	promoter-TSS (NM_133518)	promoter-TSS (NM_133518)	-236	NM_133518	171039	Rn.10976	NM_133518	ENSRNOG00000001368	Rph3a	-	rabphilin 3A	protein-coding
Merged-chr3-168347311-2	chr3	168347283	168347340	+	0	NA	Intergenic	Intergenic	759837	NM_001008217	29674	Rn.105784	NM_001008217	ENSRNOG00000008630	Psma7	-	proteasome (prosome, macropain) subunit, alpha type 7	protein-coding
Merged-chr10-73216480-2	chr10	73216453	73216508	+	0	NA	Intergenic	Intergenic	-12673	NM_019174	29242	Rn.51389	NM_019174	ENSRNOG00000002916	Car4	Ca4	carbonic anhydrase 4	protein-coding
Merged-chr1-92291616-2	chr1	92291585	92291647	+	0	NA	Intergenic	Intergenic	-146979	NM_001108479	361560	Rn.65503	NM_001108479	ENSRNOG00000017456	Vstm2b	RGD1306235	V-set and transmembrane domain containing 2B	protein-coding
Merged-chr1-101425697-2	chr1	101425652	101425742	+	0	NA	promoter-TSS (NM_053427)	promoter-TSS (NM_053427)	-278	NM_053427	84487	Rn.19372	NM_053427	ENSRNOG00000016147	Slc17a6	Dnpi|Vglut2	solute carrier family 17 (sodium-dependent inorganic phosphate cotransporter), member 6	protein-coding
Merged-chr20-9264934-2	chr20	9264896	9264972	+	0	NA	TTS (NM_012728)	TTS (NM_012728)	39053	NM_012728	25051	Rn.11408	NM_012728	ENSRNOG00000001152	Glp1r	Glip|RATGL1RCP	glucagon-like peptide 1 receptor	protein-coding
Merged-chr7-36676962-2	chr7	36676917	36677008	+	0	NA	Intergenic	Intergenic	-7553	NM_001025053	500826	Rn.207152	NM_001025053		Galnt4	-	UDP-N-acetyl-alpha-D-galactosamine:polypeptide N-acetylgalactosaminyltransferase 4 (GalNAc-T4)	protein-coding
Merged-chr19-9160808-2	chr19	9160782	9160834	+	0	NA	Intergenic	Intergenic	154643	NM_001047090	300802	Rn.103390	NM_001047090	ENSRNOG00000027295	Aph1b	APH-1B'	anterior pharynx defective 1 homolog B (C. elegans)	protein-coding
Merged-chr10-42312878-2	chr10	42312853	42312904	+	0	NA	Intergenic	Intergenic	-793434	NM_001007609	287299	Rn.163119	NM_001007609	ENSRNOG00000002443	Mfap3	-	microfibrillar-associated protein 3	protein-coding
Merged-chr1-156965779-2	chr1	156965751	156965808	+	0	NA	Intergenic	Intergenic	63107	NM_080786	140860	Rn.44538	NM_080786	ENSRNOG00000017976	Slco2b1	Slc21a9|moat1	solute carrier organic anion transporter family, member 2b1	protein-coding
Merged-chrX-90862517-2	chrX	90862468	90862566	+	0	NA	Intergenic	Intergenic	-63671	NM_001014222	363483	Rn.30139	XM_003754793	ENSRNOG00000037923	Dmrtc1c	-	DMRT-like family C1c	protein-coding
Merged-chr7-127772516-2	chr7	127772487	127772546	+	0	NA	Intergenic	Intergenic	20217	NM_001034933	315222	Rn.23323	NM_001034933	ENSRNOG00000012953	Arsa	-	arylsulfatase A	protein-coding
Merged-chr1-78647443-2	chr1	78647406	78647481	+	0	NA	intron (NM_201562, intron 1 of 9)	intron (NM_201562, intron 1 of 9)	345	NM_201562	308410	Rn.3210	NM_201562	ENSRNOG00000016603	Rtn2	RTN2-B	reticulon 2	protein-coding
Merged-chr3-18218038-2	chr3	18218009	18218068	+	0	NA	Intergenic	Intergenic	88584	NM_001106571	296706	Rn.81063	NM_001106571	ENSRNOG00000010551	Lhx2	LH2A|Lh-2	LIM homeobox 2	protein-coding
Merged-chr5-172717951-2	chr5	172717921	172717981	+	0	NA	TTS (NM_031820)	TTS (NM_031820)	3753	NM_130818	170634	Rn.81025	NM_130818	ENSRNOG00000019589	Tas1r3	T1r3	taste receptor, type 1, member 3	protein-coding
Merged-chr5-14734465-2	chr5	14734423	14734508	+	0	NA	Intergenic	Intergenic	-3211	NM_001127495	362477	Rn.125947	NM_001127495	ENSRNOG00000008100	Rgs20	-	regulator of G-protein signaling 20	protein-coding
Merged-chr2-95334280-2	chr2	95334249	95334311	+	0	NA	Intergenic	Intergenic	-1594	NM_053440	84510	Rn.34335	NM_053440	ENSRNOG00000011705	Stmn2	Scg10|Scgn10	stathmin-like 2	protein-coding
Merged-chr7-54390636-2	chr7	54390607	54390666	+	0	NA	intron (NM_173839, intron 7 of 10)	intron (NM_173839, intron 7 of 10)	40069	NM_173839	317675	Rn.28510	NM_173839	ENSRNOG00000003880	Tph2	Ntph	tryptophan hydroxylase 2	protein-coding
Merged-chr16-19053412-2	chr16	19053381	19053443	+	0	NA	intron (NM_052983, intron 13 of 14)	intron (NM_052983, intron 13 of 14)	7212	NM_052983	114613	Rn.10505	NM_052983	ENSRNOG00000018822	Slc5a5	Nis	solute carrier family 5 (sodium iodide symporter), member 5	protein-coding
Merged-chr7-122849402-2	chr7	122849375	122849429	+	0	NA	intron (NM_001130680, intron 2 of 12)	intron (NM_001130680, intron 2 of 12)	30249	NM_001130680	300117	Rn.198794	NM_001130680	ENSRNOG00000013067	Phf21b	RGD1308739	PHD finger protein 21B	protein-coding
Merged-chr7-133750280-2	chr7	133750245	133750316	+	0	NA	Intergenic	Intergenic	329823	NM_031070	81734	Rn.11567	NM_031070	ENSRNOG00000006235	Nell2	-	NEL-like 2 (chicken)	protein-coding
Merged-chr14-1731263-2	chr14	1731230	1731296	+	0	NA	Intergenic	CpG	-1081	NM_022864	64832	Rn.10133	NM_022864	ENSRNOG00000000060	Cplx1	-	complexin 1	protein-coding
Merged-chr8-19832464-2	chr8	19832417	19832511	+	0	NA	intron (NM_021760, intron 1 of 66)	intron (NM_021760, intron 1 of 66)	1777	NM_021760	60379	Rn.38654	NM_021760	ENSRNOG00000020525	Col5a3	-	collagen, type V, alpha 3	protein-coding
Merged-chr18-29978669-2	chr18	29978644	29978695	+	0	NA	Intergenic	Intergenic	93985	NM_201422	393092	Rn.22308	NM_201422	ENSRNOG00000020119	Pcdhac2	rCNRvc2	protocadherin alpha subfamily C, 2	protein-coding
Merged-chr8-113883913-2	chr8	113883884	113883943	+	0	NA	exon (NM_031320, exon 1 of 36)	exon (NM_031320, exon 1 of 36)	1031	NM_031320	83466	Rn.14558	NM_031320	ENSRNOG00000034005	Celsr3	Megf2	cadherin, EGF LAG seven-pass G-type receptor 3 (flamingo homolog, Drosophila)	protein-coding
Merged-chr4-155544758-2	chr4	155544730	155544786	+	0	NA	Intergenic	Intergenic	-1543	NM_001191751	312668	Rn.162767	NM_001191751	ENSRNOG00000008031	Cacna2d4	RGD1562038	calcium channel, voltage-dependent, alpha 2/delta subunit 4	protein-coding
Merged-chr1-177347266-2	chr1	177347224	177347309	+	0	NA	Intergenic	MER81|DNA|AcHobo	67862	NM_001024241	293545	Rn.215835	NM_001024241	ENSRNOG00000023863	Gpr139	-	G protein-coupled receptor 139	protein-coding
Merged-chr8-19882190-2	chr8	19882163	19882217	+	0	NA	Intergenic	Intergenic	-11671	NM_001025054	500956	Rn.18715	NM_001025054		LOC500956	-	hypothetical protein LOC500956	protein-coding
Merged-chr5-106531186-2	chr5	106531137	106531235	+	0	NA	intron (NM_031743, intron 1 of 9)	intron (NM_031743, intron 1 of 9)	6528	NM_031743	84550	Rn.208755	NM_031743	ENSRNOG00000008169	Slc24a2	Nckx2	solute carrier family 24 (sodium/potassium/calcium exchanger), member 2	protein-coding
Merged-chr8-46695161-2	chr8	46695129	46695193	+	0	NA	Intergenic	Intergenic	-332511	NM_012673	24832	Rn.108198	NM_012673	ENSRNOG00000006604	Thy1	CD7	Thy-1 cell surface antigen	protein-coding
Merged-chr4-59384637-2	chr4	59384603	59384672	+	0	NA	Intergenic	Intergenic	-726040	NM_138848	192181	Rn.162741	NM_138848	ENSRNOG00000012495	Podxl	PC|PCLP-1|podocalyxin	podocalyxin-like	protein-coding
Merged-chr5-141453335-2	chr5	141453301	141453369	+	0	NA	intron (NM_022931, intron 1 of 7)	intron (NM_022931, intron 1 of 7)	4276	NM_022931	65025	Rn.209039	NM_022931	ENSRNOG00000011171	Rims3	Nim2|Nim3	regulating synaptic membrane exocytosis 3	protein-coding
Merged-chr9-80417319-2	chr9	80417280	80417359	+	0	NA	Intergenic	Intergenic	-782924	NM_001106923	301555	Rn.101949	NM_001106923	ENSRNOG00000015633	Cul3	-	cullin 3	protein-coding
Merged-chr19-19514151-2	chr19	19514110	19514192	+	0	NA	Intergenic	RMER21A|LTR|ERV1	139122	NM_001017380	312937	Rn.168938	NM_001017380		Cyld	LRRGT00003|Rp1|Rp1h	cylindromatosis (turban tumor syndrome)	protein-coding
Merged-chr3-156006391-2	chr3	156006360	156006423	+	0	NA	intron (NM_134363, intron 1 of 26)	CpG	375	NM_134363	171373	Rn.10513	NM_134363	ENSRNOG00000018111	Slc12a5	Kcc2	solute carrier family 12 (potassium-chloride transporter), member 5	protein-coding
Merged-chr16-27550225-2	chr16	27550200	27550251	+	0	NA	Intergenic	L2|LINE|L2	801634	NM_013128	25669	Rn.7149	NM_013128		Cpe	CARBE|Cph	carboxypeptidase E	protein-coding
Merged-chr1-253730210-2	chr1	253730163	253730257	+	0	NA	intron (NM_001106367, intron 1 of 26)	intron (NM_001106367, intron 1 of 26)	58885	NM_001106367	294043		NM_001106367	ENSRNOG00000028832	Sorcs3	-	sortilin-related VPS10 domain containing receptor 3	protein-coding
Merged-chr17-16322580-2	chr17	16322552	16322609	+	0	NA	intron (NM_053878, intron 1 of 3)	CpG	357	NM_053878	116657	Rn.10134	NM_053878	ENSRNOG00000000105	Cplx2	-	complexin 2	protein-coding
Merged-chr12-44679535-2	chr12	44679500	44679571	+	0	NA	Intergenic	Intergenic	349724	NM_001105937	288743	Rn.19304	NM_001105937	ENSRNOG00000000708	Sgsm1	Rutbc2	small G protein signaling modulator 1	protein-coding
Merged-chr20-45034239-2	chr20	45034197	45034282	+	0	NA	Intergenic	Intergenic	-59653	NM_001108538	361859	Rn.14862	NM_001108538	ENSRNOG00000000581	Cdc40	-	cell division cycle 40 homolog (S. cerevisiae)	protein-coding
Merged-chr3-156747499-2	chr3	156747473	156747526	+	0	NA	exon (NM_130427, exon 4 of 15)	exon (NM_130427, exon 4 of 15)	16010	NM_130427	156826	Rn.39687	NM_130427	ENSRNOG00000019203	Eya2	-	eyes absent homolog 2 (Drosophila)	protein-coding
Merged-chr12-36696902-2	chr12	36696875	36696929	+	0	NA	intron (NM_133518, intron 2 of 21)	intron (NM_133518, intron 2 of 21)	18289	NM_133518	171039	Rn.10976	NM_133518	ENSRNOG00000001368	Rph3a	-	rabphilin 3A	protein-coding
Merged-chr10-13293491-2	chr10	13293457	13293526	+	0	NA	intron (NM_182949, intron 3 of 5)	intron (NM_182949, intron 3 of 5)	4511	NM_182949	287108	Rn.21284	NM_182949	ENSRNOG00000005336	Prss27	Mpn	protease, serine 27	protein-coding
Merged-chr20-12072887-2	chr20	12072844	12072930	+	0	NA	Intergenic	Intergenic	-16286	NM_001011945	294336	Rn.107537	NM_001011945	ENSRNOG00000001245	Pcbp3	-	poly(rC) binding protein 3	protein-coding
Merged-chr3-168349641-2	chr3	168349606	168349676	+	0	NA	Intergenic	Intergenic	757508	NM_001008217	29674	Rn.105784	NM_001008217	ENSRNOG00000008630	Psma7	-	proteasome (prosome, macropain) subunit, alpha type 7	protein-coding
Merged-chr12-20904229-2	chr12	20904194	20904265	+	0	NA	exon (NM_030997, exon 3 of 3)	exon (NM_030997, exon 3 of 3)	926	NM_030997	29461	Rn.9704	NM_030997	ENSRNOG00000001416	Vgf	-	VGF nerve growth factor inducible	protein-coding
Merged-chr5-172214648-2	chr5	172214613	172214683	+	0	NA	intron (NM_017289, intron 1 of 8)	CpG	312	NM_017289	29689	Rn.10927	NM_017289	ENSRNOG00000016385	Gabrd	GABAA-RD	gamma-aminobutyric acid (GABA) A receptor, delta	protein-coding
Merged-chr8-113455573-2	chr8	113455537	113455610	+	0	NA	exon (NM_019146, exon 1 of 13)	exon (NM_019146, exon 1 of 13)	192	NM_019146	29138	Rn.29999	NM_019146	ENSRNOG00000030714	Bsn	Znf231	bassoon	protein-coding
Merged-chr12-28892931-2	chr12	28892897	28892965	+	0	NA	intron (NM_001100488, intron 1 of 22)	intron (NM_001100488, intron 1 of 22)	82944	NM_001100488	266780	Rn.50806	NM_001100488	ENSRNOG00000022893	Rimbp2	RIM-BP2|Rbp2	RIMS binding protein 2	protein-coding
Merged-chr5-9562393-2	chr5	9562363	9562423	+	0	NA	Intergenic	Intergenic	-256312	NM_001079699	297784	Rn.228976	NM_001079699	ENSRNOG00000007240	Rrs1	-	RRS1 ribosome biogenesis regulator homolog (S. cerevisiae)	protein-coding
Merged-chr10-108803503-2	chr10	108803465	108803541	+	0	NA	Intergenic	Intergenic	124113	NM_153735	266777	Rn.54707	NM_153735	ENSRNOG00000003741	Nptx1	-	neuronal pentraxin I	protein-coding
Merged-chr19-21359233-2	chr19	21359191	21359275	+	0	NA	Intergenic	Intergenic	-357908	NM_080905	140941	Rn.73937	NM_080905		Siah1a	SIAH|Siah1	seven in absentia 1A	protein-coding
Merged-chr13-82865102-2	chr13	82865072	82865133	+	0	NA	Intergenic	Intergenic	84472	NM_001102408	304944	Rn.24811	NM_001102408	ENSRNOG00000003917	Uck2	Umpk	uridine-cytidine kinase 2	protein-coding
Merged-chr6-11354426-2	chr6	11354392	11354460	+	0	NA	promoter-TSS (NM_022292)	promoter-TSS (NM_022292)	-631	NM_022292	64119	Rn.64577	NM_022292	ENSRNOG00000016110	Kcnk12	THIK-2	potassium channel, subfamily K, member 12	protein-coding
Merged-chr1-29498293-2	chr1	29498265	29498321	+	0	NA	Intergenic	Intergenic	-72501	NM_001144859	292199	Rn.224838	NM_001144859	ENSRNOG00000042309	LOC292199	RGD1310049	uncharacterized LOC292199	protein-coding
Merged-chr18-28637351-2	chr18	28637315	28637388	+	0	NA	intron (NM_001107395, intron 9 of 14)	intron (NM_001107395, intron 9 of 14)	41216	NM_001107395	307500	Rn.165349	NM_001107395	ENSRNOG00000019177	Psd2	-	pleckstrin and Sec7 domain containing 2	protein-coding
Merged-chr6-30962759-2	chr6	30962731	30962787	+	0	NA	Intergenic	Intergenic	-545301	NM_019287	54225	Rn.33815	NM_019287	ENSRNOG00000005542	Apob	Ac1-060|Apo B-100|ApoB-100|ApoB-48	apolipoprotein B	protein-coding
Merged-chr4-150134346-2	chr4	150134310	150134383	+	0	NA	intron (NM_024372, intron 5 of 13)	intron (NM_024372, intron 5 of 13)	66906	NM_024372	79213	Rn.10545	NM_024372	ENSRNOG00000005697	Slc6a11	Gabt4|Gat3	solute carrier family 6 (neurotransmitter transporter, GABA), member 11	protein-coding
Merged-chr10-41021781-2	chr10	41021745	41021817	+	0	NA	promoter-TSS (NM_013133)	promoter-TSS (NM_013133)	-14	NM_013133	25674	Rn.10109	NM_013133	ENSRNOG00000013588	Glra1	GLYRA1	glycine receptor, alpha 1	protein-coding
Merged-chr7-115983959-2	chr7	115983925	115983993	+	0	NA	intron (NM_053351, intron 1 of 3)	intron (NM_053351, intron 1 of 3)	53932	NM_053351	84347	Rn.72939	NM_053351	ENSRNOG00000006226	Cacng2	Ipr328	calcium channel, voltage-dependent, gamma subunit 2	protein-coding
Merged-chr14-85606120-2	chr14	85606090	85606151	+	0	NA	Intergenic	Intergenic	-1347	NM_012607	24587	Rn.108194	NM_012607	ENSRNOG00000008716	Nefh	Nfh	neurofilament, heavy polypeptide	protein-coding
Merged-chr3-163237953-2	chr3	163237912	163237995	+	0	NA	Intergenic	Intergenic	-22536	NM_001106547	296408	Rn.1135	NM_001106547	ENSRNOG00000004466	Fam210b	RGD1311378	family with sequence similarity 210, member B	protein-coding
Merged-chr15-42961729-2	chr15	42961686	42961773	+	0	NA	intron (NM_001012042, intron 1 of 2)	intron (NM_001012042, intron 1 of 2)	-26625	NR_032286	100314206		NR_032286		Mir598	rno-mir-598	microRNA mir-598	miscRNA
Merged-chr10-5741161-2	chr10	5741120	5741203	+	0	NA	intron (NM_012573, intron 3 of 13)	intron (NM_012573, intron 3 of 13)	152933	NM_012573	24409	Rn.9710	NM_012573	ENSRNOG00000033942	Grin2a	NMDAR2A|NR2A	glutamate receptor, ionotropic, N-methyl D-aspartate 2A	protein-coding
Merged-chr17-15702785-2	chr17	15702753	15702817	+	0	NA	intron (NM_022206, intron 2 of 17)	intron (NM_022206, intron 2 of 17)	22122	NM_022206	60629	Rn.44433	NM_022206	ENSRNOG00000025920	Unc5a	Unc5h1	unc-5 homolog A (C. elegans)	protein-coding
Merged-chr7-122004767-2	chr7	122004734	122004800	+	0	NA	Intergenic	Intergenic	111236	NM_001130497	300108	Rn.220600	NM_001130497	ENSRNOG00000022296	Pnpla5	RGD1307495	patatin-like phospholipase domain containing 5	protein-coding
Merged-chr18-73812043-2	chr18	73811997	73812090	+	0	NA	Intergenic	Intergenic	-83974	NM_001014151	361351	Rn.7319	NM_001014151	ENSRNOG00000043171	Hdhd2	Ier3ip1|LRRG00122|RGD1308579	haloacid dehalogenase-like hydrolase domain containing 2	protein-coding
Merged-chr2-113268202-2	chr2	113268177	113268228	+	0	NA	Intergenic	Intergenic	-1420	NM_032075	84022	Rn.74241	NM_032075	ENSRNOG00000024119	Ghsr	-	growth hormone secretagogue receptor	protein-coding
Merged-chr3-78653046-2	chr3	78653013	78653080	+	0	NA	Intergenic	Intergenic	-4020	NR_031792	100313984		NR_031792		Mir129-2	rno-mir-129-2	microRNA mir-129-2	miscRNA
Merged-chr1-253724039-2	chr1	253723997	253724081	+	0	NA	intron (NM_001106367, intron 1 of 26)	intron (NM_001106367, intron 1 of 26)	52714	NM_001106367	294043		NM_001106367	ENSRNOG00000028832	Sorcs3	-	sortilin-related VPS10 domain containing receptor 3	protein-coding
Merged-chr10-68846919-2	chr10	68846890	68846948	+	0	NA	intron (NM_012983, intron 16 of 21)	intron (NM_012983, intron 16 of 21)	131075	NM_053891	116671	Rn.11213	NM_053891	ENSRNOG00000021685	Cdk5r1	Cdk5r|p35	cyclin-dependent kinase 5, regulatory subunit 1	protein-coding
Merged-chr17-69552802-2	chr17	69552777	69552827	+	0	NA	Intergenic	Intergenic	30708	NM_172330	282833	Rn.91141	NM_172330	ENSRNOG00000027506	Zp4	Zp-4	zona pellucida glycoprotein 4	protein-coding
Merged-chr8-96414417-2	chr8	96414375	96414460	+	0	NA	Intergenic	Intergenic	78444	NM_001108176	315882	Rn.32625	NM_001108176	ENSRNOG00000014871	Zic4	-	Zic family member 4	protein-coding
Merged-chr15-42971667-2	chr15	42971634	42971700	+	0	NA	intron (NM_001012042, intron 1 of 2)	intron (NM_001012042, intron 1 of 2)	-16688	NR_032286	100314206		NR_032286		Mir598	rno-mir-598	microRNA mir-598	miscRNA
Merged-chr2-40495886-2	chr2	40495851	40495921	+	0	NA	promoter-TSS (NM_001113328).3	promoter-TSS (NM_001113328).3	-407	NM_001113328	24627	Rn.163460	NM_017032		Pde4d	-	phosphodiesterase 4D, cAMP-specific	protein-coding
Merged-chr7-58582473-2	chr7	58582442	58582504	+	0	NA	Intergenic	Intergenic	-83381	NM_054004	117152	Rn.32934	NM_054004	ENSRNOG00000007834	Cand1	Tip120|Tip120A	cullin-associated and neddylation-dissociated 1	protein-coding
Merged-chr2-172385465-2	chr2	172385436	172385494	+	0	NA	promoter-TSS (NM_017261)	promoter-TSS (NM_017261)	-180	NM_017261	29627	Rn.91361	NM_001083811	ENSRNOG00000028589	Gria2	GluA2|GluR-K2|GluR2|gluR-B	glutamate receptor, ionotropic, AMPA 2	protein-coding
Merged-chr17-445373-2	chr17	445343	445403	+	0	NA	Intergenic	Intergenic	303577	NM_001039505	306657	Rn.47794	NM_001039505	ENSRNOG00000012742	Irx2	Irx5	iroquois homeobox 2	protein-coding
Merged-chr4-155629939-2	chr4	155629903	155629976	+	0	NA	exon (NM_001109430, exon 4 of 5)	exon (NM_001109430, exon 4 of 5)	8844	NM_001109430	680883	Rn.34565	NM_001109430	ENSRNOG00000007508	Lrtm2	-	leucine-rich repeats and transmembrane domains 2	protein-coding
Merged-chr9-71738698-2	chr9	71738669	71738728	+	0	NA	Intergenic	CpG	-42171	NM_001108222	316477	Rn.34679	NM_001108222	ENSRNOG00000016503	Smarcal1	-	Swi/SNF related matrix associated, actin dependent regulator of chromatin, subfamily a-like 1	protein-coding
Merged-chr8-110398843-2	chr8	110398812	110398874	+	0	NA	intron (NM_001108182, intron 6 of 12)	intron (NM_001108182, intron 6 of 12)	-99684	NM_001040156	363130	Rn.219174	NM_001014213		Aste1	RGD1304643	asteroid homolog 1 (Drosophila)	protein-coding
Merged-chr5-124852757-2	chr5	124852724	124852790	+	0	NA	Intergenic	Intergenic	-581376	NM_153621	266729	Rn.206534	NM_153621	ENSRNOG00000007410	Dab1	-	disabled homolog 1 (Drosophila)	protein-coding
Merged-chr10-91501036-2	chr10	91500997	91501076	+	0	NA	promoter-TSS (NM_198758)	promoter-TSS (NM_198758)	19	NM_198758	303569	Rn.102473	NM_198758	ENSRNOG00000020970	Rap2ip	GCRP	Rap2 interacting protein	protein-coding
Merged-chr1-186003899-2	chr1	186003873	186003926	+	0	NA	intron (NM_001106296, intron 2 of 4)	intron (NM_001106296, intron 2 of 4)	1764	NM_001106296	293493	Rn.128103	NM_001106296	ENSRNOG00000019914	Fam57b	RGD1308215	family with sequence similarity 57, member B	protein-coding
Merged-chr3-76301128-2	chr3	76301088	76301168	+	0	NA	promoter-TSS (NM_031547)	promoter-TSS (NM_031547)	-860	NM_031547	25111	Rn.10676	NM_031547	ENSRNOG00000017556	Chrm4	M4	cholinergic receptor, muscarinic 4	protein-coding
Merged-chr12-41255799-2	chr12	41255770	41255828	+	0	NA	Intergenic	Intergenic	-151367	NM_053612	113906	Rn.102906	NM_053612	ENSRNOG00000022392	Hspb8	Cryac|Hsp22	heat shock protein B8	protein-coding
Merged-chr3-170922702-2	chr3	170922672	170922733	+	0	NA	Intergenic	Intergenic	-32066	NM_001108615	362291	Rn.102945	NM_001108615	ENSRNOG00000017346	Myt1	-	myelin transcription factor 1	protein-coding
Merged-chr6-129633454-2	chr6	129633411	129633498	+	0	NA	Intergenic	Intergenic	-111326	NM_001270713	25245	Rn.9845	NM_001270713		Bdkrb2	B2BKR|B2BRA	bradykinin receptor B2	protein-coding
Merged-chr4-151294648-2	chr4	151294621	151294676	+	0	NA	intron (NM_019159, intron 1 of 10)	intron (NM_019159, intron 1 of 10)	39408	NM_001034020	29179	Rn.506	NM_001034020	ENSRNOG00000008157	Syn2	-	synapsin II	protein-coding
Merged-chr8-52641990-2	chr8	52641958	52642023	+	0	NA	intron (NM_012547, intron 1 of 7)	intron (NM_012547, intron 1 of 7)	831	NM_012547	24318	Rn.87299	NM_012547	ENSRNOG00000008428	Drd2	-	dopamine receptor D2	protein-coding
Merged-chr11-79125516-2	chr11	79125482	79125550	+	0	NA	intron (NM_012659, intron 1 of 1)	intron (NM_012659, intron 1 of 1)	485	NM_012659	24797	Rn.34418	NM_012659	ENSRNOG00000001837	Sst	SS-14|SS-28|Smst	somatostatin	protein-coding
Merged-chr1-188198445-2	chr1	188198404	188198486	+	0	NA	Intergenic	Intergenic	198895	NM_001134859	309010	Rn.138256	NM_001134859	ENSRNOG00000020411	Sec23ip	-	SEC23 interacting protein	protein-coding
Merged-chr15-43896958-2	chr15	43896911	43897005	+	0	NA	Intergenic	Intergenic	-47578	NR_031866	100314291		NR_031866		Mir124-1	rno-mir-124-1	microRNA mir-124-1	miscRNA
Merged-chr10-15079634-2	chr10	15079586	15079682	+	0	NA	Intergenic	CpG	-2565	NM_001009504	494223	Rn.214871	NM_001009504	ENSRNOG00000022248	Fbxl16	Scirr1	F-box and leucine-rich repeat protein 16	protein-coding
Merged-chr15-47704245-2	chr15	47704213	47704277	+	0	NA	promoter-TSS (NM_017029)	promoter-TSS (NM_017029)	-904	NM_017029	24588	Rn.10971	NM_017029	ENSRNOG00000013916	Nefm	Nef3|Nfm	neurofilament, medium polypeptide	protein-coding
Merged-chr8-109647763-2	chr8	109647722	109647805	+	0	NA	intron (NM_001109003, intron 4 of 17)	intron (NM_001109003, intron 4 of 17)	19902	NM_001109003	367160	Rn.57966	NM_001109003		Cpne4	-	copine IV	protein-coding
Merged-chr9-37928980-2	chr9	37928944	37929017	+	0	NA	intron (NM_001012233, intron 1 of 7)	intron (NM_001012233, intron 1 of 7)	369	NM_001012233	497196	Rn.137581	NM_001012233	ENSRNOG00000038979	NMS	-	neuromedin S	protein-coding
Merged-chr6-136942266-2	chr6	136942229	136942303	+	0	NA	Intergenic	Intergenic	-5128	NM_001170348	314473	Rn.214070	NM_001170348	ENSRNOG00000013661	Kif26a	-	kinesin family member 26A	protein-coding
Merged-chr15-13252441-2	chr15	13252410	13252472	+	0	NA	intron (NM_023974, intron 2 of 4)	intron (NM_023974, intron 2 of 4)	61563	NM_023974	66030	Rn.211986	NM_023974	ENSRNOG00000008203	Synpr	-	synaptoporin	protein-coding
Merged-chr8-51216642-2	chr8	51216601	51216684	+	0	NA	Intergenic	Intergenic	450998	NM_001012201	363058	Rn.19928	NM_001012201	ENSRNOG00000018778	Cadm1	Igsf4a|Necl-2|TSLC1|sgigsf	cell adhesion molecule 1	protein-coding
Merged-chr3-156496167-2	chr3	156496123	156496211	+	0	NA	intron (NM_022866, intron 1 of 12)	MIRb|SINE|MIR	14453	NM_022866	64846	Rn.3587	NM_022866	ENSRNOG00000019118	Slc13a3	Nadc3	solute carrier family 13 (sodium-dependent dicarboxylate transporter), member 3	protein-coding
Merged-chr10-58757976-2	chr10	58757940	58758012	+	0	NA	Intergenic	Intergenic	132517	NM_021590	59110	Rn.231864	NM_021590		Aipl1	-	aryl hydrocarbon receptor-interacting protein-like 1	protein-coding
Merged-chr17-83930028-2	chr17	83929987	83930070	+	0	NA	intron (NM_001107365, intron 4 of 9)	RMER21A|LTR|ERV1	280309	NM_001107365	307124	Rn.200021	NM_001107365		RGD1560691	-	similar to calcium/calmodulin-dependent protein kinase 1D	protein-coding
Merged-chr2-118123127-2	chr2	118123095	118123159	+	0	NA	Intergenic	Intergenic	-240575	NM_176861	294961	Rn.220612	NM_176861	ENSRNOG00000010094	Kcnmb2	Kcmb2	potassium large conductance calcium-activated channel, subfamily M, beta member 2	protein-coding
Merged-chr2-252662456-2	chr2	252662408	252662504	+	0	NA	intron (NM_181769, intron 18 of 19)	intron (NM_181769, intron 18 of 19)	161960	NM_181769	295531	Rn.3434	NM_181769	ENSRNOG00000028225	Tnni3k	Cark	TNNI3 interacting kinase	protein-coding
Merged-chr17-87359130-2	chr17	87359105	87359156	+	0	NA	intron (NM_001109404, intron 8 of 8)	intron (NM_001109404, intron 8 of 8)	-74624	NM_001109403	680404	Rn.39092	NM_001109403		C1ql3	-	complement component 1, q subcomponent-like 3	protein-coding
Merged-chr8-67300392-2	chr8	67300362	67300422	+	0	NA	Intergenic	Intergenic	-177376	NM_001106829	300772	Rn.24369	NM_001106829	ENSRNOG00000034272	Pias1	-	protein inhibitor of activated STAT, 1	protein-coding
Merged-chr12-15132607-2	chr12	15132570	15132645	+	0	NA	Intergenic	Intergenic	68759	NM_001105913	288512	Rn.198941	NM_001105913	ENSRNOG00000022767	Elfn1	Ppp1r28|RGD1308787	extracellular leucine-rich repeat and fibronectin type III domain containing 1	protein-coding
Merged-chr19-10651480-2	chr19	10651450	10651511	+	0	NA	Intergenic	Intergenic	-8654	NM_057151	117518	Rn.46679	NM_057151	ENSRNOG00000016278	Ccl17	Scya17|Tarc	chemokine (C-C motif) ligand 17	protein-coding
Merged-chr6-15358630-2	chr6	15358590	15358670	+	0	NA	Intergenic	Intergenic	-4561	NM_021767	60391	Rn.54924	NM_021767		Nrxn1	Nrxn1b	neurexin 1	protein-coding
Merged-chr18-81788119-2	chr18	81788090	81788149	+	0	NA	Intergenic	Intergenic	-259400	NM_001008343	307210	Rn.16742	NM_001008343	ENSRNOG00000015142	Timm21	RGD1307279	translocase of inner mitochondrial membrane 21 homolog (yeast)	protein-coding
Merged-chr3-170454818-2	chr3	170454788	170454848	+	0	NA	promoter-TSS (NM_024346)	promoter-TSS (NM_024346)	82	NM_024346	29246	Rn.14961	NM_024346	ENSRNOG00000013657	Stmn3	Sclip	stathmin-like 3	protein-coding
Merged-chr10-69710463-2	chr10	69710438	69710489	+	0	NA	intron (NM_001034014, intron 1 of 9)	intron (NM_001034014, intron 1 of 9)	125513	NR_106699
Merged-chr2-166988101-2	chr2	166988070	166988132	+	0	NA	5' UTR (NM_001271195, exon 1 of 16)	5' UTR (NM_001271195, exon 1 of 16)	353	NM_001271195	365823		XM_003749306		Fstl5	-	follistatin-like 5	protein-coding
Merged-chr11-65128342-2	chr11	65128294	65128390	+	0	NA	Intergenic	CpG	-1230	NM_001271250	288080		XM_001070379	ENSRNOG00000002496	Stxbp5l	-	syntaxin binding protein 5-like	protein-coding
Merged-chr17-12748361-2	chr17	12748328	12748394	+	0	NA	intron (NM_001271297, intron 2 of 8)	intron (NM_001271297, intron 2 of 8)	38919	NM_001271297	306759	Rn.223721	XM_001067546	ENSRNOG00000012747	Spock1	-	sparc/osteonectin, cwcv and kazal-like domains proteoglycan (testican) 1	protein-coding
Merged-chr3-77468991-2	chr3	77468966	77469016	+	0	NA	Intergenic	Intergenic	-22980	NM_001271530	690358		XM_001074223	ENSRNOG00000008674	Prdm11	RGD1305673	PR domain containing 11	protein-coding
Merged-chr6-131810334-2	chr6	131810300	131810369	+	0	NA	Intergenic	Intergenic	573370	NM_001277288
Merged-chr12-22005708-2	chr12	22005683	22005734	+	0	NA	promoter-TSS (NM_001277394)	promoter-TSS (NM_001277394)	-28	NM_001277394
Merged-chr5-146620177-2	chr5	146620138	146620217	+	0	NA	Intergenic	Intergenic	-18492	NM_001276304
Merged-chr2-38629879-2	chr2	38629850	38629908	+	0	NA	Intergenic	LTR52|LTR|ERVL	-486447	NM_053376	84391	Rn.218992	XM_001065116	ENSRNOG00000014000	Kif2a	Kif2	kinesin family member 2A	protein-coding
Merged-chr5-59025755-2	chr5	59025722	59025788	+	0	NA	intron (NM_001024342, intron 9 of 19)	intron (NM_001024342, intron 9 of 19)	36226	NM_001282336
Merged-chr5-156436067-2	chr5	156436041	156436094	+	0	NA	Intergenic	Intergenic	-6392	NM_001100713	313644	Rn.232877	XM_001070178	ENSRNOG00000013825	Rap1gap	Rap1ga1	Rap1 GTPase-activating protein	protein-coding
Merged-chr10-18726543-2	chr10	18726503	18726583	+	0	NA	intron (NM_001261387, intron 1 of 8)	MER5B|DNA|MER1_type	56907	NM_022929	65023	Rn.20530	NM_001261387	ENSRNOG00000005365	Kcnip1	Kchip1	Kv channel-interacting protein 1	protein-coding
Merged-chr8-124111892-2	chr8	124111865	124111919	+	0	NA	intron (NM_001040019, intron 7 of 11)	intron (NM_001040019, intron 7 of 11)	7058	NM_001040019	501072	Rn.154995	NM_001040019	ENSRNOG00000032908	Acaa1b	RGD1562373	acetyl-Coenzyme A acyltransferase 1B	protein-coding
Merged-chr6-66900958-2	chr6	66900914	66901003	+	0	NA	Intergenic	Intergenic	-581003	NM_001100541
Merged-chr10-108590473-2	chr10	108590446	108590500	+	0	NA	Intergenic	Intergenic	-73466	NM_001134498	287847	Rn.143966	NM_001134498	ENSRNOG00000003386	Rbfox3	Hrnbp3|Neun|RGD1560070	RNA binding protein, fox-1 homolog (C. elegans) 3	protein-coding
Merged-chr1-207710723-2	chr1	207710695	207710751	+	0	NA	promoter-TSS (NM_172017)	promoter-TSS (NM_172017)	-554	NM_172017	171441	Rn.7355	NM_172017	ENSRNOG00000020201	Yif1a	Yif1|Yif1p	Yip1 interacting factor homolog A (S. cerevisiae)	protein-coding
Merged-chr5-159159594-2	chr5	159159559	159159629	+	0	NA	Intergenic	Intergenic	-11549	NM_001271454	298591		XM_003754110		Igsf21	RGD1310117	immunoglobin superfamily, member 21	protein-coding
Merged-chr12-44117781-2	chr12	44117743	44117819	+	0	NA	Intergenic	Intergenic	-5068	NM_001271178	360824		XM_003751207		Wscd2-ps1	-	WSC domain containing 2, pseudogene 1	protein-coding
Merged-chr4-164216741-2	chr4	164216709	164216773	+	0	NA	intron (NM_001271385, intron 1 of 8)	CpG	777	NM_001271385	688502		XM_001071456		Prmt8	-	protein arginine methyltransferase 8	protein-coding
Merged-chr13-22855725-2	chr13	22855694	22855757	+	0	NA	promoter-TSS (NM_001047866)	promoter-TSS (NM_001047866)	-504	NM_001047866	297846	Rn.202374	NM_001047866	ENSRNOG00000043185	Cntnap5c	Caspr5-4|Cntnap5|Cntnap5d|RGD1566343	contactin associated protein-like 5C	protein-coding
Merged-chr18-34951716-2	chr18	34951679	34951753	+	0	NA	Intergenic	Intergenic	202450	NM_001271333	681037		XM_001060034		Prelid2	-	PRELI domain containing 2	protein-coding
Merged-chr5-58965075-2	chr5	58965041	58965109	+	0	NA	intron (NM_001109616, intron 1 of 5)	intron (NM_001109616, intron 1 of 5)	23576	NM_001109616	691024	Rn.158904	NM_001109616	ENSRNOG00000039559	Fam219a	-	family with sequence similarity 219, member A	protein-coding
Merged-chr5-159180769-2	chr5	159180723	159180816	+	0	NA	Intergenic	Intergenic	-32725	NM_001271454	298591		XM_003754110		Igsf21	RGD1310117	immunoglobin superfamily, member 21	protein-coding
Merged-chr10-69656071-2	chr10	69656035	69656107	+	0	NA	intron (NM_001034014, intron 1 of 9)	intron (NM_001034014, intron 1 of 9)	179906	NR_106699
Merged-chr5-159348924-2	chr5	159348894	159348955	+	0	NA	Intergenic	Intergenic	-200880	NM_001271454	298591		XM_003754110		Igsf21	RGD1310117	immunoglobin superfamily, member 21	protein-coding
Merged-chr9-104071581-2	chr9	104071556	104071607	+	0	NA	intron (NM_001270390, intron 11 of 12)	intron (NM_001270390, intron 11 of 12)	205291	NM_001270390	501199	Rn.162274	XM_003750750	ENSRNOT00000034759	RGD1559548	Tmem232	similar to Tes13-L	protein-coding
Merged-chr1-194488122-2	chr1	194488089	194488156	+	0	NA	intron (NM_001143858, intron 25 of 51)	intron (NM_001143858, intron 25 of 51)	74973	NM_001143803	100233213	Rn.221988	NM_001143803	ENSRNOG00000033881	Fam196a	-	family with sequence similarity 196, member A	protein-coding
Merged-chr1-95836969-2	chr1	95836934	95837004	+	0	NA	intron (NM_001270985, intron 1 of 29)	CpG	861	NM_001270985	140591	Rn.231996	XM_001080725	ENSRNOG00000020731	Ppfia3	-	protein tyrosine phosphatase, receptor type, f polypeptide (PTPRF), interacting protein (liprin), alpha 3	protein-coding
Merged-chr3-13109882-2	chr3	13109850	13109915	+	0	NA	Intergenic	Intergenic	-204222	NM_001271232	362118		XM_001080165	ENSRNOG00000017172	Fam125b	RGD1309709	family with sequence similarity 125, member B	protein-coding
Merged-chr1-82477452-2	chr1	82477421	82477483	+	0	NA	intron (NM_001100845, intron 17 of 34)	CpG	-41244	NM_001271080	292735		XM_003753225	ENSRNOG00000020882	Shkbp1	RGD1309281|Sb1	Sh3kbp1 binding protein 1	protein-coding
Merged-chr9-33325692-2	chr9	33325661	33325723	+	0	NA	Intergenic	CpG	-19793	NM_001108209	316318	Rn.163060	NM_001108209	ENSRNOG00000014001	Prss40	RGD1561330|Tesp2	protease, serine, 40	protein-coding

## Sheet: genesChIPseq TAPRestkd 10kb
ChIP-seq Rest TAP, Genomic Annotation +/-10kb TSS and corresponding RNA-seq values
atleast 2-fold UPREGULATED in Rest knockdown relative to control electroporation in TAP condition
gene	PeakID (cmd=Galaxy16_TAPRest.c.bed.uniq rn4)	Chr	Start	End	Strand	Peak Score	Focus Ratio/Region Size	Annotation	Detailed Annotation	Distance to TSS	Nearest PromoterID	Entrez ID	Nearest Unigene	Nearest Refseq	Nearest Ensembl	Gene Name	Gene Alias	Gene Description	Gene Type	test_id	gene_id	gene	locus	sample_1	sample_2	status	value_1	value_2	Fold change kd by ct	log2(fold_change)	test_stat	p_value	q_value	significant
Mapk8ip1	Merged-chr3-76798978-2	chr3	76798951	76799005	+	0	NA	Intergenic	Intergenic	-8317	NM_053777	116457	Rn.44266	NM_053777	ENSRNOG00000006938	Mapk8ip1	JIP1|Jip-1|Mapk8ip	mitogen-activated protein kinase 8 interacting protein 1	protein-coding	Mapk8ip1	Mapk8ip1	Mapk8ip1	chr3:76780755-76790661	TAP Ctrl	TAP Rest-knockdown	OK	38.3533	83.4345	2.17542	1.12129	1.03923	0.00872	0.00490429	yes
Crmp1	Merged-chr14-79123724-2	chr14	79123690	79123759	+	0	NA	Intergenic	Intergenic	-5227	NM_012932	25415	Rn.11379	NM_012932	ENSRNOG00000004781	Crmp1	-	collapsin response mediator protein 1	protein-coding	Crmp1	Crmp1	Crmp1	chr14:79076299-79118498	TAP Ctrl	TAP Rest-knockdown	OK	30.9621	67.4633	2.1789	1.1236	1.11794	0.00656	0.0045636	yes
Atp1a3	Merged-chr1-80312815-2	chr1	80312785	80312846	+	0	NA	TTS (NM_031508)	TTS (NM_031508)	-2982	NM_012506	24213	Rn.87329	NM_012506	ENSRNOG00000020263	Atp1a3	Atpa1a3	ATPase, Na+/K+ transporting, alpha 3 polypeptide	protein-coding	Atp1a3	Atp1a3	Atp1a3	chr1:80280713-80309834	TAP Ctrl	TAP Rest-knockdown	OK	7.20683	21.9545	3.04635	1.60708	1.49036	0.00201	0.00306118	yes
Fbxl16	Merged-chr10-15079634-2	chr10	15079586	15079682	+	0	NA	Intergenic	CpG	-2565	NM_001009504	494223	Rn.214871	NM_001009504	ENSRNOG00000022248	Fbxl16	Scirr1	F-box and leucine-rich repeat protein 16	protein-coding	Fbxl16	Fbxl16	Fbxl16	chr10:15082198-15085374	TAP Ctrl	TAP Rest-knockdown	OK	1.80925	5.70906	3.15548	1.65786	1.2675	0.005575	0.0043476	yes
Crmp1	Merged-chr14-79120767-2	chr14	79120740	79120794	+	0	NA	Intergenic	Intergenic	-2269	NM_012932	25415	Rn.11379	NM_012932	ENSRNOG00000004781	Crmp1	-	collapsin response mediator protein 1	protein-coding	Crmp1	Crmp1	Crmp1	chr14:79076299-79118498	TAP Ctrl	TAP Rest-knockdown	OK	30.9621	67.4633	2.1789	1.1236	1.11794	0.00656	0.0045636	yes
Pde2a	Merged-chr1-158919406-2	chr1	158919368	158919444	+	0	NA	Intergenic	Intergenic	-2201	NM_001143847	81743	Rn.10044	NM_031079	ENSRNOG00000019560	Pde2a	Pde2|Pde2a2	phosphodiesterase 2A, cGMP-stimulated	protein-coding	Pde2a	Pde2a	Pde2a	chr1:158921606-159013829	TAP Ctrl	TAP Rest-knockdown	OK	0.817988	1.81165	2.21476	1.14715	1.04882	0.0094	0.00497318	yes
Kcnq2	Merged-chr3-170284772-2	chr3	170284735	170284810	+	0	NA	Intergenic	Intergenic	-1886	NM_133322	170848	Rn.33317	NM_133322	ENSRNOG00000011624	Kcnq2	-	potassium voltage-gated channel, KQT-like subfamily, member 2	protein-coding	Kcnq2	Kcnq2	Kcnq2	chr3:170227937-170282887	TAP Ctrl	TAP Rest-knockdown	OK	0.0404535	0.138461	3.42272	1.77514	1.77166	0.000655	0.00181854	yes
Chat	Merged-chr16-7975050-2	chr16	7975010	7975091	+	0	NA	Intergenic	Intergenic	-1850	NM_001170593	290567	Rn.45116	NM_001170593	ENSRNOG00000025012	Chat	-	choline O-acetyltransferase	protein-coding	Chat	Chat	Chat	chr16:7911693-7973201	TAP Ctrl	TAP Rest-knockdown	OK	0.0539625	0.167348	3.10119	1.63282	1.11794	0.00656	0.0045636	yes
Pgbd5	Merged-chr19-54609128-2	chr19	54609103	54609153	+	0	NA	promoter-TSS (NM_001106198)	promoter-TSS (NM_001106198)	-617	NM_001106198	292098	Rn.23325	NM_001106198	ENSRNOG00000026791	Pgbd5	-	piggyBac transposable element derived 5	protein-coding	Pgbd5	Pgbd5	Pgbd5	chr19:54542069-54608511	TAP Ctrl	TAP Rest-knockdown	OK	4.04816	9.28492	2.29361	1.19762	1.0891	0.00782	0.00475093	yes
Nxph1	Merged-chr4-34023713-2	chr4	34023685	34023741	+	0	NA	promoter-TSS (NM_012994)	promoter-TSS (NM_012994)	-345	NM_012994	25501	Rn.10610	NM_012994		Nxph1	-	neurexophilin 1	protein-coding	Nxph1	Nxph1	Nxph1	chr4:34024057-34339465	TAP Ctrl	TAP Rest-knockdown	OK	4.13147	9.27782	2.24565	1.16713	1.07018	0.009535	0.00499391	yes
Gsx1	Merged-chr12-8550936-2	chr12	8550900	8550972	+	0	NA	promoter-TSS (NM_001191663)	promoter-TSS (NM_001191663)	-214	NM_001191663	288457	Rn.228201	NM_001191663	ENSRNOG00000000952	Gsx1	Gsh1	GS homeobox 1	protein-coding	Gsx1	Gsx1	Gsx1	chr12:8551149-8552445	TAP Ctrl	TAP Rest-knockdown	OK	6.30034	12.6506	2.00792	1.0057	0.73232	0.020745	0.00634141	yes
Gria2	Merged-chr2-172385465-2	chr2	172385436	172385494	+	0	NA	promoter-TSS (NM_017261)	promoter-TSS (NM_017261)	-180	NM_017261	29627	Rn.91361	NM_001083811	ENSRNOG00000028589	Gria2	GluA2|GluR-K2|GluR2|gluR-B	glutamate receptor, ionotropic, AMPA 2	protein-coding	Gria2	Gria2	Gria2	chr2:172265158-172385285	TAP Ctrl	TAP Rest-knockdown	OK	26.4808	60.6932	2.29197	1.19659	-0.918733	0.014945	0.00570476	yes
Sez6	Merged-chr10-63971326-2	chr10	63971299	63971353	+	0	NA	promoter-TSS (NM_001105754)	promoter-TSS (NM_001105754)	-120	NM_001105754	192247	Rn.52541	NM_001105754	ENSRNOG00000009350	Sez6	-	seizure related 6 homolog (mouse)	protein-coding	Sez6	Sez6	Sez6	chr10:63971445-64021007	TAP Ctrl	TAP Rest-knockdown	OK	7.7414	40.9842	5.29416	2.4044	2.24164	6e-05	0.0004706	yes
Kcnc1	Merged-chr1-96928553-2	chr1	96928504	96928602	+	0	NA	5' UTR (NM_012856, exon 1 of 5)	5' UTR (NM_012856, exon 1 of 5)	278	NM_012856	25327	Rn.33095	NM_012856	ENSRNOG00000011380	Kcnc1	KShIIIB|Kv3.1|Kv4|NGK2-KV4	potassium voltage gated channel, Shaw-related subfamily, member 1	protein-coding	Kcnc1	Kcnc1	Kcnc1	chr1:96928274-96970062	TAP Ctrl	TAP Rest-knockdown	OK	0.0442145	0.29303	6.62746	2.72846	1.2675	0.005575	0.0043476	yes
Cacna1b	Merged-chr3-3038696-2	chr3	3038671	3038722	+	0	NA	intron (NM_001195199, intron 1 of 46)	CpG	968	NM_001195199	257648	Rn.85880	NM_001195199	ENSRNOG00000004560	Cacna1b	BIII	calcium channel, voltage-dependent, N type, alpha 1B subunit	protein-coding	Cacna1b	Cacna1b	Cacna1b	chr3:2873390-3039747	TAP Ctrl	TAP Rest-knockdown	OK	1.93728	6.35947	3.28268	1.71487	1.77166	0.000655	0.00181854	yes
Col5a3	Merged-chr8-19832464-2	chr8	19832417	19832511	+	0	NA	intron (NM_021760, intron 1 of 66)	intron (NM_021760, intron 1 of 66)	1777	NM_021760	60379	Rn.38654	NM_021760	ENSRNOG00000020525	Col5a3	-	collagen, type V, alpha 3	protein-coding	Col5a3	Col5a3	Col5a3	chr8:19789060-19834241	TAP Ctrl	TAP Rest-knockdown	OK	40.4525	105.585	2.6101	1.3841	1.08013	0.0063	0.00454025	yes
Sbk1	Merged-chr1-185352632-2	chr1	185352602	185352663	+	0	NA	intron (NM_147135, intron 1 of 3)	intron (NM_147135, intron 1 of 3)	8366	NM_147135	113907	Rn.35152	XM_003748742	ENSRNOG00000019082	Sbk1	Sbk	SH3-binding domain kinase 1	protein-coding	Sbk1	Sbk1	Sbk1	chr1:185344266-185366109	TAP Ctrl	TAP Rest-knockdown	OK	6.59983	13.9238	2.10972	1.07705	1.08066	0.00749	0.00469034	yes
Nxph1	Merged-chr4-34032717-2	chr4	34032689	34032746	+	0	NA	intron (NM_012994, intron 2 of 2)	intron (NM_012994, intron 2 of 2)	8660	NM_012994	25501	Rn.10610	NM_012994		Nxph1	-	neurexophilin 1	protein-coding	Nxph1	Nxph1	Nxph1	chr4:34024057-34339465	TAP Ctrl	TAP Rest-knockdown	OK	4.13147	9.27782	2.24565	1.16713	1.07018	0.009535	0.00499391	yes
Kcnq2	Merged-chr3-170273529-2	chr3	170273481	170273578	+	0	NA	intron (NM_133322, intron 1 of 15)	intron (NM_133322, intron 1 of 15)	9357	NM_133322	170848	Rn.33317	NM_133322	ENSRNOG00000011624	Kcnq2	-	potassium voltage-gated channel, KQT-like subfamily, member 2	protein-coding	Kcnq2	Kcnq2	Kcnq2	chr3:170227937-170282887	TAP Ctrl	TAP Rest-knockdown	OK	0.0404535	0.138461	3.42272	1.77514	1.2675	0.005575	0.0043476	yes
