# Supplementary material for: REST regulation of gene networks in adult neural stem cells
Source: Nat Commun. 2016 Nov 7;7:13360. doi: 10.1038/ncomms13360 (PMC5103073; doi:10.1038/ncomms13360)
Supplement: Supplementary Data 9 — ChIP-seq Analysis of Rest and Genomic Annotation in TAP conditions. [file ncomms13360-s10.xlsx]

## Sheet: genesChIPseq 10kb common target
Supplementary Data 9 ChIP-seq Rest iQNP an TAP, Genomic Annotation +/-10kb TSS and corresponding RNA-seq values
atleast 2-fold UPREGULATED in Rest knockdown relative to control electroporation in iQNP and TAP conditions
gene	PeakID (cmd=Galaxy18_QNPRest.c.bed.uniq rn4)	Chr	Start	End	Strand	Peak Score	Focus Ratio/Region Size	Annotation	Detailed Annotation	Distance to TSS	Nearest PromoterID	Entrez ID	Nearest Unigene	Nearest Refseq	Nearest Ensembl	Gene Name	Gene Alias	Gene Description	Gene Type	test_id	gene_id	gene	locus	sample_1	sample_2	status	value_1	value_2	fold change KD by Ct	log2(fold_change)	test_stat	p_value	q_value	significant
Bsn	Merged-chr8-113455567-2	chr8	113455533	113455601	+	0	NA	exon (NM_019146, exon 1 of 13)	exon (NM_019146, exon 1 of 13)	199	NM_019146	29138	Rn.29999	NM_019146	ENSRNOG00000030714	Bsn	Znf231	bassoon	protein-coding	Bsn	Bsn	Bsn	chr8:113364207-113455766	iQNP Ctrl	iQNP Rest-knockdown	OK	0.637344	2.70518	4.24446	2.08558	1.74563	0.000765	0.00245412	yes
Bsn	Merged-chr8-113455573-2	chr8	113455537	113455610	+	0	NA	exon (NM_019146, exon 1 of 13)	exon (NM_019146, exon 1 of 13)	192	NM_019146	29138	Rn.29999	NM_019146	ENSRNOG00000030714	Bsn	Znf231	bassoon	protein-coding	Bsn	Bsn	Bsn	chr8:113364207-113455766	TAP Ctrl	TAP Rest-knockdown	OK	0.566105	4.40557	7.78225	2.96019	2.4887	0.00013	0.00075065	yes
Cabp7	Merged-chr14-85399164-2	chr14	85399137	85399191	+	0	NA	Intergenic	Intergenic	-3434	NM_001007730	360970	Rn.220068	NM_001007730	ENSRNOG00000007871	Cabp7	rCaBP7	calcium binding protein 7	protein-coding	Cabp7	Cabp7	Cabp7	chr14:85385408-85395730	iQNP Ctrl	iQNP Rest-knockdown	OK	0.0312878	2.25081	71.9389	6.1687	2.04179	0.01779	0.00781051	yes
Cabp7	Merged-chr14-85399174-2	chr14	85399141	85399207	+	0	NA	Intergenic	Intergenic	-3444	NM_001007730	360970	Rn.220068	NM_001007730	ENSRNOG00000007871	Cabp7	rCaBP7	calcium binding protein 7	protein-coding	Cabp7	Cabp7	Cabp7	chr14:85385408-85395730	TAP Ctrl	TAP Rest-knockdown	OK	0.178825	1.99632	11.1635	3.48072	1.8736	0.00981	0.0050172	yes
Camk2n2	Merged-chr11-82521030-2	chr11	82521001	82521060	+	0	NA	Intergenic	CpG	1700	NM_021678	59314	Rn.42880	NM_021678		Camk2n2	-	calcium/calmodulin-dependent protein kinase II inhibitor 2	protein-coding	Camk2n2	Camk2n2	Camk2n2	chr11:82519330-82519584	iQNP Ctrl	iQNP Rest-knockdown	OK	2.21153	12.2869	5.55584	2.474	1.38779	0.02251	0.00781835	yes
Camk2n2	Merged-chr11-82521019-2	chr11	82520980	82521059	+	0	NA	Intergenic	CpG	1689	NM_021678	59314	Rn.42880	NM_021678		Camk2n2	-	calcium/calmodulin-dependent protein kinase II inhibitor 2	protein-coding	Camk2n2	Camk2n2	Camk2n2	chr11:82519330-82519584	TAP Ctrl	TAP Rest-knockdown	OK	6.7618	18.5608	2.74495	1.45678	1.52707	0.046405	0.00784586	yes
Ccdc64	Merged-chr12-42139231-2	chr12	42139206	42139257	+	0	NA	promoter-TSS (NM_001191667)	promoter-TSS (NM_001191667)	67	NM_001191667	304537	Rn.166161	NM_001191667	ENSRNOG00000001145	Ccdc64	RGD1310292	coiled-coil domain containing 64	protein-coding	Ccdc64	Ccdc64	Ccdc64	chr12:42139164-42227651	iQNP Ctrl	iQNP Rest-knockdown	OK	0.482568	1.5083	3.12557	1.64412	1.22074	0.00601	0.00626497	yes
Ccdc64	Merged-chr12-42139248-2	chr12	42139204	42139293	+	0	NA	promoter-TSS (NM_001191667)	promoter-TSS (NM_001191667)	84	NM_001191667	304537	Rn.166161	NM_001191667	ENSRNOG00000001145	Ccdc64	RGD1310292	coiled-coil domain containing 64	protein-coding	Ccdc64	Ccdc64	Ccdc64	chr12:42139164-42227651	TAP Ctrl	TAP Rest-knockdown	OK	0.49743	1.61002	3.23668	1.69451	1.26579	0.004255	0.00402158	yes
Celf6	Merged-chr8-63401918-2	chr8	63401884	63401952	+	0	NA	promoter-TSS (NM_001106827)	promoter-TSS (NM_001106827)	56	NM_001106827	300758	Rn.198817	NM_001106827	ENSRNOG00000010817	Celf6	Brunol6	CUGBP, Elav-like family member 6	protein-coding	Celf6	Celf6	Celf6	chr8:63401861-63433540	iQNP Ctrl	iQNP Rest-knockdown	OK	0.175168	2.64115	15.0778	3.91436	2.07801	0.007425	0.00677329	yes
Celf6	Merged-chr8-63401923-2	chr8	63401894	63401953	+	0	NA	promoter-TSS (NM_001106827)	promoter-TSS (NM_001106827)	62	NM_001106827	300758	Rn.198817	NM_001106827	ENSRNOG00000010817	Celf6	Brunol6	CUGBP, Elav-like family member 6	protein-coding	Celf6	Celf6	Celf6	chr8:63401861-63433540	TAP Ctrl	TAP Rest-knockdown	OK	0.338652	2.59285	7.65638	2.93666	1.75383	0.00981	0.0050172	yes
Celsr3	Merged-chr8-113882786-2	chr8	113882760	113882812	+	0	NA	promoter-TSS (NM_031320)	promoter-TSS (NM_031320)	-97	NM_031320	83466	Rn.14558	NM_031320	ENSRNOG00000034005	Celsr3	Megf2	cadherin, EGF LAG seven-pass G-type receptor 3 (flamingo homolog, Drosophila)	protein-coding	Celsr3	Celsr3	Celsr3	chr8:113882882-113923950	iQNP Ctrl	iQNP Rest-knockdown	OK	1.8573	9.39107	5.0563	2.33808	2.22563	0.0001	0.00083687	yes
Celsr3	Merged-chr8-113883916-2	chr8	113883884	113883948	+	0	NA	exon (NM_031320, exon 1 of 36)	exon (NM_031320, exon 1 of 36)	1033	NM_031320	83466	Rn.14558	NM_031320	ENSRNOG00000034005	Celsr3	Megf2	cadherin, EGF LAG seven-pass G-type receptor 3 (flamingo homolog, Drosophila)	protein-coding	Celsr3	Celsr3	Celsr3	chr8:113882882-113923950	iQNP Ctrl	iQNP Rest-knockdown	OK	1.8573	9.39107	5.0563	2.33808	2.22563	0.0001	0.00083687	yes
Celsr3	Merged-chr8-113883913-2	chr8	113883884	113883943	+	0	NA	exon (NM_031320, exon 1 of 36)	exon (NM_031320, exon 1 of 36)	1031	NM_031320	83466	Rn.14558	NM_031320	ENSRNOG00000034005	Celsr3	Megf2	cadherin, EGF LAG seven-pass G-type receptor 3 (flamingo homolog, Drosophila)	protein-coding	Celsr3	Celsr3	Celsr3	chr8:113882882-113923950	TAP Ctrl	TAP Rest-knockdown	OK	1.25265	16.5276	13.1941	3.72182	3.18575	1e-05	0.00011478	yes
Chga	Merged-chr6-126816506-2	chr6	126816480	126816533	+	0	NA	Intergenic	Intergenic	-4892	NM_021655	24258	Rn.41024	NM_021655		Chga	-	chromogranin A (parathyroid secretory protein 1)	protein-coding	Chga	Chga	Chga	chr6:126821398-126832565	iQNP Ctrl	iQNP Rest-knockdown	OK	0.474684	3.50167	7.37684	2.883	1.57519	0.00382	0.00534356	yes
Chga	Merged-chr6-126821649-2	chr6	126821601	126821697	+	0	NA	intron (NM_021655, intron 1 of 10)	intron (NM_021655, intron 1 of 10)	250	NM_021655	24258	Rn.41024	NM_021655		Chga	-	chromogranin A (parathyroid secretory protein 1)	protein-coding	Chga	Chga	Chga	chr6:126821398-126832565	iQNP Ctrl	iQNP Rest-knockdown	OK	0.474684	3.50167	7.37684	2.883	1.57519	0.00382	0.00534356	yes
Chga	Merged-chr6-126816500-2	chr6	126816466	126816535	+	0	NA	Intergenic	Intergenic	-4898	NM_021655	24258	Rn.41024	NM_021655		Chga	-	chromogranin A (parathyroid secretory protein 1)	protein-coding	Chga	Chga	Chga	chr6:126821398-126832565	TAP Ctrl	TAP Rest-knockdown	OK	0.248947	5.25796	21.1208	4.40059	2.33654	0.00146	0.00270502	yes
Chga	Merged-chr6-126821639-2	chr6	126821597	126821681	+	0	NA	intron (NM_021655, intron 1 of 10)	intron (NM_021655, intron 1 of 10)	240	NM_021655	24258	Rn.41024	NM_021655		Chga	-	chromogranin A (parathyroid secretory protein 1)	protein-coding	Chga	Chga	Chga	chr6:126821398-126832565	TAP Ctrl	TAP Rest-knockdown	OK	0.248947	5.25796	21.1208	4.40059	2.33654	0.00146	0.00270502	yes
Chgb	Merged-chr3-120571877-2	chr3	120571845	120571910	+	0	NA	intron (NM_012526, intron 1 of 4)	CpG	342	NM_012526	24259	Rn.11090	NM_012526	ENSRNOG00000021269	Chgb	-	chromogranin B (secretogranin 1)	protein-coding	Chgb	Chgb	Chgb	chr3:120571735-120584874	iQNP Ctrl	iQNP Rest-knockdown	OK	5.44959	13.9419	2.55834	1.35521	1.24455	0.00419	0.00548633	yes
Chgb	Merged-chr3-120571870-2	chr3	120571839	120571902	+	0	NA	intron (NM_012526, intron 1 of 4)	CpG	335	NM_012526	24259	Rn.11090	NM_012526	ENSRNOG00000021269	Chgb	-	chromogranin B (secretogranin 1)	protein-coding	Chgb	Chgb	Chgb	chr3:120571735-120584874	TAP Ctrl	TAP Rest-knockdown	OK	1.68922	8.8192	5.22087	2.38429	1.93834	0.00092	0.00211712	yes
Chpf	Merged-chr9-74754908-2	chr9	74754875	74754941	+	0	NA	promoter-TSS (NM_001005906)	promoter-TSS (NM_001005906)	-269	NM_001005906	316533	Rn.3794	NM_001005906	ENSRNOG00000020038	Chpf	D1bwg1363e	chondroitin polymerizing factor	protein-coding	Chpf	Chpf	Chpf	chr9:74749944-74754639	iQNP Ctrl	iQNP Rest-knockdown	OK	27.1541	115.467	4.25229	2.08824	1.7898	0.000765	0.00245412	yes
Chpf	Merged-chr9-74754929-2	chr9	74754902	74754957	+	0	NA	promoter-TSS (NM_001005906)	promoter-TSS (NM_001005906)	-291	NM_001005906	316533	Rn.3794	NM_001005906	ENSRNOG00000020038	Chpf	D1bwg1363e	chondroitin polymerizing factor	protein-coding	Chpf	Chpf	Chpf	chr9:74749944-74754639	TAP Ctrl	TAP Rest-knockdown	OK	12.9496	63.5153	4.90481	2.2942	1.96082	0.00046	0.00154075	yes
Chrnb2	Merged-chr2-181969461-2	chr2	181969434	181969488	+	0	NA	5' UTR (NM_019297, exon 1 of 6)	5' UTR (NM_019297, exon 1 of 6)	120	NM_019297	54239	Rn.53978	NM_019297	ENSRNOG00000020778	Chrnb2	-	cholinergic receptor, nicotinic, beta 2 (neuronal)	protein-coding	Chrnb2	Chrnb2	Chrnb2	chr2:181961372-181969581	iQNP Ctrl	iQNP Rest-knockdown	OK	0.619833	3.39826	5.48254	2.45484	1.83583	0.0013	0.00319163	yes
Chrnb2	Merged-chr2-181969482-2	chr2	181969451	181969514	+	0	NA	promoter-TSS (NM_019297)	promoter-TSS (NM_019297)	98	NM_019297	54239	Rn.53978	NM_019297	ENSRNOG00000020778	Chrnb2	-	cholinergic receptor, nicotinic, beta 2 (neuronal)	protein-coding	Chrnb2	Chrnb2	Chrnb2	chr2:181961372-181969581	TAP Ctrl	TAP Rest-knockdown	OK	0.167304	3.10244	18.5437	4.21286	2.17422	0.026605	0.00670863	yes
Cplx1	Merged-chr14-1731261-2	chr14	1731228	1731295	+	0	NA	Intergenic	CpG	-1082	NM_022864	64832	Rn.10133	NM_022864	ENSRNOG00000000060	Cplx1	-	complexin 1	protein-coding	Cplx1	Cplx1	Cplx1	chr14:1732343-1763172	iQNP Ctrl	iQNP Rest-knockdown	OK	0.418622	2.6478	6.32504	2.66107	1.48097	0.00509	0.00592918	yes
Cplx1	Merged-chr14-1731263-2	chr14	1731230	1731296	+	0	NA	Intergenic	CpG	-1081	NM_022864	64832	Rn.10133	NM_022864	ENSRNOG00000000060	Cplx1	-	complexin 1	protein-coding	Cplx1	Cplx1	Cplx1	chr14:1732343-1763172	TAP Ctrl	TAP Rest-knockdown	OK	2.03035	5.86001	2.88621	1.52917	1.3986	0.002735	0.00345992	yes
Diras1	Merged-chr7-10171865-2	chr7	10171834	10171897	+	0	NA	intron (NM_001108987, intron 1 of 1)	intron (NM_001108987, intron 1 of 1)	139	NM_001108987	366826	Rn.91520	NM_001108987	ENSRNOG00000029738	Diras1	-	DIRAS family, GTP-binding RAS-like 1	protein-coding	Diras1	Diras1	Diras1	chr7:10171726-10176591	iQNP Ctrl	iQNP Rest-knockdown	OK	2.92052	14.9479	5.11823	2.35565	1.80758	0.000915	0.00266847	yes
Diras1	Merged-chr7-10171893-2	chr7	10171858	10171928	+	0	NA	intron (NM_001108987, intron 1 of 1)	intron (NM_001108987, intron 1 of 1)	166	NM_001108987	366826	Rn.91520	NM_001108987	ENSRNOG00000029738	Diras1	-	DIRAS family, GTP-binding RAS-like 1	protein-coding	Diras1	Diras1	Diras1	chr7:10171726-10176591	TAP Ctrl	TAP Rest-knockdown	OK	2.06381	7.78454	3.77193	1.9153	1.54838	0.0023	0.00322577	yes
Disp2	Merged-chr3-105283608-2	chr3	105283572	105283644	+	0	NA	promoter-TSS (NM_001107759)	promoter-TSS (NM_001107759)	29	NM_001107759	311324	Rn.19932	NM_001107759		Disp2	-	dispatched homolog 2 (Drosophila)	protein-coding	Disp2	Disp2	Disp2	chr3:105283578-105299085	iQNP Ctrl	iQNP Rest-knockdown	OK	2.63541	7.41383	2.81316	1.49219	1.49645	0.00149	0.00337406	yes
Disp2	Merged-chr3-105283591-2	chr3	105283565	105283617	+	0	NA	promoter-TSS (NM_001107759)	promoter-TSS (NM_001107759)	12	NM_001107759	311324	Rn.19932	NM_001107759		Disp2	-	dispatched homolog 2 (Drosophila)	protein-coding	Disp2	Disp2	Disp2	chr3:105283578-105299085	TAP Ctrl	TAP Rest-knockdown	OK	1.15907	6.54452	5.64635	2.49732	2.13508	0.00019	0.000956299	yes
Dph2	Merged-chr5-138359094-2	chr5	138359059	138359130	+	0	NA	TTS (NM_053778)	TTS (NM_053778)	-1541	NM_001015007	298452	Rn.49365	NM_001015007	ENSRNOG00000019735	Dph2	Dph2l2	DPH2 homolog (S. cerevisiae)	protein-coding	Dph2	Dph2	Dph2	chr5:138354593-138357554	iQNP Ctrl	iQNP Rest-knockdown	OK	2.34029	9.33958	3.99078	1.99667	1.72339	0.00065	0.00224215	yes
Dph2	Merged-chr5-138359087-2	chr5	138359059	138359116	+	0	NA	TTS (NM_053778)	TTS (NM_053778)	-1534	NM_001015007	298452	Rn.49365	NM_001015007	ENSRNOG00000019735	Dph2	Dph2l2	DPH2 homolog (S. cerevisiae)	protein-coding	Dph2	Dph2	Dph2	chr5:138354593-138357554	TAP Ctrl	TAP Rest-knockdown	OK	1.86855	9.59435	5.13465	2.36027	2.02943	0.00023	0.00105598	yes
Fam57b	Merged-chr1-186003902-2	chr1	186003876	186003928	+	0	NA	intron (NM_001106296, intron 2 of 4)	intron (NM_001106296, intron 2 of 4)	1766	NM_001106296	293493	Rn.128103	NM_001106296	ENSRNOG00000019914	Fam57b	RGD1308215	family with sequence similarity 57, member B	protein-coding	Fam57b	Fam57b	Fam57b	chr1:186002135-186008480	iQNP Ctrl	iQNP Rest-knockdown	OK	6.66849	16.9372	2.53989	1.34476	1.21488	0.004425	0.00561823	yes
Fam57b	Merged-chr1-186003899-2	chr1	186003873	186003926	+	0	NA	intron (NM_001106296, intron 2 of 4)	intron (NM_001106296, intron 2 of 4)	1764	NM_001106296	293493	Rn.128103	NM_001106296	ENSRNOG00000019914	Fam57b	RGD1308215	family with sequence similarity 57, member B	protein-coding	Fam57b	Fam57b	Fam57b	chr1:186002135-186008480	TAP Ctrl	TAP Rest-knockdown	OK	4.99608	13.8535	2.77287	1.47138	1.40775	0.00155	0.00276824	yes
Fbll1	Merged-chr10-20711096-2	chr10	20711059	20711133	+	0	NA	promoter-TSS (NM_001108824)	promoter-TSS (NM_001108824)	-184	NM_001108824	363563	Rn.50690	NM_001108824		Fbll1	RGD1562841	fibrillarin-like 1	protein-coding	Fbll1	Fbll1	Fbll1	chr10:20709268-20710912	iQNP Ctrl	iQNP Rest-knockdown	OK	0.108907	0.947432	8.69946	3.12093	1.21488	0.004425	0.00561823	yes
Fbll1	Merged-chr10-20711081-2	chr10	20711055	20711107	+	0	NA	promoter-TSS (NM_001108824)	promoter-TSS (NM_001108824)	-169	NM_001108824	363563	Rn.50690	NM_001108824		Fbll1	RGD1562841	fibrillarin-like 1	protein-coding	Fbll1	Fbll1	Fbll1	chr10:20709268-20710912	TAP Ctrl	TAP Rest-knockdown	OK	0.131485	0.979796	7.45177	2.89758	1.03083	0.009195	0.00717735	yes
Gdap1l1	Merged-chr3-154343978-2	chr3	154343943	154344014	+	0	NA	intron (NM_001107798, intron 1 of 5)	intron (NM_001107798, intron 1 of 5)	794	NM_001107798	311616	Rn.225173	NM_001107798	ENSRNOG00000008790	Gdap1l1	Gdap1l	ganglioside-induced differentiation-associated protein 1-like 1	protein-coding	Gdap1l1	Gdap1l1	Gdap1l1	chr3:154343184-154361586	iQNP Ctrl	iQNP Rest-knockdown	OK	6.50862	38.5895	5.92898	2.56778	2.19449	0.000145	0.00102609	yes
Gdap1l1	Merged-chr3-154343961-2	chr3	154343934	154343988	+	0	NA	intron (NM_001107798, intron 1 of 5)	intron (NM_001107798, intron 1 of 5)	776	NM_001107798	311616	Rn.225173	NM_001107798	ENSRNOG00000008790	Gdap1l1	Gdap1l	ganglioside-induced differentiation-associated protein 1-like 1	protein-coding	Gdap1l1	Gdap1l1	Gdap1l1	chr3:154343184-154361586	TAP Ctrl	TAP Rest-knockdown	OK	5.86836	38.3709	6.53861	2.70898	2.51901	4.5e-05	0.000381568	yes
Grin1	Merged-chr3-3480294-2	chr3	3480264	3480325	+	0	NA	5' UTR (NM_001270607, exon 1 of 21)	5' UTR (NM_001270607, exon 1 of 21)	187	NM_001270603	24408	Rn.9840	NM_001270602	ENSRNOG00000011726	Grin1	NMDAR1|NR1	glutamate receptor, ionotropic, N-methyl D-aspartate 1	protein-coding	Grin1	Grin1	Grin1	chr3:3453783-3480381	iQNP Ctrl	iQNP Rest-knockdown	OK	0.127651	1.27817	10.013	3.3238	1.89847	0.00171	0.003609	yes
Grin1	Merged-chr3-3480298-2	chr3	3480263	3480334	+	0	NA	5' UTR (NM_001270607, exon 1 of 21)	5' UTR (NM_001270607, exon 1 of 21)	183	NM_001270603	24408	Rn.9840	NM_001270602	ENSRNOG00000011726	Grin1	NMDAR1|NR1	glutamate receptor, ionotropic, N-methyl D-aspartate 1	protein-coding	Grin1	Grin1	Grin1	chr3:3453783-3480381	TAP Ctrl	TAP Rest-knockdown	OK	0.135286	1.69418	12.523	3.6465	2.10542	0.000835	0.00202031	yes
Hcn2	Merged-chr7-11502198-2	chr7	11502170	11502227	+	0	NA	intron (NM_053684, intron 1 of 7)	intron (NM_053684, intron 1 of 7)	1415	NM_053684	114244	Rn.162907	NM_053684	ENSRNOG00000008831	Hcn2	-	hyperpolarization activated cyclic nucleotide-gated potassium channel 2	protein-coding	Hcn2	Hcn2	Hcn2	chr7:11485256-11503614	iQNP Ctrl	iQNP Rest-knockdown	OK	4.19282	11.7472	2.80174	1.48632	1.4401	0.001355	0.00323953	yes
Hcn2	Merged-chr7-11502205-2	chr7	11502178	11502233	+	0	NA	intron (NM_053684, intron 1 of 7)	intron (NM_053684, intron 1 of 7)	1408	NM_053684	114244	Rn.162907	NM_053684	ENSRNOG00000008831	Hcn2	-	hyperpolarization activated cyclic nucleotide-gated potassium channel 2	protein-coding	Hcn2	Hcn2	Hcn2	chr7:11485256-11503614	TAP Ctrl	TAP Rest-knockdown	OK	3.16293	12.0704	3.81621	1.93214	1.92562	0.000225	0.00105598	yes
Hpca	Merged-chr5-148278191-2	chr5	148278158	148278224	+	0	NA	Intergenic	CpG	-1968	NM_017122	29177	Rn.11019	NM_017122	ENSRNOG00000006979	Hpca	-	hippocalcin	protein-coding	Hpca	Hpca	Hpca	chr5:148261421-148276223	iQNP Ctrl	iQNP Rest-knockdown	OK	2.32241	7.63103	3.28582	1.71626	1.26438	0.00526	0.00596824	yes
Hpca	Merged-chr5-148278172-2	chr5	148278141	148278204	+	0	NA	Intergenic	CpG	-1950	NM_017122	29177	Rn.11019	NM_017122	ENSRNOG00000006979	Hpca	-	hippocalcin	protein-coding	Hpca	Hpca	Hpca	chr5:148261421-148276223	TAP Ctrl	TAP Rest-knockdown	OK	0.265712	1.7483	6.57968	2.71802	1.36028	0.003845	0.00386223	yes
Kcnh6	Merged-chr10-95400649-2	chr10	95400616	95400683	+	0	NA	promoter-TSS (NM_053937)	promoter-TSS (NM_053937)	-212	NM_053937	116745	Rn.10875	NM_053937	ENSRNOG00000008078	Kcnh6	Erg2	potassium voltage-gated channel, subfamily H (eag-related), member 6	protein-coding	Kcnh6	Kcnh6	Kcnh6	chr10:95400861-95421678	iQNP Ctrl	iQNP Rest-knockdown	OK	0.436799	2.42764	5.5578	2.47451	1.4514	0.00445	0.00563511	yes
Kcnh6	Merged-chr10-95400663-2	chr10	95400625	95400701	+	0	NA	promoter-TSS (NM_053937)	promoter-TSS (NM_053937)	-199	NM_053937	116745	Rn.10875	NM_053937	ENSRNOG00000008078	Kcnh6	Erg2	potassium voltage-gated channel, subfamily H (eag-related), member 6	protein-coding	Kcnh6	Kcnh6	Kcnh6	chr10:95400861-95421678	TAP Ctrl	TAP Rest-knockdown	OK	0.0508036	0.263785	5.19225	2.37636	1.97474	0.00023	0.00105598	yes
Lrp11	Merged-chr1-2255920-2	chr1	2255887	2255953	+	0	NA	promoter-TSS (NM_001106217)	promoter-TSS (NM_001106217)	28	NM_001106217	292462	Rn.40930	NM_001106217	ENSRNOG00000014303	Lrp11	-	low density lipoprotein receptor-related protein 11	protein-coding	Lrp11	Lrp11	Lrp11	chr1:2255891-2284328	iQNP Ctrl	iQNP Rest-knockdown	OK	10.7013	37.3195	3.48738	1.80214	1.84661	0.000465	0.00190432	yes
Lrp11	Merged-chr1-2255931-2	chr1	2255902	2255960	+	0	NA	promoter-TSS (NM_001106217)	promoter-TSS (NM_001106217)	39	NM_001106217	292462	Rn.40930	NM_001106217	ENSRNOG00000014303	Lrp11	-	low density lipoprotein receptor-related protein 11	protein-coding	Lrp11	Lrp11	Lrp11	chr1:2255891-2284328	TAP Ctrl	TAP Rest-knockdown	OK	8.63348	39.1624	4.53611	2.18146	2.32162	4.5e-05	0.000381568	yes
Mapk11	Merged-chr7-127450662-2	chr7	127450630	127450695	+	0	NA	promoter-TSS (NM_001109532)	promoter-TSS (NM_001109532)	-673	NM_001109532	689314	Rn.45869	NM_001109532	ENSRNOG00000006984	Mapk11	p38beta	mitogen-activated protein kinase 11	protein-coding	Mapk11	Mapk11	Mapk11	chr7:127444054-127449990	iQNP Ctrl	iQNP Rest-knockdown	OK	1.30391	5.39728	4.1393	2.04939	1.39167	0.004175	0.00548633	yes
Mapk11	Merged-chr7-127450642-2	chr7	127450614	127450670	+	0	NA	promoter-TSS (NM_001109532)	promoter-TSS (NM_001109532)	-652	NM_001109532	689314	Rn.45869	NM_001109532	ENSRNOG00000006984	Mapk11	p38beta	mitogen-activated protein kinase 11	protein-coding	Mapk11	Mapk11	Mapk11	chr7:127444054-127449990	TAP Ctrl	TAP Rest-knockdown	OK	2.37845	8.89432	3.73954	1.90286	1.57102	0.001085	0.00236389	yes
Nrsn1	Merged-chr17-46860729-2	chr17	46860696	46860762	+	0	NA	intron (NM_001106109, intron 1 of 3)	intron (NM_001106109, intron 1 of 3)	767	NM_001106109	291129	Rn.225156	NM_001106109	ENSRNOG00000017444	Nrsn1	Vmp	neurensin 1	protein-coding	Nrsn1	Nrsn1	Nrsn1	chr17:46859961-46877539	iQNP Ctrl	iQNP Rest-knockdown	OK	0.506737	3.16084	6.23763	2.641	1.47764	0.00573	0.00616621	yes
Nrsn1	Merged-chr17-46860708-2	chr17	46860678	46860739	+	0	NA	intron (NM_001106109, intron 1 of 3)	intron (NM_001106109, intron 1 of 3)	747	NM_001106109	291129	Rn.225156	NM_001106109	ENSRNOG00000017444	Nrsn1	Vmp	neurensin 1	protein-coding	Nrsn1	Nrsn1	Nrsn1	chr17:46859961-46877539	TAP Ctrl	TAP Rest-knockdown	OK	0.149743	2.18216	14.5727	3.8652	1.61161	0.02485	0.00660407	yes
Ogdhl	Merged-chr16-7833545-2	chr16	7833518	7833572	+	0	NA	Intergenic	Intergenic	-3653	NM_001106062	290566	Rn.38202	NM_001106062	ENSRNOG00000019955	Ogdhl	-	oxoglutarate dehydrogenase-like	protein-coding	Ogdhl	Ogdhl	Ogdhl	chr16:7837197-7859438	iQNP Ctrl	iQNP Rest-knockdown	OK	5.95425	12.5326	2.10482	1.07369	1.0857	0.007215	0.00673307	yes
Ogdhl	Merged-chr16-7833558-2	chr16	7833532	7833584	+	0	NA	Intergenic	Intergenic	-3640	NM_001106062	290566	Rn.38202	NM_001106062	ENSRNOG00000019955	Ogdhl	-	oxoglutarate dehydrogenase-like	protein-coding	Ogdhl	Ogdhl	Ogdhl	chr16:7837197-7859438	TAP Ctrl	TAP Rest-knockdown	OK	7.92527	25.2896	3.19101	1.67401	1.59598	0.0014	0.00265127	yes
Ptprn	Merged-chr9-74541808-2	chr9	74541781	74541835	+	0	NA	intron (NM_053881, intron 1 of 22)	intron (NM_053881, intron 1 of 22)	948	NM_053881	116660	Rn.11097	NM_053881	ENSRNOG00000019587	Ptprn	ICA512|Ia-2	protein tyrosine phosphatase, receptor type, N	protein-coding	Ptprn	Ptprn	Ptprn	chr9:74528094-74542756	iQNP Ctrl	iQNP Rest-knockdown	OK	27.5567	94.7218	3.43734	1.78129	1.67567	0.00113	0.00293922	yes
Ptprn	Merged-chr9-74541806-2	chr9	74541773	74541840	+	0	NA	intron (NM_053881, intron 1 of 22)	intron (NM_053881, intron 1 of 22)	949	NM_053881	116660	Rn.11097	NM_053881	ENSRNOG00000019587	Ptprn	ICA512|Ia-2	protein tyrosine phosphatase, receptor type, N	protein-coding	Ptprn	Ptprn	Ptprn	chr9:74528094-74542756	TAP Ctrl	TAP Rest-knockdown	OK	17.869	65.3585	3.65765	1.87092	1.64916	0.00108	0.00236389	yes
Rap2ip	Merged-chr10-91501022-2	chr10	91500992	91501052	+	0	NA	promoter-TSS (NM_198758)	promoter-TSS (NM_198758)	4	NM_198758	303569	Rn.102473	NM_198758	ENSRNOG00000020970	Rap2ip	GCRP	Rap2 interacting protein	protein-coding	Rap2ip	Rap2ip	Rap2ip	chr10:91501017-91510151	iQNP Ctrl	iQNP Rest-knockdown	OK	35.6846	104.232	2.92092	1.54642	1.47332	0.002085	0.00394225	yes
Rap2ip	Merged-chr10-91501036-2	chr10	91500997	91501076	+	0	NA	promoter-TSS (NM_198758)	promoter-TSS (NM_198758)	19	NM_198758	303569	Rn.102473	NM_198758	ENSRNOG00000020970	Rap2ip	GCRP	Rap2 interacting protein	protein-coding	Rap2ip	Rap2ip	Rap2ip	chr10:91501017-91510151	TAP Ctrl	TAP Rest-knockdown	OK	36.02	89.7599	2.49195	1.31727	1.37396	0.001855	0.00294224	yes
Resp18	Merged-chr9-74557171-2	chr9	74557143	74557200	+	0	NA	intron (NM_019278, intron 1 of 5)	intron (NM_019278, intron 1 of 5)	979	NM_019278	50561	Rn.66430	NM_019278	ENSRNOG00000019704	Resp18	-	regulated endocrine-specific protein 18	protein-coding	Resp18	Resp18	Resp18	chr9:74551808-74558151	iQNP Ctrl	iQNP Rest-knockdown	OK	34.3653	128.276	3.73272	1.90023	1.74625	0.000755	0.0024383	yes
Resp18	Merged-chr9-74557169-2	chr9	74557128	74557210	+	0	NA	intron (NM_019278, intron 1 of 5)	intron (NM_019278, intron 1 of 5)	982	NM_019278	50561	Rn.66430	NM_019278	ENSRNOG00000019704	Resp18	-	regulated endocrine-specific protein 18	protein-coding	Resp18	Resp18	Resp18	chr9:74551808-74558151	TAP Ctrl	TAP Rest-knockdown	OK	17.5436	68.4424	3.90127	1.96395	1.97474	0.00023	0.00105598	yes
Rgs20	Merged-chr5-14734475-2	chr5	14734450	14734500	+	0	NA	Intergenic	Intergenic	-3202	NM_001127495	362477	Rn.125947	NM_001127495	ENSRNOG00000008100	Rgs20	-	regulator of G-protein signaling 20	protein-coding	Rgs20	Rgs20	Rgs20	chr5:14737676-14816606	iQNP Ctrl	iQNP Rest-knockdown	OK	0.380043	1.02985	2.70982	1.4382	1.74563	0.000765	0.00245412	yes
Rgs20	Merged-chr5-14734465-2	chr5	14734423	14734508	+	0	NA	Intergenic	Intergenic	-3211	NM_001127495	362477	Rn.125947	NM_001127495	ENSRNOG00000008100	Rgs20	-	regulator of G-protein signaling 20	protein-coding	Rgs20	Rgs20	Rgs20	chr5:14737676-14816606	TAP Ctrl	TAP Rest-knockdown	OK	0.699333	1.62482	2.32339	1.21623	0.777315	0.026185	0.00668983	yes
Rprml	Merged-chr10-92812498-2	chr10	92812467	92812529	+	0	NA	Intergenic	Intergenic	7561	NM_001109481	685826	Rn.38616	NM_001109481	ENSRNOG00000028436	Rprml	-	reprimo-like	protein-coding	Rprml	Rprml	Rprml	chr10:92804936-92805941	iQNP Ctrl	iQNP Rest-knockdown	OK	3.34787	16.1734	4.83095	2.27231	1.55336	0.00194	0.00382593	yes
Rprml	Merged-chr10-92812494-2	chr10	92812447	92812541	+	0	NA	Intergenic	Intergenic	7557	NM_001109481	685826	Rn.38616	NM_001109481	ENSRNOG00000028436	Rprml	-	reprimo-like	protein-coding	Rprml	Rprml	Rprml	chr10:92804936-92805941	TAP Ctrl	TAP Rest-knockdown	OK	2.19453	11.5462	5.26135	2.39543	1.84884	0.001015	0.00226916	yes
Rtn2	Merged-chr1-78647443-2	chr1	78647415	78647472	+	0	NA	intron (NM_201562, intron 1 of 9)	intron (NM_201562, intron 1 of 9)	345	NM_201562	308410	Rn.3210	NM_201562	ENSRNOG00000016603	Rtn2	RTN2-B	reticulon 2	protein-coding	Rtn2	Rtn2	Rtn2	chr1:78647098-78660389	iQNP Ctrl	iQNP Rest-knockdown	OK	18.1342	57.7884	3.18671	1.67207	1.54219	0.00169	0.00359041	yes
Rtn2	Merged-chr1-78647443-2	chr1	78647406	78647481	+	0	NA	intron (NM_201562, intron 1 of 9)	intron (NM_201562, intron 1 of 9)	345	NM_201562	308410	Rn.3210	NM_201562	ENSRNOG00000016603	Rtn2	RTN2-B	reticulon 2	protein-coding	Rtn2	Rtn2	Rtn2	chr1:78647098-78660389	TAP Ctrl	TAP Rest-knockdown	OK	16.008	47.0056	2.93638	1.55404	1.62674	0.0007	0.00185589	yes
Scg2	Merged-chr9-78768025-2	chr9	78768000	78768050	+	0	NA	promoter-TSS (NM_022669)	promoter-TSS (NM_022669)	-55	NM_022669	24765	Rn.230442	NM_022669	ENSRNOG00000015055	Scg2	Chcg	secretogranin II	protein-coding	Scg2	Scg2	Scg2	chr9:78762660-78767970	iQNP Ctrl	iQNP Rest-knockdown	OK	6.00219	32.1556	5.35731	2.42151	2.37066	2e-05	0.000260108	yes
Scg2	Merged-chr9-78768028-2	chr9	78767996	78768060	+	0	NA	promoter-TSS (NM_022669)	promoter-TSS (NM_022669)	-58	NM_022669	24765	Rn.230442	NM_022669	ENSRNOG00000015055	Scg2	Chcg	secretogranin II	protein-coding	Scg2	Scg2	Scg2	chr9:78762660-78767970	TAP Ctrl	TAP Rest-knockdown	OK	0.16756	6.35553	37.9299	5.24526	2.80075	0.00143	0.00267047	yes
Scrt1	Merged-chr7-114573099-2	chr7	114573058	114573140	+	0	NA	promoter-TSS (NM_001130570)	promoter-TSS (NM_001130570)	-308	NM_001130570	366951	Rn.220523	NM_001130570	ENSRNOG00000025594	Scrt1	-	scratch homolog 1, zinc finger protein (Drosophila)	protein-coding	Scrt1	Scrt1	Scrt1	chr7:114569140-114572791	iQNP Ctrl	iQNP Rest-knockdown	OK	1.29177	5.2379	4.05482	2.01964	1.52766	0.00222	0.00408514	yes
Scrt1	Merged-chr7-114573076-2	chr7	114573046	114573107	+	0	NA	promoter-TSS (NM_001130570)	promoter-TSS (NM_001130570)	-286	NM_001130570	366951	Rn.220523	NM_001130570	ENSRNOG00000025594	Scrt1	-	scratch homolog 1, zinc finger protein (Drosophila)	protein-coding	Scrt1	Scrt1	Scrt1	chr7:114569140-114572791	TAP Ctrl	TAP Rest-knockdown	OK	0.459822	5.25839	11.4357	3.51547	2.23699	0.001325	0.00260353	yes
Sez6l2	Merged-chr1-186126979-2	chr1	186126954	186127005	+	0	NA	promoter-TSS (NM_001107550)	promoter-TSS (NM_001107550)	-139	NM_001107550	308988	Rn.30285	NM_001107550	ENSRNOG00000027098	Sez6l2	RGD1565281	seizure related 6 homolog (mouse)-like 2	protein-coding	Sez6l2	Sez6l2	Sez6l2	chr1:186127118-186147462	iQNP Ctrl	iQNP Rest-knockdown	OK	0.726577	5.55023	7.63887	2.93336	2.27974	0.00033	0.00155682	yes
Sez6l2	Merged-chr1-186126965-2	chr1	186126934	186126997	+	0	NA	promoter-TSS (NM_001107550)	promoter-TSS (NM_001107550)	-153	NM_001107550	308988	Rn.30285	NM_001107550	ENSRNOG00000027098	Sez6l2	RGD1565281	seizure related 6 homolog (mouse)-like 2	protein-coding	Sez6l2	Sez6l2	Sez6l2	chr1:186127118-186147462	TAP Ctrl	TAP Rest-knockdown	OK	0.204436	3.91079	19.1297	4.25774	2.68984	0.000725	0.00186951	yes
Slc39a3	Merged-chr7-10160458-2	chr7	10160433	10160484	+	0	NA	promoter-TSS (NM_001008356)	promoter-TSS (NM_001008356)	-287	NM_001008356	314637	Rn.14976	NM_001008356	ENSRNOG00000019874	Slc39a3	-	solute carrier family 39 (zinc transporter), member 3	protein-coding	Slc39a3	Slc39a3	Slc39a3	chr7:10160745-10166609	iQNP Ctrl	iQNP Rest-knockdown	OK	8.16697	50.6057	6.19639	2.63143	2.13165	0.000195	0.001203	yes
Slc39a3	Merged-chr7-10160457-2	chr7	10160418	10160497	+	0	NA	promoter-TSS (NM_001008356)	promoter-TSS (NM_001008356)	-288	NM_001008356	314637	Rn.14976	NM_001008356	ENSRNOG00000019874	Slc39a3	-	solute carrier family 39 (zinc transporter), member 3	protein-coding	Slc39a3	Slc39a3	Slc39a3	chr7:10160745-10166609	TAP Ctrl	TAP Rest-knockdown	OK	2.70952	30.1546	11.1291	3.47627	2.93076	1.5e-05	0.000162276	yes
Snap25	Merged-chr3-124807466-2	chr3	124807433	124807499	+	0	NA	intron (NM_001270576, intron 1 of 6)	intron (NM_001270576, intron 1 of 6)	603	NM_001270576	25012	Rn.107689	NM_001270575		Snap25	SNAP-25B|SNAP-25a	synaptosomal-associated protein 25	protein-coding	Snap25	Snap25	Snap25	chr3:124806636-124894653	iQNP Ctrl	iQNP Rest-knockdown	OK	5.99152	28.925	4.82766	2.27132	2.14961	0.000185	0.00117134	yes
Snap25	Merged-chr3-124807442-2	chr3	124807409	124807475	+	0	NA	intron (NM_001270576, intron 1 of 6)	intron (NM_001270576, intron 1 of 6)	579	NM_001270576	25012	Rn.107689	NM_001270575		Snap25	SNAP-25B|SNAP-25a	synaptosomal-associated protein 25	protein-coding	Snap25	Snap25	Snap25	chr3:124806636-124894653	TAP Ctrl	TAP Rest-knockdown	OK	3.58292	21.3435	5.95701	2.57459	2.41247	5e-05	0.000412807	yes
Sncb	Merged-chr17-15916030-2	chr17	15916001	15916060	+	0	NA	TTS (NM_080777)	TTS (NM_080777)	8533	NM_080777	113893	Rn.20352	NM_080777	ENSRNOG00000018039	Sncb	-	synuclein, beta	protein-coding	Sncb	Sncb	Sncb	chr17:15907497-15915705	iQNP Ctrl	iQNP Rest-knockdown	OK	0.458693	3.10506	6.76936	2.75902	1.63367	0.00368	0.00527029	yes
Sncb	Merged-chr17-15916032-2	chr17	15916007	15916058	+	0	NA	TTS (NM_080777)	TTS (NM_080777)	8535	NM_080777	113893	Rn.20352	NM_080777	ENSRNOG00000018039	Sncb	-	synuclein, beta	protein-coding	Sncb	Sncb	Sncb	chr17:15907497-15915705	TAP Ctrl	TAP Rest-knockdown	OK	0.39549	1.58822	4.01583	2.0057	1.07357	0.02898	0.00685735	yes
Spire2	Merged-chr19-53658717-2	chr19	53658682	53658752	+	0	NA	promoter-TSS (NM_001127538)	promoter-TSS (NM_001127538)	96	NM_001127538	307925	Rn.46963	XM_003751892	ENSRNOG00000016920	Spire2	-	spire homolog 2 (Drosophila)	protein-coding	Spire2	Spire2	Spire2	chr19:53658620-53697285	iQNP Ctrl	iQNP Rest-knockdown	OK	2.19317	4.76318	2.17182	1.11891	0.956297	0.010615	0.00735451	yes
Spire2	Merged-chr19-53658745-2	chr19	53658699	53658791	+	0	NA	exon (NM_001127538, exon 1 of 15)	exon (NM_001127538, exon 1 of 15)	124	NM_001127538	307925	Rn.46963	XM_003751892	ENSRNOG00000016920	Spire2	-	spire homolog 2 (Drosophila)	protein-coding	Spire2	Spire2	Spire2	chr19:53658620-53697285	TAP Ctrl	TAP Rest-knockdown	OK	1.37437	4.20463	3.05931	1.61321	1.41146	0.001835	0.00294224	yes
Sst	Merged-chr11-79125511-2	chr11	79125484	79125539	+	0	NA	intron (NM_012659, intron 1 of 1)	intron (NM_012659, intron 1 of 1)	481	NM_012659	24797	Rn.34418	NM_012659	ENSRNOG00000001837	Sst	SS-14|SS-28|Smst	somatostatin	protein-coding	Sst	Sst	Sst	chr11:79125030-79126216	iQNP Ctrl	iQNP Rest-knockdown	OK	47.7229	108.161	2.26644	1.18043	0.958138	0.010135	0.0073095	yes
Sst	Merged-chr11-79125516-2	chr11	79125482	79125550	+	0	NA	intron (NM_012659, intron 1 of 1)	intron (NM_012659, intron 1 of 1)	485	NM_012659	24797	Rn.34418	NM_012659	ENSRNOG00000001837	Sst	SS-14|SS-28|Smst	somatostatin	protein-coding	Sst	Sst	Sst	chr11:79125030-79126216	TAP Ctrl	TAP Rest-knockdown	OK	0.704988	11.0325	15.6492	3.96802	2.44493	0.02478	0.00660407	yes
Stmn3	Merged-chr3-170454835-2	chr3	170454809	170454862	+	0	NA	promoter-TSS (NM_024346)	promoter-TSS (NM_024346)	64	NM_024346	29246	Rn.14961	NM_024346	ENSRNOG00000013657	Stmn3	Sclip	stathmin-like 3	protein-coding	Stmn3	Stmn3	Stmn3	chr3:170446807-170454900	iQNP Ctrl	iQNP Rest-knockdown	OK	23.7963	186.834	7.85139	2.97295	2.43482	0.000145	0.00102609	yes
Stmn3	Merged-chr3-170454818-2	chr3	170454788	170454848	+	0	NA	promoter-TSS (NM_024346)	promoter-TSS (NM_024346)	82	NM_024346	29246	Rn.14961	NM_024346	ENSRNOG00000013657	Stmn3	Sclip	stathmin-like 3	protein-coding	Stmn3	Stmn3	Stmn3	chr3:170446807-170454900	TAP Ctrl	TAP Rest-knockdown	OK	29.3722	175.572	5.97749	2.57954	2.4454	5e-06	7.02388e-05	yes
Tubb3	Merged-chr19-53745585-2	chr19	53745553	53745617	+	0	NA	intron (NM_139254, intron 1 of 3)	intron (NM_139254, intron 1 of 3)	2933	NM_139254	246118	Rn.43958	NM_139254	ENSRNOG00000017209	Tubb3	-	tubulin, beta 3 class III	protein-coding	Tubb3	Tubb3	Tubb3	chr19:53742651-53751706	iQNP Ctrl	iQNP Rest-knockdown	OK	58.3604	126.306	2.16424	1.11386	1.03083	0.009195	0.00717735	yes
Tubb3	Merged-chr19-53745574-2	chr19	53745525	53745623	+	0	NA	intron (NM_139254, intron 1 of 3)	intron (NM_139254, intron 1 of 3)	2922	NM_139254	246118	Rn.43958	NM_139254	ENSRNOG00000017209	Tubb3	-	tubulin, beta 3 class III	protein-coding	Tubb3	Tubb3	Tubb3	chr19:53742651-53751706	TAP Ctrl	TAP Rest-knockdown	OK	21.3696	58.8782	2.75523	1.46217	1.44225	0.001725	0.00289406	yes
Vgf	Merged-chr12-20903301-2	chr12	20903268	20903335	+	0	NA	promoter-TSS (NM_030997)	promoter-TSS (NM_030997)	-2	NM_030997	29461	Rn.9704	NM_030997	ENSRNOG00000001416	Vgf	-	VGF nerve growth factor inducible	protein-coding	Vgf	Vgf	Vgf	chr12:20903303-20906327	iQNP Ctrl	iQNP Rest-knockdown	OK	0.908449	57.664	63.4752	5.98812	4.43832	5e-06	9.25385e-05	yes
Vgf	Merged-chr12-20904234-2	chr12	20904193	20904275	+	0	NA	exon (NM_030997, exon 3 of 3)	exon (NM_030997, exon 3 of 3)	930	NM_030997	29461	Rn.9704	NM_030997	ENSRNOG00000001416	Vgf	-	VGF nerve growth factor inducible	protein-coding	Vgf	Vgf	Vgf	chr12:20903303-20906327	iQNP Ctrl	iQNP Rest-knockdown	OK	0.908449	57.664	63.4752	5.98812	4.43832	5e-06	9.25385e-05	yes
Vgf	Merged-chr12-20903304-2	chr12	20903268	20903341	+	0	NA	promoter-TSS (NM_030997)	promoter-TSS (NM_030997)	1	NM_030997	29461	Rn.9704	NM_030997	ENSRNOG00000001416	Vgf	-	VGF nerve growth factor inducible	protein-coding	Vgf	Vgf	Vgf	chr12:20903303-20906327	TAP Ctrl	TAP Rest-knockdown	OK	0.426895	26.1478	61.2511	5.93666	3.39659	0.000435	0.00148341	yes
Vgf	Merged-chr12-20904229-2	chr12	20904194	20904265	+	0	NA	exon (NM_030997, exon 3 of 3)	exon (NM_030997, exon 3 of 3)	926	NM_030997	29461	Rn.9704	NM_030997	ENSRNOG00000001416	Vgf	-	VGF nerve growth factor inducible	protein-coding	Vgf	Vgf	Vgf	chr12:20903303-20906327	TAP Ctrl	TAP Rest-knockdown	OK	0.426895	26.1478	61.2511	5.93666	3.39659	0.000435	0.00148341	yes
