# Supplementary material for: REST regulation of gene networks in adult neural stem cells
Source: Nat Commun. 2016 Nov 7;7:13360. doi: 10.1038/ncomms13360 (PMC5103073; doi:10.1038/ncomms13360)
Supplement: Supplementary Data 10 — ChIP-seq Rest iQNP an TAP, Genomic Annotation +/-10kb TSS and corresponding RNA-seq values atleast 2-fold UPREGULATED in Rest knockdown relative to control electroporation in iQNP and TAP conditions. [file ncomms13360-s11.xlsx]

## Sheet: GO Unique iQNP targets
Supplementary Data 10 GO analysis Unique iQNP Targets
PANTHER GO-Slim Biological Process	Client Text Box Input (71)	Client Text Box Input (P-value)
cation transport (GO:0006812)	9	9.91e-05	Svop	Kcnk3	Kcnk12	Gabrg1	Slc39a7	Kcnh4	Gpr158	Hcn3	Scn3b
ion transport (GO:0006811)	9	0.000495	Svop	Kcnk3	Kcnk12	Gabrg1	Slc39a7	Kcnh4	Gpr158	Hcn3	Scn3b
rRNA metabolic process (GO:0016072)	5	0.00291	Npm1	Rps7	Rps6	Rpl10a	Rpl4
translation (GO:0006412)	8	0.0133	Ddx25	Rpl26	Rpl4	Rps7	Rps19	Rpl27a	Rpl10a	Rps6
response to stimulus (GO:0050896)	3	0.0294	Gpr149	Cxcl11	Hrh3
cell-cell signaling (GO:0007267)	4	0.114	Syp	Gpr149	Hrh3	Gabrg1
cell cycle (GO:0007049)	9	0.15	Cdc20	Dctn2	Cabp1	Actl6b	Rad51	Qtrt1	Cdk5r2	Mms22l	Tipin
Unclassified (UNCLASSIFIED)	15	0.000191	Egr4	Cklf	Psd	Smpd3	Qpctl	Rab3b	Ncln	Bex2	Diablo	RGD1564149	Tsen54	Tmem107	Matr3
cellular process (GO:0009987)	33	0.00414	Svop	Syp	Ttc9b	Tbkbp1	Cdc20	Dctn2	Cabp1	Actl6b	Rps11	Lrsam1	Qtrt1	Rps7	Kcnk3	Gpr149	Naa38	Cxcl11	Cldn10	Kcnk12	Rps6	Arl4d	Grb10	Gjd2	Hrh3	Gabrg1	Kcnh4	Mrps14	Pop7	Gpr4	Hcn3	Cdk5r2	Ctnna2	Calb1	Scn3b
localization (GO:0051179)	16	0.011	Svop	Actl6b	Kpna2	Kcnk3	Cxcl11	Kcnk12	Arl4d	Gjd2	Gabrg1	Slc39a7	Kcnh4	Gpr158	Hcn3	Scamp5	Trpm2	Scn3b
transport (GO:0006810)	15	0.0164	Svop	Actl6b	Kpna2	Kcnk3	Kcnk12	Arl4d	Gjd2	Gabrg1	Slc39a7	Kcnh4	Gpr158	Hcn3	Scamp5	Trpm2	Scn3b
