# Supplementary material for: REST regulation of gene networks in adult neural stem cells
Source: Nat Commun. 2016 Nov 7;7:13360. doi: 10.1038/ncomms13360 (PMC5103073; doi:10.1038/ncomms13360)
Supplement: Supplementary Data 11 — GO analysis Unique iQNP Targets. [file ncomms13360-s12.xlsx]

## Sheet: GO Unique TAP targets
Supplementary Data 11 GO analysis Unique TAP Targets
PANTHER GO-Slim Biological Process	Rattus norvegicus - REFLIST (22656)	Client Text Box Input (16)	Client Text Box Input (expected)	Client Text Box Input (over/under)	Client Text Box Input (fold Enrichment)	Client Text Box Input (P-value)
ion transport (GO:0006811)	738	5	0.52	+	9.59	0.000118	Gria2	Kcnq2	Atp1a3	Cacna1b	Kcnc1
cation transport (GO:0006812)	593	4	0.42	+	9.55	0.000663	Kcnq2	Atp1a3	Cacna1b	Kcnc1
homeostatic process (GO:0042592)	202	2	0.14	+	14.02	0.00878	Atp1a3	Col5a3
cell-cell adhesion (GO:0016337)	384	2	0.27	+	7.38	0.0294	Sez6	Col5a3
regulation of biological process (GO:0050789)	2822	5	1.99	+	2.51	0.0401	Gria2	Kcnq2	Cacna1b	Kcnc1	Gsx1
Unclassified (UNCLASSIFIED)	9489	2	6.7	-	0.3	0.0127	Fbxl16	Pgbd5
transport (GO:0006810)	2655	7	1.88	+	3.73	0.00132	Gria2	Sez6	Kcnq2	Atp1a3	Cacna1b	Col5a3	Kcnc1
localization (GO:0051179)	2778	7	1.96	+	3.57	0.00173	Gria2	Sez6	Kcnq2	Atp1a3	Cacna1b	Col5a3	Kcnc1
biological regulation (GO:0065007)	3923	8	2.77	+	2.89	0.00276	Gria2	Mapk8ip1	Kcnq2	Atp1a3	Cacna1b	Col5a3	Kcnc1	Gsx1
cellular process (GO:0009987)	6995	9	4.94	+	1.82	0.0309	Nxph1	Gria2	Sez6	Pde2a	Mapk8ip1	Kcnq2	Cacna1b	Col5a3	Kcnc1
