# Supplementary material for: REST regulation of gene networks in adult neural stem cells
Source: Nat Commun. 2016 Nov 7;7:13360. doi: 10.1038/ncomms13360 (PMC5103073; doi:10.1038/ncomms13360)
Supplement: Supplementary Data 12 — GO analysis Unique TAP Targets. [file ncomms13360-s13.xlsx]

## Sheet: GO Common targets
Supplementary Data 12 GO analysis Common Targets
PANTHER GO-Slim Biological Process	Rattus norvegicus - REFLIST (22656)	Client Text Box Input (41)	Client Text Box Input (expected)	Client Text Box Input (over/under)	Client Text Box Input (fold Enrichment)	Client Text Box Input (P-value)
synaptic transmission (GO:0007268)	323	4	0.58	+	6.84	0.00275	Diras1	Chrnb2	Snap25	Cplx1
ion transport (GO:0006811)	738	5	1.34	+	3.74	0.0104	Kcnh6	Chrnb2	Hcn2	Grin1	Slc39a3	Grin1
exocytosis (GO:0006887)	254	3	0.46	+	6.53	0.0109	Disp2	Snap25	Sncb
cation transport (GO:0006812)	593	4	1.07	+	3.73	0.022	Kcnh6	Chrnb2	Hcn2	Slc39a3
neurological system process (GO:0050877)	1253	6	2.27	+	2.65	0.0243	Diras1	Chrnb2	Hpca	Snap25	Cplx1	Celf6
intracellular protein transport (GO:0006886)	1052	5	1.9	+	2.63	0.0403	Disp2	Diras1	Rgs20	Tubb3	Sncb
protein transport (GO:0015031)	1080	5	1.95	+	2.56	0.0443	Disp2	Diras1	Rgs20	Tubb3	Sncb
nervous system development (GO:0007399)	790	4	1.43	+	2.8	0.0539	Stmn3	Chrnb2	Celsr3	Celf6
embryo development (GO:0009790)	144	2	0.26	+	7.67	0.0281	Celsr3	Rgs20
single-multicellular organism process (GO:0044707)	1809	9	3.27	+	2.75	0.0044	Stmn3	Diras1	Kcnh6	Chrnb2	Hpca	Snap25	Cplx1	Celf6	Rgs20
cell-cell signaling (GO:0007267)	590	4	1.07	+	3.75	0.0217	Diras1	Chrnb2	Snap25	Cplx1
cell communication (GO:0007154)	3206	14	5.8	+	2.41	0.00104	Disp2	Diras1	Cabp7	Chrnb2	Hpca	Grin1	Snap25	Gdap1l1	Celsr3	Cplx1	Scg2	Rgs20	Mapk11	Ptprn	Grin1
multicellular organismal process (GO:0032501)	1813	9	3.28	+	2.74	0.00446	Stmn3	Diras1	Kcnh6	Chrnb2	Hpca	Snap25	Cplx1	Celf6	Rgs20
system process (GO:0003008)	1493	7	2.7	+	2.59	0.0167	Diras1	Kcnh6	Chrnb2	Hpca	Snap25	Cplx1	Celf6
Unclassified (UNCLASSIFIED)	9489	12	17.17	-	0.7	0.0677	Chgb	Ccdc64	Fam57b	Grin1	Camk2n2	Rprml	Vgf	Rtn2	Nrsn1	Resp18	Bsn	Scrt1	Grin1
cellular process (GO:0009987)	6995	25	12.66	+	1.97	6.63e-05	Disp2	Stmn3	Diras1	Ogdhl	Cabp7	Kcnh6	Chrnb2	Hcn2	Hpca	Grin1	Snap25	Spire2	Gdap1l1	Celsr3	Cplx1	Fbll1	Scg2	Sst	Dph2	Rgs20	Tubb3	Mapk11	Sncb	Ptprn	Sez6l2	Grin1
transport (GO:0006810)	2655	12	4.8	+	2.5	0.002	Disp2	Diras1	Kcnh6	Chrnb2	Hcn2	Grin1	Snap25	Slc39a3	Rgs20	Tubb3	Sncb	Sez6l2	Grin1
localization (GO:0051179)	2778	13	5.03	+	2.59	0.000877	Disp2	Diras1	Kcnh6	Chrnb2	Hcn2	Grin1	Snap25	Spire2	Slc39a3	Rgs20	Tubb3	Sncb	Sez6l2	Grin1
